# Supplementary material for: The reference genome and transcriptome of the limestone langur, Trachypithecus leucocephalus, reveal expansion of genes related to alkali tolerance
Source: BMC Biol. 2021 Apr 8;19:67. doi: 10.1186/s12915-021-00998-2 (PMC8034193; doi:10.1186/s12915-021-00998-2)
Supplement: Supplementary file 18 — Additional file 18: Table S13. The annotation of special genes in the genome of T. leucocephalus. [file 12915_2021_998_MOESM18_ESM.xlsx]

## Sheet: Supplementary Table 13
Additional file 18: Table S13: The annotation of special genes in the genome of T. leucocephalus.
genefamilyid	Prot_ID	Prot_Coords	NR_TopHit	NR_Score	NR_Evalue	NR_Description	BLASTX_Sprot_TopHit	BLASTX_Score	BLASTX_Evalue	BLASTX_Description	BLASTP_Sprot_TopHit	BLASTP_Score	BLASTP_Evalue	BLASTP_Description	PFAM_TopHit	PFAM_Name	PFAM_Description	eggNOG_TopHit	eggNOG_Description	SignalP	TmHMM	RNAMMER	GO_biological_process	GO_molecular_function	GO_cellular_component	KO	Map
genefamily27	Protein.evm.model.utg423.3::evm.model.utg423.3	1-1[-]	gi|12003264|gb|AAG43508.1|AF210054_1	259	E:5e-86	bone morphogenetic protein 7 [Homo sapiens]	BMP7_HUMAN	262	E:9e-85	RecName: Full=Bone morphogenetic protein 7;^Eukaryota; Metazoa; Chordata; Craniata; Vertebrata; Euteleostomi; Mammalia; Eutheria; Euarchontoglires; Primates; Haplorrhini; Catarrhini; Hominidae; Homo	BMP7_HUMAN	283	E:5e-93	RecName: Full=Bone morphogenetic protein 7;^Eukaryota; Metazoa; Chordata; Craniata; Vertebrata; Euteleostomi; Mammalia; Eutheria; Euarchontoglires; Primates; Haplorrhini; Catarrhini; Hominidae; Homo	PF00688.17	TGFb_propeptide	TGF-beta propeptide	ENOG410XT8Z	bone morphogenetic protein	.	.	.	GO:1905069|allantois development;GO:0007411|axon guidance;GO:0030509|BMP signaling pathway;GO:0060445|branching involved in salivary gland morphogenesis;GO:0048754|branching morphogenesis of an epithelial tube;GO:0048738|cardiac muscle tissue development;GO:0060411|cardiac septum morphogenesis;GO:0051216|cartilage development;GO:0071773|cellular response to BMP stimulus;GO:0071456|cellular respon…	GO:0070700|BMP receptor binding;GO:0005125|cytokine activity;GO:0008083|growth factor activity;GO:0008201|heparin binding;GO:0005160|transforming growth factor beta receptor binding	GO:0031012|extracellular matrix;GO:0005576|extracellular region;GO:0005615|extracellular space;GO:0031982|vesicle	K16621|BMP7; bone morphogenetic protein 7	map04350|TGF-beta signaling pathway;map04390|Hippo signaling pathway;map04060|Cytokine-cytokine receptor interaction
genefamily32	Protein.evm.model.utg2038.2::evm.model.utg2038.2	1-1[-]	gi|432103089|gb|ELK30411.1|	61.6	E:8e-11	Dresden prostate carcinoma protein 2 [Myotis davidii]	DPCA2_HUMAN	46.2	E:2e-06	RecName: Full=Putative Dresden prostate carcinoma protein 2;^Eukaryota; Metazoa; Chordata; Craniata; Vertebrata; Euteleostomi; Mammalia; Eutheria; Euarchontoglires; Primates; Haplorrhini; Catarrhini; Hominidae; Homo	DPCA2_HUMAN	47	E:8e-07	RecName: Full=Putative Dresden prostate carcinoma protein 2;^Eukaryota; Metazoa; Chordata; Craniata; Vertebrata; Euteleostomi; Mammalia; Eutheria; Euarchontoglires; Primates; Haplorrhini; Catarrhini; Hominidae; Homo	.	.	.	.	.	.	.	.	.	.	.	.	.
genefamily544	Protein.evm.model.utg199.55::evm.model.utg199.55	1-1[-]	gi|528765868|gb|EPY85527.1|	199	E:4e-63	BTB and CNCy 1, basic leucine zipper transcription factor 2 isoform 2-like protein [Camelus ferus]	BACH2_HUMAN	176	E:9e-51	RecName: Full=Transcription regulator protein BACH2;^Eukaryota; Metazoa; Chordata; Craniata; Vertebrata; Euteleostomi; Mammalia; Eutheria; Euarchontoglires; Primates; Haplorrhini; Catarrhini; Hominidae; Homo	BACH2_HUMAN	176	E:6e-51	RecName: Full=Transcription regulator protein BACH2;^Eukaryota; Metazoa; Chordata; Craniata; Vertebrata; Euteleostomi; Mammalia; Eutheria; Euarchontoglires; Primates; Haplorrhini; Catarrhini; Hominidae; Homo	PF00651.30	BTB	BTB/POZ domain	ENOG410ZDVB	BTB and CNC homology 1, basic leucine zipper transcription factor 2	.	.	.	GO:0016567|protein ubiquitination;GO:1902593|single-organism nuclear import;GO:0006366|transcription from RNA polymerase II promoter	GO:0000980|RNA polymerase II distal enhancer sequence-specific DNA binding;GO:0003700|transcription factor activity, sequence-specific DNA binding;GO:0001206|transcriptional repressor activity, RNA polymerase II distal enhancer sequence-specific bindingGO:0005515|protein binding	GO:0031463|Cul3-RING ubiquitin ligase complex;GO:0005829|cytosol;GO:0005634|nucleus	K09042|BACH; transcription regulator BACH	.
genefamily611	Protein.evm.model.utg1078.8::evm.model.utg1078.8	1-1[-]	gi|724912202|ref|XP_010379292.1|	276	E:2e-86	PREDICTED: zinc finger protein 454 [Rhinopithecus roxellana]	ZN454_HUMAN	258	E:2e-81	RecName: Full=Zinc finger protein 454;^Eukaryota; Metazoa; Chordata; Craniata; Vertebrata; Euteleostomi; Mammalia; Eutheria; Euarchontoglires; Primates; Haplorrhini; Catarrhini; Hominidae; Homo	ZN454_HUMAN	258	E:1e-81	RecName: Full=Zinc finger protein 454;^Eukaryota; Metazoa; Chordata; Craniata; Vertebrata; Euteleostomi; Mammalia; Eutheria; Euarchontoglires; Primates; Haplorrhini; Catarrhini; Hominidae; Homo	PF01352.26	KRAB	KRAB box	COG5048	Zinc finger protein	.	.	.	GO:0006355|regulation of transcription, DNA-templated;GO:0006351|transcription, DNA-templatedGO:0006355|regulation of transcription, DNA-templated	GO:0003677|DNA binding;GO:0046872|metal ion binding;GO:0003700|transcription factor activity, sequence-specific DNA bindingGO:0003676|nucleic acid binding	GO:0005634|nucleusGO:0005622|intracellular	K09228|KRAB; KRAB domain-containing zinc finger protein	.
genefamily694	Protein.evm.model.utg11.321::evm.model.utg11.321	1-1[-]	gi|296223709|ref|XP_002757742.1|	93.6	E:3e-28	PREDICTED: actin, cytoplasmic 2-like [Callithrix jacchus]	ACTB_RABIT	88.6	E:2e-27	RecName: Full=Actin, cytoplasmic 1;^Eukaryota; Metazoa; Chordata; Craniata; Vertebrata; Euteleostomi; Mammalia; Eutheria; Euarchontoglires; Glires; Lagomorpha; Leporidae; Oryctolagus	ACT2_SCHMA	89	E:9e-21	RecName: Full=Actin-2;^Eukaryota; Metazoa; Platyhelminthes; Trematoda; Digenea; Strigeidida; Schistosomatoidea; Schistosomatidae; Schistosoma	.	.	.	COG5277	Actin-related protein	.	.	.	.	GO:0005524|ATP binding	GO:0005737|cytoplasm;GO:0005856|cytoskeleton	.	.
genefamily916	Protein.evm.model.utg584.3::evm.model.utg584.3	1-1[-]	.	.	.	.	.	.	.	.	.	.	.	.	.	.	.	.	.	.	.	.	.	.	.	.	.
genefamily1236	Protein.evm.model.utg235.77::evm.model.utg235.77	1-1[-]	gi|817341578|ref|XP_012296407.1|	112	E:3e-29	PREDICTED: G-protein coupled receptor 183-like isoform X2 [Aotus nancymaae]	GP183_RAT	70.1	E:6e-14	RecName: Full=G-protein coupled receptor 183;^Eukaryota; Metazoa; Chordata; Craniata; Vertebrata; Euteleostomi; Mammalia; Eutheria; Euarchontoglires; Glires; Rodentia; Myomorpha; Muroidea; Muridae; Murinae; Rattus	GP183_RAT	70.1	E:5e-14	RecName: Full=G-protein coupled receptor 183;^Eukaryota; Metazoa; Chordata; Craniata; Vertebrata; Euteleostomi; Mammalia; Eutheria; Euarchontoglires; Glires; Rodentia; Myomorpha; Muroidea; Muridae; Murinae; Rattus	PF00001.20	7tm_1	7 transmembrane receptor (rhodopsin family)	ENOG4110QC8	G protein-coupled receptor 183	.	.	.	GO:0002250|adaptive immune response;GO:0002312|B cell activation involved in immune response;GO:0002407|dendritic cell chemotaxis;GO:0036145|dendritic cell homeostasis;GO:0007186|G-protein coupled receptor signaling pathway;GO:0006959|humoral immune response;GO:0030595|leukocyte chemotaxis;GO:0002313|mature B cell differentiation involved in immune response;GO:0030316|osteoclast differentiation;G…	GO:0004930|G-protein coupled receptor activity;GO:0008142|oxysterol bindingGO:0004930|G-protein coupled receptor activity	GO:0016021|integral component of membrane;GO:0005886|plasma membraneGO:0016021|integral component of membrane	K04305|EBI2; Epstein-Barr virus induced gene 2	.
genefamily1425	Protein.evm.model.utg360.37::evm.model.utg360.37	1-1[-]	gi|795599401|ref|XP_011915818.1|	107	E:1e-24	PREDICTED: LOW QUALITY PROTEIN: FYVE, RhoGEF and PH domain-containing protein 5-like [Cercocebus atys]	HESX1_PANTR	46.2	E:5e-06	RecName: Full=Homeobox expressed in ES cells 1;^Eukaryota; Metazoa; Chordata; Craniata; Vertebrata; Euteleostomi; Mammalia; Eutheria; Euarchontoglires; Primates; Haplorrhini; Catarrhini; Hominidae; Pan	HESX1_MOUSE	47	E:2e-06	RecName: Full=Homeobox expressed in ES cells 1;^Eukaryota; Metazoa; Chordata; Craniata; Vertebrata; Euteleostomi; Mammalia; Eutheria; Euarchontoglires; Glires; Rodentia; Myomorpha; Muroidea; Muridae; Murinae; Mus; Mus	PF00046.28	Homeobox	Homeobox domain	ENOG410YIJ3	sequence-specific DNA binding	.	.	.	GO:0007420|brain development;GO:0048853|forebrain morphogenesis;GO:0000122|negative regulation of transcription from RNA polymerase II promoter;GO:0045892|negative regulation of transcription, DNA-templated;GO:0043584|nose development;GO:0030916|otic vesicle formation;GO:0021983|pituitary gland development;GO:0006351|transcription, DNA-templated	GO:0003682|chromatin binding;GO:0003677|DNA binding;GO:0008022|protein C-terminus binding;GO:0047485|protein N-terminus binding;GO:0000978|RNA polymerase II core promoter proximal region sequence-specific DNA binding;GO:0008134|transcription factor binding;GO:0001078|transcriptional repressor activity, RNA polymerase II core promoter proximal region sequence-specific bindingGO:0003677|DNA binding	GO:0005634|nucleus	K09354|HESX1; homeobox protein expressed in ES cells 1	map04550|Signaling pathways regulating pluripotency of stem cells
genefamily1908	Protein.evm.model.utg11.288::evm.model.utg11.288	1-1[-]	gi|119579660|gb|EAW59256.1|	149	E:8e-43	hCG1748768, isoform CRA_a [Homo sapiens]	K2C8_RAT	144	E:5e-40	RecName: Full=Keratin, type II cytoskeletal 8;^Eukaryota; Metazoa; Chordata; Craniata; Vertebrata; Euteleostomi; Mammalia; Eutheria; Euarchontoglires; Glires; Rodentia; Myomorpha; Muroidea; Muridae; Murinae; Rattus	K2C8_HUMAN	177	E:2e-52	RecName: Full=Keratin, type II cytoskeletal 8;^Eukaryota; Metazoa; Chordata; Craniata; Vertebrata; Euteleostomi; Mammalia; Eutheria; Euarchontoglires; Primates; Haplorrhini; Catarrhini; Hominidae; Homo	PF00038.20	Filament	Intermediate filament protein	ENOG410YY6B	structural constituent of epidermis	.	.	.	GO:0060706|cell differentiation involved in embryonic placenta development;GO:0070268|cornification;GO:0097191|extrinsic apoptotic signaling pathway;GO:0097284|hepatocyte apoptotic process;GO:0031424|keratinization;GO:0051599|response to hydrostatic pressure;GO:0051707|response to other organism;GO:0045214|sarcomere organization;GO:0033209|tumor necrosis factor-mediated signaling pathway;GO:00160…	GO:0032403|protein complex binding;GO:0097110|scaffold protein binding;GO:0005198|structural molecule activityGO:0005198|structural molecule activity	GO:0016327|apicolateral plasma membrane;GO:0005911|cell-cell junction;GO:0043034|costamere;GO:0005737|cytoplasm;GO:0005829|cytosol;GO:0016010|dystrophin-associated glycoprotein complex;GO:0070062|extracellular exosome;GO:0005882|intermediate filament;GO:0045111|intermediate filament cytoskeleton;GO:0045095|keratin filament;GO:0016363|nuclear matrix;GO:0005654|nucleoplasm;GO:0005634|nucleus;GO:004…	K07605|KRT2; type II keratin, basic	.
genefamily1918	Protein.evm.model.utg447.17::evm.model.utg447.17	1-1[-]	gi|197215634|gb|ACH53027.1|	95.5	E:3e-23	ribosomal protein L23a (predicted) [Otolemur garnettii]	RL23A_RAT	85.5	E:5e-23	RecName: Full=60S ribosomal protein L23a;^Eukaryota; Metazoa; Chordata; Craniata; Vertebrata; Euteleostomi; Mammalia; Eutheria; Euarchontoglires; Glires; Rodentia; Myomorpha; Muroidea; Muridae; Murinae; Rattus	RL23A_RAT	85.5	E:3e-20	RecName: Full=60S ribosomal protein L23a;^Eukaryota; Metazoa; Chordata; Craniata; Vertebrata; Euteleostomi; Mammalia; Eutheria; Euarchontoglires; Glires; Rodentia; Myomorpha; Muroidea; Muridae; Murinae; Rattus	PF03939.12	Ribosomal_L23eN	Ribosomal protein L23, N-terminal domain	COG0089	One of the early assembly proteins it binds 23S rRNA. One of the proteins that surrounds the polypeptide exit tunnel on the outside of the ribosome. Forms the main docking site for trigger factor binding to the ribosome (By similarity)	.	.	.	GO:0000027|ribosomal large subunit assembly;GO:0006412|translationGO:0006412|translation	GO:0070180|large ribosomal subunit rRNA binding;GO:0003735|structural constituent of ribosomeGO:0003735|structural constituent of ribosome	GO:0022625|cytosolic large ribosomal subunit;GO:0005634|nucleusGO:0005840|ribosome	K02893|RP-L23Ae, RPL23A; large subunit ribosomal protein L23Ae	map03010|Ribosome
genefamily1921	Protein.evm.model.utg85.63::evm.model.utg85.63	1-1[-]	gi|655730920|ref|XP_008254718.1|	75.9	E:4e-23	PREDICTED: keratin, type II cytoskeletal 8 [Oryctolagus cuniculus]	K2C8_BOVIN	70.1	E:3e-23	RecName: Full=Keratin, type II cytoskeletal 8;^Eukaryota; Metazoa; Chordata; Craniata; Vertebrata; Euteleostomi; Mammalia; Eutheria; Laurasiatheria; Cetartiodactyla; Ruminantia; Pecora; Bovidae; Bovinae; Bos	K2C8_POTTR	48.9	E:8e-07	RecName: Full=Keratin, type II cytoskeletal 8;^Eukaryota; Metazoa; Chordata; Craniata; Vertebrata; Euteleostomi; Mammalia; Metatheria; Diprotodontia; Potoroidae; Potorous	PF16208.4	Keratin_2_head	Keratin type II head	.	.	.	.	.	.	GO:0005198|structural molecule activity	GO:0005737|cytoplasm;GO:0045095|keratin filament;GO:0016363|nuclear matrix;GO:0005654|nucleoplasm	.	.
genefamily1922	Protein.evm.model.utg22310.1::evm.model.utg22310.1	1-1[-]	gi|355692899|gb|EHH27502.1|	79.3	E:9e-16	hypothetical protein EGK_17706 [Macaca mulatta]	K2C8_HUMAN	68.9	E:2e-13	RecName: Full=Keratin, type II cytoskeletal 8;^Eukaryota; Metazoa; Chordata; Craniata; Vertebrata; Euteleostomi; Mammalia; Eutheria; Euarchontoglires; Primates; Haplorrhini; Catarrhini; Hominidae; Homo	K2C8_HUMAN	68.6	E:3e-13	RecName: Full=Keratin, type II cytoskeletal 8;^Eukaryota; Metazoa; Chordata; Craniata; Vertebrata; Euteleostomi; Mammalia; Eutheria; Euarchontoglires; Primates; Haplorrhini; Catarrhini; Hominidae; Homo	.	.	.	ENOG410YY6B	structural constituent of epidermis	.	.	.	GO:0060706|cell differentiation involved in embryonic placenta development;GO:0070268|cornification;GO:0097191|extrinsic apoptotic signaling pathway;GO:0097284|hepatocyte apoptotic process;GO:0031424|keratinization;GO:0051599|response to hydrostatic pressure;GO:0051707|response to other organism;GO:0045214|sarcomere organization;GO:0033209|tumor necrosis factor-mediated signaling pathway;GO:00160…	GO:0032403|protein complex binding;GO:0097110|scaffold protein binding;GO:0005198|structural molecule activity	GO:0016327|apicolateral plasma membrane;GO:0005911|cell-cell junction;GO:0043034|costamere;GO:0005737|cytoplasm;GO:0005829|cytosol;GO:0016010|dystrophin-associated glycoprotein complex;GO:0070062|extracellular exosome;GO:0005882|intermediate filament;GO:0045111|intermediate filament cytoskeleton;GO:0045095|keratin filament;GO:0016363|nuclear matrix;GO:0005654|nucleoplasm;GO:0005634|nucleus;GO:004…	K07605|KRT2; type II keratin, basic	.
genefamily1925	Protein.evm.model.utg427.2::evm.model.utg427.2	1-1[-]	gi|795228456|ref|XP_011851322.1|	129	E:1e-34	PREDICTED: keratin, type I cytoskeletal 18 [Mandrillus leucophaeus]	K1C18_HUMAN	128	E:2e-35	RecName: Full=Keratin, type I cytoskeletal 18;^Eukaryota; Metazoa; Chordata; Craniata; Vertebrata; Euteleostomi; Mammalia; Eutheria; Euarchontoglires; Primates; Haplorrhini; Catarrhini; Hominidae; Homo	K1C18_HUMAN	128	E:2e-35	RecName: Full=Keratin, type I cytoskeletal 18;^Eukaryota; Metazoa; Chordata; Craniata; Vertebrata; Euteleostomi; Mammalia; Eutheria; Euarchontoglires; Primates; Haplorrhini; Catarrhini; Hominidae; Homo	PF00038.20	Filament	Intermediate filament protein	ENOG4111DJ8	Keratin 18	.	.	.	GO:0009653|anatomical structure morphogenesis;GO:0007049|cell cycle;GO:0070268|cornification;GO:0097191|extrinsic apoptotic signaling pathway;GO:0043000|Golgi to plasma membrane CFTR protein transport;GO:0097284|hepatocyte apoptotic process;GO:0045104|intermediate filament cytoskeleton organization;GO:0031424|keratinization;GO:0043066|negative regulation of apoptotic process;GO:0033209|tumor necr…	GO:0098641|cadherin binding involved in cell-cell adhesion;GO:0003723|RNA binding;GO:0097110|scaffold protein binding;GO:0005198|structural molecule activityGO:0005198|structural molecule activity	GO:0071944|cell periphery;GO:0005913|cell-cell adherens junction;GO:0034451|centriolar satellite;GO:0005737|cytoplasm;GO:0005829|cytosol;GO:0070062|extracellular exosome;GO:0005882|intermediate filament;GO:0045095|keratin filament;GO:0005815|microtubule organizing center;GO:0005730|nucleolus;GO:0048471|perinuclear region of cytoplasmGO:0005882|intermediate filament	K07604|KRT1; type I keratin, acidic	.
genefamily1931	Protein.evm.model.utg28.2::evm.model.utg28.2	1-1[-]	gi|587518|emb|CAA57204.1|	129	E:3e-36	keratin 18 [Rattus norvegicus]	K1C18_HUMAN	131	E:4e-36	RecName: Full=Keratin, type I cytoskeletal 18;^Eukaryota; Metazoa; Chordata; Craniata; Vertebrata; Euteleostomi; Mammalia; Eutheria; Euarchontoglires; Primates; Haplorrhini; Catarrhini; Hominidae; Homo	K1C18_HUMAN	131	E:3e-36	RecName: Full=Keratin, type I cytoskeletal 18;^Eukaryota; Metazoa; Chordata; Craniata; Vertebrata; Euteleostomi; Mammalia; Eutheria; Euarchontoglires; Primates; Haplorrhini; Catarrhini; Hominidae; Homo	PF00038.20	Filament	Intermediate filament protein	ENOG4111DJ8	Keratin 18	.	.	.	GO:0009653|anatomical structure morphogenesis;GO:0007049|cell cycle;GO:0070268|cornification;GO:0097191|extrinsic apoptotic signaling pathway;GO:0043000|Golgi to plasma membrane CFTR protein transport;GO:0097284|hepatocyte apoptotic process;GO:0045104|intermediate filament cytoskeleton organization;GO:0031424|keratinization;GO:0043066|negative regulation of apoptotic process;GO:0033209|tumor necr…	GO:0098641|cadherin binding involved in cell-cell adhesion;GO:0003723|RNA binding;GO:0097110|scaffold protein binding;GO:0005198|structural molecule activityGO:0005198|structural molecule activity	GO:0071944|cell periphery;GO:0005913|cell-cell adherens junction;GO:0034451|centriolar satellite;GO:0005737|cytoplasm;GO:0005829|cytosol;GO:0070062|extracellular exosome;GO:0005882|intermediate filament;GO:0045095|keratin filament;GO:0005815|microtubule organizing center;GO:0005730|nucleolus;GO:0048471|perinuclear region of cytoplasmGO:0005882|intermediate filament	K07604|KRT1; type I keratin, acidic	.
genefamily1948	Protein.evm.model.utg134.9::evm.model.utg134.9	1-1[-]	gi|426348198|ref|XP_004041726.1|	206	E:2e-62	PREDICTED: keratin, type I cytoskeletal 19 [Gorilla gorilla gorilla]	K1C19_HUMAN	204	E:3e-63	RecName: Full=Keratin, type I cytoskeletal 19;^Eukaryota; Metazoa; Chordata; Craniata; Vertebrata; Euteleostomi; Mammalia; Eutheria; Euarchontoglires; Primates; Haplorrhini; Catarrhini; Hominidae; Homo	K1C19_HUMAN	204	E:2e-63	RecName: Full=Keratin, type I cytoskeletal 19;^Eukaryota; Metazoa; Chordata; Craniata; Vertebrata; Euteleostomi; Mammalia; Eutheria; Euarchontoglires; Primates; Haplorrhini; Catarrhini; Hominidae; Homo	PF00038.20	Filament	Intermediate filament protein	ENOG410Y9IV	Keratin, type I cytoskeletal	.	.	.	GO:0060706|cell differentiation involved in embryonic placenta development;GO:0070268|cornification;GO:0031424|keratinization;GO:0007219|Notch signaling pathway;GO:0043627|response to estrogen;GO:0045214|sarcomere organization;GO:0016032|viral process	GO:0032403|protein complex binding;GO:0005200|structural constituent of cytoskeleton;GO:0008307|structural constituent of muscleGO:0005198|structural molecule activity	GO:0016327|apicolateral plasma membrane;GO:0071944|cell periphery;GO:0043034|costamere;GO:0005829|cytosol;GO:0016010|dystrophin-associated glycoprotein complex;GO:0070062|extracellular exosome;GO:0005882|intermediate filament;GO:0005886|plasma membrane;GO:0042383|sarcolemma;GO:1990357|terminal web;GO:0030018|Z discGO:0005882|intermediate filament	K07604|KRT1; type I keratin, acidic	.
genefamily2056	Protein.evm.model.utg6415.6::evm.model.utg6415.6	1-1[-]	gi|441676653|ref|XP_004092692.1|	102	E:3e-24	PREDICTED: ankyrin repeat domain-containing protein 33B-like, partial [Nomascus leucogenys]	AN33B_HUMAN	66.6	E:7e-12	RecName: Full=Ankyrin repeat domain-containing protein 33B;^Eukaryota; Metazoa; Chordata; Craniata; Vertebrata; Euteleostomi; Mammalia; Eutheria; Euarchontoglires; Primates; Haplorrhini; Catarrhini; Hominidae; Homo	AN33B_HUMAN	66.6	E:8e-12	RecName: Full=Ankyrin repeat domain-containing protein 33B;^Eukaryota; Metazoa; Chordata; Craniata; Vertebrata; Euteleostomi; Mammalia; Eutheria; Euarchontoglires; Primates; Haplorrhini; Catarrhini; Hominidae; Homo	.	.	.	ENOG4111JDG	ankyrin repeat domain 33B	.	.	.	.	.	.	.	.
genefamily2057	Protein.evm.model.utg1446.3::evm.model.utg1446.3	1-1[-]	gi|724919786|ref|XP_010381224.1|	89.7	E:2e-19	PREDICTED: tripartite motif-containing protein 64-like [Rhinopithecus roxellana]	TRI64_HUMAN	77.4	E:1e-16	RecName: Full=Tripartite motif-containing protein 64;^Eukaryota; Metazoa; Chordata; Craniata; Vertebrata; Euteleostomi; Mammalia; Eutheria; Euarchontoglires; Primates; Haplorrhini; Catarrhini; Hominidae; Homo	TRI64_HUMAN	78.6	E:6e-17	RecName: Full=Tripartite motif-containing protein 64;^Eukaryota; Metazoa; Chordata; Craniata; Vertebrata; Euteleostomi; Mammalia; Eutheria; Euarchontoglires; Primates; Haplorrhini; Catarrhini; Hominidae; Homo	PF15227.5	zf-C3HC4_4	zinc finger of C3HC4-type, RING	ENOG4111G04	tripartite motif containing	.	.	.	.	GO:0008270|zinc ion bindingGO:0046872|metal ion binding	GO:0005622|intracellular	K12019|TRIM43S; tripartite motif-containing protein 43/48/49/64/77	.
genefamily2122	Protein.evm.model.utg1492.18::evm.model.utg1492.18	1-1[-]	gi|426350974|ref|XP_004043035.1|	163	E:4e-46	PREDICTED: uncharacterized protein LOC101141636, partial [Gorilla gorilla gorilla]	NPM_HUMAN	114	E:2e-30	RecName: Full=Nucleophosmin;^Eukaryota; Metazoa; Chordata; Craniata; Vertebrata; Euteleostomi; Mammalia; Eutheria; Euarchontoglires; Primates; Haplorrhini; Catarrhini; Hominidae; Homo	NPM_HUMAN	114	E:1e-30	RecName: Full=Nucleophosmin;^Eukaryota; Metazoa; Chordata; Craniata; Vertebrata; Euteleostomi; Mammalia; Eutheria; Euarchontoglires; Primates; Haplorrhini; Catarrhini; Hominidae; Homo	PF03066.14	Nucleoplasmin	Nucleoplasmin/nucleophosmin domain	ENOG4111IKX	Nucleophosmin (Nucleolar phosphoprotein B23, numatrin)	.	.	.	GO:0007569|cell aging;GO:0034644|cellular response to UV;GO:0034080|CENP-A containing nucleosome assembly;GO:0007098|centrosome cycle;GO:0006977|DNA damage response, signal transduction by p53 class mediator resulting in cell cycle arrest;GO:0006281|DNA repair;GO:0006886|intracellular protein transport;GO:0043066|negative regulation of apoptotic process;GO:0008285|negative regulation of cell prol…	GO:0033613|activating transcription factor binding;GO:0001047|core promoter binding;GO:0042393|histone binding;GO:0051059|NF-kappaB binding;GO:0046982|protein heterodimerization activity;GO:0042803|protein homodimerization activity;GO:0019901|protein kinase binding;GO:0004860|protein kinase inhibitor activity;GO:0043023|ribosomal large subunit binding;GO:0043024|ribosomal small subunit binding;GO…	GO:0005813|centrosome;GO:0005737|cytoplasm;GO:0005829|cytosol;GO:0005925|focal adhesion;GO:0030529|intracellular ribonucleoprotein complex;GO:0016020|membrane;GO:0005730|nucleolus;GO:0005654|nucleoplasm;GO:0005634|nucleus;GO:0043234|protein complex;GO:0032993|protein-DNA complex;GO:0031616|spindle pole centrosome	K11276|NPM1; nucleophosmin 1	.
genefamily2656	Protein.evm.model.utg371.10::evm.model.utg371.10	1-1[-]	gi|81674834|gb|AAI09596.1|	456	E:4e-157	ROBO2 protein [Bos taurus]	ROBO2_HUMAN	468	E:2e-153	RecName: Full=Roundabout homolog 2;^Eukaryota; Metazoa; Chordata; Craniata; Vertebrata; Euteleostomi; Mammalia; Eutheria; Euarchontoglires; Primates; Haplorrhini; Catarrhini; Hominidae; Homo	ROBO2_HUMAN	468	E:2e-153	RecName: Full=Roundabout homolog 2;^Eukaryota; Metazoa; Chordata; Craniata; Vertebrata; Euteleostomi; Mammalia; Eutheria; Euarchontoglires; Primates; Haplorrhini; Catarrhini; Hominidae; Homo	PF07679.15	I-set	Immunoglobulin I-set domain	ENOG410XPQS	Roundabout, axon guidance receptor, homolog	.	.	.	GO:0061364|apoptotic process involved in luteolysis;GO:0007411|axon guidance;GO:0016199|axon midline choice point recognition;GO:0007420|brain development;GO:0032870|cellular response to hormone stimulus;GO:0007417|central nervous system development;GO:0007156|homophilic cell adhesion via plasma membrane adhesion molecules;GO:0001656|metanephros development;GO:0050925|negative regulation of negat…	GO:0008046|axon guidance receptor activity;GO:0042802|identical protein binding	GO:0030673|axolemma;GO:0009986|cell surface;GO:0070062|extracellular exosome;GO:0016021|integral component of membrane	K06754|ROBO2; roundabout, axon guidance receptor 2	map04360|Axon guidance
genefamily2982	Protein.evm.model.utg541.6::evm.model.utg541.6	1-1[-]	gi|119575343|gb|EAW54948.1|	183	E:2e-55	hCG2002932, isoform CRA_b [Homo sapiens]	PRS4_RAT	166	E:2e-48	RecName: Full=26S proteasome regulatory subunit 4;^Eukaryota; Metazoa; Chordata; Craniata; Vertebrata; Euteleostomi; Mammalia; Eutheria; Euarchontoglires; Glires; Rodentia; Myomorpha; Muroidea; Muridae; Murinae; Rattus	PRS4_RAT	200	E:2e-61	RecName: Full=26S proteasome regulatory subunit 4;^Eukaryota; Metazoa; Chordata; Craniata; Vertebrata; Euteleostomi; Mammalia; Eutheria; Euarchontoglires; Glires; Rodentia; Myomorpha; Muroidea; Muridae; Murinae; Rattus	PF00004.28	AAA	ATPase family associated with various cellular activities (AAA)	COG1222	26S protease regulatory subunit	.	.	.	GO:1901215|negative regulation of neuron death;GO:0045899|positive regulation of RNA polymerase II transcriptional preinitiation complex assembly;GO:0030433|ubiquitin-dependent ERAD pathway	GO:0005524|ATP binding;GO:0016887|ATPase activity;GO:0036402|proteasome-activating ATPase activity;GO:0003723|RNA binding;GO:0017025|TBP-class protein bindingGO:0005524|ATP binding	GO:0031597|cytosolic proteasome complex;GO:0016020|membrane;GO:0031595|nuclear proteasome complex;GO:0005654|nucleoplasm;GO:0005634|nucleus;GO:0022624|proteasome accessory complex;GO:0008540|proteasome regulatory particle, base subcomplex	K03062|PSMC1, RPT2; 26S proteasome regulatory subunit T2	map03050|Proteasome;map05169|Epstein-Barr virus infection;map05203|Viral carcinogenesis;map04113|Meiosis - yeast;map04111|Cell cycle - yeast
genefamily3015	Protein.evm.model.utg994.10::evm.model.utg994.10	1-1[-]	gi|724935125|ref|XP_010384607.1|	300	E:8e-99	PREDICTED: lysophospholipid acyltransferase LPCAT4 [Rhinopithecus roxellana]	LPCT4_HUMAN	285	E:2e-92	RecName: Full=Lysophospholipid acyltransferase LPCAT4;^Eukaryota; Metazoa; Chordata; Craniata; Vertebrata; Euteleostomi; Mammalia; Eutheria; Euarchontoglires; Primates; Haplorrhini; Catarrhini; Hominidae; Homo	LPCT4_HUMAN	326	E:2e-108	RecName: Full=Lysophospholipid acyltransferase LPCAT4;^Eukaryota; Metazoa; Chordata; Craniata; Vertebrata; Euteleostomi; Mammalia; Eutheria; Euarchontoglires; Primates; Haplorrhini; Catarrhini; Hominidae; Homo	.	.	.	ENOG410XSIQ	Lysophosphatidylcholine acyltransferase	.	.	.	GO:0006654|phosphatidic acid biosynthetic process;GO:0036151|phosphatidylcholine acyl-chain remodeling;GO:0036152|phosphatidylethanolamine acyl-chain remodeling;GO:0036148|phosphatidylglycerol acyl-chain remodeling;GO:0036150|phosphatidylserine acyl-chain remodeling;GO:0006644|phospholipid metabolic process	GO:0003841|1-acylglycerol-3-phosphate O-acyltransferase activity;GO:0047184|1-acylglycerophosphocholine O-acyltransferase activity;GO:0047166|1-alkenylglycerophosphoethanolamine O-acyltransferase activity;GO:0047192|1-alkylglycerophosphocholine O-acetyltransferase activity;GO:0047144|2-acylglycerol-3-phosphate O-acyltransferase activity;GO:0071617|lysophospholipid acyltransferase activity	GO:0005783|endoplasmic reticulum;GO:0005789|endoplasmic reticulum membrane;GO:0016021|integral component of membrane;GO:0016020|membrane	K13512|LPCAT4, AGPAT7; lysophospholipid acyltransferase [EC:2.3.1.23 2.3.1.-]	map01100|Metabolic pathways;map00565|Ether lipid metabolism;map00564|Glycerophospholipid metabolism
genefamily3112	Protein.evm.model.utg31.11::evm.model.utg31.11	1-1[-]	gi|675777365|ref|XP_008989415.1|	131	E:1e-36	PREDICTED: ADP/ATP translocase 1-like isoform X1 [Callithrix jacchus]	ADT2_PONAB	120	E:3e-32	RecName: Full=ADP/ATP translocase 2;^Eukaryota; Metazoa; Chordata; Craniata; Vertebrata; Euteleostomi; Mammalia; Eutheria; Euarchontoglires; Primates; Haplorrhini; Catarrhini; Hominidae; Pongo	ADT2_HUMAN	131	E:1e-36	RecName: Full=ADP/ATP translocase 2;^Eukaryota; Metazoa; Chordata; Craniata; Vertebrata; Euteleostomi; Mammalia; Eutheria; Euarchontoglires; Primates; Haplorrhini; Catarrhini; Hominidae; Homo	PF00153.26	Mito_carr	Mitochondrial carrier protein	ENOG410XNW0	transmembrane transport	.	.	.	GO:0007059|chromosome segregation;GO:1901029|negative regulation of mitochondrial outer membrane permeabilization involved in apoptotic signaling pathway;GO:0008284|positive regulation of cell proliferation;GO:0050796|regulation of insulin secretion;GO:0006810|transport;GO:0016032|viral process	GO:0015207|adenine transmembrane transporter activity;GO:0005471|ATP:ADP antiporter activity;GO:0003723|RNA binding;GO:0031625|ubiquitin protein ligase binding	GO:0070062|extracellular exosome;GO:0031012|extracellular matrix;GO:0005887|integral component of plasma membrane;GO:0016020|membrane;GO:0045121|membrane raft;GO:0005743|mitochondrial inner membrane;GO:0042645|mitochondrial nucleoid;GO:0005739|mitochondrion;GO:0071817|MMXD complex;GO:0043209|myelin sheath;GO:0005634|nucleus	K05863|SLC25A4S, ANT; solute carrier family 25 (mitochondrial adenine nucleotide translocator), member 4/5/6/31	map04022|cGMP-PKG signaling pathway;map04020|Calcium signaling pathway;map05016|Huntington's disease;map05166|HTLV-I infection;map05012|Parkinson's disease
genefamily3229	Protein.evm.model.utg156.28::evm.model.utg156.28	1-1[-]	gi|725599741|ref|XP_010349983.1|	192	E:8e-56	PREDICTED: LOW QUALITY PROTEIN: tyrosine-protein phosphatase non-receptor type 11-like [Saimiri boliviensis boliviensis]	PTN11_HUMAN	182	E:9e-54	RecName: Full=Tyrosine-protein phosphatase non-receptor type 11;^Eukaryota; Metazoa; Chordata; Craniata; Vertebrata; Euteleostomi; Mammalia; Eutheria; Euarchontoglires; Primates; Haplorrhini; Catarrhini; Hominidae; Homo	PTN11_HUMAN	182	E:6e-54	RecName: Full=Tyrosine-protein phosphatase non-receptor type 11;^Eukaryota; Metazoa; Chordata; Craniata; Vertebrata; Euteleostomi; Mammalia; Eutheria; Euarchontoglires; Primates; Haplorrhini; Catarrhini; Hominidae; Homo	PF00102.26	Y_phosphatase	Protein-tyrosine phosphatase	COG5599	protein tyrosine phosphatase	.	.	.	GO:0033277|abortive mitotic cell cycle;GO:0000187|activation of MAPK activity;GO:0036302|atrioventricular canal development;GO:0007411|axon guidance;GO:0060020|Bergmann glial cell differentiation;GO:0007420|brain development;GO:0071364|cellular response to epidermal growth factor stimulus;GO:0071260|cellular response to mechanical stimulus;GO:0021697|cerebellar cortex formation;GO:0000077|DNA dam…	GO:0016303|1-phosphatidylinositol-3-kinase activity;GO:0050839|cell adhesion molecule binding;GO:0031748|D1 dopamine receptor binding;GO:0005158|insulin receptor binding;GO:0043560|insulin receptor substrate binding;GO:0004726|non-membrane spanning protein tyrosine phosphatase activity;GO:0051428|peptide hormone receptor binding;GO:0046934|phosphatidylinositol-4,5-bisphosphate 3-kinase activity;G…	GO:0005737|cytoplasm;GO:0005829|cytosol;GO:0005739|mitochondrion;GO:0005634|nucleus;GO:0043234|protein complex	K07293|PTPN11; tyrosine-protein phosphatase non-receptor type 11 [EC:3.1.3.48]	map04014|Ras signaling pathway;map04650|Natural killer cell mediated cytotoxicity;map05120|Epithelial cell signaling in Helicobacter pylori infection;map04630|Jak-STAT signaling pathway;map05205|Proteoglycans in cancer;map04722|Neurotrophin signaling pathway;map04013|MAPK signaling pathway - fly;map05220|Chronic myeloid leukemia;map04670|Leukocyte transendothelial migration;map05168|Herpes simple…
genefamily3247	Protein.evm.model.utg276.66::evm.model.utg276.66	1-1[-]	gi|431907200|gb|ELK11266.1|	153	E:9e-44	Ig heavy chain V region 186-1 [Pteropus alecto]	.	.	.	.	HVM60_MOUSE	52.4	E:5e-08	RecName: Full=Ig heavy chain V region 3-6;^Eukaryota; Metazoa; Chordata; Craniata; Vertebrata; Euteleostomi; Mammalia; Eutheria; Euarchontoglires; Glires; Rodentia; Myomorpha; Muroidea; Muridae; Murinae; Mus; Mus	PF13927.5	Ig_3	Immunoglobulin domain	.	.	.	.	.	GO:0050853|B cell receptor signaling pathway;GO:0006958|complement activation, classical pathway;GO:0042742|defense response to bacterium;GO:0045087|innate immune response;GO:0006911|phagocytosis, engulfment;GO:0006910|phagocytosis, recognition;GO:0050871|positive regulation of B cell activation	GO:0003823|antigen binding;GO:0034987|immunoglobulin receptor binding	GO:0072562|blood microparticle;GO:0009897|external side of plasma membrane;GO:0042571|immunoglobulin complex, circulating	.	.
genefamily3252	Protein.evm.model.utg276.72::evm.model.utg276.72	1-1[-]	gi|640802191|ref|XP_008057409.1|	194	E:4e-59	PREDICTED: uncharacterized protein LOC103261631 [Tarsius syrichta]	TVA3_HUMAN	48.9	E:8e-07	RecName: Full=T-cell receptor alpha chain V region PY14;^Eukaryota; Metazoa; Chordata; Craniata; Vertebrata; Euteleostomi; Mammalia; Eutheria; Euarchontoglires; Primates; Haplorrhini; Catarrhini; Hominidae; Homo	TVA3_HUMAN	48.9	E:9e-07	RecName: Full=T-cell receptor alpha chain V region PY14;^Eukaryota; Metazoa; Chordata; Craniata; Vertebrata; Euteleostomi; Mammalia; Eutheria; Euarchontoglires; Primates; Haplorrhini; Catarrhini; Hominidae; Homo	PF07686.16	V-set	Immunoglobulin V-set domain	.	.	.	.	.	GO:0006955|immune response;GO:0050776|regulation of immune response;GO:0031295|T cell costimulation;GO:0050852|T cell receptor signaling pathway	GO:0042287|MHC protein binding;GO:0042605|peptide antigen binding	GO:0005886|plasma membrane	.	.
genefamily3298	Protein.evm.model.utg395.129::evm.model.utg395.129	1-1[-]	gi|953893757|ref|XP_014583868.1|	178	E:6e-53	PREDICTED: ATP-dependent RNA helicase DDX18-like, partial [Equus caballus]	DDX18_HUMAN	180	E:9e-52	RecName: Full=ATP-dependent RNA helicase DDX18;^Eukaryota; Metazoa; Chordata; Craniata; Vertebrata; Euteleostomi; Mammalia; Eutheria; Euarchontoglires; Primates; Haplorrhini; Catarrhini; Hominidae; Homo	DDX18_HUMAN	182	E:1e-52	RecName: Full=ATP-dependent RNA helicase DDX18;^Eukaryota; Metazoa; Chordata; Craniata; Vertebrata; Euteleostomi; Mammalia; Eutheria; Euarchontoglires; Primates; Haplorrhini; Catarrhini; Hominidae; Homo	PF00270.28	DEAD	DEAD/DEAH box helicase	COG0513	purine NTP-dependent helicase activity	.	.	.	GO:0071392|cellular response to estradiol stimulus;GO:0010501|RNA secondary structure unwinding	GO:0005524|ATP binding;GO:0004004|ATP-dependent RNA helicase activity;GO:0003723|RNA bindingGO:0003676|nucleic acid binding;GO:0005524|ATP binding	GO:0005694|chromosome;GO:0005737|cytoplasm;GO:0016020|membrane;GO:0005730|nucleolus	K13179|DDX18, HAS1; ATP-dependent RNA helicase DDX18/HAS1 [EC:3.6.4.13]	.
genefamily3300	Protein.evm.model.utg187.65::evm.model.utg187.65	1-1[-]	gi|817256830|ref|XP_012313563.1|	186	E:1e-57	PREDICTED: ATP-dependent RNA helicase DDX18-like [Aotus nancymaae]	DDX18_HUMAN	189	E:6e-56	RecName: Full=ATP-dependent RNA helicase DDX18;^Eukaryota; Metazoa; Chordata; Craniata; Vertebrata; Euteleostomi; Mammalia; Eutheria; Euarchontoglires; Primates; Haplorrhini; Catarrhini; Hominidae; Homo	DDX18_HUMAN	191	E:1e-56	RecName: Full=ATP-dependent RNA helicase DDX18;^Eukaryota; Metazoa; Chordata; Craniata; Vertebrata; Euteleostomi; Mammalia; Eutheria; Euarchontoglires; Primates; Haplorrhini; Catarrhini; Hominidae; Homo	.	.	.	COG0513	purine NTP-dependent helicase activity	.	.	.	GO:0071392|cellular response to estradiol stimulus;GO:0010501|RNA secondary structure unwinding	GO:0005524|ATP binding;GO:0004004|ATP-dependent RNA helicase activity;GO:0003723|RNA binding	GO:0005694|chromosome;GO:0005737|cytoplasm;GO:0016020|membrane;GO:0005730|nucleolus	K13179|DDX18, HAS1; ATP-dependent RNA helicase DDX18/HAS1 [EC:3.6.4.13]	.
genefamily3328	Protein.evm.model.utg52.80::evm.model.utg52.80	1-1[-]	gi|725576960|ref|XP_010340533.1|	296	E:4e-95	PREDICTED: LOW QUALITY PROTEIN: ATP-dependent RNA helicase DDX18 [Saimiri boliviensis boliviensis]	DDX18_HUMAN	300	E:2e-95	RecName: Full=ATP-dependent RNA helicase DDX18;^Eukaryota; Metazoa; Chordata; Craniata; Vertebrata; Euteleostomi; Mammalia; Eutheria; Euarchontoglires; Primates; Haplorrhini; Catarrhini; Hominidae; Homo	DDX18_HUMAN	332	E:7e-108	RecName: Full=ATP-dependent RNA helicase DDX18;^Eukaryota; Metazoa; Chordata; Craniata; Vertebrata; Euteleostomi; Mammalia; Eutheria; Euarchontoglires; Primates; Haplorrhini; Catarrhini; Hominidae; Homo	PF00271.30	Helicase_C	Helicase conserved C-terminal domain	COG0513	purine NTP-dependent helicase activity	.	.	.	GO:0071392|cellular response to estradiol stimulus;GO:0010501|RNA secondary structure unwinding	GO:0005524|ATP binding;GO:0004004|ATP-dependent RNA helicase activity;GO:0003723|RNA binding	GO:0005694|chromosome;GO:0005737|cytoplasm;GO:0016020|membrane;GO:0005730|nucleolus	K13179|DDX18, HAS1; ATP-dependent RNA helicase DDX18/HAS1 [EC:3.6.4.13]	.
genefamily3369	Protein.evm.model.utg7963.2::evm.model.utg7963.2	1-1[-]	gi|982272426|ref|XP_015312765.1|	63.5	E:6e-11	PREDICTED: uncharacterized protein C22orf42-like [Macaca fascicularis]	.	.	.	.	CV042_HUMAN	61.6	E:2e-11	RecName: Full=Uncharacterized protein C22orf42;^Eukaryota; Metazoa; Chordata; Craniata; Vertebrata; Euteleostomi; Mammalia; Eutheria; Euarchontoglires; Primates; Haplorrhini; Catarrhini; Hominidae; Homo	.	.	.	ENOG4110P99	chromosome 22 open reading frame 42	.	.	.	.	.	.	.	.
genefamily3379	Protein.evm.model.utg1585.36::evm.model.utg1585.36	1-1[-]	gi|795094372|ref|XP_011828292.1|	239	E:5e-72	PREDICTED: nuclear pore complex-interacting protein family member B3-like [Mandrillus leucophaeus]	.	.	.	.	.	.	.	.	.	.	.	.	.	.	.	.	.	.	.	.	.
genefamily3383	Protein.evm.model.utg116.40::evm.model.utg116.40	1-1[-]	gi|724913544|ref|XP_010379738.1|	129	E:7e-35	PREDICTED: uncharacterized protein LOC104676584 isoform X2 [Rhinopithecus roxellana]	.	.	.	.	.	.	.	.	.	.	.	.	.	.	.	.	.	.	.	.	.
genefamily3395	Protein.evm.model.utg524.33::evm.model.utg524.33	1-1[-]	gi|470618656|ref|XP_004317901.1|	138	E:3e-37	PREDICTED: arf-GAP with GTPase, ANK repeat and PH domain-containing protein 1-like [Tursiops truncatus]	AGAP1_HUMAN	139	E:1e-37	RecName: Full=Arf-GAP with GTPase, ANK repeat and PH domain-containing protein 1;^Eukaryota; Metazoa; Chordata; Craniata; Vertebrata; Euteleostomi; Mammalia; Eutheria; Euarchontoglires; Primates; Haplorrhini; Catarrhini; Hominidae; Homo	AGAP1_HUMAN	139	E:9e-38	RecName: Full=Arf-GAP with GTPase, ANK repeat and PH domain-containing protein 1;^Eukaryota; Metazoa; Chordata; Craniata; Vertebrata; Euteleostomi; Mammalia; Eutheria; Euarchontoglires; Primates; Haplorrhini; Catarrhini; Hominidae; Homo	.	.	.	COG5347	domain, ankyrin repeat and PH domain	.	.	.	GO:0015031|protein transport	GO:0005525|GTP binding;GO:0005096|GTPase activator activity;GO:0003924|GTPase activity;GO:0046872|metal ion binding;GO:0005543|phospholipid binding	GO:0005737|cytoplasm	K12491|AGAP1_3; Arf-GAP with GTPase, ANK repeat and PH domain-containing protein 1/3	map04144|Endocytosis
genefamily3582	Protein.evm.model.utg1186.22::evm.model.utg1186.22	1-1[-]	gi|3859552|gb|AAC72840.1|	97.4	E:8e-25	glyceraldehyde-3-phosphate dehydrogenase [Felis catus]	G3P_PONAB	98.2	E:1e-24	RecName: Full=Glyceraldehyde-3-phosphate dehydrogenase;^Eukaryota; Metazoa; Chordata; Craniata; Vertebrata; Euteleostomi; Mammalia; Eutheria; Euarchontoglires; Primates; Haplorrhini; Catarrhini; Hominidae; Pongo	G3P_PONAB	98.2	E:1e-24	RecName: Full=Glyceraldehyde-3-phosphate dehydrogenase;^Eukaryota; Metazoa; Chordata; Craniata; Vertebrata; Euteleostomi; Mammalia; Eutheria; Euarchontoglires; Primates; Haplorrhini; Catarrhini; Hominidae; Pongo	PF00044.23	Gp_dh_N	Glyceraldehyde 3-phosphate dehydrogenase, NAD binding domain	COG0057	glyceraldehyde3phosphate dehydrogenase	.	.	.	GO:0006006|glucose metabolic process;GO:0006096|glycolytic process;GO:0000226|microtubule cytoskeleton organization;GO:0051402|neuron apoptotic process;GO:0035606|peptidyl-cysteine S-trans-nitrosylation;GO:0050821|protein stabilization;GO:0006417|regulation of translationGO:0055114|oxidation-reduction process	GO:0004365|glyceraldehyde-3-phosphate dehydrogenase (NAD+) (phosphorylating) activity;GO:0008017|microtubule binding;GO:0051287|NAD binding;GO:0050661|NADP binding;GO:0035605|peptidyl-cysteine S-nitrosylase activityGO:0016620|oxidoreductase activity, acting on the aldehyde or oxo group of donors, NAD or NADP as acceptor	GO:0005737|cytoplasm;GO:0005829|cytosol;GO:0097452|GAIT complex;GO:0015630|microtubule cytoskeleton;GO:0005634|nucleus	K00134|GAPDH, gapA; glyceraldehyde 3-phosphate dehydrogenase [EC:1.2.1.12]	map04066|HIF-1 signaling pathway;map01200|Carbon metabolism;map01230|Biosynthesis of amino acids;map01120|Microbial metabolism in diverse environments;map00010|Glycolysis / Gluconeogenesis;map00710|Carbon fixation in photosynthetic organisms;map01110|Biosynthesis of secondary metabolites;map01100|Metabolic pathways;map05010|Alzheimer's disease;map01130|Biosynthesis of antibiotics
genefamily3718	Protein.evm.model.utg46.68::evm.model.utg46.68	1-1[-]	gi|795108230|ref|XP_011830330.1|	152	E:2e-56	PREDICTED: LOW QUALITY PROTEIN: zinc finger protein 532-like [Mandrillus leucophaeus]	ZN532_HUMAN	148	E:2e-55	RecName: Full=Zinc finger protein 532;^Eukaryota; Metazoa; Chordata; Craniata; Vertebrata; Euteleostomi; Mammalia; Eutheria; Euarchontoglires; Primates; Haplorrhini; Catarrhini; Hominidae; Homo	ZN532_HUMAN	149	E:1e-40	RecName: Full=Zinc finger protein 532;^Eukaryota; Metazoa; Chordata; Craniata; Vertebrata; Euteleostomi; Mammalia; Eutheria; Euarchontoglires; Primates; Haplorrhini; Catarrhini; Hominidae; Homo	.	.	.	COG5048	Zinc finger protein	.	.	.	GO:0006355|regulation of transcription, DNA-templated;GO:0006351|transcription, DNA-templated	GO:0003677|DNA binding;GO:0046872|metal ion binding	GO:0005634|nucleus	.	.
genefamily3730	Protein.evm.model.utg766.11::evm.model.utg766.11	1-1[-]	gi|344247395|gb|EGW03499.1|	279	E:6e-91	Zinc finger protein 532 [Cricetulus griseus]	ZN532_HUMAN	288	E:4e-88	RecName: Full=Zinc finger protein 532;^Eukaryota; Metazoa; Chordata; Craniata; Vertebrata; Euteleostomi; Mammalia; Eutheria; Euarchontoglires; Primates; Haplorrhini; Catarrhini; Hominidae; Homo	ZN532_HUMAN	288	E:3e-88	RecName: Full=Zinc finger protein 532;^Eukaryota; Metazoa; Chordata; Craniata; Vertebrata; Euteleostomi; Mammalia; Eutheria; Euarchontoglires; Primates; Haplorrhini; Catarrhini; Hominidae; Homo	PF12874.6	zf-met	Zinc-finger of C2H2 type	COG5048	Zinc finger protein	.	.	.	GO:0006355|regulation of transcription, DNA-templated;GO:0006351|transcription, DNA-templated	GO:0003677|DNA binding;GO:0046872|metal ion binding	GO:0005634|nucleus	.	.
genefamily3732	Protein.evm.model.utg679.23::evm.model.utg679.23	1-1[-]	gi|686734869|ref|XP_002821285.3|	289	E:5e-94	PREDICTED: zinc finger protein 532 [Pongo abelii]	ZN532_HUMAN	295	E:2e-91	RecName: Full=Zinc finger protein 532;^Eukaryota; Metazoa; Chordata; Craniata; Vertebrata; Euteleostomi; Mammalia; Eutheria; Euarchontoglires; Primates; Haplorrhini; Catarrhini; Hominidae; Homo	ZN532_HUMAN	323	E:2e-101	RecName: Full=Zinc finger protein 532;^Eukaryota; Metazoa; Chordata; Craniata; Vertebrata; Euteleostomi; Mammalia; Eutheria; Euarchontoglires; Primates; Haplorrhini; Catarrhini; Hominidae; Homo	PF00096.25	zf-C2H2	Zinc finger, C2H2 type	COG5048	Zinc finger protein	.	.	.	GO:0006355|regulation of transcription, DNA-templated;GO:0006351|transcription, DNA-templated	GO:0003677|DNA binding;GO:0046872|metal ion binding	GO:0005634|nucleus	.	.
genefamily3736	Protein.evm.model.utg154.129::evm.model.utg154.129	1-1[-]	gi|635117547|ref|XP_007981775.1|	453	E:8e-152	PREDICTED: LOW QUALITY PROTEIN: zinc finger protein 532-like [Chlorocebus sabaeus]	ZN532_HUMAN	407	E:1e-133	RecName: Full=Zinc finger protein 532;^Eukaryota; Metazoa; Chordata; Craniata; Vertebrata; Euteleostomi; Mammalia; Eutheria; Euarchontoglires; Primates; Haplorrhini; Catarrhini; Hominidae; Homo	ZN532_HUMAN	411	E:8e-131	RecName: Full=Zinc finger protein 532;^Eukaryota; Metazoa; Chordata; Craniata; Vertebrata; Euteleostomi; Mammalia; Eutheria; Euarchontoglires; Primates; Haplorrhini; Catarrhini; Hominidae; Homo	.	.	.	COG5048	Zinc finger protein	.	.	.	GO:0006355|regulation of transcription, DNA-templated;GO:0006351|transcription, DNA-templated	GO:0003677|DNA binding;GO:0046872|metal ion binding	GO:0005634|nucleus	.	.
genefamily3975	Protein.evm.model.utg11.169::evm.model.utg11.169	1-1[-]	gi|488547786|ref|XP_004465394.1|	373	E:2e-128	PREDICTED: potassium voltage-gated channel subfamily H member 1-like, partial [Dasypus novemcinctus]	KCNH1_HUMAN	375	E:1e-121	RecName: Full=Potassium voltage-gated channel subfamily H member 1;^Eukaryota; Metazoa; Chordata; Craniata; Vertebrata; Euteleostomi; Mammalia; Eutheria; Euarchontoglires; Primates; Haplorrhini; Catarrhini; Hominidae; Homo	KCNH1_HUMAN	375	E:1e-121	RecName: Full=Potassium voltage-gated channel subfamily H member 1;^Eukaryota; Metazoa; Chordata; Craniata; Vertebrata; Euteleostomi; Mammalia; Eutheria; Euarchontoglires; Primates; Haplorrhini; Catarrhini; Hominidae; Homo	PF13426.6	PAS_9	PAS domain	ENOG410XPSE	Potassium voltage-gated channel, subfamily H (Eag-related), member	.	.	.	GO:0071277|cellular response to calcium ion;GO:0007520|myoblast fusion;GO:0048015|phosphatidylinositol-mediated signaling;GO:0071805|potassium ion transmembrane transport;GO:0006813|potassium ion transport;GO:0042127|regulation of cell proliferation;GO:0042391|regulation of membrane potentialGO:0006355|regulation of transcription, DNA-templated	GO:0005516|calmodulin binding;GO:0005251|delayed rectifier potassium channel activity;GO:1902936|phosphatidylinositol bisphosphate binding;GO:0000155|phosphorelay sensor kinase activityGO:0005515|protein binding	GO:0030424|axon;GO:0030054|cell junction;GO:0030425|dendrite;GO:0031901|early endosome membrane;GO:0005887|integral component of plasma membrane;GO:0043231|intracellular membrane-bounded organelle;GO:0005637|nuclear inner membrane;GO:0043204|perikaryon;GO:0005886|plasma membrane;GO:0014069|postsynaptic density of dendrite;GO:0045211|postsynaptic membrane;GO:0042734|presynaptic membrane;GO:0008076…	K04904|KCNH1; potassium voltage-gated channel Eag-related subfamily H member 1	.
genefamily3995	Protein.evm.model.utg95.96::evm.model.utg95.96	1-1[-]	gi|392884172|gb|AFM90918.1|	104	E:1e-25	60S ribosomal protein L19-like protein [Callorhinchus milii]	RL19_XENLA	102	E:2e-26	RecName: Full=60S ribosomal protein L19;^Eukaryota; Metazoa; Chordata; Craniata; Vertebrata; Euteleostomi; Amphibia; Batrachia; Anura; Pipoidea; Pipidae; Xenopodinae; Xenopus; Xenopus	RL19_RAT	126	E:8e-36	RecName: Full=60S ribosomal protein L19;^Eukaryota; Metazoa; Chordata; Craniata; Vertebrata; Euteleostomi; Mammalia; Eutheria; Euarchontoglires; Glires; Rodentia; Myomorpha; Muroidea; Muridae; Murinae; Rattus	PF01280.19	Ribosomal_L19e	Ribosomal protein L19e	COG2147	ribosomal protein L19	.	.	.	GO:0097421|liver regeneration;GO:0006412|translationGO:0006412|translation	GO:1990932|5.8S rRNA binding;GO:0070180|large ribosomal subunit rRNA binding;GO:0003735|structural constituent of ribosomeGO:0003735|structural constituent of ribosome	GO:0022625|cytosolic large ribosomal subunit;GO:0005925|focal adhesion;GO:0016020|membraneGO:0005622|intracellular;GO:0005840|ribosome	K02885|RP-L19e, RPL19; large subunit ribosomal protein L19e	map03010|Ribosome
genefamily4035	Protein.evm.model.utg559.1::evm.model.utg559.1	1-1[-]	gi|974065745|ref|XP_015230269.1|	137	E:2e-38	PREDICTED: 60S ribosomal protein L19-like [Cyprinodon variegatus]	RL19_RAT	128	E:1e-36	RecName: Full=60S ribosomal protein L19;^Eukaryota; Metazoa; Chordata; Craniata; Vertebrata; Euteleostomi; Mammalia; Eutheria; Euarchontoglires; Glires; Rodentia; Myomorpha; Muroidea; Muridae; Murinae; Rattus	.	.	.	.	.	.	.	.	.	.	.	.	.	.	.	.	.
genefamily4049	Protein.evm.model.utg975.3::evm.model.utg975.3	1-1[-]	gi|194381392|dbj|BAG58650.1|	96.7	E:2e-27	unnamed protein product [Homo sapiens]	VN1R3_PANTR	59.7	E:2e-15	RecName: Full=Vomeronasal type-1 receptor 3;^Eukaryota; Metazoa; Chordata; Craniata; Vertebrata; Euteleostomi; Mammalia; Eutheria; Euarchontoglires; Primates; Haplorrhini; Catarrhini; Hominidae; Pan	.	.	.	.	.	.	.	.	.	.	.	.	.	.	.	.	.
genefamily4097	Protein.evm.model.utg688.33::evm.model.utg688.33	1-1[-]	gi|355697885|gb|EHH28433.1|	159	E:3e-45	hypothetical protein EGK_18869, partial [Macaca mulatta]	ADAM5_HUMAN	156	E:7e-46	RecName: Full=Putative disintegrin and metalloproteinase domain-containing protein 5;^Eukaryota; Metazoa; Chordata; Craniata; Vertebrata; Euteleostomi; Mammalia; Eutheria; Euarchontoglires; Primates; Haplorrhini; Catarrhini; Hominidae; Homo	ADAM5_HUMAN	156	E:6e-46	RecName: Full=Putative disintegrin and metalloproteinase domain-containing protein 5;^Eukaryota; Metazoa; Chordata; Craniata; Vertebrata; Euteleostomi; Mammalia; Eutheria; Euarchontoglires; Primates; Haplorrhini; Catarrhini; Hominidae; Homo	.	.	.	.	.	.	.	.	.	.	.	.	.
genefamily4173	Protein.evm.model.utg5591.2::evm.model.utg5591.2	1-1[-]	gi|431909769|gb|ELK12915.1|	107	E:3e-28	Histone-binding protein RBBP7 [Pteropus alecto]	RBBP7_MOUSE	104	E:2e-26	RecName: Full=Histone-binding protein RBBP7;^Eukaryota; Metazoa; Chordata; Craniata; Vertebrata; Euteleostomi; Mammalia; Eutheria; Euarchontoglires; Glires; Rodentia; Myomorpha; Muroidea; Muridae; Murinae; Mus; Mus	RBBP7_MOUSE	104	E:1e-26	RecName: Full=Histone-binding protein RBBP7;^Eukaryota; Metazoa; Chordata; Craniata; Vertebrata; Euteleostomi; Mammalia; Eutheria; Euarchontoglires; Glires; Rodentia; Myomorpha; Muroidea; Muridae; Murinae; Mus; Mus	PF12265.7	CAF1C_H4-bd	Histone-binding protein RBBP4 or subunit C of CAF1 complex	ENOG410XNU9	retinoblastoma binding protein	.	.	.	GO:0070370|cellular heat acclimation;GO:0006338|chromatin remodeling;GO:0000183|chromatin silencing at rDNA;GO:0016569|covalent chromatin modification;GO:0006260|DNA replication;GO:0030308|negative regulation of cell growth;GO:0000122|negative regulation of transcription from RNA polymerase II promoter;GO:0045892|negative regulation of transcription, DNA-templated;GO:0048545|response to steroid h…	GO:0003723|RNA binding	GO:0005829|cytosol;GO:0035098|ESC/E(Z) complex;GO:0005654|nucleoplasm;GO:0005634|nucleus;GO:0016581|NuRD complex	K11659|RBBP7; histone-binding protein RBBP7	.
genefamily4221	Protein.evm.model.utg37.12::evm.model.utg37.12	1-1[-]	gi|281349494|gb|EFB25078.1|	156	E:5e-44	hypothetical protein PANDA_003249, partial [Ailuropoda melanoleuca]	ASSY_HUMAN	149	E:2e-42	RecName: Full=Argininosuccinate synthase {ECO:0000305};^Eukaryota; Metazoa; Chordata; Craniata; Vertebrata; Euteleostomi; Mammalia; Eutheria; Euarchontoglires; Primates; Haplorrhini; Catarrhini; Hominidae; Homo	ASSY_HUMAN	149	E:1e-42	RecName: Full=Argininosuccinate synthase {ECO:0000305};^Eukaryota; Metazoa; Chordata; Craniata; Vertebrata; Euteleostomi; Mammalia; Eutheria; Euarchontoglires; Primates; Haplorrhini; Catarrhini; Hominidae; Homo	PF00764.18	Arginosuc_synth	Arginosuccinate synthase	COG0137	Citrulline--aspartate ligase	.	.	.	GO:0006526|arginine biosynthetic process;GO:0000053|argininosuccinate metabolic process;GO:0006531|aspartate metabolic process;GO:0071499|cellular response to laminar fluid shear stress;GO:0000052|citrulline metabolic process;GO:1903038|negative regulation of leukocyte cell-cell adhesion;GO:0045429|positive regulation of nitric oxide biosynthetic process;GO:0000050|urea cycleGO:0006526|arginine b…	GO:0016597|amino acid binding;GO:0004055|argininosuccinate synthase activity;GO:0005524|ATP binding;GO:0042802|identical protein binding;GO:0003723|RNA bindingGO:0004055|argininosuccinate synthase activity;GO:0005524|ATP binding	GO:0005737|cytoplasm;GO:0005829|cytosol;GO:0070062|extracellular exosome;GO:0005739|mitochondrion;GO:0043209|myelin sheath	K01940|argG, ASS1; argininosuccinate synthase [EC:6.3.4.5]	map01230|Biosynthesis of amino acids;map00250|Alanine, aspartate and glutamate metabolism;map01110|Biosynthesis of secondary metabolites;map01100|Metabolic pathways;map00220|Arginine biosynthesis;map01130|Biosynthesis of antibiotics
genefamily4222	Protein.evm.model.utg775.11::evm.model.utg775.11	1-1[-]	gi|677419054|gb|KFQ23690.1|	119	E:1e-32	Argininosuccinate synthase, partial [Merops nubicus]	ASSY_XENLA	112	E:6e-29	RecName: Full=Argininosuccinate synthase {ECO:0000305};^Eukaryota; Metazoa; Chordata; Craniata; Vertebrata; Euteleostomi; Amphibia; Batrachia; Anura; Pipoidea; Pipidae; Xenopodinae; Xenopus; Xenopus	ASSY_XENLA	112	E:6e-29	RecName: Full=Argininosuccinate synthase {ECO:0000305};^Eukaryota; Metazoa; Chordata; Craniata; Vertebrata; Euteleostomi; Amphibia; Batrachia; Anura; Pipoidea; Pipidae; Xenopodinae; Xenopus; Xenopus	PF00764.18	Arginosuc_synth	Arginosuccinate synthase	.	.	.	.	.	GO:0006526|arginine biosynthetic process;GO:0000050|urea cycleGO:0006526|arginine biosynthetic process	GO:0004055|argininosuccinate synthase activity;GO:0005524|ATP bindingGO:0004055|argininosuccinate synthase activity;GO:0005524|ATP binding	GO:0005829|cytosol	K01940|argG, ASS1; argininosuccinate synthase [EC:6.3.4.5]	map01230|Biosynthesis of amino acids;map00250|Alanine, aspartate and glutamate metabolism;map01110|Biosynthesis of secondary metabolites;map01100|Metabolic pathways;map00220|Arginine biosynthesis;map01130|Biosynthesis of antibiotics
genefamily4397	Protein.evm.model.utg1311.18::evm.model.utg1311.18	1-1[-]	gi|674106611|ref|XP_008824589.1|	233	E:1e-73	PREDICTED: adenosylhomocysteinase [Nannospalax galili]	SAHH_HUMAN	232	E:2e-73	RecName: Full=Adenosylhomocysteinase;^Eukaryota; Metazoa; Chordata; Craniata; Vertebrata; Euteleostomi; Mammalia; Eutheria; Euarchontoglires; Primates; Haplorrhini; Catarrhini; Hominidae; Homo	SAHH_HUMAN	232	E:2e-73	RecName: Full=Adenosylhomocysteinase;^Eukaryota; Metazoa; Chordata; Craniata; Vertebrata; Euteleostomi; Mammalia; Eutheria; Euarchontoglires; Primates; Haplorrhini; Catarrhini; Hominidae; Homo	PF00670.20	AdoHcyase_NAD	S-adenosyl-L-homocysteine hydrolase, NAD binding domain	COG0499	May play a key role in the regulation of the intracellular concentration of adenosylhomocysteine (By similarity)	.	.	.	GO:0002439|chronic inflammatory response to antigenic stimulus;GO:0042745|circadian sleep/wake cycle;GO:0071268|homocysteine biosynthetic process;GO:0032259|methylation;GO:0006730|one-carbon metabolic process;GO:0001666|response to hypoxia;GO:0007584|response to nutrient;GO:0019510|S-adenosylhomocysteine catabolic process;GO:0033353|S-adenosylmethionine cycle;GO:0000096|sulfur amino acid metaboli…	GO:0004013|adenosylhomocysteinase activity;GO:0030554|adenyl nucleotide binding;GO:0042802|identical protein binding;GO:0051287|NAD binding	GO:0005829|cytosol;GO:0070062|extracellular exosome;GO:0042470|melanosome;GO:0043005|neuron projection;GO:0005634|nucleus	K01251|E3.3.1.1, ahcY; adenosylhomocysteinase [EC:3.3.1.1]	map01100|Metabolic pathways;map00270|Cysteine and methionine metabolism
genefamily4401	Protein.evm.model.utg275.15::evm.model.utg275.15	1-1[-]	gi|148674161|gb|EDL06108.1|	65.5	E:6e-10	mCG21063, isoform CRA_b, partial [Mus musculus]	SAHH_MOUSE	60.8	E:6e-10	RecName: Full=Adenosylhomocysteinase;^Eukaryota; Metazoa; Chordata; Craniata; Vertebrata; Euteleostomi; Mammalia; Eutheria; Euarchontoglires; Glires; Rodentia; Myomorpha; Muroidea; Muridae; Murinae; Mus; Mus	SAHH_MOUSE	60.8	E:5e-10	RecName: Full=Adenosylhomocysteinase;^Eukaryota; Metazoa; Chordata; Craniata; Vertebrata; Euteleostomi; Mammalia; Eutheria; Euarchontoglires; Glires; Rodentia; Myomorpha; Muroidea; Muridae; Murinae; Mus; Mus	.	.	.	COG0499	May play a key role in the regulation of the intracellular concentration of adenosylhomocysteine (By similarity)	.	.	.	GO:0006730|one-carbon metabolic process;GO:0019510|S-adenosylhomocysteine catabolic process;GO:0033353|S-adenosylmethionine cycle	GO:0004013|adenosylhomocysteinase activity;GO:0005507|copper ion binding;GO:0051287|NAD binding;GO:0043621|protein self-association	GO:0005829|cytosol;GO:0070062|extracellular exosome;GO:0042470|melanosome	K01251|E3.3.1.1, ahcY; adenosylhomocysteinase [EC:3.3.1.1]	map01100|Metabolic pathways;map00270|Cysteine and methionine metabolism
genefamily4502	Protein.evm.model.utg267.180::evm.model.utg267.180	1-1[-]	.	.	.	.	.	.	.	.	.	.	.	.	.	.	.	.	.	.	.	.	.	.	.	.	.
genefamily4508	Protein.evm.model.utg184.9::evm.model.utg184.9	1-1[-]	gi|355778678|gb|EHH63714.1|	288	E:2e-96	hypothetical protein EGM_16735 [Macaca fascicularis]	PPIA_PIG	285	E:4e-97	RecName: Full=Peptidyl-prolyl cis-trans isomerase A;^Eukaryota; Metazoa; Chordata; Craniata; Vertebrata; Euteleostomi; Mammalia; Eutheria; Laurasiatheria; Cetartiodactyla; Suina; Suidae; Sus	YL217_YEAST	53.5	E:2e-08	RecName: Full=Putative uncharacterized protein YLR217W;^Eukaryota; Fungi; Dikarya; Ascomycota; Saccharomycotina; Saccharomycetes; Saccharomycetales; Saccharomycetaceae; Saccharomyces	.	.	.	.	.	.	.	.	.	.	.	.	.
genefamily4516	Protein.evm.model.utg194.24::evm.model.utg194.24	1-1[-]	gi|119599278|gb|EAW78872.1|	179	E:3e-55	hCG21218, isoform CRA_a [Homo sapiens]	EF1A3_HUMAN	159	E:3e-45	RecName: Full=Putative elongation factor 1-alpha-like 3;^Eukaryota; Metazoa; Chordata; Craniata; Vertebrata; Euteleostomi; Mammalia; Eutheria; Euarchontoglires; Primates; Haplorrhini; Catarrhini; Hominidae; Homo	EF1A3_HUMAN	183	E:2e-54	RecName: Full=Putative elongation factor 1-alpha-like 3;^Eukaryota; Metazoa; Chordata; Craniata; Vertebrata; Euteleostomi; Mammalia; Eutheria; Euarchontoglires; Primates; Haplorrhini; Catarrhini; Hominidae; Homo	.	.	.	COG5256	This protein promotes the GTP-dependent binding of aminoacyl-tRNA to the A-site of ribosomes during protein biosynthesis (By similarity)	.	.	.	.	GO:0005525|GTP binding;GO:0003924|GTPase activity;GO:0003746|translation elongation factor activity	GO:0005737|cytoplasm;GO:0070062|extracellular exosome;GO:0005615|extracellular space;GO:0005634|nucleus	.	.
genefamily4517	Protein.evm.model.utg19.17::evm.model.utg19.17	1-1[-]	gi|586453886|ref|XP_006835853.1|	272	E:5e-91	PREDICTED: elongation factor 1-alpha 1, partial [Chrysochloris asiatica]	EF1A3_HUMAN	275	E:9e-90	RecName: Full=Putative elongation factor 1-alpha-like 3;^Eukaryota; Metazoa; Chordata; Craniata; Vertebrata; Euteleostomi; Mammalia; Eutheria; Euarchontoglires; Primates; Haplorrhini; Catarrhini; Hominidae; Homo	EF1A1_HORSE	275	E:1e-89	RecName: Full=Elongation factor 1-alpha 1;^Eukaryota; Metazoa; Chordata; Craniata; Vertebrata; Euteleostomi; Mammalia; Eutheria; Laurasiatheria; Perissodactyla; Equidae; Equus	PF00009.26	GTP_EFTU	Elongation factor Tu GTP binding domain	COG5256	This protein promotes the GTP-dependent binding of aminoacyl-tRNA to the A-site of ribosomes during protein biosynthesis (By similarity)	.	.	.	GO:0071364|cellular response to epidermal growth factor stimulus	GO:0005525|GTP binding;GO:0003924|GTPase activity;GO:0003746|translation elongation factor activityGO:0003924|GTPase activity;GO:0005525|GTP binding	GO:0005737|cytoplasm;GO:0005622|intracellular;GO:0005730|nucleolus;GO:0005634|nucleus;GO:0005886|plasma membrane	K03231|EEF1A; elongation factor 1-alpha	map03013|RNA transport;map05134|Legionellosis
genefamily4520	Protein.evm.model.utg200.87::evm.model.utg200.87	1-1[-]	gi|148694455|gb|EDL26402.1|	120	E:3e-33	mCG15232, isoform CRA_c [Mus musculus]	EF1A1_RAT	120	E:4e-32	RecName: Full=Elongation factor 1-alpha 1;^Eukaryota; Metazoa; Chordata; Craniata; Vertebrata; Euteleostomi; Mammalia; Eutheria; Euarchontoglires; Glires; Rodentia; Myomorpha; Muroidea; Muridae; Murinae; Rattus	EF1A1_RAT	159	E:5e-46	RecName: Full=Elongation factor 1-alpha 1;^Eukaryota; Metazoa; Chordata; Craniata; Vertebrata; Euteleostomi; Mammalia; Eutheria; Euarchontoglires; Glires; Rodentia; Myomorpha; Muroidea; Muridae; Murinae; Rattus	PF03143.16	GTP_EFTU_D3	Elongation factor Tu C-terminal domain	COG5256	This protein promotes the GTP-dependent binding of aminoacyl-tRNA to the A-site of ribosomes during protein biosynthesis (By similarity)	.	.	.	GO:0007568|aging;GO:0035690|cellular response to drug;GO:0071364|cellular response to epidermal growth factor stimulus;GO:1990090|cellular response to nerve growth factor stimulus;GO:1903427|negative regulation of reactive oxygen species biosynthetic process;GO:0010942|positive regulation of cell death;GO:0010976|positive regulation of neuron projection development;GO:0051260|protein homooligomer…	GO:0008144|drug binding;GO:0005525|GTP binding;GO:0003924|GTPase activity;GO:0003729|mRNA binding;GO:0003746|translation elongation factor activity	GO:0005737|cytoplasm;GO:0005829|cytosol;GO:0005730|nucleolus;GO:0005634|nucleus;GO:0005886|plasma membrane	K03231|EEF1A; elongation factor 1-alpha	map03013|RNA transport;map05134|Legionellosis
genefamily4565	Protein.evm.model.utg48511.1::evm.model.utg48511.1	1-1[-]	gi|119623229|gb|EAX02824.1|	72.4	E:7e-14	hCG1989619, isoform CRA_a [Homo sapiens]	ROA1_MACMU	53.5	E:3e-08	RecName: Full=Heterogeneous nuclear ribonucleoprotein A1;^Eukaryota; Metazoa; Chordata; Craniata; Vertebrata; Euteleostomi; Mammalia; Eutheria; Euarchontoglires; Primates; Haplorrhini; Catarrhini; Cercopithecidae; Cercopithecinae; Macaca	ROA1_MACMU	50.1	E:5e-07	RecName: Full=Heterogeneous nuclear ribonucleoprotein A1;^Eukaryota; Metazoa; Chordata; Craniata; Vertebrata; Euteleostomi; Mammalia; Eutheria; Euarchontoglires; Primates; Haplorrhini; Catarrhini; Cercopithecidae; Cercopithecinae; Macaca	PF11627.7	HnRNPA1	Nuclear factor hnRNPA1	.	.	.	.	.	GO:1903936|cellular response to sodium arsenite;GO:0006397|mRNA processing;GO:0051028|mRNA transport;GO:0008380|RNA splicing	GO:0003723|RNA binding	GO:0005737|cytoplasm;GO:0030529|intracellular ribonucleoprotein complex;GO:0005634|nucleus;GO:0005681|spliceosomal complex	K12741|HNRNPA1_3; heterogeneous nuclear ribonucleoprotein A1/A3	map03040|Spliceosome
genefamily4566	Protein.evm.model.utg320.18::evm.model.utg320.18	1-1[-]	gi|432104436|gb|ELK31061.1|	63.5	E:1e-10	hypothetical protein MDA_GLEAN10001366 [Myotis davidii]	.	.	.	.	.	.	.	.	.	.	.	.	.	.	.	.	.	.	.	.	.
genefamily4621	Protein.evm.model.utg165.76::evm.model.utg165.76	1-1[-]	gi|32425649|gb|AAH01097.1|	220	E:2e-68	EIF4B protein, partial [Homo sapiens]	IF4B_HUMAN	220	E:3e-67	RecName: Full=Eukaryotic translation initiation factor 4B;^Eukaryota; Metazoa; Chordata; Craniata; Vertebrata; Euteleostomi; Mammalia; Eutheria; Euarchontoglires; Primates; Haplorrhini; Catarrhini; Hominidae; Homo	IF4B_HUMAN	238	E:2e-74	RecName: Full=Eukaryotic translation initiation factor 4B;^Eukaryota; Metazoa; Chordata; Craniata; Vertebrata; Euteleostomi; Mammalia; Eutheria; Euarchontoglires; Primates; Haplorrhini; Catarrhini; Hominidae; Homo	.	.	.	ENOG4111NS2	eukaryotic translation initiation factor 4b	.	.	.	GO:0097010|eukaryotic translation initiation factor 4F complex assembly;GO:0001731|formation of translation preinitiation complex;GO:0000289|nuclear-transcribed mRNA poly(A) tail shortening;GO:0006446|regulation of translational initiation;GO:0006413|translational initiation	GO:0004386|helicase activity;GO:0043024|ribosomal small subunit binding;GO:0003723|RNA binding;GO:0033592|RNA strand annealing activity;GO:0034057|RNA strand-exchange activity;GO:0003743|translation initiation factor activity	GO:0005829|cytosol;GO:0016281|eukaryotic translation initiation factor 4F complex;GO:0005844|polysome	K03258|EIF4B; translation initiation factor 4B	map05205|Proteoglycans in cancer;map03013|RNA transport;map04150|mTOR signaling pathway;map04151|PI3K-Akt signaling pathway
genefamily4642	Protein.evm.model.utg219.39::evm.model.utg219.39	1-1[-]	gi|507639383|ref|XP_004629906.1|	85.9	E:2e-18	PREDICTED: chromodomain Y-like protein [Octodon degus]	CDYL1_HUMAN	86.7	E:2e-19	RecName: Full=Chromodomain Y-like protein;^Eukaryota; Metazoa; Chordata; Craniata; Vertebrata; Euteleostomi; Mammalia; Eutheria; Euarchontoglires; Primates; Haplorrhini; Catarrhini; Hominidae; Homo	CDYL_MOUSE	86.3	E:3e-19	RecName: Full=Chromodomain Y-like protein;^Eukaryota; Metazoa; Chordata; Craniata; Vertebrata; Euteleostomi; Mammalia; Eutheria; Euarchontoglires; Glires; Rodentia; Myomorpha; Muroidea; Muridae; Murinae; Mus; Mus	.	.	.	COG1024	Enoyl-CoA hydratase	.	.	.	GO:0006355|regulation of transcription, DNA-templated;GO:0006351|transcription, DNA-templated	GO:0004402|histone acetyltransferase activity;GO:0035064|methylated histone binding;GO:0003714|transcription corepressor activity	GO:0016604|nuclear body;GO:0016607|nuclear speck;GO:0005654|nucleoplasm;GO:0005634|nucleus	K00653|CDY; chromodomain protein Y [EC:2.3.1.48]	.
genefamily4647	Protein.evm.model.utg64.14::evm.model.utg64.14	1-1[-]	gi|355698063|gb|EHH28611.1|	179	E:6e-56	hypothetical protein EGK_19083, partial [Macaca mulatta]	RALYL_HUMAN	179	E:2e-55	RecName: Full=RNA-binding Raly-like protein;^Eukaryota; Metazoa; Chordata; Craniata; Vertebrata; Euteleostomi; Mammalia; Eutheria; Euarchontoglires; Primates; Haplorrhini; Catarrhini; Hominidae; Homo	RALYL_HUMAN	179	E:3e-55	RecName: Full=RNA-binding Raly-like protein;^Eukaryota; Metazoa; Chordata; Craniata; Vertebrata; Euteleostomi; Mammalia; Eutheria; Euarchontoglires; Primates; Haplorrhini; Catarrhini; Hominidae; Homo	PF00076.21	RRM_1	RNA recognition motif. (a.k.a. RRM, RBD, or RNP domain)	COG0724	Rna-binding protein	.	.	.	.	GO:0042802|identical protein binding;GO:0003723|RNA bindingGO:0003676|nucleic acid binding	GO:0005654|nucleoplasm;GO:0005634|nucleus	.	.
genefamily4719	Protein.evm.model.utg683.38::evm.model.utg683.38	1-1[-]	gi|820990070|ref|XP_012362772.1|	94.4	E:1e-21	PREDICTED: neugrin isoform X1 [Nomascus leucogenys]	NGRN_PONAB	92.4	E:3e-22	RecName: Full=Neugrin;^Eukaryota; Metazoa; Chordata; Craniata; Vertebrata; Euteleostomi; Mammalia; Eutheria; Euarchontoglires; Primates; Haplorrhini; Catarrhini; Hominidae; Pongo	NGRN_PONAB	113	E:5e-30	RecName: Full=Neugrin;^Eukaryota; Metazoa; Chordata; Craniata; Vertebrata; Euteleostomi; Mammalia; Eutheria; Euarchontoglires; Primates; Haplorrhini; Catarrhini; Hominidae; Pongo	PF06413.10	Neugrin	Neugrin	ENOG4112179	Neugrin, neurite outgrowth associated	.	.	.	GO:0030154|cell differentiation;GO:0007399|nervous system development	.	GO:0005576|extracellular region;GO:0005634|nucleus	.	.
genefamily4855	Protein.evm.model.utg47.121::evm.model.utg47.121	1-1[-]	gi|724913927|ref|XP_010379875.1|	356	E:1e-117	PREDICTED: LOW QUALITY PROTEIN: T-complex protein 1 subunit alpha-like [Rhinopithecus roxellana]	TCPA_HUMAN	318	E:1e-104	RecName: Full=T-complex protein 1 subunit alpha;^Eukaryota; Metazoa; Chordata; Craniata; Vertebrata; Euteleostomi; Mammalia; Eutheria; Euarchontoglires; Primates; Haplorrhini; Catarrhini; Hominidae; Homo	TCPA_MACFA	346	E:2e-115	RecName: Full=T-complex protein 1 subunit alpha;^Eukaryota; Metazoa; Chordata; Craniata; Vertebrata; Euteleostomi; Mammalia; Eutheria; Euarchontoglires; Primates; Haplorrhini; Catarrhini; Cercopithecidae; Cercopithecinae; Macaca	PF00118.23	Cpn60_TCP1	TCP-1/cpn60 chaperonin family	.	.	.	.	.	GO:0006457|protein folding	GO:0005524|ATP binding;GO:0051082|unfolded protein bindingGO:0005524|ATP binding	GO:0005832|chaperonin-containing T-complex;GO:0005815|microtubule organizing center	K09493|CCT1, TCP1; T-complex protein 1 subunit alpha	.
genefamily4856	Protein.evm.model.utg165.59::evm.model.utg165.59	1-1[-]	gi|149036573|gb|EDL91191.1|	176	E:3e-54	rCG55994, isoform CRA_a [Rattus norvegicus]	TCPH_MOUSE	176	E:8e-52	RecName: Full=T-complex protein 1 subunit eta;^Eukaryota; Metazoa; Chordata; Craniata; Vertebrata; Euteleostomi; Mammalia; Eutheria; Euarchontoglires; Glires; Rodentia; Myomorpha; Muroidea; Muridae; Murinae; Mus; Mus	TCPH_MOUSE	176	E:7e-52	RecName: Full=T-complex protein 1 subunit eta;^Eukaryota; Metazoa; Chordata; Craniata; Vertebrata; Euteleostomi; Mammalia; Eutheria; Euarchontoglires; Glires; Rodentia; Myomorpha; Muroidea; Muridae; Murinae; Mus; Mus	PF00118.23	Cpn60_TCP1	TCP-1/cpn60 chaperonin family	COG0459	Prevents misfolding and promotes the refolding and proper assembly of unfolded polypeptides generated under stress conditions (By similarity)	.	.	.	GO:0006458|'de novo' protein folding;GO:0007339|binding of sperm to zona pellucida;GO:0061077|chaperone-mediated protein folding;GO:1904851|positive regulation of establishment of protein localization to telomere;GO:1904871|positive regulation of protein localization to Cajal body;GO:1904874|positive regulation of telomerase RNA localization to Cajal body;GO:0032212|positive regulation of telomer…	GO:0005524|ATP binding;GO:0042802|identical protein binding;GO:0044183|protein binding involved in protein folding;GO:0051082|unfolded protein bindingGO:0005524|ATP binding	GO:0044297|cell body;GO:0005832|chaperonin-containing T-complex;GO:0070062|extracellular exosome;GO:0005874|microtubule;GO:0005739|mitochondrion;GO:0002199|zona pellucida receptor complex	K09499|CCT7; T-complex protein 1 subunit eta	.
genefamily4904	Protein.evm.model.utg386.23::evm.model.utg386.23	1-1[-]	gi|402897948|ref|XP_003911998.1|	148	E:7e-43	PREDICTED: 78 kDa glucose-regulated protein-like [Papio anubis]	GRP78_BOVIN	149	E:2e-41	RecName: Full=78 kDa glucose-regulated protein;^Eukaryota; Metazoa; Chordata; Craniata; Vertebrata; Euteleostomi; Mammalia; Eutheria; Laurasiatheria; Cetartiodactyla; Ruminantia; Pecora; Bovidae; Bovinae; Bos	GRP78_BOVIN	149	E:1e-41	RecName: Full=78 kDa glucose-regulated protein;^Eukaryota; Metazoa; Chordata; Craniata; Vertebrata; Euteleostomi; Mammalia; Eutheria; Laurasiatheria; Cetartiodactyla; Ruminantia; Pecora; Bovidae; Bovinae; Bos	PF00012.19	HSP70	Hsp70 protein	.	.	.	.	.	GO:0035437|maintenance of protein localization in endoplasmic reticulum;GO:0030335|positive regulation of cell migration	GO:0005524|ATP binding	GO:0005788|endoplasmic reticulum lumen;GO:0042470|melanosome	K09490|HSPA5, BIP; heat shock 70kDa protein 5	map04141|Protein processing in endoplasmic reticulum;map04918|Thyroid hormone synthesis;map05020|Prion diseases;map03060|Protein export
genefamily4905	Protein.evm.model.utg142.34::evm.model.utg142.34	1-1[-]	gi|521036464|gb|EPQ18242.1|	261	E:2e-80	Heat shock cognate 71 kDa protein [Myotis brandtii]	HSP7C_RAT	238	E:4e-73	RecName: Full=Heat shock cognate 71 kDa protein;^Eukaryota; Metazoa; Chordata; Craniata; Vertebrata; Euteleostomi; Mammalia; Eutheria; Euarchontoglires; Glires; Rodentia; Myomorpha; Muroidea; Muridae; Murinae; Rattus	HSP7C_RAT	265	E:4e-83	RecName: Full=Heat shock cognate 71 kDa protein;^Eukaryota; Metazoa; Chordata; Craniata; Vertebrata; Euteleostomi; Mammalia; Eutheria; Euarchontoglires; Glires; Rodentia; Myomorpha; Muroidea; Muridae; Murinae; Rattus	PF00012.19	HSP70	Hsp70 protein	COG0443	Heat shock protein	.	.	.	GO:0007568|aging;GO:0008088|axo-dendritic transport;GO:0043624|cellular protein complex disassembly;GO:0071276|cellular response to cadmium ion;GO:0034605|cellular response to heat;GO:0021549|cerebellum development;GO:0051085|chaperone mediated protein folding requiring cofactor;GO:0061684|chaperone-mediated autophagy;GO:1904764|chaperone-mediated autophagy translocation complex disassembly;GO:00…	GO:0031686|A1 adenosine receptor binding;GO:0043531|ADP binding;GO:0005524|ATP binding;GO:0016887|ATPase activity;GO:0042623|ATPase activity, coupled;GO:1990833|clathrin-uncoating ATPase activity;GO:0019899|enzyme binding;GO:0042277|peptide binding;GO:1904593|prostaglandin binding;GO:0005102|receptor binding;GO:0003723|RNA binding;GO:0008134|transcription factor binding;GO:0051082|unfolded protei…	GO:0032279|asymmetric synapse;GO:0005776|autophagosome;GO:0030424|axon;GO:0009986|cell surface;GO:0005737|cytoplasm;GO:0005829|cytosol;GO:0030425|dendrite;GO:0043198|dendritic shaft;GO:0043197|dendritic spine;GO:0070062|extracellular exosome;GO:0005882|intermediate filament;GO:0030529|intracellular ribonucleoprotein complex;GO:1990836|lysosomal matrix;GO:0005765|lysosomal membrane;GO:0005764|lyso…	K03283|HSPA1_8; heat shock 70kDa protein 1/8	map04915|Estrogen signaling pathway;map04141|Protein processing in endoplasmic reticulum;map04144|Endocytosis;map03040|Spliceosome;map04010|MAPK signaling pathway;map05134|Legionellosis;map05164|Influenza A;map05162|Measles;map05145|Toxoplasmosis;map04612|Antigen processing and presentation;map05169|Epstein-Barr virus infection
genefamily4906	Protein.evm.model.utg773.9::evm.model.utg773.9	1-1[-]	gi|84579213|dbj|BAE73040.1|	335	E:3e-112	hypothetical protein [Macaca fascicularis]	GRP75_HUMAN	335	E:4e-110	RecName: Full=Stress-70 protein, mitochondrial;^Eukaryota; Metazoa; Chordata; Craniata; Vertebrata; Euteleostomi; Mammalia; Eutheria; Euarchontoglires; Primates; Haplorrhini; Catarrhini; Hominidae; Homo	GRP75_HUMAN	335	E:3e-110	RecName: Full=Stress-70 protein, mitochondrial;^Eukaryota; Metazoa; Chordata; Craniata; Vertebrata; Euteleostomi; Mammalia; Eutheria; Euarchontoglires; Primates; Haplorrhini; Catarrhini; Hominidae; Homo	PF00012.19	HSP70	Hsp70 protein	COG0443	Heat shock protein	.	.	.	GO:0030218|erythrocyte differentiation;GO:0043066|negative regulation of apoptotic process;GO:0045647|negative regulation of erythrocyte differentiation;GO:1902037|negative regulation of hematopoietic stem cell differentiation;GO:0006611|protein export from nucleus;GO:0006457|protein folding	GO:0005524|ATP binding;GO:0003723|RNA binding;GO:0031625|ubiquitin protein ligase binding;GO:0051082|unfolded protein binding	GO:0005737|cytoplasm;GO:0070062|extracellular exosome;GO:0031012|extracellular matrix;GO:0005925|focal adhesion;GO:0042645|mitochondrial nucleoid;GO:0005739|mitochondrion;GO:0043209|myelin sheath;GO:0005730|nucleolus	K04043|dnaK; molecular chaperone DnaK	map03018|RNA degradation;map05152|Tuberculosis
genefamily4919	Protein.evm.model.utg1756.2::evm.model.utg1756.2	1-1[-]	gi|23957692|ref|NP_705832.1|	122	E:4e-41	myocardin isoform 2 [Homo sapiens]	MYCD_HUMAN	122	E:1e-42	RecName: Full=Myocardin;^Eukaryota; Metazoa; Chordata; Craniata; Vertebrata; Euteleostomi; Mammalia; Eutheria; Euarchontoglires; Primates; Haplorrhini; Catarrhini; Hominidae; Homo	MYCD_HUMAN	122	E:9e-32	RecName: Full=Myocardin;^Eukaryota; Metazoa; Chordata; Craniata; Vertebrata; Euteleostomi; Mammalia; Eutheria; Euarchontoglires; Primates; Haplorrhini; Catarrhini; Hominidae; Homo	.	.	.	ENOG410XNR1	myocardin	.	.	.	GO:0055007|cardiac muscle cell differentiation;GO:0003231|cardiac ventricle development;GO:0035051|cardiocyte differentiation;GO:0043954|cellular component maintenance;GO:0048565|digestive tract development;GO:0097070|ductus arteriosus closure;GO:0048286|lung alveolus development;GO:1900222|negative regulation of amyloid-beta clearance;GO:0010667|negative regulation of cardiac muscle cell apoptot…	GO:0000987|core promoter proximal region sequence-specific DNA binding;GO:0001046|core promoter sequence-specific DNA binding;GO:0035035|histone acetyltransferase binding;GO:0042826|histone deacetylase binding;GO:0070412|R-SMAD binding;GO:0001105|RNA polymerase II transcription coactivator activity;GO:0001076|transcription factor activity, RNA polymerase II transcription factor binding;GO:0008134…	GO:0000790|nuclear chromatin;GO:0005634|nucleus	.	.
genefamily4920	Protein.evm.model.utg9769.2::evm.model.utg9769.2	1-1[-]	gi|332226929|ref|XP_003262642.1|	323	E:2e-101	PREDICTED: myocardin isoform X2 [Nomascus leucogenys]	MYCD_HUMAN	323	E:6e-103	RecName: Full=Myocardin;^Eukaryota; Metazoa; Chordata; Craniata; Vertebrata; Euteleostomi; Mammalia; Eutheria; Euarchontoglires; Primates; Haplorrhini; Catarrhini; Hominidae; Homo	MYCD_HUMAN	323	E:5e-103	RecName: Full=Myocardin;^Eukaryota; Metazoa; Chordata; Craniata; Vertebrata; Euteleostomi; Mammalia; Eutheria; Euarchontoglires; Primates; Haplorrhini; Catarrhini; Hominidae; Homo	.	.	.	ENOG410XNR1	myocardin	.	.	.	GO:0055007|cardiac muscle cell differentiation;GO:0003231|cardiac ventricle development;GO:0035051|cardiocyte differentiation;GO:0043954|cellular component maintenance;GO:0048565|digestive tract development;GO:0097070|ductus arteriosus closure;GO:0048286|lung alveolus development;GO:1900222|negative regulation of amyloid-beta clearance;GO:0010667|negative regulation of cardiac muscle cell apoptot…	GO:0000987|core promoter proximal region sequence-specific DNA binding;GO:0001046|core promoter sequence-specific DNA binding;GO:0035035|histone acetyltransferase binding;GO:0042826|histone deacetylase binding;GO:0070412|R-SMAD binding;GO:0001105|RNA polymerase II transcription coactivator activity;GO:0001076|transcription factor activity, RNA polymerase II transcription factor binding;GO:0008134…	GO:0000790|nuclear chromatin;GO:0005634|nucleus	.	.
genefamily5169	Protein.evm.model.utg389.1::evm.model.utg389.1	1-1[-]	gi|927171267|ref|XP_013844855.1|	361	E:9e-123	PREDICTED: glutamate receptor ionotropic, delta-2 [Sus scrofa]	GRID2_HUMAN	360	E:2e-116	RecName: Full=Glutamate receptor ionotropic, delta-2;^Eukaryota; Metazoa; Chordata; Craniata; Vertebrata; Euteleostomi; Mammalia; Eutheria; Euarchontoglires; Primates; Haplorrhini; Catarrhini; Hominidae; Homo	GRID2_HUMAN	360	E:1e-116	RecName: Full=Glutamate receptor ionotropic, delta-2;^Eukaryota; Metazoa; Chordata; Craniata; Vertebrata; Euteleostomi; Mammalia; Eutheria; Euarchontoglires; Primates; Haplorrhini; Catarrhini; Hominidae; Homo	PF01094.27	ANF_receptor	Receptor family ligand binding region	ENOG410YYDD	Glutamate receptor, ionotropic, delta	.	.	.	GO:0034613|cellular protein localization;GO:0021707|cerebellar granule cell differentiation;GO:0060079|excitatory postsynaptic potential;GO:0007215|glutamate receptor signaling pathway;GO:0007157|heterophilic cell-cell adhesion via plasma membrane cell adhesion molecules;GO:0060134|prepulse inhibition;GO:0043523|regulation of neuron apoptotic process;GO:0010975|regulation of neuron projection dev…	GO:0005234|extracellular-glutamate-gated ion channel activity;GO:0008066|glutamate receptor activity;GO:0004970|ionotropic glutamate receptor activity;GO:0030165|PDZ domain binding;GO:0097110|scaffold protein binding	GO:0030054|cell junction;GO:0043197|dendritic spine;GO:0005887|integral component of plasma membrane;GO:0008328|ionotropic glutamate receptor complex;GO:0005886|plasma membrane;GO:0045211|postsynaptic membrane;GO:0045202|synapse	K05207|GRID2; glutamate receptor delta-2 subunit	map04080|Neuroactive ligand-receptor interaction;map04730|Long-term depression
genefamily5197	Protein.evm.model.utg310.22::evm.model.utg310.22	1-1[-]	gi|545833869|ref|XP_005665114.1|	179	E:2e-54	PREDICTED: protein RCC2 isoform X2 [Sus scrofa]	RCC2_HUMAN	179	E:6e-53	RecName: Full=Protein RCC2;^Eukaryota; Metazoa; Chordata; Craniata; Vertebrata; Euteleostomi; Mammalia; Eutheria; Euarchontoglires; Primates; Haplorrhini; Catarrhini; Hominidae; Homo	RCC2_HUMAN	179	E:6e-53	RecName: Full=Protein RCC2;^Eukaryota; Metazoa; Chordata; Craniata; Vertebrata; Euteleostomi; Mammalia; Eutheria; Euarchontoglires; Primates; Haplorrhini; Catarrhini; Hominidae; Homo	.	.	.	COG5184	regulator of chromosome condensation	.	.	.	GO:0090630|activation of GTPase activity;GO:0051301|cell division;GO:0072356|chromosome passenger complex localization to kinetochore;GO:0045184|establishment of protein localization;GO:0048041|focal adhesion assembly;GO:0007229|integrin-mediated signaling pathway;GO:0051895|negative regulation of focal adhesion assembly;GO:0034260|negative regulation of GTPase activity;GO:1900025|negative regula…	GO:0008017|microtubule binding;GO:0019904|protein domain specific binding;GO:0019901|protein kinase binding;GO:0048365|Rac GTPase binding;GO:0003723|RNA binding;GO:0031267|small GTPase binding	GO:0034506|chromosome, centromeric core domain;GO:0005829|cytosol;GO:0031901|early endosome membrane;GO:0005874|microtubule;GO:0030496|midbody;GO:1990023|mitotic spindle midzone;GO:0005730|nucleolus;GO:0005886|plasma membrane	.	.
genefamily5314	Protein.evm.model.utg1195.4::evm.model.utg1195.4	1-1[-]	.	.	.	.	.	.	.	.	.	.	.	.	.	.	.	.	.	.	.	.	.	.	.	.	.
genefamily5315	Protein.evm.model.utg2319.3::evm.model.utg2319.3	1-1[-]	gi|795229733|ref|XP_011807121.1|	285	E:3e-89	PREDICTED: LOW QUALITY PROTEIN: A-kinase anchor protein 4-like [Colobus angolensis palliatus]	AKAP4_HUMAN	259	E:1e-77	RecName: Full=A-kinase anchor protein 4;^Eukaryota; Metazoa; Chordata; Craniata; Vertebrata; Euteleostomi; Mammalia; Eutheria; Euarchontoglires; Primates; Haplorrhini; Catarrhini; Hominidae; Homo	AKAP4_HUMAN	285	E:2e-87	RecName: Full=A-kinase anchor protein 4;^Eukaryota; Metazoa; Chordata; Craniata; Vertebrata; Euteleostomi; Mammalia; Eutheria; Euarchontoglires; Primates; Haplorrhini; Catarrhini; Hominidae; Homo	PF05716.12	AKAP_110	A-kinase anchor protein 110 kDa (AKAP 110)	ENOG411157C	A kinase (PRKA) anchor protein 4	.	.	.	GO:0045184|establishment of protein localization;GO:0030317|flagellated sperm motility;GO:0044458|motile cilium assembly;GO:0006928|movement of cell or subcellular component;GO:0010738|regulation of protein kinase A signaling;GO:0007165|signal transduction;GO:0007338|single fertilization;GO:0007178|transmembrane receptor protein serine/threonine kinase signaling pathway	GO:0051018|protein kinase A binding	GO:0005952|cAMP-dependent protein kinase complex;GO:0005737|cytoplasm;GO:0005856|cytoskeleton;GO:0031514|motile cilium;GO:0005634|nucleus;GO:0048471|perinuclear region of cytoplasm;GO:0035686|sperm fibrous sheath;GO:0097228|sperm principal piece;GO:0030018|Z disc	K16521|AKAP4; A-kinase anchor protein 4	.
genefamily5339	Protein.evm.model.utg29801.2::evm.model.utg29801.2	1-1[-]	gi|724860874|ref|XP_010368845.1|	72.4	E:4e-14	PREDICTED: SH3 domain and tetratricopeptide repeat-containing protein 1-like [Rhinopithecus roxellana]	S3TC1_HUMAN	66.6	E:2e-12	RecName: Full=SH3 domain and tetratricopeptide repeat-containing protein 1;^Eukaryota; Metazoa; Chordata; Craniata; Vertebrata; Euteleostomi; Mammalia; Eutheria; Euarchontoglires; Primates; Haplorrhini; Catarrhini; Hominidae; Homo	S3TC1_HUMAN	66.6	E:2e-12	RecName: Full=SH3 domain and tetratricopeptide repeat-containing protein 1;^Eukaryota; Metazoa; Chordata; Craniata; Vertebrata; Euteleostomi; Mammalia; Eutheria; Euarchontoglires; Primates; Haplorrhini; Catarrhini; Hominidae; Homo	PF13181.5	TPR_8	Tetratricopeptide repeat	ENOG410Y8HX	SH3 domain and tetratricopeptide repeats	.	.	.	.	GO:0005515|protein binding	.	.	.
genefamily5340	Protein.evm.model.utg6225.2::evm.model.utg6225.2	1-1[-]	gi|795132345|ref|XP_011790836.1|	137	E:1e-34	PREDICTED: SH3 domain and tetratricopeptide repeat-containing protein 1 [Colobus angolensis palliatus]	.	.	.	.	S3TC1_HUMAN	50.1	E:2e-06	RecName: Full=SH3 domain and tetratricopeptide repeat-containing protein 1;^Eukaryota; Metazoa; Chordata; Craniata; Vertebrata; Euteleostomi; Mammalia; Eutheria; Euarchontoglires; Primates; Haplorrhini; Catarrhini; Hominidae; Homo	.	.	.	ENOG410Y8HX	SH3 domain and tetratricopeptide repeats	.	.	.	.	.	.	.	.
genefamily5343	Protein.evm.model.utg10548.2::evm.model.utg10548.2	1-1[-]	gi|821028888|ref|XP_012355299.1|	146	E:3e-38	PREDICTED: SH3 domain and tetratricopeptide repeat-containing protein 1 isoform X1 [Nomascus leucogenys]	S3TC1_HUMAN	143	E:1e-38	RecName: Full=SH3 domain and tetratricopeptide repeat-containing protein 1;^Eukaryota; Metazoa; Chordata; Craniata; Vertebrata; Euteleostomi; Mammalia; Eutheria; Euarchontoglires; Primates; Haplorrhini; Catarrhini; Hominidae; Homo	S3TC1_HUMAN	148	E:2e-40	RecName: Full=SH3 domain and tetratricopeptide repeat-containing protein 1;^Eukaryota; Metazoa; Chordata; Craniata; Vertebrata; Euteleostomi; Mammalia; Eutheria; Euarchontoglires; Primates; Haplorrhini; Catarrhini; Hominidae; Homo	.	.	.	ENOG410Y8HX	SH3 domain and tetratricopeptide repeats	.	.	.	.	.	.	.	.
genefamily5345	Protein.evm.model.utg524.60::evm.model.utg524.60	1-1[-]	gi|432115990|gb|ELK37129.1|	201	E:9e-65	Voltage-dependent R-type calcium channel subunit alpha-1E [Myotis davidii]	CAC1E_HUMAN	189	E:9e-55	RecName: Full=Voltage-dependent R-type calcium channel subunit alpha-1E;^Eukaryota; Metazoa; Chordata; Craniata; Vertebrata; Euteleostomi; Mammalia; Eutheria; Euarchontoglires; Primates; Haplorrhini; Catarrhini; Hominidae; Homo	CAC1E_HUMAN	186	E:9e-54	RecName: Full=Voltage-dependent R-type calcium channel subunit alpha-1E;^Eukaryota; Metazoa; Chordata; Craniata; Vertebrata; Euteleostomi; Mammalia; Eutheria; Euarchontoglires; Primates; Haplorrhini; Catarrhini; Hominidae; Homo	.	.	.	ENOG410YD06	Calcium channel, voltage-dependent, R type, alpha 1E subunit	.	.	.	GO:0007268|chemical synaptic transmission;GO:0051899|membrane depolarization;GO:0086010|membrane depolarization during action potential;GO:0050796|regulation of insulin secretion;GO:0006810|transport	GO:0005262|calcium channel activity;GO:0005509|calcium ion binding;GO:0008331|high voltage-gated calcium channel activity;GO:0005245|voltage-gated calcium channel activity	GO:0005886|plasma membrane;GO:0005891|voltage-gated calcium channel complex	K04852|CACNA1E; voltage-dependent calcium channel R type alpha-1E	map04020|Calcium signaling pathway;map04930|Type II diabetes mellitus;map04010|MAPK signaling pathway
genefamily5428	Protein.evm.model.utg274.67::evm.model.utg274.67	1-1[-]	gi|593733447|ref|XP_007112193.1|	262	E:1e-86	PREDICTED: proprotein convertase subtilisin/kexin type 6, partial [Physeter catodon]	PCSK6_HUMAN	264	E:2e-81	RecName: Full=Proprotein convertase subtilisin/kexin type 6;^Eukaryota; Metazoa; Chordata; Craniata; Vertebrata; Euteleostomi; Mammalia; Eutheria; Euarchontoglires; Primates; Haplorrhini; Catarrhini; Hominidae; Homo	PCSK6_HUMAN	299	E:3e-94	RecName: Full=Proprotein convertase subtilisin/kexin type 6;^Eukaryota; Metazoa; Chordata; Craniata; Vertebrata; Euteleostomi; Mammalia; Eutheria; Euarchontoglires; Primates; Haplorrhini; Catarrhini; Hominidae; Homo	PF00082.21	Peptidase_S8	Subtilase family	COG1404	peptidase (S8 and S53, subtilisin, kexin, sedolisin	.	.	.	GO:0070268|cornification;GO:0007368|determination of left/right symmetry;GO:0009100|glycoprotein metabolic process;GO:0032455|nerve growth factor processing;GO:0032902|nerve growth factor production;GO:0016486|peptide hormone processing;GO:0016485|protein processing;GO:0030510|regulation of BMP signaling pathway;GO:0051004|regulation of lipoprotein lipase activity;GO:0032940|secretion by cell;GO:…	GO:0004175|endopeptidase activity;GO:0008201|heparin binding;GO:0048406|nerve growth factor binding;GO:0004252|serine-type endopeptidase activityGO:0004252|serine-type endopeptidase activity	GO:0009986|cell surface;GO:0005783|endoplasmic reticulum;GO:0031012|extracellular matrix;GO:0005576|extracellular region;GO:0005615|extracellular space;GO:0005796|Golgi lumen;GO:0005886|plasma membrane	K08672|PCSK6; proprotein convertase subtilisin/kexin type 6 [EC:3.4.21.-]	.
genefamily5537	Protein.evm.model.utg718.2::evm.model.utg718.2	1-1[-]	gi|677210257|gb|KFP49151.1|	176	E:4e-55	Eukaryotic translation initiation factor 3 subunit L, partial [Cathartes aura]	EIF3L_PANTR	176	E:8e-52	RecName: Full=Eukaryotic translation initiation factor 3 subunit L {ECO:0000255|HAMAP-Rule:MF_03011};^Eukaryota; Metazoa; Chordata; Craniata; Vertebrata; Euteleostomi; Mammalia; Eutheria; Euarchontoglires; Primates; Haplorrhini; Catarrhini; Hominidae; Pan	EIF3L_PANTR	176	E:7e-52	RecName: Full=Eukaryotic translation initiation factor 3 subunit L {ECO:0000255|HAMAP-Rule:MF_03011};^Eukaryota; Metazoa; Chordata; Craniata; Vertebrata; Euteleostomi; Mammalia; Eutheria; Euarchontoglires; Primates; Haplorrhini; Catarrhini; Hominidae; Pan	PF10255.8	Paf67	RNA polymerase I-associated factor PAF67	ENOG410XPJT	Component of the eukaryotic translation initiation factor 3 (eIF-3) complex, which is involved in protein synthesis and, together with other initiation factors, stimulates binding of mRNA and methionyl-tRNAi to the 40S ribosome (By similarity)	.	.	.	GO:0006413|translational initiation	GO:0003743|translation initiation factor activityGO:0003743|translation initiation factor activity	GO:0005852|eukaryotic translation initiation factor 3 complexGO:0005737|cytoplasm;GO:0005852|eukaryotic translation initiation factor 3 complex	K15029|EIF3L; translation initiation factor 3 subunit L	.
genefamily5538	Protein.evm.model.utg718.3::evm.model.utg718.3	1-1[-]	gi|193786539|dbj|BAG51322.1|	190	E:6e-58	unnamed protein product [Homo sapiens]	EIF3L_HUMAN	189	E:1e-56	RecName: Full=Eukaryotic translation initiation factor 3 subunit L {ECO:0000255|HAMAP-Rule:MF_03011};^Eukaryota; Metazoa; Chordata; Craniata; Vertebrata; Euteleostomi; Mammalia; Eutheria; Euarchontoglires; Primates; Haplorrhini; Catarrhini; Hominidae; Homo	EIF3L_HUMAN	189	E:9e-57	RecName: Full=Eukaryotic translation initiation factor 3 subunit L {ECO:0000255|HAMAP-Rule:MF_03011};^Eukaryota; Metazoa; Chordata; Craniata; Vertebrata; Euteleostomi; Mammalia; Eutheria; Euarchontoglires; Primates; Haplorrhini; Catarrhini; Hominidae; Homo	PF10255.8	Paf67	RNA polymerase I-associated factor PAF67	ENOG410XPJT	Component of the eukaryotic translation initiation factor 3 (eIF-3) complex, which is involved in protein synthesis and, together with other initiation factors, stimulates binding of mRNA and methionyl-tRNAi to the 40S ribosome (By similarity)	.	.	.	GO:0006413|translational initiation;GO:0075525|viral translational termination-reinitiation	GO:0003723|RNA binding;GO:0003743|translation initiation factor activityGO:0003743|translation initiation factor activity	GO:0005829|cytosol;GO:0005852|eukaryotic translation initiation factor 3 complex;GO:0001650|fibrillar center;GO:0016020|membrane;GO:0005654|nucleoplasmGO:0005737|cytoplasm;GO:0005852|eukaryotic translation initiation factor 3 complex	K15029|EIF3L; translation initiation factor 3 subunit L	.
genefamily5542	Protein.evm.model.utg4572.1::evm.model.utg4572.1	1-1[-]	gi|591313385|ref|XP_007083142.1|	161	E:5e-51	PREDICTED: heterogeneous nuclear ribonucleoprotein H isoform X1 [Panthera tigris altaica]	HNRH1_HUMAN	159	E:2e-51	RecName: Full=Heterogeneous nuclear ribonucleoprotein H;^Eukaryota; Metazoa; Chordata; Craniata; Vertebrata; Euteleostomi; Mammalia; Eutheria; Euarchontoglires; Primates; Haplorrhini; Catarrhini; Hominidae; Homo	HNRH1_MOUSE	160	E:1e-45	RecName: Full=Heterogeneous nuclear ribonucleoprotein H;^Eukaryota; Metazoa; Chordata; Craniata; Vertebrata; Euteleostomi; Mammalia; Eutheria; Euarchontoglires; Glires; Rodentia; Myomorpha; Muroidea; Muridae; Murinae; Mus; Mus	PF00076.21	RRM_1	RNA recognition motif. (a.k.a. RRM, RBD, or RNP domain)	ENOG410Z6M0	heterogeneous nuclear ribonucleoprotein	.	.	.	GO:0006397|mRNA processing;GO:0043484|regulation of RNA splicing;GO:0008380|RNA splicing	GO:0003723|RNA bindingGO:0003676|nucleic acid binding	GO:0071013|catalytic step 2 spliceosome;GO:0005829|cytosol;GO:0016020|membrane;GO:0005654|nucleoplasm;GO:0005634|nucleus	K12898|HNRNPF_H; heterogeneous nuclear ribonucleoprotein F/H	.
genefamily5707	Protein.evm.model.utg6441.5::evm.model.utg6441.5	1-1[-]	gi|724798262|ref|XP_010364316.1|	169	E:9e-50	PREDICTED: melanoma-associated antigen 8 [Rhinopithecus roxellana]	MAGA8_HUMAN	155	E:4e-46	RecName: Full=Melanoma-associated antigen 8;^Eukaryota; Metazoa; Chordata; Craniata; Vertebrata; Euteleostomi; Mammalia; Eutheria; Euarchontoglires; Primates; Haplorrhini; Catarrhini; Hominidae; Homo	MAGA8_HUMAN	157	E:8e-47	RecName: Full=Melanoma-associated antigen 8;^Eukaryota; Metazoa; Chordata; Craniata; Vertebrata; Euteleostomi; Mammalia; Eutheria; Euarchontoglires; Primates; Haplorrhini; Catarrhini; Hominidae; Homo	.	.	.	ENOG4111S70	Melanoma antigen, family	.	.	.	.	.	.	.	.
genefamily5836	Protein.evm.model.utg17689.1::evm.model.utg17689.1	1-1[-]	gi|724952098|ref|XP_010352086.1|	132	E:2e-33	PREDICTED: LOW QUALITY PROTEIN: uncharacterized protein LOC104654578 [Rhinopithecus roxellana]	COMD4_HUMAN	70.9	E:3e-14	RecName: Full=COMM domain-containing protein 4;^Eukaryota; Metazoa; Chordata; Craniata; Vertebrata; Euteleostomi; Mammalia; Eutheria; Euarchontoglires; Primates; Haplorrhini; Catarrhini; Hominidae; Homo	.	.	.	.	.	.	.	.	.	.	.	.	.	.	.	.	.
genefamily5861	Protein.evm.model.utg539.33::evm.model.utg539.33	1-1[-]	.	.	.	.	.	.	.	.	.	.	.	.	.	.	.	.	.	.	.	.	.	.	.	.	.
genefamily5994	Protein.evm.model.utg97.89::evm.model.utg97.89	1-1[-]	gi|756140899|ref|NP_001291831.1|	79	E:5e-16	ribosomal protein L6 [Ailuropoda melanoleuca]	RL6_CHILA	71.2	E:1e-14	RecName: Full=60S ribosomal protein L6;^Eukaryota; Metazoa; Chordata; Craniata; Vertebrata; Euteleostomi; Mammalia; Eutheria; Euarchontoglires; Glires; Rodentia; Hystricomorpha; Chinchillidae; Chinchilla	RL6_HUMAN	53.5	E:2e-08	RecName: Full=60S ribosomal protein L6;^Eukaryota; Metazoa; Chordata; Craniata; Vertebrata; Euteleostomi; Mammalia; Eutheria; Euarchontoglires; Primates; Haplorrhini; Catarrhini; Hominidae; Homo	.	.	.	COG2163	(ribosomal) protein	.	.	.	GO:0002181|cytoplasmic translation;GO:0000184|nuclear-transcribed mRNA catabolic process, nonsense-mediated decay;GO:0006355|regulation of transcription, DNA-templated;GO:0000027|ribosomal large subunit assembly;GO:0006364|rRNA processing;GO:0006614|SRP-dependent cotranslational protein targeting to membrane;GO:0006412|translation;GO:0006413|translational initiation;GO:0019083|viral transcription	GO:0045296|cadherin binding;GO:0003677|DNA binding;GO:0003723|RNA binding;GO:0003735|structural constituent of ribosome	GO:0036464|cytoplasmic ribonucleoprotein granule;GO:0005829|cytosol;GO:0022625|cytosolic large ribosomal subunit;GO:0005925|focal adhesion;GO:0016020|membrane;GO:0005634|nucleus	K02934|RP-L6e, RPL6; large subunit ribosomal protein L6e	map03010|Ribosome
genefamily5995	Protein.evm.model.utg395.13::evm.model.utg395.13	1-1[-]	.	.	.	.	.	.	.	.	RL6_HUMAN	92.8	E:7e-22	RecName: Full=60S ribosomal protein L6;^Eukaryota; Metazoa; Chordata; Craniata; Vertebrata; Euteleostomi; Mammalia; Eutheria; Euarchontoglires; Primates; Haplorrhini; Catarrhini; Hominidae; Homo	PF03868.14	Ribosomal_L6e_N	Ribosomal protein L6, N-terminal domain	COG2163	(ribosomal) protein	.	.	.	GO:0002181|cytoplasmic translation;GO:0000184|nuclear-transcribed mRNA catabolic process, nonsense-mediated decay;GO:0006355|regulation of transcription, DNA-templated;GO:0000027|ribosomal large subunit assembly;GO:0006364|rRNA processing;GO:0006614|SRP-dependent cotranslational protein targeting to membrane;GO:0006412|translation;GO:0006413|translational initiation;GO:0019083|viral transcription…	GO:0045296|cadherin binding;GO:0003677|DNA binding;GO:0003723|RNA binding;GO:0003735|structural constituent of ribosomeGO:0003735|structural constituent of ribosome	GO:0036464|cytoplasmic ribonucleoprotein granule;GO:0005829|cytosol;GO:0022625|cytosolic large ribosomal subunit;GO:0005925|focal adhesion;GO:0016020|membrane;GO:0005634|nucleusGO:0005622|intracellular;GO:0005840|ribosome	K02934|RP-L6e, RPL6; large subunit ribosomal protein L6e	map03010|Ribosome
genefamily6164	Protein.evm.model.utg400.4::evm.model.utg400.4	1-1[-]	gi|719768276|ref|XP_010218324.1|	142	E:5e-42	PREDICTED: serine/threonine-protein phosphatase 2A 56 kDa regulatory subunit gamma isoform-like, partial [Tinamus guttatus]	2A5G_HUMAN	143	E:2e-40	RecName: Full=Serine/threonine-protein phosphatase 2A 56 kDa regulatory subunit gamma isoform;^Eukaryota; Metazoa; Chordata; Craniata; Vertebrata; Euteleostomi; Mammalia; Eutheria; Euarchontoglires; Primates; Haplorrhini; Catarrhini; Hominidae; Homo	2A5G_HUMAN	143	E:2e-40	RecName: Full=Serine/threonine-protein phosphatase 2A 56 kDa regulatory subunit gamma isoform;^Eukaryota; Metazoa; Chordata; Craniata; Vertebrata; Euteleostomi; Mammalia; Eutheria; Euarchontoglires; Primates; Haplorrhini; Catarrhini; Hominidae; Homo	PF01603.19	B56	Protein phosphatase 2A regulatory B subunit (B56 family)	ENOG410XQJW	Protein phosphatase 2, regulatory subunit B	.	.	.	GO:0006977|DNA damage response, signal transduction by p53 class mediator resulting in cell cycle arrest;GO:0042771|intrinsic apoptotic signaling pathway in response to DNA damage by p53 class mediator;GO:0008285|negative regulation of cell proliferation;GO:0043161|proteasome-mediated ubiquitin-dependent protein catabolic process;GO:0014066|regulation of phosphatidylinositol 3-kinase signaling;GO…	GO:0019888|protein phosphatase regulator activityGO:0019888|protein phosphatase regulator activity	GO:0000775|chromosome, centromeric region;GO:0005829|cytosol;GO:0005794|Golgi apparatus;GO:0005654|nucleoplasm;GO:0005634|nucleus;GO:0000159|protein phosphatase type 2A complexGO:0000159|protein phosphatase type 2A complex	K11584|PPP2R5; serine/threonine-protein phosphatase 2A regulatory subunit B'	map04071|Sphingolipid signaling pathway;map04152|AMPK signaling pathway;map04151|PI3K-Akt signaling pathway;map04113|Meiosis - yeast;map04261|Adrenergic signaling in cardiomyocytes;map04114|Oocyte meiosis;map04728|Dopaminergic synapse;map03015|mRNA surveillance pathway
genefamily6171	Protein.evm.model.utg780.23::evm.model.utg780.23	1-1[-]	.	.	.	.	.	.	.	.	.	.	.	.	.	.	.	.	.	.	.	.	.	.	.	.	.
genefamily6188	Protein.evm.model.utg7880.1::evm.model.utg7880.1	1-1[-]	gi|821012903|ref|XP_012358070.1|	121	E:4e-30	PREDICTED: uncharacterized protein LOC100604571 [Nomascus leucogenys]	.	.	.	.	.	.	.	.	.	.	.	.	.	.	.	.	.	.	.	.	.
genefamily6260	Protein.evm.model.utg15456.1::evm.model.utg15456.1	1-1[-]	gi|426367639|ref|XP_004050835.1|	174	E:2e-52	PREDICTED: L-lactate dehydrogenase A chain isoform 2 [Gorilla gorilla gorilla]	LDHA_MACFA	176	E:2e-53	RecName: Full=L-lactate dehydrogenase A chain;^Eukaryota; Metazoa; Chordata; Craniata; Vertebrata; Euteleostomi; Mammalia; Eutheria; Euarchontoglires; Primates; Haplorrhini; Catarrhini; Cercopithecidae; Cercopithecinae; Macaca	LDHA_MACFA	192	E:1e-59	RecName: Full=L-lactate dehydrogenase A chain;^Eukaryota; Metazoa; Chordata; Craniata; Vertebrata; Euteleostomi; Mammalia; Eutheria; Euarchontoglires; Primates; Haplorrhini; Catarrhini; Cercopithecidae; Cercopithecinae; Macaca	PF00056.22	Ldh_1_N	lactate/malate dehydrogenase, NAD binding domain	.	.	.	.	.	GO:0005975|carbohydrate metabolic process;GO:0019752|carboxylic acid metabolic processGO:0055114|oxidation-reduction process	GO:0004459|L-lactate dehydrogenase activityGO:0016491|oxidoreductase activity	GO:0005737|cytoplasm	.	.
genefamily6263	Protein.evm.model.utg143.165::evm.model.utg143.165	1-1[-]	gi|826282593|ref|XP_012495852.1|	148	E:4e-39	PREDICTED: echinoderm microtubule-associated protein-like 5 [Propithecus coquereli]	EMAL5_HUMAN	147	E:2e-40	RecName: Full=Echinoderm microtubule-associated protein-like 5;^Eukaryota; Metazoa; Chordata; Craniata; Vertebrata; Euteleostomi; Mammalia; Eutheria; Euarchontoglires; Primates; Haplorrhini; Catarrhini; Hominidae; Homo	EMAL5_HUMAN	147	E:3e-40	RecName: Full=Echinoderm microtubule-associated protein-like 5;^Eukaryota; Metazoa; Chordata; Craniata; Vertebrata; Euteleostomi; Mammalia; Eutheria; Euarchontoglires; Primates; Haplorrhini; Catarrhini; Hominidae; Homo	PF03451.13	HELP	HELP motif	ENOG410XNTQ	Echinoderm microtubule associated protein like	.	.	.	.	GO:0003824|catalytic activity;GO:0008017|microtubule binding	GO:0005737|cytoplasm;GO:0070062|extracellular exosome;GO:0005874|microtubule;GO:0015630|microtubule cytoskeleton	K18597|EML5; echinoderm microtubule-associated protein-like 5	.
genefamily6280	Protein.evm.model.utg64.49::evm.model.utg64.49	1-1[-]	gi|686773530|ref|XP_002834695.3|	237	E:5e-76	PREDICTED: 60S ribosomal protein L3-like, partial [Pongo abelii]	RL3_MACFA	239	E:1e-76	RecName: Full=60S ribosomal protein L3;^Eukaryota; Metazoa; Chordata; Craniata; Vertebrata; Euteleostomi; Mammalia; Eutheria; Euarchontoglires; Primates; Haplorrhini; Catarrhini; Cercopithecidae; Cercopithecinae; Macaca	RL3_MACFA	239	E:1e-76	RecName: Full=60S ribosomal protein L3;^Eukaryota; Metazoa; Chordata; Craniata; Vertebrata; Euteleostomi; Mammalia; Eutheria; Euarchontoglires; Primates; Haplorrhini; Catarrhini; Cercopithecidae; Cercopithecinae; Macaca	PF00297.21	Ribosomal_L3	Ribosomal protein L3	.	.	.	.	.	GO:0006412|translationGO:0006412|translation	GO:0003735|structural constituent of ribosomeGO:0003735|structural constituent of ribosome	GO:0005730|nucleolus;GO:0005840|ribosomeGO:0005622|intracellular;GO:0005840|ribosome	.	.
genefamily6320	Protein.evm.model.utg235.72::evm.model.utg235.72	1-1[-]	gi|119629399|gb|EAX08994.1|	83.2	E:4e-19	dedicator of cytokinesis 9, isoform CRA_a [Homo sapiens]	DOCK9_HUMAN	87	E:2e-19	RecName: Full=Dedicator of cytokinesis protein 9 {ECO:0000305};^Eukaryota; Metazoa; Chordata; Craniata; Vertebrata; Euteleostomi; Mammalia; Eutheria; Euarchontoglires; Primates; Haplorrhini; Catarrhini; Hominidae; Homo	DOCK9_HUMAN	88.2	E:7e-20	RecName: Full=Dedicator of cytokinesis protein 9 {ECO:0000305};^Eukaryota; Metazoa; Chordata; Craniata; Vertebrata; Euteleostomi; Mammalia; Eutheria; Euarchontoglires; Primates; Haplorrhini; Catarrhini; Hominidae; Homo	.	.	.	ENOG410XNVY	Dedicator of cytokinesis	.	.	.	GO:0007596|blood coagulation;GO:0043547|positive regulation of GTPase activity;GO:0007264|small GTPase mediated signal transduction	GO:0045296|cadherin binding;GO:0005085|guanyl-nucleotide exchange factor activity	GO:0005829|cytosol;GO:0012505|endomembrane system;GO:0016020|membrane	.	.
genefamily6325	Protein.evm.model.utg1077.66::evm.model.utg1077.66	1-1[-]	gi|795297461|ref|XP_011815433.1|	179	E:2e-50	PREDICTED: uncharacterized protein LOC105524682, partial [Colobus angolensis palliatus]	.	.	.	.	.	.	.	.	.	.	.	.	.	.	.	.	.	.	.	.	.
genefamily6326	Protein.evm.model.utg1077.48::evm.model.utg1077.48	1-1[-]	gi|795297461|ref|XP_011815433.1|	176	E:2e-46	PREDICTED: uncharacterized protein LOC105524682, partial [Colobus angolensis palliatus]	.	.	.	.	.	.	.	.	.	.	.	.	.	.	.	.	.	.	.	.	.
genefamily6392	Protein.evm.model.utg554.12::evm.model.utg554.12	1-1[-]	gi|686730865|ref|XP_002820030.2|	155	E:2e-43	PREDICTED: putative ankyrin repeat domain-containing protein 19 [Pongo abelii]	SNX18_MOUSE	107	E:9e-27	RecName: Full=Sorting nexin-18;^Eukaryota; Metazoa; Chordata; Craniata; Vertebrata; Euteleostomi; Mammalia; Eutheria; Euarchontoglires; Glires; Rodentia; Myomorpha; Muroidea; Muridae; Murinae; Mus; Mus	SNX18_MOUSE	107	E:8e-27	RecName: Full=Sorting nexin-18;^Eukaryota; Metazoa; Chordata; Craniata; Vertebrata; Euteleostomi; Mammalia; Eutheria; Euarchontoglires; Glires; Rodentia; Myomorpha; Muroidea; Muridae; Murinae; Mus; Mus	PF10456.8	BAR_3_WASP_bdg	WASP-binding domain of Sorting nexin protein	.	.	.	.	.	GO:0036089|cleavage furrow formation;GO:0006897|endocytosis;GO:0016197|endosomal transport;GO:0000281|mitotic cytokinesis;GO:0043547|positive regulation of GTPase activity;GO:0015031|protein transport	GO:0035091|phosphatidylinositol binding;GO:0005546|phosphatidylinositol-4,5-bisphosphate binding	GO:0031410|cytoplasmic vesicle;GO:0030659|cytoplasmic vesicle membrane;GO:0010008|endosome membrane;GO:0070062|extracellular exosome;GO:0031234|extrinsic component of cytoplasmic side of plasma membrane;GO:0030426|growth cone;GO:0043025|neuronal cell body	.	.
genefamily6397	Protein.evm.model.utg343.4::evm.model.utg343.4	1-1[-]	gi|426377905|ref|XP_004055694.1|	92	E:2e-20	PREDICTED: 40S ribosomal protein SA-like [Gorilla gorilla gorilla]	RSSA_CRIGR	80.9	E:9e-18	RecName: Full=40S ribosomal protein SA {ECO:0000255|HAMAP-Rule:MF_03016};^Eukaryota; Metazoa; Chordata; Craniata; Vertebrata; Euteleostomi; Mammalia; Eutheria; Euarchontoglires; Glires; Rodentia; Myomorpha; Muroidea; Cricetidae; Cricetinae; Cricetulus	.	.	.	.	.	.	.	.	.	.	.	.	.	.	.	.	.
genefamily6677	Protein.evm.model.utg89.16::evm.model.utg89.16	1-1[-]	gi|938040506|gb|KPP56426.1|	136	E:3e-39	hypothetical protein Z043_125955, partial [Scleropages formosus]	LS14A_PONAB	139	E:1e-38	RecName: Full=Protein LSM14 homolog A;^Eukaryota; Metazoa; Chordata; Craniata; Vertebrata; Euteleostomi; Mammalia; Eutheria; Euarchontoglires; Primates; Haplorrhini; Catarrhini; Hominidae; Pongo	LS14A_PONAB	139	E:9e-39	RecName: Full=Protein LSM14 homolog A;^Eukaryota; Metazoa; Chordata; Craniata; Vertebrata; Euteleostomi; Mammalia; Eutheria; Euarchontoglires; Primates; Haplorrhini; Catarrhini; Hominidae; Pongo	PF12701.6	LSM14	Scd6-like Sm domain	ENOG41122RA	LSM14A, SCD6 homolog A (S. cerevisiae)	.	.	.	GO:0033962|cytoplasmic mRNA processing body assembly;GO:0007275|multicellular organism development;GO:0006417|regulation of translation	.	GO:0005737|cytoplasm;GO:0010494|cytoplasmic stress granule;GO:0000932|P-body	K18749|LSM14, RAP55, SCD6; protein LSM14	.
genefamily6710	Protein.evm.model.utg216.16::evm.model.utg216.16	1-1[-]	gi|56693588|gb|AAW22606.1|	208	E:1e-66	RNF2 [Bos taurus]	RING2_HUMAN	209	E:1e-66	RecName: Full=E3 ubiquitin-protein ligase RING2;^Eukaryota; Metazoa; Chordata; Craniata; Vertebrata; Euteleostomi; Mammalia; Eutheria; Euarchontoglires; Primates; Haplorrhini; Catarrhini; Hominidae; Homo	RING2_HUMAN	209	E:1e-66	RecName: Full=E3 ubiquitin-protein ligase RING2;^Eukaryota; Metazoa; Chordata; Craniata; Vertebrata; Euteleostomi; Mammalia; Eutheria; Euarchontoglires; Primates; Haplorrhini; Catarrhini; Hominidae; Homo	PF16207.4	RAWUL	RAWUL domain RING finger- and WD40-associated ubiquitin-like	ENOG410XQ5G	RING finger) protein	.	.	.	GO:0009948|anterior/posterior axis specification;GO:0001702|gastrulation with mouth forming second;GO:0007281|germ cell development;GO:0035518|histone H2A monoubiquitination;GO:0036353|histone H2A-K119 monoubiquitination;GO:0000278|mitotic cell cycle;GO:0043433|negative regulation of sequence-specific DNA binding transcription factor activity;GO:0000122|negative regulation of transcription from R…	GO:0003682|chromatin binding;GO:0071535|RING-like zinc finger domain binding;GO:0061630|ubiquitin protein ligase activity;GO:0008270|zinc ion binding	GO:0000791|euchromatin;GO:0071339|MLL1 complex;GO:0016604|nuclear body;GO:0005654|nucleoplasm;GO:0005634|nucleus;GO:0031519|PcG protein complex;GO:0035102|PRC1 complex;GO:0001739|sex chromatin;GO:0000151|ubiquitin ligase complex	K10695|RNF1_2; E3 ubiquitin-protein ligase RNF1/2 [EC:2.3.2.27]	.
genefamily6781	Protein.evm.model.utg465.19::evm.model.utg465.19	1-1[-]	gi|724801917|ref|XP_010376166.1|	73.2	E:2e-14	PREDICTED: LOW QUALITY PROTEIN: putative inactive cathepsin L-like protein CTSL3P [Rhinopithecus roxellana]	CATL3_HUMAN	71.2	E:2e-15	RecName: Full=Putative inactive cathepsin L-like protein CTSL3P;^Eukaryota; Metazoa; Chordata; Craniata; Vertebrata; Euteleostomi; Mammalia; Eutheria; Euarchontoglires; Primates; Haplorrhini; Catarrhini; Hominidae; Homo	CATL3_HUMAN	71.6	E:2e-15	RecName: Full=Putative inactive cathepsin L-like protein CTSL3P;^Eukaryota; Metazoa; Chordata; Craniata; Vertebrata; Euteleostomi; Mammalia; Eutheria; Euarchontoglires; Primates; Haplorrhini; Catarrhini; Hominidae; Homo	.	.	.	.	.	.	.	.	.	GO:0008234|cysteine-type peptidase activity	.	.	.
genefamily6900	Protein.evm.model.utg90.1::evm.model.utg90.1	1-1[-]	gi|913486519|ref|XP_005343726.2|	196	E:7e-62	PREDICTED: heat shock protein HSP 90-alpha [Microtus ochrogaster]	HS90A_RABIT	199	E:3e-59	RecName: Full=Heat shock protein HSP 90-alpha;^Eukaryota; Metazoa; Chordata; Craniata; Vertebrata; Euteleostomi; Mammalia; Eutheria; Euarchontoglires; Glires; Lagomorpha; Leporidae; Oryctolagus	HS90A_RABIT	199	E:2e-59	RecName: Full=Heat shock protein HSP 90-alpha;^Eukaryota; Metazoa; Chordata; Craniata; Vertebrata; Euteleostomi; Mammalia; Eutheria; Euarchontoglires; Glires; Lagomorpha; Leporidae; Oryctolagus	PF00183.17	HSP90	Hsp90 protein	COG0326	Molecular chaperone. Has ATPase activity (By similarity)	.	.	.	GO:0006457|protein folding;GO:0046677|response to antibiotic;GO:0009409|response to cold;GO:0009408|response to heatGO:0006457|protein folding;GO:0006950|response to stress	GO:0005524|ATP binding;GO:0016887|ATPase activity;GO:0051219|phosphoprotein binding;GO:0051082|unfolded protein bindingGO:0005524|ATP binding;GO:0051082|unfolded protein binding	GO:0005737|cytoplasm;GO:0042470|melanosome;GO:0005634|nucleus;GO:0005886|plasma membrane	.	.
genefamily6921	Protein.evm.model.utg39.65::evm.model.utg39.65	1-1[-]	gi|483477646|gb|EOA92951.1|	154	E:5e-46	Potassium channel subfamily K member 9, partial [Anas platyrhynchos]	KCNK9_HUMAN	159	E:5e-46	RecName: Full=Potassium channel subfamily K member 9;^Eukaryota; Metazoa; Chordata; Craniata; Vertebrata; Euteleostomi; Mammalia; Eutheria; Euarchontoglires; Primates; Haplorrhini; Catarrhini; Hominidae; Homo	KCNK9_HUMAN	197	E:1e-60	RecName: Full=Potassium channel subfamily K member 9;^Eukaryota; Metazoa; Chordata; Craniata; Vertebrata; Euteleostomi; Mammalia; Eutheria; Euarchontoglires; Primates; Haplorrhini; Catarrhini; Hominidae; Homo	.	.	.	ENOG410XRZJ	Potassium channel subfamily K member	.	.	.	GO:0071805|potassium ion transmembrane transport;GO:0006813|potassium ion transport;GO:0030322|stabilization of membrane potential	GO:0005267|potassium channel activity;GO:0022841|potassium ion leak channel activity;GO:0046982|protein heterodimerization activity;GO:0042803|protein homodimerization activity;GO:0005249|voltage-gated potassium channel activity	GO:0005887|integral component of plasma membrane;GO:0005886|plasma membrane;GO:0008021|synaptic vesicle	K04919|KCNK9; potassium channel subfamily K member 9	map04925|Aldosterone synthesis and secretion
genefamily6930	Protein.evm.model.utg9769.1::evm.model.utg9769.1	1-1[-]	gi|795287957|ref|XP_011821062.1|	202	E:8e-58	PREDICTED: myocardin isoform X2 [Mandrillus leucophaeus]	MYCD_HUMAN	180	E:4e-51	RecName: Full=Myocardin;^Eukaryota; Metazoa; Chordata; Craniata; Vertebrata; Euteleostomi; Mammalia; Eutheria; Euarchontoglires; Primates; Haplorrhini; Catarrhini; Hominidae; Homo	MYCD_HUMAN	185	E:5e-53	RecName: Full=Myocardin;^Eukaryota; Metazoa; Chordata; Craniata; Vertebrata; Euteleostomi; Mammalia; Eutheria; Euarchontoglires; Primates; Haplorrhini; Catarrhini; Hominidae; Homo	PF02037.26	SAP	SAP domain	ENOG410XNR1	myocardin	.	.	.	GO:0055007|cardiac muscle cell differentiation;GO:0003231|cardiac ventricle development;GO:0035051|cardiocyte differentiation;GO:0043954|cellular component maintenance;GO:0048565|digestive tract development;GO:0097070|ductus arteriosus closure;GO:0048286|lung alveolus development;GO:1900222|negative regulation of amyloid-beta clearance;GO:0010667|negative regulation of cardiac muscle cell apoptot…	GO:0000987|core promoter proximal region sequence-specific DNA binding;GO:0001046|core promoter sequence-specific DNA binding;GO:0035035|histone acetyltransferase binding;GO:0042826|histone deacetylase binding;GO:0070412|R-SMAD binding;GO:0001105|RNA polymerase II transcription coactivator activity;GO:0001076|transcription factor activity, RNA polymerase II transcription factor binding;GO:0008134…	GO:0000790|nuclear chromatin;GO:0005634|nucleus	.	.
genefamily6940	Protein.evm.model.utg11.172::evm.model.utg11.172	1-1[-]	gi|90080646|dbj|BAE89804.1|	180	E:5e-53	unnamed protein product [Macaca fascicularis]	IPO7_MOUSE	179	E:1e-51	RecName: Full=Importin-7;^Eukaryota; Metazoa; Chordata; Craniata; Vertebrata; Euteleostomi; Mammalia; Eutheria; Euarchontoglires; Glires; Rodentia; Myomorpha; Muroidea; Muridae; Murinae; Mus; Mus	IPO7_HUMAN	179	E:1e-51	RecName: Full=Importin-7;^Eukaryota; Metazoa; Chordata; Craniata; Vertebrata; Euteleostomi; Mammalia; Eutheria; Euarchontoglires; Primates; Haplorrhini; Catarrhini; Hominidae; Homo	.	.	.	COG5656	Importin	.	.	.	GO:0045087|innate immune response;GO:0006606|protein import into nucleus;GO:0007165|signal transduction;GO:0016032|viral process	GO:0030695|GTPase regulator activity;GO:0042393|histone binding;GO:0008565|protein transporter activity;GO:0008536|Ran GTPase binding;GO:0046332|SMAD binding;GO:0005215|transporter activity	GO:0005829|cytosol;GO:0016020|membrane;GO:0005643|nuclear pore;GO:0005654|nucleoplasm	.	.
genefamily6948	Protein.evm.model.utg46.69::evm.model.utg46.69	1-1[-]	gi|767998937|ref|XP_011524369.1|	218	E:5e-63	PREDICTED: zinc finger protein 532 isoform X13 [Homo sapiens]	ZN532_HUMAN	218	E:1e-63	RecName: Full=Zinc finger protein 532;^Eukaryota; Metazoa; Chordata; Craniata; Vertebrata; Euteleostomi; Mammalia; Eutheria; Euarchontoglires; Primates; Haplorrhini; Catarrhini; Hominidae; Homo	ZN532_HUMAN	308	E:5e-96	RecName: Full=Zinc finger protein 532;^Eukaryota; Metazoa; Chordata; Craniata; Vertebrata; Euteleostomi; Mammalia; Eutheria; Euarchontoglires; Primates; Haplorrhini; Catarrhini; Hominidae; Homo	.	.	.	COG5048	Zinc finger protein	.	.	.	GO:0006355|regulation of transcription, DNA-templated;GO:0006351|transcription, DNA-templated	GO:0003677|DNA binding;GO:0046872|metal ion binding	GO:0005634|nucleus	.	.
genefamily6974	Protein.evm.model.utg2807.4::evm.model.utg2807.4	1-1[-]	gi|752442644|ref|XP_011216514.1|	221	E:2e-68	PREDICTED: filamin-A [Ailuropoda melanoleuca]	FLNA_HUMAN	222	E:3e-63	RecName: Full=Filamin-A;^Eukaryota; Metazoa; Chordata; Craniata; Vertebrata; Euteleostomi; Mammalia; Eutheria; Euarchontoglires; Primates; Haplorrhini; Catarrhini; Hominidae; Homo	FLNA_HUMAN	246	E:1e-71	RecName: Full=Filamin-A;^Eukaryota; Metazoa; Chordata; Craniata; Vertebrata; Euteleostomi; Mammalia; Eutheria; Euarchontoglires; Primates; Haplorrhini; Catarrhini; Hominidae; Homo	PF00307.30	CH	Calponin homology (CH) domain	COG5069	Microtubule associated monoxygenase, calponin and LIM domain containing	.	.	.	GO:0051764|actin crosslink formation;GO:0031532|actin cytoskeleton reorganization;GO:0007195|adenylate cyclase-inhibiting dopamine receptor signaling pathway;GO:0034329|cell junction assembly;GO:0021987|cerebral cortex development;GO:0060271|cilium assembly;GO:0051220|cytoplasmic sequestering of protein;GO:0045184|establishment of protein localization;GO:0021943|formation of radial glial scaffold…	GO:0051015|actin filament binding;GO:0045296|cadherin binding;GO:0034988|Fc-gamma receptor I complex binding;GO:0001664|G-protein coupled receptor binding;GO:0051020|GTPase binding;GO:0044325|ion channel binding;GO:0019900|kinase binding;GO:0031852|mu-type opioid receptor binding;GO:0015459|potassium channel regulator activity;GO:0042803|protein homodimerization activity;GO:0048365|Rac GTPase bin…	GO:0015629|actin cytoskeleton;GO:0005884|actin filament;GO:0097440|apical dendrite;GO:0005911|cell-cell junction;GO:0030863|cortical cytoskeleton;GO:0005737|cytoplasm;GO:0005829|cytosol;GO:0043198|dendritic shaft;GO:0070062|extracellular exosome;GO:0031012|extracellular matrix;GO:0005576|extracellular region;GO:0005925|focal adhesion;GO:0016020|membrane;GO:0031523|Myb complex;GO:0043025|neuronal …	K04437|FLNA; filamin	map05205|Proteoglycans in cancer;map05132|Salmonella infection;map04510|Focal adhesion;map04010|MAPK signaling pathway
genefamily7149	Protein.evm.model.utg116.48::evm.model.utg116.48	1-1[-]	gi|685561230|ref|XP_009212402.1|	146	E:1e-55	PREDICTED: uncharacterized protein LOC103887384 [Papio anubis]	.	.	.	.	.	.	.	.	.	.	.	.	.	.	.	.	.	.	.	.	.
genefamily7253	Protein.evm.model.utg567.1::evm.model.utg567.1	1-1[-]	.	.	.	.	.	.	.	.	.	.	.	.	.	.	.	.	.	.	.	.	.	.	.	.	.
genefamily7318	Protein.evm.model.utg1866.91::evm.model.utg1866.91	1-1[-]	gi|444738195|emb|CCQ43164.1|	223	E:2e-70	alternative protein FLG [Homo sapiens]	FILA_HUMAN	201	E:7e-58	RecName: Full=Filaggrin;^Eukaryota; Metazoa; Chordata; Craniata; Vertebrata; Euteleostomi; Mammalia; Eutheria; Euarchontoglires; Primates; Haplorrhini; Catarrhini; Hominidae; Homo	.	.	.	.	.	.	.	.	.	.	.	.	.	.	.	.	.
genefamily7394	Protein.evm.model.utg76.123::evm.model.utg76.123	1-1[-]	gi|46519034|gb|AAS99866.1|	165	E:4e-50	helios 1+3a isoform [Homo sapiens]	IKZF2_HUMAN	141	E:2e-39	RecName: Full=Zinc finger protein Helios;^Eukaryota; Metazoa; Chordata; Craniata; Vertebrata; Euteleostomi; Mammalia; Eutheria; Euarchontoglires; Primates; Haplorrhini; Catarrhini; Hominidae; Homo	IKZF2_HUMAN	173	E:5e-51	RecName: Full=Zinc finger protein Helios;^Eukaryota; Metazoa; Chordata; Craniata; Vertebrata; Euteleostomi; Mammalia; Eutheria; Euarchontoglires; Primates; Haplorrhini; Catarrhini; Hominidae; Homo	PF12874.6	zf-met	Zinc-finger of C2H2 type	COG5048	Zinc finger protein	.	.	.	GO:0000122|negative regulation of transcription from RNA polymerase II promoter;GO:0045944|positive regulation of transcription from RNA polymerase II promoter;GO:0006351|transcription, DNA-templated	GO:0046872|metal ion binding;GO:0046982|protein heterodimerization activity;GO:0042803|protein homodimerization activity;GO:0003700|transcription factor activity, sequence-specific DNA binding;GO:0044212|transcription regulatory region DNA binding	GO:0005634|nucleus	K09220|IKZF, ZNFN1A; IKAROS family zinc finger protein	.
genefamily7399	Protein.evm.model.utg89.36::evm.model.utg89.36	1-1[-]	gi|637296111|ref|XP_008107991.1|	103	E:1e-34	PREDICTED: uncharacterized protein LOC100563275 [Anolis carolinensis]	RS10_HUMAN	100	E:2e-34	RecName: Full=40S ribosomal protein S10;^Eukaryota; Metazoa; Chordata; Craniata; Vertebrata; Euteleostomi; Mammalia; Eutheria; Euarchontoglires; Primates; Haplorrhini; Catarrhini; Hominidae; Homo	RS10_HUMAN	100	E:3e-26	RecName: Full=40S ribosomal protein S10;^Eukaryota; Metazoa; Chordata; Craniata; Vertebrata; Euteleostomi; Mammalia; Eutheria; Euarchontoglires; Primates; Haplorrhini; Catarrhini; Hominidae; Homo	PF03501.14	S10_plectin	Plectin/S10 domain	COG5045	Ribosomal protein	.	.	.	GO:0000184|nuclear-transcribed mRNA catabolic process, nonsense-mediated decay;GO:0000028|ribosomal small subunit assembly;GO:0006364|rRNA processing;GO:0006614|SRP-dependent cotranslational protein targeting to membrane;GO:0006412|translation;GO:0006413|translational initiation;GO:0019083|viral transcription	GO:0003723|RNA binding;GO:0003735|structural constituent of ribosome	GO:0005829|cytosol;GO:0022627|cytosolic small ribosomal subunit;GO:0070062|extracellular exosome;GO:0031012|extracellular matrix;GO:0005925|focal adhesion;GO:0016020|membrane;GO:0005730|nucleolus;GO:0005654|nucleoplasm;GO:0005840|ribosome	K02947|RP-S10e, RPS10; small subunit ribosomal protein S10e	map03010|Ribosome
genefamily7418	Protein.evm.model.utg414.42::evm.model.utg414.42	1-1[-]	gi|528752736|gb|EPY72395.1|	344	E:3e-118	hypothetical protein CB1_043730002 [Camelus ferus]	GRM7_HUMAN	349	E:5e-113	RecName: Full=Metabotropic glutamate receptor 7;^Eukaryota; Metazoa; Chordata; Craniata; Vertebrata; Euteleostomi; Mammalia; Eutheria; Euarchontoglires; Primates; Haplorrhini; Catarrhini; Hominidae; Homo	GRM7_HUMAN	349	E:5e-113	RecName: Full=Metabotropic glutamate receptor 7;^Eukaryota; Metazoa; Chordata; Craniata; Vertebrata; Euteleostomi; Mammalia; Eutheria; Euarchontoglires; Primates; Haplorrhini; Catarrhini; Hominidae; Homo	PF01094.27	ANF_receptor	Receptor family ligand binding region	ENOG410XR6W	receptor	.	.	.	GO:0007196|adenylate cyclase-inhibiting G-protein coupled glutamate receptor signaling pathway;GO:0007268|chemical synaptic transmission;GO:0007194|negative regulation of adenylate cyclase activity;GO:0030818|negative regulation of cAMP biosynthetic process;GO:0014050|negative regulation of glutamate secretion;GO:0051966|regulation of synaptic transmission, glutamatergic;GO:0007608|sensory percep…	GO:0010855|adenylate cyclase inhibitor activity;GO:0005246|calcium channel regulator activity;GO:0005509|calcium ion binding;GO:0016595|glutamate binding;GO:0008066|glutamate receptor activity;GO:0001642|group III metabotropic glutamate receptor activity;GO:0030165|PDZ domain binding;GO:0070905|serine binding	GO:0032279|asymmetric synapse;GO:0030424|axon;GO:0005938|cell cortex;GO:0030425|dendrite;GO:0043198|dendritic shaft;GO:0016021|integral component of membrane;GO:0005887|integral component of plasma membrane;GO:0005886|plasma membrane;GO:0045211|postsynaptic membrane;GO:0048786|presynaptic active zone;GO:0042734|presynaptic membrane;GO:0043235|receptor complex	K04608|GRM6_7_8; metabotropic glutamate receptor 6/7/8	map04080|Neuroactive ligand-receptor interaction;map04724|Glutamatergic synapse
genefamily7454	Protein.evm.model.utg11.173::evm.model.utg11.173	1-1[-]	gi|528764444|gb|EPY84103.1|	474	E:4e-165	hypothetical protein CB1_000505023 [Camelus ferus]	KCNH1_RAT	463	E:1e-153	RecName: Full=Potassium voltage-gated channel subfamily H member 1;^Eukaryota; Metazoa; Chordata; Craniata; Vertebrata; Euteleostomi; Mammalia; Eutheria; Euarchontoglires; Glires; Rodentia; Myomorpha; Muroidea; Muridae; Murinae; Rattus	KCNH1_RAT	462	E:3e-153	RecName: Full=Potassium voltage-gated channel subfamily H member 1;^Eukaryota; Metazoa; Chordata; Craniata; Vertebrata; Euteleostomi; Mammalia; Eutheria; Euarchontoglires; Glires; Rodentia; Myomorpha; Muroidea; Muridae; Murinae; Rattus	PF00027.28	cNMP_binding	Cyclic nucleotide-binding domain	ENOG410XPSE	Potassium voltage-gated channel, subfamily H (Eag-related), member	.	.	.	GO:0071277|cellular response to calcium ion;GO:0034220|ion transmembrane transport;GO:0048015|phosphatidylinositol-mediated signaling;GO:0071805|potassium ion transmembrane transport;GO:0042127|regulation of cell proliferation;GO:0042391|regulation of membrane potential;GO:0001964|startle response	GO:0071889|14-3-3 protein binding;GO:0005516|calmodulin binding;GO:0005251|delayed rectifier potassium channel activity;GO:0042802|identical protein binding;GO:0044325|ion channel binding;GO:1902936|phosphatidylinositol bisphosphate binding;GO:0000155|phosphorelay sensor kinase activity;GO:0046982|protein heterodimerization activity;GO:0019901|protein kinase binding	GO:0030673|axolemma;GO:0030424|axon;GO:0030054|cell junction;GO:0009986|cell surface;GO:0030425|dendrite;GO:0031901|early endosome membrane;GO:0005887|integral component of plasma membrane;GO:0043025|neuronal cell body;GO:0005637|nuclear inner membrane;GO:0043204|perikaryon;GO:0048471|perinuclear region of cytoplasm;GO:0005886|plasma membrane;GO:0014069|postsynaptic density of dendrite;GO:0045211…	K04904|KCNH1; potassium voltage-gated channel Eag-related subfamily H member 1	.
genefamily7455	Protein.evm.model.utg1585.31::evm.model.utg1585.31	1-1[-]	gi|431906510|gb|ELK10633.1|	126	E:6e-35	Serine/threonine-protein kinase MRCK alpha [Pteropus alecto]	MRCKA_HUMAN	129	E:2e-33	RecName: Full=Serine/threonine-protein kinase MRCK alpha;^Eukaryota; Metazoa; Chordata; Craniata; Vertebrata; Euteleostomi; Mammalia; Eutheria; Euarchontoglires; Primates; Haplorrhini; Catarrhini; Hominidae; Homo	MRCKA_RAT	129	E:1e-33	RecName: Full=Serine/threonine-protein kinase MRCK alpha;^Eukaryota; Metazoa; Chordata; Craniata; Vertebrata; Euteleostomi; Mammalia; Eutheria; Euarchontoglires; Glires; Rodentia; Myomorpha; Muroidea; Muridae; Murinae; Rattus	.	.	.	ENOG410XR1Q	CDC42 binding protein kinase	.	.	.	GO:0031532|actin cytoskeleton reorganization;GO:0031032|actomyosin structure organization;GO:0016477|cell migration;GO:0007010|cytoskeleton organization;GO:0035556|intracellular signal transduction;GO:0006468|protein phosphorylation;GO:0051056|regulation of small GTPase mediated signal transduction	GO:0005524|ATP binding;GO:0042802|identical protein binding;GO:0000287|magnesium ion binding;GO:0004674|protein serine/threonine kinase activity	GO:0042641|actomyosin;GO:0031252|cell leading edge;GO:0005911|cell-cell junction;GO:0005737|cytoplasm	K16307|CDC42BP; serine/threonine-protein kinase MRCK [EC:2.7.11.1]	.
genefamily7456	Protein.evm.model.utg67.138::evm.model.utg67.138	1-1[-]	gi|149064345|gb|EDM14548.1|	125	E:2e-32	RNA binding motif protein 22, isoform CRA_a, partial [Rattus norvegicus]	RBM22_PONAB	124	E:3e-33	RecName: Full=Pre-mRNA-splicing factor RBM22;^Eukaryota; Metazoa; Chordata; Craniata; Vertebrata; Euteleostomi; Mammalia; Eutheria; Euarchontoglires; Primates; Haplorrhini; Catarrhini; Hominidae; Pongo	RBM22_BOVIN	124	E:2e-33	RecName: Full=Pre-mRNA-splicing factor RBM22;^Eukaryota; Metazoa; Chordata; Craniata; Vertebrata; Euteleostomi; Mammalia; Eutheria; Laurasiatheria; Cetartiodactyla; Ruminantia; Pecora; Bovidae; Bovinae; Bos	.	.	.	ENOG410XSFK	RNA binding motif protein 22	.	.	.	GO:0035690|cellular response to drug;GO:0045292|mRNA cis splicing, via spliceosome;GO:0090316|positive regulation of intracellular protein transport;GO:0033120|positive regulation of RNA splicing;GO:0000387|spliceosomal snRNP assembly	GO:0046872|metal ion binding;GO:0005487|nucleocytoplasmic transporter activity;GO:0036002|pre-mRNA binding;GO:0017070|U6 snRNA binding	GO:0005737|cytoplasm;GO:0005634|nucleus;GO:0000974|Prp19 complex;GO:0071006|U2-type catalytic step 1 spliceosome;GO:0071007|U2-type catalytic step 2 spliceosome	K12872|RBM22, SLT11; pre-mRNA-splicing factor RBM22/SLT11	map03040|Spliceosome
genefamily7469	Protein.evm.model.utg2.49::evm.model.utg2.49	1-1[-]	gi|119620542|gb|EAX00137.1|	68.2	E:8e-13	spectrin, beta, non-erythrocytic 1, isoform CRA_a [Homo sapiens]	SPTB2_MOUSE	63.2	E:1e-10	RecName: Full=Spectrin beta chain, non-erythrocytic 1;^Eukaryota; Metazoa; Chordata; Craniata; Vertebrata; Euteleostomi; Mammalia; Eutheria; Euarchontoglires; Glires; Rodentia; Myomorpha; Muroidea; Muridae; Murinae; Mus; Mus	SPTB2_MOUSE	110	E:8e-27	RecName: Full=Spectrin beta chain, non-erythrocytic 1;^Eukaryota; Metazoa; Chordata; Craniata; Vertebrata; Euteleostomi; Mammalia; Eutheria; Euarchontoglires; Glires; Rodentia; Myomorpha; Muroidea; Muridae; Murinae; Mus; Mus	.	.	.	COG5069	Microtubule associated monoxygenase, calponin and LIM domain containing	.	.	.	GO:0051693|actin filament capping;GO:0007182|common-partner SMAD protein phosphorylation;GO:0043001|Golgi to plasma membrane protein transport;GO:0071709|membrane assembly;GO:0000281|mitotic cytokinesis;GO:0007009|plasma membrane organization;GO:1900042|positive regulation of interleukin-2 secretion;GO:1903078|positive regulation of protein localization to plasma membrane;GO:1903076|regulation of…	GO:0003779|actin binding;GO:0030506|ankyrin binding;GO:0045296|cadherin binding;GO:0005516|calmodulin binding;GO:0051020|GTPase binding;GO:0005543|phospholipid binding;GO:0032403|protein complex binding;GO:0003723|RNA binding;GO:0005200|structural constituent of cytoskeleton	GO:0030673|axolemma;GO:0030863|cortical cytoskeleton;GO:0032437|cuticular plate;GO:0005737|cytoplasm;GO:0012505|endomembrane system;GO:0070062|extracellular exosome;GO:0031430|M band;GO:0016020|membrane;GO:0005730|nucleolus;GO:0005634|nucleus;GO:0005886|plasma membrane;GO:0014069|postsynaptic density of dendrite;GO:0043234|protein complex;GO:0008091|spectrin	K06115|SPTB; spectrin beta	.
genefamily7526	Protein.evm.model.utg274.155::evm.model.utg274.155	1-1[-]	gi|686708981|ref|XP_009236063.1|	812	E:0	PREDICTED: sodium channel protein type 2 subunit alpha [Pongo abelii]	SCN2A_HUMAN	810	E:0	RecName: Full=Sodium channel protein type 2 subunit alpha;^Eukaryota; Metazoa; Chordata; Craniata; Vertebrata; Euteleostomi; Mammalia; Eutheria; Euarchontoglires; Primates; Haplorrhini; Catarrhini; Hominidae; Homo	SCN2A_HUMAN	896	E:0	RecName: Full=Sodium channel protein type 2 subunit alpha;^Eukaryota; Metazoa; Chordata; Craniata; Vertebrata; Euteleostomi; Mammalia; Eutheria; Euarchontoglires; Primates; Haplorrhini; Catarrhini; Hominidae; Homo	PF00520.30	Ion_trans	Ion transport protein	COG1226	PotAssium voltage-gated channel	.	.	.	GO:0008627|intrinsic apoptotic signaling pathway in response to osmotic stress;GO:0086010|membrane depolarization during action potential;GO:0042552|myelination;GO:0051402|neuron apoptotic process;GO:0019228|neuronal action potential;GO:0035725|sodium ion transmembrane transport;GO:0006814|sodium ion transportGO:0006811|ion transport;GO:0055085|transmembrane transport	GO:0005248|voltage-gated sodium channel activityGO:0005216|ion channel activity	GO:0030424|axon;GO:0005887|integral component of plasma membrane;GO:0014704|intercalated disc;GO:0005622|intracellular;GO:0031226|intrinsic component of plasma membrane;GO:0033268|node of Ranvier;GO:0033270|paranode region of axon;GO:0034706|sodium channel complex;GO:0030315|T-tubule;GO:0001518|voltage-gated sodium channel complexGO:0016020|membrane	K04834|SCN2A; voltage-gated sodium channel type II alpha	map04742|Taste transduction
genefamily7684	Protein.evm.model.utg4893.3::evm.model.utg4893.3	1-1[-]	gi|967174995|ref|XP_014975488.1|	105	E:2e-25	PREDICTED: uncharacterized protein LOC106994076, partial [Macaca mulatta]	.	.	.	.	.	.	.	.	.	.	.	.	.	.	.	.	.	.	.	.	.
genefamily7709	Protein.evm.model.utg210.11::evm.model.utg210.11	1-1[-]	gi|51475128|gb|AAU04557.1|	262	E:3e-87	B-cell lymphoma/leukaemia 11A extra-short form [Homo sapiens]	BC11A_HUMAN	265	E:2e-82	RecName: Full=B-cell lymphoma/leukemia 11A;^Eukaryota; Metazoa; Chordata; Craniata; Vertebrata; Euteleostomi; Mammalia; Eutheria; Euarchontoglires; Primates; Haplorrhini; Catarrhini; Hominidae; Homo	BC11A_HUMAN	265	E:2e-82	RecName: Full=B-cell lymphoma/leukemia 11A;^Eukaryota; Metazoa; Chordata; Craniata; Vertebrata; Euteleostomi; Mammalia; Eutheria; Euarchontoglires; Primates; Haplorrhini; Catarrhini; Hominidae; Homo	.	.	.	COG5048	Zinc finger protein	.	.	.	GO:1905232|cellular response to L-glutamate;GO:0030517|negative regulation of axon extension;GO:2000173|negative regulation of branching morphogenesis of a nerve;GO:0048671|negative regulation of collateral sprouting;GO:2000171|negative regulation of dendrite development;GO:1903860|negative regulation of dendrite extension;GO:0010977|negative regulation of neuron projection development;GO:1904800…	GO:0046872|metal ion binding;GO:0046982|protein heterodimerization activity;GO:0042803|protein homodimerization activity;GO:0019901|protein kinase binding;GO:0000978|RNA polymerase II core promoter proximal region sequence-specific DNA binding;GO:0001078|transcriptional repressor activity, RNA polymerase II core promoter proximal region sequence-specific binding	GO:0005737|cytoplasm;GO:0005654|nucleoplasm;GO:0005634|nucleus;GO:0014069|postsynaptic density of dendrite	.	.
genefamily7711	Protein.evm.model.utg309.9::evm.model.utg309.9	1-1[-]	gi|655860184|ref|XP_008266628.1|	132	E:2e-35	PREDICTED: poly(rC)-binding protein 2-like isoform X1 [Oryctolagus cuniculus]	PCBP2_HUMAN	127	E:1e-34	RecName: Full=Poly(rC)-binding protein 2;^Eukaryota; Metazoa; Chordata; Craniata; Vertebrata; Euteleostomi; Mammalia; Eutheria; Euarchontoglires; Primates; Haplorrhini; Catarrhini; Hominidae; Homo	PCBP2_MOUSE	127	E:7e-35	RecName: Full=Poly(rC)-binding protein 2;^Eukaryota; Metazoa; Chordata; Craniata; Vertebrata; Euteleostomi; Mammalia; Eutheria; Euarchontoglires; Glires; Rodentia; Myomorpha; Muroidea; Muridae; Murinae; Mus; Mus	PF00013.28	KH_1	KH domain	ENOG410XNN8	mRNA transport	.	.	.	GO:0051607|defense response to virus;GO:0045087|innate immune response;GO:0075522|IRES-dependent viral translational initiation;GO:0050687|negative regulation of defense response to virus;GO:0043161|proteasome-mediated ubiquitin-dependent protein catabolic process;GO:0039694|viral RNA genome replication	GO:1990829|C-rich single-stranded DNA binding;GO:0003677|DNA binding;GO:0019899|enzyme binding;GO:0003723|RNA binding;GO:0031625|ubiquitin protein ligase bindingGO:0003723|RNA binding	GO:0005737|cytoplasm;GO:0005829|cytosol;GO:0070062|extracellular exosome;GO:0005925|focal adhesion;GO:0030529|intracellular ribonucleoprotein complex;GO:0016020|membrane;GO:0005654|nucleoplasm;GO:0005634|nucleus	K13162|PCBP2_3_4; poly(rC)-binding protein 2/3/4	.
genefamily7717	Protein.evm.model.utg377.62::evm.model.utg377.62	1-1[-]	gi|578807003|ref|XP_006713541.1|	316	E:2e-105	PREDICTED: insulin-like growth factor 2 mRNA-binding protein 2 isoform X7 [Homo sapiens]	IF2B2_HUMAN	318	E:1e-103	RecName: Full=Insulin-like growth factor 2 mRNA-binding protein 2;^Eukaryota; Metazoa; Chordata; Craniata; Vertebrata; Euteleostomi; Mammalia; Eutheria; Euarchontoglires; Primates; Haplorrhini; Catarrhini; Hominidae; Homo	IF2B2_MOUSE	343	E:7e-114	RecName: Full=Insulin-like growth factor 2 mRNA-binding protein 2;^Eukaryota; Metazoa; Chordata; Craniata; Vertebrata; Euteleostomi; Mammalia; Eutheria; Euarchontoglires; Glires; Rodentia; Myomorpha; Muroidea; Muridae; Murinae; Mus; Mus	PF00013.28	KH_1	KH domain	ENOG410ZKB4	insulin-like growth factor 2 mRNA binding protein	.	.	.	GO:0051028|mRNA transport;GO:0006417|regulation of translation	GO:0003730|mRNA 3'-UTR binding;GO:0048027|mRNA 5'-UTR binding;GO:0003723|RNA bindingGO:0003723|RNA binding	GO:0005737|cytoplasm;GO:0005856|cytoskeleton;GO:0005829|cytosol;GO:0005634|nucleus	K17392|IGF2BP2; insulin-like growth factor 2 mRNA-binding protein 2	.
genefamily7721	Protein.evm.model.utg205.27::evm.model.utg205.27	1-1[-]	gi|470622784|ref|XP_004319189.1|	191	E:7e-58	PREDICTED: insulin-like growth factor 2 mRNA-binding protein 2-like [Tursiops truncatus]	IF2B2_PONAB	195	E:2e-57	RecName: Full=Insulin-like growth factor 2 mRNA-binding protein 2;^Eukaryota; Metazoa; Chordata; Craniata; Vertebrata; Euteleostomi; Mammalia; Eutheria; Euarchontoglires; Primates; Haplorrhini; Catarrhini; Hominidae; Pongo	IF2B2_PONAB	195	E:1e-57	RecName: Full=Insulin-like growth factor 2 mRNA-binding protein 2;^Eukaryota; Metazoa; Chordata; Craniata; Vertebrata; Euteleostomi; Mammalia; Eutheria; Euarchontoglires; Primates; Haplorrhini; Catarrhini; Hominidae; Pongo	PF00076.21	RRM_1	RNA recognition motif. (a.k.a. RRM, RBD, or RNP domain)	.	.	.	.	.	GO:0051028|mRNA transport;GO:0006417|regulation of translation	GO:0003730|mRNA 3'-UTR binding;GO:0048027|mRNA 5'-UTR bindingGO:0003676|nucleic acid binding;GO:0003723|RNA binding	GO:0005737|cytoplasm;GO:0005856|cytoskeleton;GO:0005634|nucleus	K17392|IGF2BP2; insulin-like growth factor 2 mRNA-binding protein 2	.
genefamily7722	Protein.evm.model.utg599.51::evm.model.utg599.51	1-1[-]	gi|521027154|gb|EPQ08942.1|	131	E:1e-36	Insulin-like growth factor 2 mRNA-binding protein 1 [Myotis brandtii]	IF2B1_RAT	129	E:5e-34	RecName: Full=Insulin-like growth factor 2 mRNA-binding protein 1;^Eukaryota; Metazoa; Chordata; Craniata; Vertebrata; Euteleostomi; Mammalia; Eutheria; Euarchontoglires; Glires; Rodentia; Myomorpha; Muroidea; Muridae; Murinae; Rattus	IF2B1_RAT	126	E:6e-33	RecName: Full=Insulin-like growth factor 2 mRNA-binding protein 1;^Eukaryota; Metazoa; Chordata; Craniata; Vertebrata; Euteleostomi; Mammalia; Eutheria; Euarchontoglires; Glires; Rodentia; Myomorpha; Muroidea; Muridae; Murinae; Rattus	PF00076.21	RRM_1	RNA recognition motif. (a.k.a. RRM, RBD, or RNP domain)	ENOG410ZKB4	insulin-like growth factor 2 mRNA binding protein	.	.	.	GO:0070934|CRD-mediated mRNA stabilization;GO:0051028|mRNA transport;GO:0017148|negative regulation of translation;GO:0097150|neuronal stem cell population maintenance;GO:0022013|pallium cell proliferation in forebrain;GO:0010610|regulation of mRNA stability involved in response to stress;GO:0006403|RNA localization	GO:0003730|mRNA 3'-UTR binding;GO:0048027|mRNA 5'-UTR binding;GO:0003729|mRNA binding;GO:0045182|translation regulator activityGO:0003676|nucleic acid binding	GO:0030424|axon;GO:0070937|CRD-mediated mRNA stability complex;GO:0010494|cytoplasmic stress granule;GO:0005829|cytosol;GO:0030425|dendrite;GO:0043197|dendritic spine;GO:0030175|filopodium;GO:0030426|growth cone;GO:0030529|intracellular ribonucleoprotein complex;GO:0030027|lamellipodium;GO:0005654|nucleoplasm;GO:0048471|perinuclear region of cytoplasm	K17391|IGF2BP1; insulin-like growth factor 2 mRNA-binding protein 1	map05206|MicroRNAs in cancer
genefamily7730	Protein.evm.model.utg162.23::evm.model.utg162.23	1-1[-]	gi|686736735|ref|XP_009244726.1|	139	E:2e-37	PREDICTED: LOW QUALITY PROTEIN: heterogeneous nuclear ribonucleoprotein K-like [Pongo abelii]	HNRPK_CHICK	119	E:6e-31	RecName: Full=Heterogeneous nuclear ribonucleoprotein K;^Eukaryota; Metazoa; Chordata; Craniata; Vertebrata; Euteleostomi; Archelosauria; Archosauria; Dinosauria; Saurischia; Theropoda; Coelurosauria; Aves; Neognathae; Galloanserae; Galliformes; Phasianidae; Phasianinae; Gallus	HNRPK_CHICK	120	E:4e-31	RecName: Full=Heterogeneous nuclear ribonucleoprotein K;^Eukaryota; Metazoa; Chordata; Craniata; Vertebrata; Euteleostomi; Archelosauria; Archosauria; Dinosauria; Saurischia; Theropoda; Coelurosauria; Aves; Neognathae; Galloanserae; Galliformes; Phasianidae; Phasianinae; Gallus	.	.	.	ENOG4111GSB	heterogeneous nuclear ribonucleoprotein k	.	.	.	GO:0006397|mRNA processing;GO:0006357|regulation of transcription from RNA polymerase II promoter;GO:0008380|RNA splicing;GO:0006351|transcription, DNA-templated	GO:0003677|DNA binding;GO:0003723|RNA binding	GO:0005737|cytoplasm;GO:0005654|nucleoplasm;GO:0005681|spliceosomal complex	K12886|HNRNPK; heterogeneous nuclear ribonucleoprotein K	map05206|MicroRNAs in cancer;map05168|Herpes simplex infection;map03040|Spliceosome;map05203|Viral carcinogenesis
genefamily7831	Protein.evm.model.utg149.5::evm.model.utg149.5	1-1[-]	gi|62702219|gb|AAX93145.1|	100	E:4e-24	unknown [Homo sapiens]	CH60_PONAB	94.7	E:2e-22	RecName: Full=60 kDa heat shock protein, mitochondrial;^Eukaryota; Metazoa; Chordata; Craniata; Vertebrata; Euteleostomi; Mammalia; Eutheria; Euarchontoglires; Primates; Haplorrhini; Catarrhini; Hominidae; Pongo	CH60_PONAB	94.7	E:2e-22	RecName: Full=60 kDa heat shock protein, mitochondrial;^Eukaryota; Metazoa; Chordata; Craniata; Vertebrata; Euteleostomi; Mammalia; Eutheria; Euarchontoglires; Primates; Haplorrhini; Catarrhini; Hominidae; Pongo	.	.	.	COG0459	Prevents misfolding and promotes the refolding and proper assembly of unfolded polypeptides generated under stress conditions (By similarity)	.	.	.	GO:0042026|protein refolding;GO:0009409|response to cold	GO:0005524|ATP binding;GO:0016787|hydrolase activity	GO:0005737|cytoplasm;GO:0005759|mitochondrial matrix;GO:0043234|protein complex	K04077|groEL, HSPD1; chaperonin GroEL	map04940|Type I diabetes mellitus;map05152|Tuberculosis;map03018|RNA degradation;map05134|Legionellosis
genefamily7833	Protein.evm.model.utg149.6::evm.model.utg149.6	1-1[-]	gi|676286063|gb|KFO37799.1|	69.7	E:9e-17	60 kDa heat shock protein, mitochondrial [Fukomys damarensis]	CH60_BOVIN	68.9	E:2e-13	RecName: Full=60 kDa heat shock protein, mitochondrial;^Eukaryota; Metazoa; Chordata; Craniata; Vertebrata; Euteleostomi; Mammalia; Eutheria; Laurasiatheria; Cetartiodactyla; Ruminantia; Pecora; Bovidae; Bovinae; Bos	CH60_BOVIN	67.4	E:6e-13	RecName: Full=60 kDa heat shock protein, mitochondrial;^Eukaryota; Metazoa; Chordata; Craniata; Vertebrata; Euteleostomi; Mammalia; Eutheria; Laurasiatheria; Cetartiodactyla; Ruminantia; Pecora; Bovidae; Bovinae; Bos	.	.	.	COG0459	Prevents misfolding and promotes the refolding and proper assembly of unfolded polypeptides generated under stress conditions (By similarity)	.	.	.	GO:0006458|'de novo' protein folding;GO:0008637|apoptotic mitochondrial changes;GO:0061077|chaperone-mediated protein folding;GO:0045041|protein import into mitochondrial intermembrane space;GO:0042026|protein refolding;GO:0001817|regulation of cytokine production;GO:0009409|response to cold;GO:0042110|T cell activation	GO:0005524|ATP binding;GO:0016787|hydrolase activity;GO:0044183|protein binding involved in protein folding;GO:0051082|unfolded protein binding	GO:0005737|cytoplasm;GO:0005829|cytosol;GO:0005759|mitochondrial matrix;GO:0005739|mitochondrion;GO:0043234|protein complex	.	.
genefamily7887	Protein.evm.model.utg389.2::evm.model.utg389.2	1-1[-]	gi|194379430|dbj|BAG63681.1|	141	E:3e-40	unnamed protein product [Homo sapiens]	GRID2_HUMAN	140	E:3e-38	RecName: Full=Glutamate receptor ionotropic, delta-2;^Eukaryota; Metazoa; Chordata; Craniata; Vertebrata; Euteleostomi; Mammalia; Eutheria; Euarchontoglires; Primates; Haplorrhini; Catarrhini; Hominidae; Homo	GRID2_HUMAN	140	E:3e-38	RecName: Full=Glutamate receptor ionotropic, delta-2;^Eukaryota; Metazoa; Chordata; Craniata; Vertebrata; Euteleostomi; Mammalia; Eutheria; Euarchontoglires; Primates; Haplorrhini; Catarrhini; Hominidae; Homo	.	.	.	ENOG410YYDD	Glutamate receptor, ionotropic, delta	.	.	.	GO:0034613|cellular protein localization;GO:0021707|cerebellar granule cell differentiation;GO:0060079|excitatory postsynaptic potential;GO:0007215|glutamate receptor signaling pathway;GO:0007157|heterophilic cell-cell adhesion via plasma membrane cell adhesion molecules;GO:0060134|prepulse inhibition;GO:0043523|regulation of neuron apoptotic process;GO:0010975|regulation of neuron projection dev…	GO:0005234|extracellular-glutamate-gated ion channel activity;GO:0008066|glutamate receptor activity;GO:0004970|ionotropic glutamate receptor activity;GO:0030165|PDZ domain binding;GO:0097110|scaffold protein binding	GO:0030054|cell junction;GO:0043197|dendritic spine;GO:0005887|integral component of plasma membrane;GO:0008328|ionotropic glutamate receptor complex;GO:0005886|plasma membrane;GO:0045211|postsynaptic membrane;GO:0045202|synapse	K05207|GRID2; glutamate receptor delta-2 subunit	map04080|Neuroactive ligand-receptor interaction;map04730|Long-term depression
genefamily7982	Protein.evm.model.utg624.18::evm.model.utg624.18	1-1[-]	gi|119580800|gb|EAW60396.1|	144	E:4e-41	suppression of tumorigenicity 13 (colon carcinoma) (Hsp70 interacting protein), isoform CRA_c [Homo sapiens]	F10A5_HUMAN	146	E:5e-42	RecName: Full=Putative protein FAM10A5;^Eukaryota; Metazoa; Chordata; Craniata; Vertebrata; Euteleostomi; Mammalia; Eutheria; Euarchontoglires; Primates; Haplorrhini; Catarrhini; Hominidae; Homo	F10A5_HUMAN	146	E:4e-42	RecName: Full=Putative protein FAM10A5;^Eukaryota; Metazoa; Chordata; Craniata; Vertebrata; Euteleostomi; Mammalia; Eutheria; Euarchontoglires; Primates; Haplorrhini; Catarrhini; Hominidae; Homo	.	.	.	ENOG410XR19	suppression of tumorigenicity 13 (colon carcinoma) (Hsp70 interacting protein)	.	.	.	.	GO:0046983|protein dimerization activity	GO:0005737|cytoplasm	.	.
genefamily7986	Protein.evm.model.utg9842.5::evm.model.utg9842.5	1-1[-]	gi|675717399|ref|XP_008978128.1|	73.2	E:1e-25	PREDICTED: LOW QUALITY PROTEIN: phospholipid-transporting ATPase IC [Callithrix jacchus]	AT8B1_HUMAN	73.2	E:4e-26	RecName: Full=Phospholipid-transporting ATPase IC;^Eukaryota; Metazoa; Chordata; Craniata; Vertebrata; Euteleostomi; Mammalia; Eutheria; Euarchontoglires; Primates; Haplorrhini; Catarrhini; Hominidae; Homo	AT8B1_HUMAN	113	E:6e-28	RecName: Full=Phospholipid-transporting ATPase IC;^Eukaryota; Metazoa; Chordata; Craniata; Vertebrata; Euteleostomi; Mammalia; Eutheria; Euarchontoglires; Primates; Haplorrhini; Catarrhini; Hominidae; Homo	.	.	.	ENOG410XPYK	Phospholipid-transporting atpase	.	.	.	GO:0015721|bile acid and bile salt transport;GO:0008206|bile acid metabolic process;GO:0006855|drug transmembrane transport;GO:0007030|Golgi organization;GO:0060119|inner ear receptor cell development;GO:0034220|ion transmembrane transport;GO:0045892|negative regulation of transcription, DNA-templated;GO:0045332|phospholipid translocation;GO:0032534|regulation of microvillus assembly;GO:0007605|s…	GO:0005524|ATP binding;GO:1901612|cardiolipin binding;GO:0000287|magnesium ion binding;GO:0004012|phospholipid-translocating ATPase activity	GO:0016324|apical plasma membrane;GO:0031526|brush border membrane;GO:0005783|endoplasmic reticulum;GO:0005794|Golgi apparatus;GO:0005887|integral component of plasma membrane;GO:0005886|plasma membrane;GO:0032420|stereocilium	K01530|E3.6.3.1; phospholipid-translocating ATPase [EC:3.6.3.1]	map04742|Taste transduction;map00230|Purine metabolism
genefamily7988	Protein.evm.model.utg4412.3::evm.model.utg4412.3	1-1[-]	gi|119583459|gb|EAW63055.1|	410	E:3e-137	ATPase, Class I, type 8B, member 1, isoform CRA_b, partial [Homo sapiens]	AT8B1_HUMAN	417	E:5e-135	RecName: Full=Phospholipid-transporting ATPase IC;^Eukaryota; Metazoa; Chordata; Craniata; Vertebrata; Euteleostomi; Mammalia; Eutheria; Euarchontoglires; Primates; Haplorrhini; Catarrhini; Hominidae; Homo	AT8B1_HUMAN	416	E:4e-135	RecName: Full=Phospholipid-transporting ATPase IC;^Eukaryota; Metazoa; Chordata; Craniata; Vertebrata; Euteleostomi; Mammalia; Eutheria; Euarchontoglires; Primates; Haplorrhini; Catarrhini; Hominidae; Homo	PF16212.4	PhoLip_ATPase_C	Phospholipid-translocating P-type ATPase C-terminal	ENOG410XPYK	Phospholipid-transporting atpase	.	.	.	GO:0015721|bile acid and bile salt transport;GO:0008206|bile acid metabolic process;GO:0006855|drug transmembrane transport;GO:0007030|Golgi organization;GO:0060119|inner ear receptor cell development;GO:0034220|ion transmembrane transport;GO:0045892|negative regulation of transcription, DNA-templated;GO:0045332|phospholipid translocation;GO:0032534|regulation of microvillus assembly;GO:0007605|s…	GO:0005524|ATP binding;GO:1901612|cardiolipin binding;GO:0000287|magnesium ion binding;GO:0004012|phospholipid-translocating ATPase activity	GO:0016324|apical plasma membrane;GO:0031526|brush border membrane;GO:0005783|endoplasmic reticulum;GO:0005794|Golgi apparatus;GO:0005887|integral component of plasma membrane;GO:0005886|plasma membrane;GO:0032420|stereocilium	K01530|E3.6.3.1; phospholipid-translocating ATPase [EC:3.6.3.1]	map04742|Taste transduction;map00230|Purine metabolism
genefamily8003	Protein.evm.model.utg4412.4::evm.model.utg4412.4	1-1[-]	gi|635098460|ref|XP_008012168.1|	330	E:1e-109	PREDICTED: probable phospholipid-transporting ATPase IC isoform X3 [Chlorocebus sabaeus]	AT8B1_HUMAN	327	E:5e-110	RecName: Full=Phospholipid-transporting ATPase IC;^Eukaryota; Metazoa; Chordata; Craniata; Vertebrata; Euteleostomi; Mammalia; Eutheria; Euarchontoglires; Primates; Haplorrhini; Catarrhini; Hominidae; Homo	AT8B1_HUMAN	357	E:2e-113	RecName: Full=Phospholipid-transporting ATPase IC;^Eukaryota; Metazoa; Chordata; Craniata; Vertebrata; Euteleostomi; Mammalia; Eutheria; Euarchontoglires; Primates; Haplorrhini; Catarrhini; Hominidae; Homo	.	.	.	ENOG410XPYK	Phospholipid-transporting atpase	.	.	.	GO:0015721|bile acid and bile salt transport;GO:0008206|bile acid metabolic process;GO:0006855|drug transmembrane transport;GO:0007030|Golgi organization;GO:0060119|inner ear receptor cell development;GO:0034220|ion transmembrane transport;GO:0045892|negative regulation of transcription, DNA-templated;GO:0045332|phospholipid translocation;GO:0032534|regulation of microvillus assembly;GO:0007605|s…	GO:0005524|ATP binding;GO:1901612|cardiolipin binding;GO:0000287|magnesium ion binding;GO:0004012|phospholipid-translocating ATPase activity	GO:0016324|apical plasma membrane;GO:0031526|brush border membrane;GO:0005783|endoplasmic reticulum;GO:0005794|Golgi apparatus;GO:0005887|integral component of plasma membrane;GO:0005886|plasma membrane;GO:0032420|stereocilium	K01530|E3.6.3.1; phospholipid-translocating ATPase [EC:3.6.3.1]	map04742|Taste transduction;map00230|Purine metabolism
genefamily8242	Protein.evm.model.utg1783.8::evm.model.utg1783.8	1-1[-]	gi|795521740|ref|XP_011713558.1|	159	E:8e-50	PREDICTED: inositol polyphosphate multikinase [Macaca nemestrina]	IPMK_HUMAN	153	E:5e-49	RecName: Full=Inositol polyphosphate multikinase;^Eukaryota; Metazoa; Chordata; Craniata; Vertebrata; Euteleostomi; Mammalia; Eutheria; Euarchontoglires; Primates; Haplorrhini; Catarrhini; Hominidae; Homo	IPMK_HUMAN	154	E:4e-44	RecName: Full=Inositol polyphosphate multikinase;^Eukaryota; Metazoa; Chordata; Craniata; Vertebrata; Euteleostomi; Mammalia; Eutheria; Euarchontoglires; Primates; Haplorrhini; Catarrhini; Hominidae; Homo	.	.	.	ENOG410YHQ3	inositol polyphosphate multikinase	.	.	.	GO:0043647|inositol phosphate metabolic process	GO:0005524|ATP binding;GO:0000824|inositol tetrakisphosphate 3-kinase activity;GO:0047326|inositol tetrakisphosphate 5-kinase activity;GO:0000825|inositol tetrakisphosphate 6-kinase activity;GO:0008440|inositol-1,4,5-trisphosphate 3-kinase activity;GO:0000823|inositol-1,4,5-trisphosphate 6-kinase activity	GO:0005730|nucleolus;GO:0005654|nucleoplasm;GO:0005634|nucleus	K00915|IPMK, IPK2; inositol-polyphosphate multikinase [EC:2.7.1.140 2.7.1.151]	map00562|Inositol phosphate metabolism;map01100|Metabolic pathways;map04070|Phosphatidylinositol signaling system
genefamily8305	Protein.evm.model.utg451.15::evm.model.utg451.15	1-1[-]	gi|149041916|gb|EDL95757.1|	209	E:2e-67	similar to KIAA0925 protein, isoform CRA_b [Rattus norvegicus]	COR2B_HUMAN	209	E:8e-65	RecName: Full=Coronin-2B;^Eukaryota; Metazoa; Chordata; Craniata; Vertebrata; Euteleostomi; Mammalia; Eutheria; Euarchontoglires; Primates; Haplorrhini; Catarrhini; Hominidae; Homo	COR2B_HUMAN	209	E:7e-65	RecName: Full=Coronin-2B;^Eukaryota; Metazoa; Chordata; Craniata; Vertebrata; Euteleostomi; Mammalia; Eutheria; Euarchontoglires; Primates; Haplorrhini; Catarrhini; Hominidae; Homo	PF08953.10	DUF1899	Domain of unknown function (DUF1899)	ENOG410XQAD	Coronin, actin binding protein	.	.	.	GO:0030036|actin cytoskeleton organization	GO:0003779|actin binding;GO:0051015|actin filament binding	GO:0015629|actin cytoskeleton;GO:0005737|cytoplasm;GO:0016020|membrane	K13887|CORO2; coronin-2	.
genefamily8399	Protein.evm.model.utg237.3::evm.model.utg237.3	1-1[-]	gi|355752501|gb|EHH56621.1|	306	E:5e-99	hypothetical protein EGM_06072 [Macaca fascicularis]	PCP_HUMAN	301	E:4e-99	RecName: Full=Lysosomal Pro-X carboxypeptidase;^Eukaryota; Metazoa; Chordata; Craniata; Vertebrata; Euteleostomi; Mammalia; Eutheria; Euarchontoglires; Primates; Haplorrhini; Catarrhini; Hominidae; Homo	PCP_HUMAN	301	E:6e-99	RecName: Full=Lysosomal Pro-X carboxypeptidase;^Eukaryota; Metazoa; Chordata; Craniata; Vertebrata; Euteleostomi; Mammalia; Eutheria; Euarchontoglires; Primates; Haplorrhini; Catarrhini; Hominidae; Homo	PF05577.11	Peptidase_S28	Serine carboxypeptidase S28	ENOG410Y38A	Lysosomal Pro-X	.	.	.	GO:0060055|angiogenesis involved in wound healing;GO:0007597|blood coagulation, intrinsic pathway;GO:0097009|energy homeostasis;GO:0042593|glucose homeostasis;GO:0003085|negative regulation of systemic arterial blood pressure;GO:0043312|neutrophil degranulation;GO:0002353|plasma kallikrein-kinin cascade;GO:0006508|proteolysis;GO:0043535|regulation of blood vessel endothelial cell migration;GO:200…	GO:0008239|dipeptidyl-peptidase activity;GO:0004185|serine-type carboxypeptidase activityGO:0008236|serine-type peptidase activity	GO:0035577|azurophil granule membrane;GO:0045178|basal part of cell;GO:0070062|extracellular exosome;GO:0101003|ficolin-1-rich granule membrane;GO:0005886|plasma membrane	K01285|PRCP; lysosomal Pro-X carboxypeptidase [EC:3.4.16.2]	map04614|Renin-angiotensin system;map04974|Protein digestion and absorption
genefamily8441	Protein.evm.model.utg120.3::evm.model.utg120.3	1-1[-]	gi|944417561|gb|KQL63060.1|	144	E:2e-42	hypothetical protein Y1Q_031601 [Alligator mississippiensis]	PCDH9_HUMAN	144	E:5e-39	RecName: Full=Protocadherin-9;^Eukaryota; Metazoa; Chordata; Craniata; Vertebrata; Euteleostomi; Mammalia; Eutheria; Euarchontoglires; Primates; Haplorrhini; Catarrhini; Hominidae; Homo	PCDH9_HUMAN	144	E:5e-39	RecName: Full=Protocadherin-9;^Eukaryota; Metazoa; Chordata; Craniata; Vertebrata; Euteleostomi; Mammalia; Eutheria; Euarchontoglires; Primates; Haplorrhini; Catarrhini; Hominidae; Homo	.	.	.	ENOG410XQHI	Cadherins are calcium dependent cell adhesion proteins (By similarity)	.	.	.	GO:0030900|forebrain development;GO:0007156|homophilic cell adhesion via plasma membrane adhesion molecules	GO:0005509|calcium ion binding	GO:0044291|cell-cell contact zone;GO:0030426|growth cone;GO:0016021|integral component of membrane;GO:0005886|plasma membrane	K16498|PCDHD1; protocadherin delta 1	.
genefamily8442	Protein.evm.model.utg120.2::evm.model.utg120.2	1-1[-]	gi|958823991|ref|XP_014691022.1|	231	E:3e-76	PREDICTED: protocadherin-9-like [Equus asinus]	PCDH9_HUMAN	238	E:4e-72	RecName: Full=Protocadherin-9;^Eukaryota; Metazoa; Chordata; Craniata; Vertebrata; Euteleostomi; Mammalia; Eutheria; Euarchontoglires; Primates; Haplorrhini; Catarrhini; Hominidae; Homo	PCDH9_HUMAN	238	E:3e-72	RecName: Full=Protocadherin-9;^Eukaryota; Metazoa; Chordata; Craniata; Vertebrata; Euteleostomi; Mammalia; Eutheria; Euarchontoglires; Primates; Haplorrhini; Catarrhini; Hominidae; Homo	.	.	.	ENOG410XQHI	Cadherins are calcium dependent cell adhesion proteins (By similarity)	.	.	.	GO:0030900|forebrain development;GO:0007156|homophilic cell adhesion via plasma membrane adhesion molecules	GO:0005509|calcium ion binding	GO:0044291|cell-cell contact zone;GO:0030426|growth cone;GO:0016021|integral component of membrane;GO:0005886|plasma membrane	K16498|PCDHD1; protocadherin delta 1	.
genefamily8497	Protein.evm.model.utg815.28::evm.model.utg815.28	1-1[-]	gi|470632473|ref|XP_004322281.1|	298	E:1e-96	PREDICTED: small conductance calcium-activated potassium channel protein 2-like [Tursiops truncatus]	KCNN2_RAT	300	E:5e-96	RecName: Full=Small conductance calcium-activated potassium channel protein 2;^Eukaryota; Metazoa; Chordata; Craniata; Vertebrata; Euteleostomi; Mammalia; Eutheria; Euarchontoglires; Glires; Rodentia; Myomorpha; Muroidea; Muridae; Murinae; Rattus	KCNN2_HUMAN	300	E:2e-96	RecName: Full=Small conductance calcium-activated potassium channel protein 2;^Eukaryota; Metazoa; Chordata; Craniata; Vertebrata; Euteleostomi; Mammalia; Eutheria; Euarchontoglires; Primates; Haplorrhini; Catarrhini; Hominidae; Homo	PF03530.13	SK_channel	Calcium-activated SK potassium channel	ENOG410XT9D	potassium intermediate small conductance calcium-activated channel, subfamily N, member	.	.	.	GO:0098914|membrane repolarization during atrial cardiac muscle cell action potential;GO:0071805|potassium ion transmembrane transport;GO:0006813|potassium ion transport;GO:1901379|regulation of potassium ion transmembrane transportGO:0006813|potassium ion transport	GO:0051393|alpha-actinin binding;GO:0015269|calcium-activated potassium channel activity;GO:0005516|calmodulin binding;GO:0019904|protein domain specific binding;GO:0042803|protein homodimerization activity;GO:0016286|small conductance calcium-activated potassium channel activityGO:0016286|small conductance calcium-activated potassium channel activity	GO:0009986|cell surface;GO:0043197|dendritic spine;GO:0016021|integral component of membrane;GO:0043025|neuronal cell body;GO:0005886|plasma membrane;GO:0030018|Z discGO:0016021|integral component of membrane	K04943|KCNN2; potassium intermediate/small conductance calcium-activated channel subfamily N member 2	map04911|Insulin secretion;map04976|Bile secretion;map04726|Serotonergic synapse
genefamily8647	Protein.evm.model.utg23.69::evm.model.utg23.69	1-1[-]	gi|470627538|ref|XP_004320712.1|	144	E:1e-41	PREDICTED: lipid phosphate phosphatase-related protein type 1-like [Tursiops truncatus]	PLPR1_HUMAN	135	E:6e-38	RecName: Full=Phospholipid phosphatase-related protein type 1 {ECO:0000305};^Eukaryota; Metazoa; Chordata; Craniata; Vertebrata; Euteleostomi; Mammalia; Eutheria; Euarchontoglires; Primates; Haplorrhini; Catarrhini; Hominidae; Homo	PLPR1_HUMAN	137	E:2e-38	RecName: Full=Phospholipid phosphatase-related protein type 1 {ECO:0000305};^Eukaryota; Metazoa; Chordata; Craniata; Vertebrata; Euteleostomi; Mammalia; Eutheria; Euarchontoglires; Primates; Haplorrhini; Catarrhini; Hominidae; Homo	.	.	.	ENOG410XYPV	Lipid phosphate phosphatase-related protein type	.	.	.	GO:0007399|nervous system development;GO:0046839|phospholipid dephosphorylation;GO:0006644|phospholipid metabolic process;GO:0007165|signal transduction	GO:0042577|lipid phosphatase activity;GO:0008195|phosphatidate phosphatase activity	GO:0005887|integral component of plasma membrane;GO:0005654|nucleoplasm	K19581|LPPR1_2_5; lipid phosphate phosphatase-related protein type 1/2/5	.
genefamily8711	Protein.evm.model.utg17.1::evm.model.utg17.1	1-1[-]	.	.	.	.	.	.	.	.	.	.	.	.	.	.	.	.	.	.	.	.	.	.	.	.	.
genefamily8712	Protein.evm.model.utg5030.5::evm.model.utg5030.5	1-1[-]	gi|635143163|ref|XP_007989667.1|	145	E:2e-46	PREDICTED: KRAB domain-containing protein 4 isoform X1 [Chlorocebus sabaeus]	KRBX4_HUMAN	85.5	E:4e-20	RecName: Full=KRAB domain-containing protein 4;^Eukaryota; Metazoa; Chordata; Craniata; Vertebrata; Euteleostomi; Mammalia; Eutheria; Euarchontoglires; Primates; Haplorrhini; Catarrhini; Hominidae; Homo	.	.	.	.	.	.	.	.	.	.	.	.	.	.	.	.	.
genefamily8723	Protein.evm.model.utg274.115::evm.model.utg274.115	1-1[-]	gi|390465188|ref|XP_002750214.2|	180	E:2e-49	PREDICTED: patched domain-containing protein 3 [Callithrix jacchus]	PTHD3_HUMAN	165	E:3e-46	RecName: Full=Patched domain-containing protein 3;^Eukaryota; Metazoa; Chordata; Craniata; Vertebrata; Euteleostomi; Mammalia; Eutheria; Euarchontoglires; Primates; Haplorrhini; Catarrhini; Hominidae; Homo	PTHD3_HUMAN	172	E:7e-49	RecName: Full=Patched domain-containing protein 3;^Eukaryota; Metazoa; Chordata; Craniata; Vertebrata; Euteleostomi; Mammalia; Eutheria; Euarchontoglires; Primates; Haplorrhini; Catarrhini; Hominidae; Homo	.	.	.	ENOG410XRZ4	patched domain containing	.	.	.	GO:0007286|spermatid development	.	GO:0016021|integral component of membrane;GO:0097225|sperm midpiece	.	.
genefamily8788	Protein.evm.model.utg267.145::evm.model.utg267.145	1-1[-]	.	.	.	.	.	.	.	.	MIA2_HUMAN	55.5	E:3e-08	RecName: Full=Melanoma inhibitory activity protein 2 {ECO:0000305};^Eukaryota; Metazoa; Chordata; Craniata; Vertebrata; Euteleostomi; Mammalia; Eutheria; Euarchontoglires; Primates; Haplorrhini; Catarrhini; Hominidae; Homo	.	.	.	ENOG41118PB	melanoma inhibitory activity 2	.	.	.	GO:0035459|cargo loading into vesicle;GO:0006888|ER to Golgi vesicle-mediated transport;GO:0042953|lipoprotein transport	GO:0042954|lipoprotein transporter activity	GO:0070971|endoplasmic reticulum exit site;GO:0005789|endoplasmic reticulum membrane;GO:0016021|integral component of membrane	.	.
genefamily8824	Protein.evm.model.utg120.16::evm.model.utg120.16	1-1[-]	gi|685601951|ref|XP_009190274.1|	223	E:7e-68	PREDICTED: dachshund homolog 1 isoform X1 [Papio anubis]	DACH1_HUMAN	217	E:6e-65	RecName: Full=Dachshund homolog 1;^Eukaryota; Metazoa; Chordata; Craniata; Vertebrata; Euteleostomi; Mammalia; Eutheria; Euarchontoglires; Primates; Haplorrhini; Catarrhini; Hominidae; Homo	DACH1_HUMAN	217	E:3e-65	RecName: Full=Dachshund homolog 1;^Eukaryota; Metazoa; Chordata; Craniata; Vertebrata; Euteleostomi; Mammalia; Eutheria; Euarchontoglires; Primates; Haplorrhini; Catarrhini; Hominidae; Homo	.	.	.	.	.	.	.	.	GO:0008283|cell proliferation;GO:0046545|development of primary female sexual characteristics;GO:0007275|multicellular organism development;GO:0030336|negative regulation of cell migration;GO:0060244|negative regulation of cell proliferation involved in contact inhibition;GO:2000279|negative regulation of DNA biosynthetic process;GO:0048147|negative regulation of fibroblast proliferation;GO:00109…	GO:0003677|DNA binding;GO:0001075|transcription factor activity, RNA polymerase II core promoter sequence-specific binding involved in preinitiation complex assembly;GO:0001078|transcriptional repressor activity, RNA polymerase II core promoter proximal region sequence-specific binding	GO:0005737|cytoplasm;GO:0005634|nucleus;GO:0005667|transcription factor complex	.	.
genefamily8889	Protein.evm.model.utg289.16::evm.model.utg289.16	1-1[-]	gi|550545589|pdb|4L8T|A	469	E:7e-163	Chain A, Structure Of The Cargo Binding Domain From Human Myosin Vc	MYO5C_HUMAN	473	E:1e-153	RecName: Full=Unconventional myosin-Vc;^Eukaryota; Metazoa; Chordata; Craniata; Vertebrata; Euteleostomi; Mammalia; Eutheria; Euarchontoglires; Primates; Haplorrhini; Catarrhini; Hominidae; Homo	MYO5C_HUMAN	473	E:1e-153	RecName: Full=Unconventional myosin-Vc;^Eukaryota; Metazoa; Chordata; Craniata; Vertebrata; Euteleostomi; Mammalia; Eutheria; Euarchontoglires; Primates; Haplorrhini; Catarrhini; Hominidae; Homo	PF01843.18	DIL	DIL domain	COG5022	myosin heavy chain	.	.	.	.	GO:0003779|actin binding;GO:0005524|ATP binding;GO:0005516|calmodulin binding;GO:0003774|motor activity	GO:0070062|extracellular exosome;GO:0016459|myosin complex	K10357|MYO5; myosin V	.
genefamily8962	Protein.evm.model.utg1413.10::evm.model.utg1413.10	1-1[-]	gi|22749591|gb|AAH31620.1|	258	E:2e-77	SNX19 protein [Homo sapiens]	SNX19_HUMAN	258	E:2e-78	RecName: Full=Sorting nexin-19;^Eukaryota; Metazoa; Chordata; Craniata; Vertebrata; Euteleostomi; Mammalia; Eutheria; Euarchontoglires; Primates; Haplorrhini; Catarrhini; Hominidae; Homo	SNX19_HUMAN	295	E:1e-91	RecName: Full=Sorting nexin-19;^Eukaryota; Metazoa; Chordata; Craniata; Vertebrata; Euteleostomi; Mammalia; Eutheria; Euarchontoglires; Primates; Haplorrhini; Catarrhini; Hominidae; Homo	.	.	.	ENOG410XTBC	sorting nexin 19	.	.	.	GO:0002062|chondrocyte differentiation;GO:1990502|dense core granule maturation;GO:0006887|exocytosis;GO:0030073|insulin secretion	GO:0032266|phosphatidylinositol-3-phosphate binding	GO:0005737|cytoplasm;GO:0030659|cytoplasmic vesicle membrane;GO:0031901|early endosome membrane	K17930|SNX19; sorting nexin-19	.
genefamily9042	Protein.evm.model.utg278.13::evm.model.utg278.13	1-1[-]	gi|821037611|ref|XP_003282681.3|	219	E:4e-69	PREDICTED: aspartate aminotransferase, mitochondrial, partial [Nomascus leucogenys]	AATM_RABIT	222	E:6e-70	RecName: Full=Aspartate aminotransferase, mitochondrial;^Eukaryota; Metazoa; Chordata; Craniata; Vertebrata; Euteleostomi; Mammalia; Eutheria; Euarchontoglires; Glires; Lagomorpha; Leporidae; Oryctolagus	AATM_RABIT	222	E:5e-70	RecName: Full=Aspartate aminotransferase, mitochondrial;^Eukaryota; Metazoa; Chordata; Craniata; Vertebrata; Euteleostomi; Mammalia; Eutheria; Euarchontoglires; Glires; Lagomorpha; Leporidae; Oryctolagus	PF00155.20	Aminotran_1_2	Aminotransferase class I and II	COG1448	aminotransferase	.	.	.	GO:0006103|2-oxoglutarate metabolic process;GO:0006532|aspartate biosynthetic process;GO:0006533|aspartate catabolic process;GO:0006531|aspartate metabolic process;GO:0015908|fatty acid transport;GO:0019551|glutamate catabolic process to 2-oxoglutarate;GO:0019550|glutamate catabolic process to aspartate;GO:0006536|glutamate metabolic process;GO:0006107|oxaloacetate metabolic process;GO:0006457|pr…	GO:0016212|kynurenine-oxoglutarate transaminase activity;GO:0004069|L-aspartate:2-oxoglutarate aminotransferase activity;GO:0080130|L-phenylalanine:2-oxoglutarate aminotransferase activity;GO:0030170|pyridoxal phosphate binding;GO:0003723|RNA bindingGO:0030170|pyridoxal phosphate binding	GO:0070062|extracellular exosome;GO:0005743|mitochondrial inner membrane;GO:0005759|mitochondrial matrix;GO:0005739|mitochondrion;GO:0043209|myelin sheath;GO:0005886|plasma membrane	K14455|GOT2; aspartate aminotransferase, mitochondrial [EC:2.6.1.1]	map01200|Carbon metabolism;map00350|Tyrosine metabolism;map00220|Arginine biosynthesis;map01210|2-Oxocarboxylic acid metabolism;map01230|Biosynthesis of amino acids;map00250|Alanine, aspartate and glutamate metabolism;map00950|Isoquinoline alkaloid biosynthesis;map00400|Phenylalanine, tyrosine and tryptophan biosynthesis;map00330|Arginine and proline metabolism;map00960|Tropane, piperidine and py…
genefamily9077	Protein.evm.model.utg314.58::evm.model.utg314.58	1-1[-]	gi|67968697|dbj|BAE00707.1|	267	E:8e-85	unnamed protein product [Macaca fascicularis]	MK06_HUMAN	265	E:3e-83	RecName: Full=Mitogen-activated protein kinase 6;^Eukaryota; Metazoa; Chordata; Craniata; Vertebrata; Euteleostomi; Mammalia; Eutheria; Euarchontoglires; Primates; Haplorrhini; Catarrhini; Hominidae; Homo	MK06_HUMAN	265	E:2e-83	RecName: Full=Mitogen-activated protein kinase 6;^Eukaryota; Metazoa; Chordata; Craniata; Vertebrata; Euteleostomi; Mammalia; Eutheria; Euarchontoglires; Primates; Haplorrhini; Catarrhini; Hominidae; Homo	.	.	.	ENOG410XNY0	Mitogen-activated protein kinase	.	.	.	GO:0007049|cell cycle;GO:0071310|cellular response to organic substance;GO:0060999|positive regulation of dendritic spine development;GO:0006468|protein phosphorylation;GO:0010468|regulation of gene expression;GO:0007165|signal transduction	GO:0005524|ATP binding;GO:0004707|MAP kinase activity;GO:0046982|protein heterodimerization activity;GO:0019901|protein kinase binding;GO:0004674|protein serine/threonine kinase activity	GO:0005737|cytoplasm;GO:0005829|cytosol;GO:0005654|nucleoplasm;GO:0005634|nucleus;GO:0043234|protein complex;GO:0032156|septin cytoskeleton	K06855|MAPK4_6; mitogen-activated protein kinase 4/6 [EC:2.7.11.24]	.
genefamily9078	Protein.evm.model.utg773.2::evm.model.utg773.2	1-1[-]	gi|67968697|dbj|BAE00707.1|	254	E:5e-80	unnamed protein product [Macaca fascicularis]	MK06_PONAB	254	E:1e-79	RecName: Full=Mitogen-activated protein kinase 6;^Eukaryota; Metazoa; Chordata; Craniata; Vertebrata; Euteleostomi; Mammalia; Eutheria; Euarchontoglires; Primates; Haplorrhini; Catarrhini; Hominidae; Pongo	MK06_PONAB	254	E:1e-79	RecName: Full=Mitogen-activated protein kinase 6;^Eukaryota; Metazoa; Chordata; Craniata; Vertebrata; Euteleostomi; Mammalia; Eutheria; Euarchontoglires; Primates; Haplorrhini; Catarrhini; Hominidae; Pongo	.	.	.	.	.	.	.	.	GO:0007049|cell cycle;GO:0006468|protein phosphorylation	GO:0005524|ATP binding;GO:0004707|MAP kinase activity	GO:0005737|cytoplasm;GO:0005634|nucleus	K06855|MAPK4_6; mitogen-activated protein kinase 4/6 [EC:2.7.11.24]	.
genefamily9081	Protein.evm.model.utg144.25::evm.model.utg144.25	1-1[-]	.	.	.	.	.	.	.	.	.	.	.	.	.	.	.	.	.	.	.	.	.	.	.	.	.
genefamily9157	Protein.evm.model.utg74.38::evm.model.utg74.38	1-1[-]	gi|211830808|gb|AAH09754.3|	92	E:9e-21	KRT18 protein, partial [Homo sapiens]	K1C18_HUMAN	92	E:5e-22	RecName: Full=Keratin, type I cytoskeletal 18;^Eukaryota; Metazoa; Chordata; Craniata; Vertebrata; Euteleostomi; Mammalia; Eutheria; Euarchontoglires; Primates; Haplorrhini; Catarrhini; Hominidae; Homo	.	.	.	.	.	.	.	.	.	.	.	.	.	.	.	.	.
genefamily9184	Protein.evm.model.utg358.78::evm.model.utg358.78	1-1[-]	gi|724873592|ref|XP_010371703.1|	123	E:1e-30	PREDICTED: laminin subunit alpha-1 isoform X1 [Rhinopithecus roxellana]	LAMA1_HUMAN	119	E:1e-30	RecName: Full=Laminin subunit alpha-1;^Eukaryota; Metazoa; Chordata; Craniata; Vertebrata; Euteleostomi; Mammalia; Eutheria; Euarchontoglires; Primates; Haplorrhini; Catarrhini; Hominidae; Homo	LAMA1_HUMAN	120	E:6e-31	RecName: Full=Laminin subunit alpha-1;^Eukaryota; Metazoa; Chordata; Craniata; Vertebrata; Euteleostomi; Mammalia; Eutheria; Euarchontoglires; Primates; Haplorrhini; Catarrhini; Hominidae; Homo	PF00055.16	Laminin_N	Laminin N-terminal (Domain VI)	ENOG410XRDC	Laminin, alpha	.	.	.	GO:0007155|cell adhesion;GO:0007166|cell surface receptor signaling pathway;GO:0030198|extracellular matrix organization;GO:0030155|regulation of cell adhesion;GO:0030334|regulation of cell migration;GO:0045995|regulation of embryonic development	GO:0005201|extracellular matrix structural constituent;GO:0008022|protein C-terminus binding;GO:0005102|receptor binding	GO:0005604|basement membrane;GO:0031012|extracellular matrix;GO:0005576|extracellular region;GO:0005615|extracellular space;GO:0005606|laminin-1 complex;GO:0005608|laminin-3 complex;GO:0016020|membrane;GO:0005578|proteinaceous extracellular matrix	K05637|LAMA1_2; laminin, alpha 1/2	map04151|PI3K-Akt signaling pathway;map04512|ECM-receptor interaction;map05200|Pathways in cancer;map04510|Focal adhesion;map05146|Amoebiasis;map05222|Small cell lung cancer;map05145|Toxoplasmosis
genefamily9198	Protein.evm.model.utg3165.2::evm.model.utg3165.2	1-1[-]	gi|675712743|ref|XP_008977170.1|	80.5	E:7e-27	PREDICTED: uncharacterized protein LOC103787388 [Callithrix jacchus]	.	.	.	.	.	.	.	.	.	.	.	.	.	.	.	.	.	.	.	.	.
genefamily9315	Protein.evm.model.utg354.26::evm.model.utg354.26	1-1[-]	gi|119631404|gb|EAX10999.1|	174	E:2e-53	hCG22659, isoform CRA_a [Homo sapiens]	Z385B_HUMAN	145	E:2e-40	RecName: Full=Zinc finger protein 385B;^Eukaryota; Metazoa; Chordata; Craniata; Vertebrata; Euteleostomi; Mammalia; Eutheria; Euarchontoglires; Primates; Haplorrhini; Catarrhini; Hominidae; Homo	Z385B_MOUSE	149	E:5e-42	RecName: Full=Zinc finger protein 385B;^Eukaryota; Metazoa; Chordata; Craniata; Vertebrata; Euteleostomi; Mammalia; Eutheria; Euarchontoglires; Glires; Rodentia; Myomorpha; Muroidea; Muridae; Murinae; Mus; Mus	PF12874.6	zf-met	Zinc-finger of C2H2 type	ENOG410Y1ZH	Zinc finger protein	.	.	.	GO:0072332|intrinsic apoptotic signaling pathway by p53 class mediator	GO:0002039|p53 binding;GO:0003723|RNA binding;GO:0008270|zinc ion binding	GO:0001650|fibrillar center;GO:0005634|nucleus	.	.
genefamily9329	Protein.evm.model.utg860.77::evm.model.utg860.77	1-1[-]	gi|670981406|ref|XP_008704961.1|	106	E:2e-25	PREDICTED: serine/Arginine-related protein 53 [Ursus maritimus]	RSRC1_HUMAN	105	E:2e-26	RecName: Full=Serine/Arginine-related protein 53;^Eukaryota; Metazoa; Chordata; Craniata; Vertebrata; Euteleostomi; Mammalia; Eutheria; Euarchontoglires; Primates; Haplorrhini; Catarrhini; Hominidae; Homo	RSRC1_HUMAN	144	E:6e-41	RecName: Full=Serine/Arginine-related protein 53;^Eukaryota; Metazoa; Chordata; Craniata; Vertebrata; Euteleostomi; Mammalia; Eutheria; Euarchontoglires; Primates; Haplorrhini; Catarrhini; Hominidae; Homo	.	.	.	COG1358	(ribosomal) protein	.	.	.	GO:0000380|alternative mRNA splicing, via spliceosome;GO:0000398|mRNA splicing, via spliceosome;GO:0006913|nucleocytoplasmic transport;GO:0006468|protein phosphorylation;GO:0046677|response to antibiotic;GO:0008380|RNA splicing	.	GO:0005737|cytoplasm;GO:0016607|nuclear speck;GO:0005634|nucleus	.	.
genefamily9399	Protein.evm.model.utg324.16::evm.model.utg324.16	1-1[-]	gi|444725725|gb|ELW66280.1|	174	E:7e-53	Protein kinase C beta type [Tupaia chinensis]	KPCB_HUMAN	184	E:2e-53	RecName: Full=Protein kinase C beta type;^Eukaryota; Metazoa; Chordata; Craniata; Vertebrata; Euteleostomi; Mammalia; Eutheria; Euarchontoglires; Primates; Haplorrhini; Catarrhini; Hominidae; Homo	KPCB_HUMAN	184	E:1e-53	RecName: Full=Protein kinase C beta type;^Eukaryota; Metazoa; Chordata; Craniata; Vertebrata; Euteleostomi; Mammalia; Eutheria; Euarchontoglires; Primates; Haplorrhini; Catarrhini; Hominidae; Homo	PF00130.21	C1_1	Phorbol esters/diacylglycerol binding domain (C1 domain)	ENOG410XNPH	protein serine/threonine kinase activity	.	.	.	GO:0002250|adaptive immune response;GO:0006915|apoptotic process;GO:0042113|B cell activation;GO:0050853|B cell receptor signaling pathway;GO:0006816|calcium ion transport;GO:0006874|cellular calcium ion homeostasis;GO:0071322|cellular response to carbohydrate stimulus;GO:0035408|histone H3-T6 phosphorylation;GO:0035556|intracellular signal transduction;GO:0042953|lipoprotein transport;GO:0007077…	GO:0050681|androgen receptor binding;GO:0005524|ATP binding;GO:0005246|calcium channel regulator activity;GO:0004698|calcium-dependent protein kinase C activity;GO:0003682|chromatin binding;GO:0042393|histone binding;GO:0035403|histone kinase activity (H3-T6 specific);GO:0030374|ligand-dependent nuclear receptor transcription coactivator activity;GO:0004697|protein kinase C activity;GO:0005080|pr…	GO:0005737|cytoplasm;GO:0005829|cytosol;GO:0070062|extracellular exosome;GO:0005654|nucleoplasm;GO:0005634|nucleus;GO:0005886|plasma membrane	.	map04071|Sphingolipid signaling pathway;map04070|Phosphatidylinositol signaling system;map04150|mTOR signaling pathway;map05205|Proteoglycans in cancer;map05206|MicroRNAs in cancer;map05200|Pathways in cancer;map05143|African trypanosomiasis;map04015|Rap1 signaling pathway;map04014|Ras signaling pathway;map05223|Non-small cell lung cancer;map05161|Hepatitis B;map05032|Morphine addiction;map04062|…
genefamily9497	Protein.evm.model.utg199.115::evm.model.utg199.115	1-1[-]	gi|426354085|ref|XP_004044500.1|	511	E:2e-180	PREDICTED: activating signal cointegrator 1 complex subunit 3-like [Gorilla gorilla gorilla]	ASCC3_HUMAN	517	E:3e-167	RecName: Full=Activating signal cointegrator 1 complex subunit 3;^Eukaryota; Metazoa; Chordata; Craniata; Vertebrata; Euteleostomi; Mammalia; Eutheria; Euarchontoglires; Primates; Haplorrhini; Catarrhini; Hominidae; Homo	ASCC3_HUMAN	517	E:2e-167	RecName: Full=Activating signal cointegrator 1 complex subunit 3;^Eukaryota; Metazoa; Chordata; Craniata; Vertebrata; Euteleostomi; Mammalia; Eutheria; Euarchontoglires; Primates; Haplorrhini; Catarrhini; Hominidae; Homo	PF02889.15	Sec63	Sec63 Brl domain	COG1204	helicase	.	.	.	GO:0008283|cell proliferation;GO:0006307|DNA dealkylation involved in DNA repair;GO:0032508|DNA duplex unwinding;GO:0006355|regulation of transcription, DNA-templated;GO:0006351|transcription, DNA-templated	GO:0005524|ATP binding;GO:0043140|ATP-dependent 3'-5' DNA helicase activity;GO:0003723|RNA binding	GO:0099053|activating signal cointegrator 1 complex;GO:0005829|cytosol;GO:0005622|intracellular;GO:0016020|membrane;GO:0005654|nucleoplasm;GO:0005634|nucleus	K18663|ASCC3; activating signal cointegrator complex subunit 3 [EC:3.6.4.12]	.
genefamily9583	Protein.evm.model.utg184.67::evm.model.utg184.67	1-1[-]	gi|403262094|ref|XP_003923430.1|	178	E:5e-53	PREDICTED: olfactory receptor 52R1 [Saimiri boliviensis boliviensis]	O52R1_HUMAN	174	E:1e-52	RecName: Full=Olfactory receptor 52R1;^Eukaryota; Metazoa; Chordata; Craniata; Vertebrata; Euteleostomi; Mammalia; Eutheria; Euarchontoglires; Primates; Haplorrhini; Catarrhini; Hominidae; Homo	.	.	.	.	.	.	.	.	.	.	.	.	.	.	.	.	.
genefamily9635	Protein.evm.model.utg9842.2::evm.model.utg9842.2	1-1[-]	gi|820969825|ref|XP_012356107.1|	90.9	E:7e-27	PREDICTED: LOW QUALITY PROTEIN: ankyrin repeat domain-containing protein 20A2-like [Nomascus leucogenys]	.	.	.	.	.	.	.	.	.	.	.	.	.	.	.	.	.	.	.	.	.
genefamily9637	Protein.evm.model.utg1178.17::evm.model.utg1178.17	1-1[-]	gi|724943184|ref|XP_010386775.1|	140	E:4e-36	PREDICTED: LOW QUALITY PROTEIN: filaggrin-2-like [Rhinopithecus roxellana]	FILA2_HUMAN	112	E:1e-27	RecName: Full=Filaggrin-2;^Eukaryota; Metazoa; Chordata; Craniata; Vertebrata; Euteleostomi; Mammalia; Eutheria; Euarchontoglires; Primates; Haplorrhini; Catarrhini; Hominidae; Homo	.	.	.	.	.	.	.	.	.	.	.	.	.	.	.	.	.
genefamily9639	Protein.evm.model.utg405.3::evm.model.utg405.3	1-1[-]	gi|544524531|ref|XP_005595257.1|	172	E:2e-50	PREDICTED: uncharacterized protein LOC102122531 [Macaca fascicularis]	.	.	.	.	.	.	.	.	.	.	.	.	.	.	.	.	.	.	.	.	.
genefamily9709	Protein.evm.model.utg260.31::evm.model.utg260.31	1-1[-]	gi|89573929|gb|ABD77190.1|	160	E:1e-46	glyceraldehyde-3-phosphate dehydrogenase [Homo sapiens]	G3P_HUMAN	160	E:5e-47	RecName: Full=Glyceraldehyde-3-phosphate dehydrogenase;^Eukaryota; Metazoa; Chordata; Craniata; Vertebrata; Euteleostomi; Mammalia; Eutheria; Euarchontoglires; Primates; Haplorrhini; Catarrhini; Hominidae; Homo	.	.	.	.	.	.	.	.	.	.	.	.	.	.	.	.	.
genefamily9735	Protein.evm.model.utg524.34::evm.model.utg524.34	1-1[-]	gi|90082413|dbj|BAE90388.1|	200	E:2e-62	unnamed protein product [Macaca fascicularis]	AGAP1_HUMAN	201	E:7e-60	RecName: Full=Arf-GAP with GTPase, ANK repeat and PH domain-containing protein 1;^Eukaryota; Metazoa; Chordata; Craniata; Vertebrata; Euteleostomi; Mammalia; Eutheria; Euarchontoglires; Primates; Haplorrhini; Catarrhini; Hominidae; Homo	AGAP1_HUMAN	201	E:6e-60	RecName: Full=Arf-GAP with GTPase, ANK repeat and PH domain-containing protein 1;^Eukaryota; Metazoa; Chordata; Craniata; Vertebrata; Euteleostomi; Mammalia; Eutheria; Euarchontoglires; Primates; Haplorrhini; Catarrhini; Hominidae; Homo	.	.	.	COG5347	domain, ankyrin repeat and PH domain	.	.	.	GO:0015031|protein transport	GO:0005525|GTP binding;GO:0005096|GTPase activator activity;GO:0003924|GTPase activity;GO:0046872|metal ion binding;GO:0005543|phospholipid binding	GO:0005737|cytoplasm	K12491|AGAP1_3; Arf-GAP with GTPase, ANK repeat and PH domain-containing protein 1/3	map04144|Endocytosis
genefamily9736	Protein.evm.model.utg89.25::evm.model.utg89.25	1-1[-]	gi|351714037|gb|EHB16956.1|	176	E:1e-50	Sprouty-related, EVH1 domain-containing protein 2 [Heterocephalus glaber]	SPRE2_RAT	155	E:3e-44	RecName: Full=Sprouty-related, EVH1 domain-containing protein 2;^Eukaryota; Metazoa; Chordata; Craniata; Vertebrata; Euteleostomi; Mammalia; Eutheria; Euarchontoglires; Glires; Rodentia; Myomorpha; Muroidea; Muridae; Murinae; Rattus	SPRE2_RAT	155	E:3e-44	RecName: Full=Sprouty-related, EVH1 domain-containing protein 2;^Eukaryota; Metazoa; Chordata; Craniata; Vertebrata; Euteleostomi; Mammalia; Eutheria; Euarchontoglires; Glires; Rodentia; Myomorpha; Muroidea; Muridae; Murinae; Rattus	.	.	.	ENOG410Y62R	sprouty-related, EVH1 domain containing 2	.	.	.	GO:0007275|multicellular organism development;GO:0009966|regulation of signal transduction	.	GO:0030658|transport vesicle membrane	K04703|SPRED; sprouty-related, EVH1 domain-containing protein	.
genefamily9763	Protein.evm.model.utg744.5::evm.model.utg744.5	1-1[-]	gi|724800925|ref|XP_010373514.1|	946	E:0	PREDICTED: methylcytosine dioxygenase TET1 [Rhinopithecus roxellana]	TET1_HUMAN	925	E:0	RecName: Full=Methylcytosine dioxygenase TET1;^Eukaryota; Metazoa; Chordata; Craniata; Vertebrata; Euteleostomi; Mammalia; Eutheria; Euarchontoglires; Primates; Haplorrhini; Catarrhini; Hominidae; Homo	TET1_HUMAN	1047	E:0	RecName: Full=Methylcytosine dioxygenase TET1;^Eukaryota; Metazoa; Chordata; Craniata; Vertebrata; Euteleostomi; Mammalia; Eutheria; Euarchontoglires; Primates; Haplorrhini; Catarrhini; Hominidae; Homo	PF12851.6	Tet_JBP	Oxygenase domain of the 2OGFeDO superfamily	ENOG410XPWW	tet methylcytosine dioxygenase	.	.	.	GO:0016569|covalent chromatin modification;GO:0080111|DNA demethylation;GO:0001826|inner cell mass cell differentiation;GO:0090310|negative regulation of methylation-dependent chromatin silencing;GO:0008284|positive regulation of cell proliferation;GO:0031062|positive regulation of histone methylation;GO:0045944|positive regulation of transcription from RNA polymerase II promoter;GO:0006493|prote…	GO:0003677|DNA binding;GO:0005506|iron ion binding;GO:0070579|methylcytosine dioxygenase activity;GO:0008270|zinc ion binding	GO:0005634|nucleus	K13097|TET1; methylcytosine dioxygenase [EC:1.14.11.-]	.
genefamily9908	Protein.evm.model.utg505.6::evm.model.utg505.6	1-1[-]	gi|55725791|emb|CAH89676.1|	514	E:1e-178	hypothetical protein [Pongo abelii]	COBL1_HUMAN	518	E:7e-173	RecName: Full=Cordon-bleu protein-like 1;^Eukaryota; Metazoa; Chordata; Craniata; Vertebrata; Euteleostomi; Mammalia; Eutheria; Euarchontoglires; Primates; Haplorrhini; Catarrhini; Hominidae; Homo	COBL1_HUMAN	582	E:0	RecName: Full=Cordon-bleu protein-like 1;^Eukaryota; Metazoa; Chordata; Craniata; Vertebrata; Euteleostomi; Mammalia; Eutheria; Euarchontoglires; Primates; Haplorrhini; Catarrhini; Hominidae; Homo	PF09469.9	Cobl	Cordon-bleu ubiquitin-like domain	ENOG4111I5R	COBL-like 1	.	.	.	GO:0051639|actin filament network formation;GO:0030041|actin filament polymerization	GO:0003785|actin monomer binding;GO:0045296|cadherin binding	GO:0070062|extracellular exosome	.	.
genefamily9982	Protein.evm.model.utg2378.6::evm.model.utg2378.6	1-1[-]	gi|119604057|gb|EAW83651.1|	179	E:8e-53	IMP (inosine monophosphate) dehydrogenase 1, isoform CRA_c [Homo sapiens]	IMDH1_BOVIN	179	E:3e-53	RecName: Full=Inosine-5'-monophosphate dehydrogenase 1 {ECO:0000255|HAMAP-Rule:MF_03156};^Eukaryota; Metazoa; Chordata; Craniata; Vertebrata; Euteleostomi; Mammalia; Eutheria; Laurasiatheria; Cetartiodactyla; Ruminantia; Pecora; Bovidae; Bovinae; Bos	IMDH1_BOVIN	178	E:6e-53	RecName: Full=Inosine-5'-monophosphate dehydrogenase 1 {ECO:0000255|HAMAP-Rule:MF_03156};^Eukaryota; Metazoa; Chordata; Craniata; Vertebrata; Euteleostomi; Mammalia; Eutheria; Laurasiatheria; Cetartiodactyla; Ruminantia; Pecora; Bovidae; Bovinae; Bos	PF00478.24	IMPDH	IMP dehydrogenase / GMP reductase domain	COG0517	Catalyzes the conversion of inosine 5'-phosphate (IMP) to xanthosine 5'-phosphate (XMP), the first committed and rate- limiting step in the de novo synthesis of guanine nucleotides, and therefore plays an important role in the regulation of cell growth (By similarity)	.	.	.	GO:0006177|GMP biosynthetic process;GO:0006183|GTP biosynthetic processGO:0055114|oxidation-reduction process	GO:0003938|IMP dehydrogenase activity;GO:0046872|metal ion bindingGO:0003824|catalytic activity	GO:0005737|cytoplasm;GO:0005634|nucleus	K00088|guaB; IMP dehydrogenase [EC:1.1.1.205]	map01110|Biosynthesis of secondary metabolites;map01100|Metabolic pathways;map00983|Drug metabolism - other enzymes;map00230|Purine metabolism
genefamily9983	Protein.evm.model.utg178.36::evm.model.utg178.36	1-1[-]	gi|821122302|ref|XP_004466502.2|	197	E:4e-58	PREDICTED: inosine-5'-monophosphate dehydrogenase 1 isoform X1 [Dasypus novemcinctus]	IMDH1_HUMAN	197	E:2e-59	RecName: Full=Inosine-5'-monophosphate dehydrogenase 1 {ECO:0000255|HAMAP-Rule:MF_03156};^Eukaryota; Metazoa; Chordata; Craniata; Vertebrata; Euteleostomi; Mammalia; Eutheria; Euarchontoglires; Primates; Haplorrhini; Catarrhini; Hominidae; Homo	IMDH1_HUMAN	196	E:4e-59	RecName: Full=Inosine-5'-monophosphate dehydrogenase 1 {ECO:0000255|HAMAP-Rule:MF_03156};^Eukaryota; Metazoa; Chordata; Craniata; Vertebrata; Euteleostomi; Mammalia; Eutheria; Euarchontoglires; Primates; Haplorrhini; Catarrhini; Hominidae; Homo	PF00478.24	IMPDH	IMP dehydrogenase / GMP reductase domain	COG0517	Catalyzes the conversion of inosine 5'-phosphate (IMP) to xanthosine 5'-phosphate (XMP), the first committed and rate- limiting step in the de novo synthesis of guanine nucleotides, and therefore plays an important role in the regulation of cell growth (By similarity)	.	.	.	GO:0006177|GMP biosynthetic process;GO:0006183|GTP biosynthetic process;GO:0046651|lymphocyte proliferation;GO:0043312|neutrophil degranulation;GO:0009168|purine ribonucleoside monophosphate biosynthetic processGO:0055114|oxidation-reduction process	GO:0003677|DNA binding;GO:0003938|IMP dehydrogenase activity;GO:0046872|metal ion binding;GO:0003676|nucleic acid binding;GO:0003723|RNA bindingGO:0003824|catalytic activity	GO:0035578|azurophil granule lumen;GO:0005737|cytoplasm;GO:0005829|cytosol;GO:0005576|extracellular region;GO:1904813|ficolin-1-rich granule lumen;GO:0005634|nucleus;GO:0034774|secretory granule lumen	K00088|guaB; IMP dehydrogenase [EC:1.1.1.205]	map01110|Biosynthesis of secondary metabolites;map01100|Metabolic pathways;map00983|Drug metabolism - other enzymes;map00230|Purine metabolism
genefamily9984	Protein.evm.model.utg166.5::evm.model.utg166.5	1-1[-]	gi|664699930|ref|XP_008508405.1|	111	E:2e-27	PREDICTED: inosine-5'-monophosphate dehydrogenase 1 isoform X3 [Equus przewalskii]	IMDH1_RAT	110	E:1e-28	RecName: Full=Inosine-5'-monophosphate dehydrogenase 1 {ECO:0000255|HAMAP-Rule:MF_03156};^Eukaryota; Metazoa; Chordata; Craniata; Vertebrata; Euteleostomi; Mammalia; Eutheria; Euarchontoglires; Glires; Rodentia; Myomorpha; Muroidea; Muridae; Murinae; Rattus	IMDH1_RAT	110	E:1e-28	RecName: Full=Inosine-5'-monophosphate dehydrogenase 1 {ECO:0000255|HAMAP-Rule:MF_03156};^Eukaryota; Metazoa; Chordata; Craniata; Vertebrata; Euteleostomi; Mammalia; Eutheria; Euarchontoglires; Glires; Rodentia; Myomorpha; Muroidea; Muridae; Murinae; Rattus	.	.	.	COG0517	Catalyzes the conversion of inosine 5'-phosphate (IMP) to xanthosine 5'-phosphate (XMP), the first committed and rate- limiting step in the de novo synthesis of guanine nucleotides, and therefore plays an important role in the regulation of cell growth (By similarity)	.	.	.	GO:0006177|GMP biosynthetic process;GO:0006183|GTP biosynthetic process;GO:0009409|response to cold;GO:0060041|retina development in camera-type eye	GO:0003938|IMP dehydrogenase activity;GO:0046872|metal ion binding	GO:0005737|cytoplasm;GO:0005634|nucleus	.	.
genefamily10002	Protein.evm.model.utg19.83::evm.model.utg19.83	1-1[-]	gi|21707577|gb|AAH34002.1|	127	E:3e-47	LOC648987 protein [Homo sapiens]	.	.	.	.	.	.	.	.	.	.	.	.	.	.	.	.	.	.	.	.	.
genefamily10008	Protein.evm.model.utg807.31::evm.model.utg807.31	1-1[-]	.	.	.	.	.	.	.	.	.	.	.	.	.	.	.	.	.	.	.	.	.	.	.	.	.
genefamily10075	Protein.evm.model.utg3192.7::evm.model.utg3192.7	1-1[-]	gi|119627186|gb|EAX06781.1|	74.7	E:2e-20	PRP38 pre-mRNA processing factor 38 (yeast) domain containing A, isoform CRA_a [Homo sapiens]	.	.	.	.	PR38A_PONAB	50.1	E:4e-07	RecName: Full=Pre-mRNA-splicing factor 38A;^Eukaryota; Metazoa; Chordata; Craniata; Vertebrata; Euteleostomi; Mammalia; Eutheria; Euarchontoglires; Primates; Haplorrhini; Catarrhini; Hominidae; Pongo	.	.	.	.	.	.	.	.	GO:0006397|mRNA processing;GO:0008380|RNA splicing	.	GO:0005681|spliceosomal complex	K12849|PRPF38A; pre-mRNA-splicing factor 38A	map03040|Spliceosome
genefamily10139	Protein.evm.model.utg113.85::evm.model.utg113.85	1-1[-]	.	.	.	.	.	.	.	.	.	.	.	.	.	.	.	.	.	.	.	.	.	.	.	.	.
genefamily10153	Protein.evm.model.utg646.1::evm.model.utg646.1	1-1[-]	gi|41388946|gb|AAH65561.1|	661	E:0	ARHGEF10L protein, partial [Homo sapiens]	ARGAL_PONAB	660	E:0	RecName: Full=Rho guanine nucleotide exchange factor 10-like protein;^Eukaryota; Metazoa; Chordata; Craniata; Vertebrata; Euteleostomi; Mammalia; Eutheria; Euarchontoglires; Primates; Haplorrhini; Catarrhini; Hominidae; Pongo	ARGAL_PONAB	661	E:0	RecName: Full=Rho guanine nucleotide exchange factor 10-like protein;^Eukaryota; Metazoa; Chordata; Craniata; Vertebrata; Euteleostomi; Mammalia; Eutheria; Euarchontoglires; Primates; Haplorrhini; Catarrhini; Hominidae; Pongo	.	.	.	ENOG410ZJK1	rho guanine nucleotide exchange factor	.	.	.	GO:0035023|regulation of Rho protein signal transduction	GO:0005089|Rho guanyl-nucleotide exchange factor activity	GO:0005737|cytoplasm	K16727|ARHGEF10; Rho guanine nucleotide exchange factor 10	.
genefamily10156	Protein.evm.model.utg4937.1::evm.model.utg4937.1	1-1[-]	.	.	.	.	.	.	.	.	.	.	.	.	.	.	.	.	.	.	.	.	.	.	.	.	.
genefamily10159	Protein.evm.model.utg548.23::evm.model.utg548.23	1-1[-]	gi|585170484|ref|XP_006737253.1|	370	E:5e-123	PREDICTED: zinc finger protein 608-like [Leptonychotes weddellii]	ZN608_HUMAN	370	E:1e-115	RecName: Full=Zinc finger protein 608;^Eukaryota; Metazoa; Chordata; Craniata; Vertebrata; Euteleostomi; Mammalia; Eutheria; Euarchontoglires; Primates; Haplorrhini; Catarrhini; Hominidae; Homo	ZN608_HUMAN	491	E:2e-160	RecName: Full=Zinc finger protein 608;^Eukaryota; Metazoa; Chordata; Craniata; Vertebrata; Euteleostomi; Mammalia; Eutheria; Euarchontoglires; Primates; Haplorrhini; Catarrhini; Hominidae; Homo	.	.	.	ENOG410Z79M	Zinc finger protein	.	.	.	.	GO:0046872|metal ion binding;GO:0003676|nucleic acid binding	.	.	.
genefamily10296	Protein.evm.model.utg35.34::evm.model.utg35.34	1-1[-]	gi|795113879|ref|XP_011816979.1|	1881	E:0	PREDICTED: zinc finger homeobox protein 3 [Colobus angolensis palliatus]	ZFHX3_HUMAN	1880	E:0	RecName: Full=Zinc finger homeobox protein 3;^Eukaryota; Metazoa; Chordata; Craniata; Vertebrata; Euteleostomi; Mammalia; Eutheria; Euarchontoglires; Primates; Haplorrhini; Catarrhini; Hominidae; Homo	ZFHX3_HUMAN	2073	E:0	RecName: Full=Zinc finger homeobox protein 3;^Eukaryota; Metazoa; Chordata; Craniata; Vertebrata; Euteleostomi; Mammalia; Eutheria; Euarchontoglires; Primates; Haplorrhini; Catarrhini; Hominidae; Homo	PF00096.25	zf-C2H2	Zinc finger, C2H2 type	ENOG410XYHC	Zinc finger homeobox	.	.	.	GO:0007420|brain development;GO:0007050|cell cycle arrest;GO:0032922|circadian regulation of gene expression;GO:0007517|muscle organ development;GO:0045662|negative regulation of myoblast differentiation;GO:0000122|negative regulation of transcription from RNA polymerase II promoter;GO:0045892|negative regulation of transcription, DNA-templated;GO:0045663|positive regulation of myoblast different…	GO:0001046|core promoter sequence-specific DNA binding;GO:0019899|enzyme binding;GO:0046983|protein dimerization activity;GO:0003705|transcription factor activity, RNA polymerase II distal enhancer sequence-specific binding;GO:0003700|transcription factor activity, sequence-specific DNA binding;GO:0044212|transcription regulatory region DNA binding;GO:0008270|zinc ion binding	GO:0005737|cytoplasm;GO:0016604|nuclear body;GO:0005654|nucleoplasm;GO:0005634|nucleus;GO:0005667|transcription factor complex	K09378|ATBF1; AT-binding transcription factor 1	map04550|Signaling pathways regulating pluripotency of stem cells
genefamily10307	Protein.evm.model.utg1139.37::evm.model.utg1139.37	1-1[-]	gi|830024921|ref|XP_012615862.1|	103	E:3e-24	PREDICTED: uncharacterized protein LOC105868985 [Microcebus murinus]	.	.	.	.	.	.	.	.	.	.	.	.	.	.	.	.	.	.	.	.	.
genefamily10316	Protein.evm.model.utg74.79::evm.model.utg74.79	1-1[-]	gi|74223850|dbj|BAE23823.1|	128	E:7e-35	unnamed protein product [Mus musculus]	BRD7_MOUSE	128	E:1e-33	RecName: Full=Bromodomain-containing protein 7;^Eukaryota; Metazoa; Chordata; Craniata; Vertebrata; Euteleostomi; Mammalia; Eutheria; Euarchontoglires; Glires; Rodentia; Myomorpha; Muroidea; Muridae; Murinae; Mus; Mus	BRD7_MOUSE	134	E:7e-36	RecName: Full=Bromodomain-containing protein 7;^Eukaryota; Metazoa; Chordata; Craniata; Vertebrata; Euteleostomi; Mammalia; Eutheria; Euarchontoglires; Glires; Rodentia; Myomorpha; Muroidea; Muridae; Murinae; Mus; Mus	PF00439.24	Bromodomain	Bromodomain	ENOG410XRRI	bromodomain containing	.	.	.	GO:0007049|cell cycle;GO:0008285|negative regulation of cell proliferation;GO:2000134|negative regulation of G1/S transition of mitotic cell cycle;GO:0045892|negative regulation of transcription, DNA-templated;GO:0035066|positive regulation of histone acetylation;GO:0045893|positive regulation of transcription, DNA-templated;GO:0006357|regulation of transcription from RNA polymerase II promoter;G…	GO:0042393|histone binding;GO:0070577|lysine-acetylated histone binding;GO:0002039|p53 binding;GO:0003713|transcription coactivator activity;GO:0003714|transcription corepressor activity;GO:0008134|transcription factor binding;GO:0044212|transcription regulatory region DNA bindingGO:0005515|protein binding	GO:0090544|BAF-type complex;GO:0005829|cytosol;GO:0005654|nucleoplasm;GO:0005634|nucleus	K11723|BRD7_9; bromodomain-containing protein 7/9	.
genefamily10365	Protein.evm.model.utg513.32::evm.model.utg513.32	1-1[-]	gi|795363136|ref|XP_011786491.1|	261	E:3e-84	PREDICTED: LOW QUALITY PROTEIN: olfactory receptor 52L1-like [Colobus angolensis palliatus]	O52L1_HUMAN	257	E:4e-84	RecName: Full=Olfactory receptor 52L1;^Eukaryota; Metazoa; Chordata; Craniata; Vertebrata; Euteleostomi; Mammalia; Eutheria; Euarchontoglires; Primates; Haplorrhini; Catarrhini; Hominidae; Homo	.	.	.	.	.	.	.	.	.	.	.	.	.	.	.	.	.
genefamily10420	Protein.evm.model.utg901.7::evm.model.utg901.7	1-1[-]	gi|426349088|ref|XP_004042151.1|	126	E:1e-31	PREDICTED: uncharacterized protein LOC101149607 [Gorilla gorilla gorilla]	.	.	.	.	.	.	.	.	.	.	.	.	.	.	.	.	.	.	.	.	.
genefamily10477	Protein.evm.model.utg78.45::evm.model.utg78.45	1-1[-]	gi|724833940|ref|XP_010363819.1|	87	E:2e-16	PREDICTED: uncharacterized protein LOC104664075 [Rhinopithecus roxellana]	.	.	.	.	.	.	.	.	.	.	.	.	.	.	.	.	.	.	.	.	.
genefamily10570	Protein.evm.model.utg1651.69::evm.model.utg1651.69	1-1[-]	gi|2911264|gb|AAC05805.1|	343	E:7e-118	Unknown gene product [Homo sapiens]	KNOP1_HUMAN	334	E:4e-112	RecName: Full=Lysine-rich nucleolar protein 1;^Eukaryota; Metazoa; Chordata; Craniata; Vertebrata; Euteleostomi; Mammalia; Eutheria; Euarchontoglires; Primates; Haplorrhini; Catarrhini; Hominidae; Homo	KNOP1_HUMAN	337	E:4e-113	RecName: Full=Lysine-rich nucleolar protein 1;^Eukaryota; Metazoa; Chordata; Craniata; Vertebrata; Euteleostomi; Mammalia; Eutheria; Euarchontoglires; Primates; Haplorrhini; Catarrhini; Hominidae; Homo	PF15477.5	SMAP	Small acidic protein family	ENOG41120AA	Chromosome 16 open reading frame 88	.	.	.	.	GO:0003723|RNA binding	GO:0005730|nucleolus	.	.
genefamily10629	Protein.evm.model.utg853.72::evm.model.utg853.72	1-1[-]	gi|701350956|ref|XP_009974833.1|	88.2	E:1e-20	PREDICTED: ATP synthase subunit alpha, mitochondrial-like, partial [Tyto alba]	ATPA_RAT	87	E:6e-20	RecName: Full=ATP synthase subunit alpha, mitochondrial;^Eukaryota; Metazoa; Chordata; Craniata; Vertebrata; Euteleostomi; Mammalia; Eutheria; Euarchontoglires; Glires; Rodentia; Myomorpha; Muroidea; Muridae; Murinae; Rattus	ATPA_RAT	87	E:5e-20	RecName: Full=ATP synthase subunit alpha, mitochondrial;^Eukaryota; Metazoa; Chordata; Craniata; Vertebrata; Euteleostomi; Mammalia; Eutheria; Euarchontoglires; Glires; Rodentia; Myomorpha; Muroidea; Muridae; Murinae; Rattus	PF02874.22	ATP-synt_ab_N	ATP synthase alpha/beta family, beta-barrel domain	COG0056	Produces ATP from ADP in the presence of a proton gradient across the membrane. The alpha chain is a regulatory subunit (By similarity)	.	.	.	GO:0046034|ATP metabolic process;GO:0015986|ATP synthesis coupled proton transportGO:0015992|proton transport;GO:0046034|ATP metabolic process	GO:0043531|ADP binding;GO:0005524|ATP binding;GO:0016887|ATPase activity;GO:0046933|proton-transporting ATP synthase activity, rotational mechanism	GO:0045121|membrane raft;GO:0005743|mitochondrial inner membrane;GO:0005753|mitochondrial proton-transporting ATP synthase complex;GO:0000275|mitochondrial proton-transporting ATP synthase complex, catalytic core F(1);GO:0005739|mitochondrion;GO:0005886|plasma membrane;GO:0045261|proton-transporting ATP synthase complex, catalytic core F(1)	K02132|ATPeF1A, ATP5A1, ATP1; F-type H+-transporting ATPase subunit alpha	map00190|Oxidative phosphorylation;map05016|Huntington's disease;map05010|Alzheimer's disease;map01100|Metabolic pathways;map05012|Parkinson's disease
genefamily10712	Protein.evm.model.utg296.23::evm.model.utg296.23	1-1[-]	gi|675709743|ref|XP_003810841.2|	120	E:3e-29	PREDICTED: bridging integrator 2 [Pan paniscus]	BIN2_HUMAN	109	E:9e-27	RecName: Full=Bridging integrator 2;^Eukaryota; Metazoa; Chordata; Craniata; Vertebrata; Euteleostomi; Mammalia; Eutheria; Euarchontoglires; Primates; Haplorrhini; Catarrhini; Hominidae; Homo	BIN2_HUMAN	191	E:1e-56	RecName: Full=Bridging integrator 2;^Eukaryota; Metazoa; Chordata; Craniata; Vertebrata; Euteleostomi; Mammalia; Eutheria; Euarchontoglires; Primates; Haplorrhini; Catarrhini; Hominidae; Homo	.	.	.	ENOG410Y56Y	bridging integrator 2	.	.	.	GO:0060326|cell chemotaxis;GO:0043312|neutrophil degranulation;GO:0006911|phagocytosis, engulfment;GO:0097320|plasma membrane tubulation;GO:0071800|podosome assembly	GO:0005543|phospholipid binding	GO:0005938|cell cortex;GO:0030054|cell junction;GO:0042995|cell projection;GO:0005576|extracellular region;GO:1904813|ficolin-1-rich granule lumen;GO:0001891|phagocytic cup;GO:0002102|podosome;GO:0034774|secretory granule lumen	.	.
genefamily10714	Protein.evm.model.utg461.141::evm.model.utg461.141	1-1[-]	gi|537214124|gb|ERE81161.1|	141	E:9e-38	cyclin-T1 [Cricetulus griseus]	CCNT1_HUMAN	117	E:5e-30	RecName: Full=Cyclin-T1;^Eukaryota; Metazoa; Chordata; Craniata; Vertebrata; Euteleostomi; Mammalia; Eutheria; Euarchontoglires; Primates; Haplorrhini; Catarrhini; Hominidae; Homo	CCNT1_HUMAN	114	E:5e-29	RecName: Full=Cyclin-T1;^Eukaryota; Metazoa; Chordata; Craniata; Vertebrata; Euteleostomi; Mammalia; Eutheria; Euarchontoglires; Primates; Haplorrhini; Catarrhini; Hominidae; Homo	.	.	.	COG5333	Component of the Mediator complex, a coactivator involved in regulated gene transcription of nearly all RNA polymerase II-dependent genes. Mediator functions as a bridge to convey information from gene-specific regulatory proteins to the basal RNA polymerase II transcription machinery. Mediator is recruited to promoters by direct interactions with regulatory proteins and serves as a scaffold for …	.	.	.	GO:0007049|cell cycle;GO:0051301|cell division;GO:1900364|negative regulation of mRNA polyadenylation;GO:0043923|positive regulation by host of viral transcription;GO:0045737|positive regulation of cyclin-dependent protein serine/threonine kinase activity;GO:1901409|positive regulation of phosphorylation of RNA polymerase II C-terminal domain;GO:0045944|positive regulation of transcription from R…	GO:0097322|7SK snRNA binding;GO:0003682|chromatin binding;GO:0016538|cyclin-dependent protein serine/threonine kinase regulator activity;GO:0003677|DNA binding;GO:0019901|protein kinase binding;GO:0004674|protein serine/threonine kinase activity;GO:0070063|RNA polymerase binding;GO:0008134|transcription factor binding;GO:0044212|transcription regulatory region DNA binding	GO:0008024|cyclin/CDK positive transcription elongation factor complex;GO:0005654|nucleoplasm;GO:0005634|nucleus	K15188|CCNT; cyclin T	map05202|Transcriptional misregulation in cancer
genefamily10715	Protein.evm.model.utg184.21::evm.model.utg184.21	1-1[-]	gi|73988483|ref|XP_542394.2|	190	E:1e-57	PREDICTED: olfactory receptor 51I2-like [Canis lupus familiaris]	O51I1_HUMAN	128	E:2e-35	RecName: Full=Olfactory receptor 51I1;^Eukaryota; Metazoa; Chordata; Craniata; Vertebrata; Euteleostomi; Mammalia; Eutheria; Euarchontoglires; Primates; Haplorrhini; Catarrhini; Hominidae; Homo	.	.	.	.	.	.	.	.	.	.	.	.	.	.	.	.	.
genefamily10732	Protein.evm.model.utg21447.1::evm.model.utg21447.1	1-1[-]	gi|795310691|ref|XP_011816900.1|	172	E:2e-48	PREDICTED: LOW QUALITY PROTEIN: myosin phosphatase Rho-interacting protein-like [Colobus angolensis palliatus]	MPRIP_HUMAN	145	E:9e-40	RecName: Full=Myosin phosphatase Rho-interacting protein;^Eukaryota; Metazoa; Chordata; Craniata; Vertebrata; Euteleostomi; Mammalia; Eutheria; Euarchontoglires; Primates; Haplorrhini; Catarrhini; Hominidae; Homo	MPRIP_HUMAN	147	E:3e-40	RecName: Full=Myosin phosphatase Rho-interacting protein;^Eukaryota; Metazoa; Chordata; Craniata; Vertebrata; Euteleostomi; Mammalia; Eutheria; Euarchontoglires; Primates; Haplorrhini; Catarrhini; Hominidae; Homo	PF00169.28	PH	PH domain	ENOG410ZA8F	myosin phosphatase Rho interacting protein	.	.	.	.	GO:0003779|actin binding;GO:0045296|cadherin binding	GO:0015629|actin cytoskeleton;GO:0005829|cytosol;GO:0005925|focal adhesion	.	.
genefamily10733	Protein.evm.model.utg439.15::evm.model.utg439.15	1-1[-]	gi|67968977|dbj|BAE00845.1|	88.6	E:3e-28	unnamed protein product [Macaca fascicularis]	RTD3_MACMU	55.8	E:5e-09	RecName: Full=Demidefensin-3;^Eukaryota; Metazoa; Chordata; Craniata; Vertebrata; Euteleostomi; Mammalia; Eutheria; Euarchontoglires; Primates; Haplorrhini; Catarrhini; Cercopithecidae; Cercopithecinae; Macaca	BTDB_PAPAN	105	E:2e-27	RecName: Full=Theta defensin subunit B;^Eukaryota; Metazoa; Chordata; Craniata; Vertebrata; Euteleostomi; Mammalia; Eutheria; Euarchontoglires; Primates; Haplorrhini; Catarrhini; Cercopithecidae; Cercopithecinae; Papio	PF00879.17	Defensin_propep	Defensin propeptide	.	.	.	.	.	GO:0042742|defense response to bacterium;GO:0050832|defense response to fungus;GO:0031640|killing of cells of other organismGO:0006952|defense response	.	GO:0005615|extracellular space	.	.
genefamily10815	Protein.evm.model.utg148.13::evm.model.utg148.13	1-1[-]	gi|537249564|gb|ERE88207.1|	115	E:2e-29	catenin alpha-3, partial [Cricetulus griseus]	CTNA3_HUMAN	109	E:3e-27	RecName: Full=Catenin alpha-3;^Eukaryota; Metazoa; Chordata; Craniata; Vertebrata; Euteleostomi; Mammalia; Eutheria; Euarchontoglires; Primates; Haplorrhini; Catarrhini; Hominidae; Homo	CTNA3_HUMAN	133	E:8e-36	RecName: Full=Catenin alpha-3;^Eukaryota; Metazoa; Chordata; Craniata; Vertebrata; Euteleostomi; Mammalia; Eutheria; Euarchontoglires; Primates; Haplorrhini; Catarrhini; Hominidae; Homo	PF01044.18	Vinculin	Vinculin family	ENOG410XSRU	Catenin (Cadherin-associated protein)	.	.	.	GO:0086073|bundle of His cell-Purkinje myocyte adhesion involved in cell communication;GO:0086091|regulation of heart rate by cardiac conduction;GO:0098911|regulation of ventricular cardiac muscle cell action potential;GO:0016337|single organismal cell-cell adhesionGO:0007155|cell adhesion	GO:0051015|actin filament binding;GO:0008013|beta-catenin binding;GO:0045296|cadherin binding;GO:0086083|cell adhesive protein binding involved in bundle of His cell-Purkinje myocyte communicationGO:0051015|actin filament binding	GO:0005737|cytoplasm;GO:0005856|cytoskeleton;GO:0005916|fascia adherens;GO:0030027|lamellipodium	K05691|CTNNA; catenin alpha	map04390|Hippo signaling pathway;map05100|Bacterial invasion of epithelial cells;map05200|Pathways in cancer;map04530|Tight junction;map05213|Endometrial cancer;map04520|Adherens junction;map05412|Arrhythmogenic right ventricular cardiomyopathy (ARVC);map04670|Leukocyte transendothelial migration
genefamily10820	Protein.evm.model.utg197.38::evm.model.utg197.38	1-1[-]	.	.	.	.	.	.	.	.	.	.	.	.	.	.	.	.	.	.	.	.	.	.	.	.	.
genefamily11070	Protein.evm.model.utg52.57::evm.model.utg52.57	1-1[-]	gi|913490781|ref|XP_013201593.1|	116	E:3e-30	PREDICTED: uncharacterized protein LOC106143767 [Microtus ochrogaster]	OPCM_PANTR	94.7	E:4e-23	RecName: Full=Opioid-binding protein/cell adhesion molecule;^Eukaryota; Metazoa; Chordata; Craniata; Vertebrata; Euteleostomi; Mammalia; Eutheria; Euarchontoglires; Primates; Haplorrhini; Catarrhini; Hominidae; Pan	OPCM_RAT	120	E:2e-32	RecName: Full=Opioid-binding protein/cell adhesion molecule;^Eukaryota; Metazoa; Chordata; Craniata; Vertebrata; Euteleostomi; Mammalia; Eutheria; Euarchontoglires; Glires; Rodentia; Myomorpha; Muroidea; Muridae; Murinae; Rattus	.	.	.	ENOG410XPX0	Kin of IRRE like	.	.	.	GO:0007155|cell adhesion	.	GO:0031225|anchored component of membrane;GO:0005886|plasma membrane	K06773|OPCML, OBCAM; opioid binding protein/cell adhesion molecule-like	map04514|Cell adhesion molecules (CAMs)
genefamily11094	Protein.evm.model.utg44888.1::evm.model.utg44888.1	1-1[-]	gi|821039147|ref|XP_012359201.1|	61.6	E:1e-08	PREDICTED: LOW QUALITY PROTEIN: mediator of RNA polymerase II transcription subunit 15-like [Nomascus leucogenys]	.	.	.	.	.	.	.	.	.	.	.	.	.	.	.	.	.	.	.	.	.
genefamily11159	Protein.evm.model.utg90.115::evm.model.utg90.115	1-1[-]	gi|795346975|ref|XP_011783610.1|	142	E:2e-39	PREDICTED: aquaporin-10 [Colobus angolensis palliatus]	AQP10_HUMAN	134	E:4e-38	RecName: Full=Aquaporin-10;^Eukaryota; Metazoa; Chordata; Craniata; Vertebrata; Euteleostomi; Mammalia; Eutheria; Euarchontoglires; Primates; Haplorrhini; Catarrhini; Hominidae; Homo	AQP10_HUMAN	134	E:5e-38	RecName: Full=Aquaporin-10;^Eukaryota; Metazoa; Chordata; Craniata; Vertebrata; Euteleostomi; Mammalia; Eutheria; Euarchontoglires; Primates; Haplorrhini; Catarrhini; Hominidae; Homo	.	.	.	COG0580	Channel that permits osmotically driven movement of water in both directions. It is involved in the osmoregulation and in the maintenance of cell turgor during volume expansion in rapidly growing cells. It mediates rapid entry or exit of water in response to abrupt changes in osmolarity (By similarity)	.	.	.	GO:0009636|response to toxic substance;GO:0006833|water transport	GO:0015254|glycerol channel activity;GO:0015265|urea channel activity;GO:0015250|water channel activity	GO:0016021|integral component of membrane;GO:0005886|plasma membrane	K09878|AQP10; aquaporin-10	.
genefamily11264	Protein.evm.model.utg116.29::evm.model.utg116.29	1-1[-]	gi|686772613|ref|XP_009234903.1|	231	E:4e-70	PREDICTED: leucine-rich repeat-containing protein 37A3 isoform X4 [Pongo abelii]	L37A1_HUMAN	221	E:1e-65	RecName: Full=Leucine-rich repeat-containing protein 37A;^Eukaryota; Metazoa; Chordata; Craniata; Vertebrata; Euteleostomi; Mammalia; Eutheria; Euarchontoglires; Primates; Haplorrhini; Catarrhini; Hominidae; Homo	L37A1_HUMAN	221	E:1e-65	RecName: Full=Leucine-rich repeat-containing protein 37A;^Eukaryota; Metazoa; Chordata; Craniata; Vertebrata; Euteleostomi; Mammalia; Eutheria; Euarchontoglires; Primates; Haplorrhini; Catarrhini; Hominidae; Homo	.	.	.	ENOG410YV94	Leucine-rich repeat-containing protein	.	.	.	.	.	GO:0016021|integral component of membrane	.	.
genefamily11269	Protein.evm.model.utg15.71::evm.model.utg15.71	1-1[-]	gi|685598714|ref|XP_009189075.1|	182	E:1e-50	PREDICTED: LOW QUALITY PROTEIN: leucine-rich repeat-containing protein 37A3-like [Papio anubis]	L37A3_HUMAN	110	E:6e-26	RecName: Full=Leucine-rich repeat-containing protein 37A3;^Eukaryota; Metazoa; Chordata; Craniata; Vertebrata; Euteleostomi; Mammalia; Eutheria; Euarchontoglires; Primates; Haplorrhini; Catarrhini; Hominidae; Homo	L37A1_HUMAN	134	E:4e-34	RecName: Full=Leucine-rich repeat-containing protein 37A;^Eukaryota; Metazoa; Chordata; Craniata; Vertebrata; Euteleostomi; Mammalia; Eutheria; Euarchontoglires; Primates; Haplorrhini; Catarrhini; Hominidae; Homo	PF15779.4	LRRC37	Leucine-rich repeat-containing protein 37 family	ENOG410YV94	Leucine-rich repeat-containing protein	.	.	.	.	.	GO:0016021|integral component of membrane	.	.
genefamily11397	Protein.evm.model.utg168.38::evm.model.utg168.38	1-1[-]	gi|675637006|ref|XP_008991250.1|	256	E:4e-81	PREDICTED: nucleolar protein 8-like [Callithrix jacchus]	NOL8_HUMAN	257	E:7e-79	RecName: Full=Nucleolar protein 8;^Eukaryota; Metazoa; Chordata; Craniata; Vertebrata; Euteleostomi; Mammalia; Eutheria; Euarchontoglires; Primates; Haplorrhini; Catarrhini; Hominidae; Homo	NOL8_HUMAN	277	E:7e-86	RecName: Full=Nucleolar protein 8;^Eukaryota; Metazoa; Chordata; Craniata; Vertebrata; Euteleostomi; Mammalia; Eutheria; Euarchontoglires; Primates; Haplorrhini; Catarrhini; Hominidae; Homo	PF00076.21	RRM_1	RNA recognition motif. (a.k.a. RRM, RBD, or RNP domain)	ENOG410Y5CN	nucleolar protein 8	.	.	.	GO:1902570|protein localization to nucleolus;GO:0006364|rRNA processing	GO:0003723|RNA bindingGO:0003676|nucleic acid binding	GO:0005730|nucleolus	.	.
genefamily11419	Protein.evm.model.utg1491.6::evm.model.utg1491.6	1-1[-]	gi|351704177|gb|EHB07096.1|	93.6	E:3e-20	Protein KIAA0664 [Heterocephalus glaber]	CLU_MOUSE	91.7	E:4e-21	RecName: Full=Clustered mitochondria protein homolog {ECO:0000255|HAMAP-Rule:MF_03013};^Eukaryota; Metazoa; Chordata; Craniata; Vertebrata; Euteleostomi; Mammalia; Eutheria; Euarchontoglires; Glires; Rodentia; Myomorpha; Muroidea; Muridae; Murinae; Mus; Mus	CLU_HUMAN	91.7	E:4e-21	RecName: Full=Clustered mitochondria protein homolog {ECO:0000255|HAMAP-Rule:MF_03013};^Eukaryota; Metazoa; Chordata; Craniata; Vertebrata; Euteleostomi; Mammalia; Eutheria; Euarchontoglires; Primates; Haplorrhini; Catarrhini; Hominidae; Homo	.	.	.	ENOG410XQUQ	Involved in proper cytoplasmic distribution of mitochondria (By similarity)	.	.	.	GO:0048312|intracellular distribution of mitochondria;GO:0007005|mitochondrion organization	GO:0003729|mRNA binding	GO:0005737|cytoplasm	K03255|TIF31, CLU1; protein TIF31	.
genefamily11420	Protein.evm.model.utg7027.3::evm.model.utg7027.3	1-1[-]	gi|685568626|ref|XP_009215221.1|	72.4	E:5e-14	PREDICTED: uncharacterized protein LOC103888277 isoform X3 [Papio anubis]	RSP14_HUMAN	61.2	E:2e-10	RecName: Full=Radial spoke head 14 homolog;^Eukaryota; Metazoa; Chordata; Craniata; Vertebrata; Euteleostomi; Mammalia; Eutheria; Euarchontoglires; Primates; Haplorrhini; Catarrhini; Hominidae; Homo	RSP14_HUMAN	60.1	E:5e-10	RecName: Full=Radial spoke head 14 homolog;^Eukaryota; Metazoa; Chordata; Craniata; Vertebrata; Euteleostomi; Mammalia; Eutheria; Euarchontoglires; Primates; Haplorrhini; Catarrhini; Hominidae; Homo	.	.	.	ENOG410XRTN	U-box domain-containing protein	.	.	.	.	.	.	.	.
genefamily11480	Protein.evm.model.utg20299.1::evm.model.utg20299.1	1-1[-]	gi|724883604|ref|XP_010373659.1|	142	E:2e-37	PREDICTED: LOW QUALITY PROTEIN: uncharacterized protein LOC104671751 [Rhinopithecus roxellana]	.	.	.	.	.	.	.	.	.	.	.	.	.	.	.	.	.	.	.	.	.
genefamily11533	Protein.evm.model.utg525.19::evm.model.utg525.19	1-1[-]	gi|817314139|ref|XP_012327705.1|	320	E:1e-108	PREDICTED: PEX5-related protein [Aotus nancymaae]	PEX5R_RAT	325	E:1e-107	RecName: Full=PEX5-related protein;^Eukaryota; Metazoa; Chordata; Craniata; Vertebrata; Euteleostomi; Mammalia; Eutheria; Euarchontoglires; Glires; Rodentia; Myomorpha; Muroidea; Muridae; Murinae; Rattus	PEX5R_RAT	324	E:3e-107	RecName: Full=PEX5-related protein;^Eukaryota; Metazoa; Chordata; Craniata; Vertebrata; Euteleostomi; Mammalia; Eutheria; Euarchontoglires; Glires; Rodentia; Myomorpha; Muroidea; Muridae; Murinae; Rattus	PF13432.5	TPR_16	Tetratricopeptide repeat	ENOG410XQ6Q	peroxisomal biogenesis factor	.	.	.	GO:0051461|positive regulation of corticotropin secretion;GO:0016560|protein import into peroxisome matrix, docking;GO:0045055|regulated exocytosis;GO:0043949|regulation of cAMP-mediated signaling	GO:0005221|intracellular cyclic nucleotide activated cation channel activity;GO:0005052|peroxisome matrix targeting signal-1 binding;GO:0017137|Rab GTPase bindingGO:0005515|protein binding	GO:0051286|cell tip;GO:0005829|cytosol;GO:0048471|perinuclear region of cytoplasm;GO:0005778|peroxisomal membrane	K13342|PEX5, PXR1; peroxin-5	map04146|Peroxisome
genefamily11539	Protein.evm.model.utg476.2::evm.model.utg476.2	1-1[-]	gi|19718808|gb|AAH09268.2|	233	E:2e-69	SBF1 protein, partial [Homo sapiens]	MTMR5_HUMAN	233	E:2e-69	RecName: Full=Myotubularin-related protein 5;^Eukaryota; Metazoa; Chordata; Craniata; Vertebrata; Euteleostomi; Mammalia; Eutheria; Euarchontoglires; Primates; Haplorrhini; Catarrhini; Hominidae; Homo	MTMR5_HUMAN	233	E:1e-69	RecName: Full=Myotubularin-related protein 5;^Eukaryota; Metazoa; Chordata; Craniata; Vertebrata; Euteleostomi; Mammalia; Eutheria; Euarchontoglires; Primates; Haplorrhini; Catarrhini; Hominidae; Homo	PF02893.19	GRAM	GRAM domain	ENOG410XTJ1	SET binding factor	.	.	.	GO:0061024|membrane organization;GO:0006661|phosphatidylinositol biosynthetic process;GO:0006470|protein dephosphorylation;GO:0007283|spermatogenesis	GO:0019208|phosphatase regulator activity;GO:0008138|protein tyrosine/serine/threonine phosphatase activity;GO:0017112|Rab guanyl-nucleotide exchange factor activity	GO:0005829|cytosol;GO:0005789|endoplasmic reticulum membrane;GO:0016021|integral component of membrane;GO:0005634|nucleus	K18061|SBF1_2, MTMR5_13; myotubularin-related protein 5/13	.
genefamily11552	Protein.evm.model.utg15.1::evm.model.utg15.1	1-1[-]	gi|635099061|ref|XP_007972377.1|	116	E:1e-28	PREDICTED: uncharacterized protein LOC103222518 isoform X3 [Chlorocebus sabaeus]	.	.	.	.	.	.	.	.	.	.	.	.	.	.	.	.	.	.	.	.	.
genefamily11663	Protein.evm.model.utg162.17::evm.model.utg162.17	1-1[-]	gi|114637138|ref|XP_001158375.1|	120	E:4e-31	PREDICTED: estradiol 17-beta-dehydrogenase 12 [Pan troglodytes]	DHB12_HUMAN	120	E:2e-32	RecName: Full=Very-long-chain 3-oxoacyl-CoA reductase {ECO:0000305};^Eukaryota; Metazoa; Chordata; Craniata; Vertebrata; Euteleostomi; Mammalia; Eutheria; Euarchontoglires; Primates; Haplorrhini; Catarrhini; Hominidae; Homo	DHB12_HUMAN	122	E:4e-33	RecName: Full=Very-long-chain 3-oxoacyl-CoA reductase {ECO:0000305};^Eukaryota; Metazoa; Chordata; Craniata; Vertebrata; Euteleostomi; Mammalia; Eutheria; Euarchontoglires; Primates; Haplorrhini; Catarrhini; Hominidae; Homo	.	.	.	COG0300	Dehydrogenase	.	.	.	GO:0006703|estrogen biosynthetic process;GO:0030198|extracellular matrix organization;GO:0006633|fatty acid biosynthetic process;GO:0035338|long-chain fatty-acyl-CoA biosynthetic process;GO:0010811|positive regulation of cell-substrate adhesion	GO:0102339|3-oxo-arachidoyl-CoA reductase activity;GO:0102340|3-oxo-behenoyl-CoA reductase activity;GO:0102342|3-oxo-cerotoyl-CoA reductase activity;GO:0102341|3-oxo-lignoceroyl-CoA reductase activity;GO:0005518|collagen binding;GO:0004303|estradiol 17-beta-dehydrogenase activity;GO:0001968|fibronectin binding;GO:0008201|heparin binding;GO:0016509|long-chain-3-hydroxyacyl-CoA dehydrogenase activi…	GO:0005789|endoplasmic reticulum membrane;GO:0016021|integral component of membrane;GO:0005578|proteinaceous extracellular matrix	K10251|HSD17B12, KAR, IFA38; 17beta-estradiol 17-dehydrogenase / very-long-chain 3-oxoacyl-CoA reductase [EC:1.1.1.62 1.1.1.330]	map01212|Fatty acid metabolism;map00140|Steroid hormone biosynthesis;map00062|Fatty acid elongation;map01110|Biosynthesis of secondary metabolites;map01100|Metabolic pathways;map01040|Biosynthesis of unsaturated fatty acids
genefamily11714	Protein.evm.model.utg395.63::evm.model.utg395.63	1-1[-]	.	.	.	.	.	.	.	.	.	.	.	.	.	.	.	.	.	.	.	.	.	.	.	.	.
genefamily11731	Protein.evm.model.utg244.4::evm.model.utg244.4	1-1[-]	gi|511847326|ref|XP_004748048.1|	93.2	E:5e-19	PREDICTED: rho GTPase-activating protein 20-like [Mustela putorius furo]	RHG20_MOUSE	84.7	E:2e-17	RecName: Full=Rho GTPase-activating protein 20;^Eukaryota; Metazoa; Chordata; Craniata; Vertebrata; Euteleostomi; Mammalia; Eutheria; Euarchontoglires; Glires; Rodentia; Myomorpha; Muroidea; Muridae; Murinae; Mus; Mus	RHG20_MOUSE	94.4	E:1e-20	RecName: Full=Rho GTPase-activating protein 20;^Eukaryota; Metazoa; Chordata; Craniata; Vertebrata; Euteleostomi; Mammalia; Eutheria; Euarchontoglires; Glires; Rodentia; Myomorpha; Muroidea; Muridae; Murinae; Mus; Mus	.	.	.	ENOG410YV4E	activating protein	.	.	.	GO:0007165|signal transduction	GO:0005096|GTPase activator activity	.	.	.
genefamily11737	Protein.evm.model.utg4548.1::evm.model.utg4548.1	1-1[-]	gi|694883597|ref|XP_009447384.1|	316	E:4e-99	PREDICTED: LOW QUALITY PROTEIN: rootletin-like [Pan troglodytes]	CROCC_HUMAN	305	E:2e-92	RecName: Full=Rootletin;^Eukaryota; Metazoa; Chordata; Craniata; Vertebrata; Euteleostomi; Mammalia; Eutheria; Euarchontoglires; Primates; Haplorrhini; Catarrhini; Hominidae; Homo	CROCC_HUMAN	339	E:1e-104	RecName: Full=Rootletin;^Eukaryota; Metazoa; Chordata; Craniata; Vertebrata; Euteleostomi; Mammalia; Eutheria; Euarchontoglires; Primates; Haplorrhini; Catarrhini; Hominidae; Homo	PF15035.5	Rootletin	Ciliary rootlet component, centrosome cohesion	ENOG410XPG3	Ciliary rootlet coiled-coil, rootletin	.	.	.	GO:0010457|centriole-centriole cohesion;GO:0007098|centrosome cycle;GO:0032053|ciliary basal body organization;GO:0010669|epithelial structure maintenance;GO:0051656|establishment of organelle localization;GO:0045494|photoreceptor cell maintenance;GO:0045724|positive regulation of cilium assembly;GO:1903566|positive regulation of protein localization to cilium;GO:0008104|protein localization;GO:0…	GO:0003779|actin binding;GO:0019894|kinesin binding;GO:0005198|structural molecule activity	GO:0015629|actin cytoskeleton;GO:0005814|centriole;GO:0005813|centrosome;GO:0035253|ciliary rootlet;GO:0005829|cytosol;GO:0070062|extracellular exosome;GO:0001917|photoreceptor inner segment;GO:0005886|plasma membrane	K16469|CROCC; rootletin	.
genefamily11767	Protein.evm.model.utg239.28::evm.model.utg239.28	1-1[-]	gi|685575874|ref|XP_009180301.1|	128	E:1e-35	PREDICTED: transmembrane protein 132B-like, partial [Papio anubis]	T132B_HUMAN	131	E:1e-34	RecName: Full=Transmembrane protein 132B;^Eukaryota; Metazoa; Chordata; Craniata; Vertebrata; Euteleostomi; Mammalia; Eutheria; Euarchontoglires; Primates; Haplorrhini; Catarrhini; Hominidae; Homo	T132B_HUMAN	131	E:1e-34	RecName: Full=Transmembrane protein 132B;^Eukaryota; Metazoa; Chordata; Craniata; Vertebrata; Euteleostomi; Mammalia; Eutheria; Euarchontoglires; Primates; Haplorrhini; Catarrhini; Hominidae; Homo	.	.	.	ENOG410XQCD	Transmembrane protein 132E	.	.	.	.	.	GO:0016021|integral component of membrane	K17599|TMEM132; transmembrane protein 132	.
genefamily11771	Protein.evm.model.utg263.206::evm.model.utg263.206	1-1[-]	gi|724942846|ref|XP_010386596.1|	293	E:3e-93	PREDICTED: pro-neuregulin-2, membrane-bound isoform [Rhinopithecus roxellana]	NRG2_HUMAN	278	E:1e-85	RecName: Full=Pro-neuregulin-2, membrane-bound isoform;^Eukaryota; Metazoa; Chordata; Craniata; Vertebrata; Euteleostomi; Mammalia; Eutheria; Euarchontoglires; Primates; Haplorrhini; Catarrhini; Hominidae; Homo	NRG2_HUMAN	278	E:9e-86	RecName: Full=Pro-neuregulin-2, membrane-bound isoform;^Eukaryota; Metazoa; Chordata; Craniata; Vertebrata; Euteleostomi; Mammalia; Eutheria; Euarchontoglires; Primates; Haplorrhini; Catarrhini; Hominidae; Homo	PF13927.5	Ig_3	Immunoglobulin domain	ENOG410Y95Z	neuregulin 2	.	.	.	GO:0048513|animal organ development;GO:0038128|ERBB2 signaling pathway;GO:0035556|intracellular signal transduction;GO:0000165|MAPK cascade;GO:1901185|negative regulation of ERBB signaling pathway;GO:0048015|phosphatidylinositol-mediated signaling;GO:2000145|regulation of cell motility;GO:0014066|regulation of phosphatidylinositol 3-kinase signaling;GO:0007165|signal transduction	GO:0008083|growth factor activity;GO:0046934|phosphatidylinositol-4,5-bisphosphate 3-kinase activity;GO:0004713|protein tyrosine kinase activity;GO:0005088|Ras guanyl-nucleotide exchange factor activity;GO:0005102|receptor binding	GO:0005576|extracellular region;GO:0005615|extracellular space;GO:0016021|integral component of membrane;GO:0005622|intracellular;GO:0005886|plasma membrane	K05456|NRG2; neuregulin 2	map04012|ErbB signaling pathway
genefamily11799	Protein.evm.model.utg147.65::evm.model.utg147.65	1-1[-]	gi|725595353|ref|XP_010348158.1|	125	E:6e-32	PREDICTED: eukaryotic translation initiation factor 4B isoform X4 [Saimiri boliviensis boliviensis]	IF4B_HUMAN	113	E:6e-29	RecName: Full=Eukaryotic translation initiation factor 4B;^Eukaryota; Metazoa; Chordata; Craniata; Vertebrata; Euteleostomi; Mammalia; Eutheria; Euarchontoglires; Primates; Haplorrhini; Catarrhini; Hominidae; Homo	IF4B_HUMAN	114	E:2e-29	RecName: Full=Eukaryotic translation initiation factor 4B;^Eukaryota; Metazoa; Chordata; Craniata; Vertebrata; Euteleostomi; Mammalia; Eutheria; Euarchontoglires; Primates; Haplorrhini; Catarrhini; Hominidae; Homo	.	.	.	ENOG4111NS2	eukaryotic translation initiation factor 4b	.	.	.	GO:0097010|eukaryotic translation initiation factor 4F complex assembly;GO:0001731|formation of translation preinitiation complex;GO:0000289|nuclear-transcribed mRNA poly(A) tail shortening;GO:0006446|regulation of translational initiation;GO:0006413|translational initiation	GO:0004386|helicase activity;GO:0043024|ribosomal small subunit binding;GO:0003723|RNA binding;GO:0033592|RNA strand annealing activity;GO:0034057|RNA strand-exchange activity;GO:0003743|translation initiation factor activity	GO:0005829|cytosol;GO:0016281|eukaryotic translation initiation factor 4F complex;GO:0005844|polysome	K03258|EIF4B; translation initiation factor 4B	map05205|Proteoglycans in cancer;map03013|RNA transport;map04150|mTOR signaling pathway;map04151|PI3K-Akt signaling pathway
genefamily11844	Protein.evm.model.utg409.1::evm.model.utg409.1	1-1[-]	gi|821036476|ref|XP_012354271.1|	194	E:6e-59	PREDICTED: LOW QUALITY PROTEIN: X-ray repair cross-complementing protein 6-like [Nomascus leucogenys]	XRCC6_HUMAN	167	E:3e-48	RecName: Full=X-ray repair cross-complementing protein 6;^Eukaryota; Metazoa; Chordata; Craniata; Vertebrata; Euteleostomi; Mammalia; Eutheria; Euarchontoglires; Primates; Haplorrhini; Catarrhini; Hominidae; Homo	XRCC6_HUMAN	167	E:2e-48	RecName: Full=X-ray repair cross-complementing protein 6;^Eukaryota; Metazoa; Chordata; Craniata; Vertebrata; Euteleostomi; Mammalia; Eutheria; Euarchontoglires; Primates; Haplorrhini; Catarrhini; Hominidae; Homo	PF03730.13	Ku_C	Ku70/Ku80 C-terminal arm	ENOG410XNXU	X-ray repair complementing defective repair in Chinese hamster cells 6	.	.	.	GO:0007420|brain development;GO:0071475|cellular hyperosmotic salinity response;GO:0071480|cellular response to gamma radiation;GO:0071481|cellular response to X-ray;GO:0006266|DNA ligation;GO:0006310|DNA recombination;GO:0097680|double-strand break repair via classical nonhomologous end joining;GO:0006303|double-strand break repair via nonhomologous end joining;GO:0075713|establishment of integr…	GO:0051575|5'-deoxyribose-5-phosphate lyase activity;GO:0005524|ATP binding;GO:0004003|ATP-dependent DNA helicase activity;GO:0003684|damaged DNA binding;GO:0003677|DNA binding;GO:0003690|double-stranded DNA binding;GO:0044877|macromolecular complex binding;GO:0008022|protein C-terminus binding;GO:0003723|RNA binding;GO:0042162|telomeric DNA binding;GO:0044212|transcription regulatory region DNA …	GO:0005829|cytosol;GO:0005576|extracellular region;GO:1904813|ficolin-1-rich granule lumen;GO:0043564|Ku70:Ku80 complex;GO:0016020|membrane;GO:0070419|nonhomologous end joining complex;GO:0000784|nuclear chromosome, telomeric region;GO:0000783|nuclear telomere cap complex;GO:0005730|nucleolus;GO:0005654|nucleoplasm;GO:0005634|nucleus;GO:0043234|protein complex;GO:0032993|protein-DNA complex;GO:00…	K10884|XRCC6, KU70, G22P1; ATP-dependent DNA helicase 2 subunit 1	map03450|Non-homologous end-joining
genefamily11862	Protein.evm.model.utg190.77::evm.model.utg190.77	1-1[-]	gi|2388555|gb|AAB69977.1|	608	E:0	alpha2(I) collagen, partial [Homo sapiens]	CO1A2_HUMAN	608	E:0	RecName: Full=Collagen alpha-2(I) chain;^Eukaryota; Metazoa; Chordata; Craniata; Vertebrata; Euteleostomi; Mammalia; Eutheria; Euarchontoglires; Primates; Haplorrhini; Catarrhini; Hominidae; Homo	CO1A2_HUMAN	585	E:0	RecName: Full=Collagen alpha-2(I) chain;^Eukaryota; Metazoa; Chordata; Craniata; Vertebrata; Euteleostomi; Mammalia; Eutheria; Euarchontoglires; Primates; Haplorrhini; Catarrhini; Hominidae; Homo	PF01410.17	COLFI	Fibrillar collagen C-terminal domain	ENOG410XNMM	collagen, type	.	.	.	GO:0007596|blood coagulation;GO:0001568|blood vessel development;GO:0071230|cellular response to amino acid stimulus;GO:0030574|collagen catabolic process;GO:0030199|collagen fibril organization;GO:0030198|extracellular matrix organization;GO:0050900|leukocyte migration;GO:0042476|odontogenesis;GO:0030168|platelet activation;GO:0070208|protein heterotrimerization;GO:0008217|regulation of blood pr…	GO:0005201|extracellular matrix structural constituent;GO:0042802|identical protein binding;GO:0046872|metal ion binding;GO:0048407|platelet-derived growth factor binding;GO:0002020|protease binding;GO:0030674|protein binding, bridging;GO:0046332|SMAD bindingGO:0005201|extracellular matrix structural constituent	GO:0005584|collagen type I trimer;GO:0005783|endoplasmic reticulum;GO:0005788|endoplasmic reticulum lumen;GO:0070062|extracellular exosome;GO:0031012|extracellular matrix;GO:0005576|extracellular region;GO:0005615|extracellular space	K06236|COL1AS; collagen, type I/II/III/V/XI/XXIV/XXVII, alpha	map05100|Bacterial invasion of epithelial cells;map04151|PI3K-Akt signaling pathway;map05205|Proteoglycans in cancer;map04360|Axon guidance;map05206|MicroRNAs in cancer;map05200|Pathways in cancer;map05140|Leishmaniasis;map05146|Amoebiasis;map05222|Small cell lung cancer;map05144|Malaria;map05145|Toxoplasmosis;map05169|Epstein-Barr virus infection;map04670|Leukocyte transendothelial migration;map…
genefamily11986	Protein.evm.model.utg221.19::evm.model.utg221.19	1-1[-]	gi|586489641|ref|XP_006875290.1|	69.3	E:3e-15	PREDICTED: galactose-3-O-sulfotransferase 2-like [Chrysochloris asiatica]	G3ST1_HUMAN	55.5	E:6e-10	RecName: Full=Galactosylceramide sulfotransferase;^Eukaryota; Metazoa; Chordata; Craniata; Vertebrata; Euteleostomi; Mammalia; Eutheria; Euarchontoglires; Primates; Haplorrhini; Catarrhini; Hominidae; Homo	G3ST1_HUMAN	56.2	E:3e-08	RecName: Full=Galactosylceramide sulfotransferase;^Eukaryota; Metazoa; Chordata; Craniata; Vertebrata; Euteleostomi; Mammalia; Eutheria; Euarchontoglires; Primates; Haplorrhini; Catarrhini; Hominidae; Homo	PF06990.10	Gal-3-0_sulfotr	Galactose-3-O-sulfotransferase	ENOG4110RXY	Galactose-3-O-sulfotransferase	.	.	.	GO:0006682|galactosylceramide biosynthetic process;GO:0042552|myelination;GO:0006487|protein N-linked glycosylation;GO:0007283|spermatogenesisGO:0009247|glycolipid biosynthetic process	GO:0001733|galactosylceramide sulfotransferase activity;GO:0008146|sulfotransferase activityGO:0001733|galactosylceramide sulfotransferase activity	GO:0000139|Golgi membrane;GO:0005887|integral component of plasma membrane;GO:0016020|membraneGO:0005794|Golgi apparatus;GO:0016021|integral component of membrane	K01019|GAL3ST1; galactosylceramide sulfotransferase [EC:2.8.2.11]	map01100|Metabolic pathways;map00600|Sphingolipid metabolism;map00565|Ether lipid metabolism
genefamily12029	Protein.evm.model.utg15.42::evm.model.utg15.42	1-1[-]	gi|667307605|ref|XP_008583434.1|	232	E:3e-73	PREDICTED: uncharacterized protein LOC103600880 [Galeopterus variegatus]	NOL4_HUMAN	192	E:2e-55	RecName: Full=Nucleolar protein 4;^Eukaryota; Metazoa; Chordata; Craniata; Vertebrata; Euteleostomi; Mammalia; Eutheria; Euarchontoglires; Primates; Haplorrhini; Catarrhini; Hominidae; Homo	NOL4_HUMAN	193	E:1e-55	RecName: Full=Nucleolar protein 4;^Eukaryota; Metazoa; Chordata; Craniata; Vertebrata; Euteleostomi; Mammalia; Eutheria; Euarchontoglires; Primates; Haplorrhini; Catarrhini; Hominidae; Homo	.	.	.	ENOG411245F	nucleolar protein 4	.	.	.	.	GO:0003723|RNA binding	GO:0005730|nucleolus	.	.
genefamily12036	Protein.evm.model.utg76.106::evm.model.utg76.106	1-1[-]	gi|704338914|ref|XP_010174545.1|	110	E:2e-28	PREDICTED: E3 ubiquitin-protein ligase MARCH4-like, partial [Caprimulgus carolinensis]	MARH4_MOUSE	107	E:4e-27	RecName: Full=E3 ubiquitin-protein ligase MARCH4;^Eukaryota; Metazoa; Chordata; Craniata; Vertebrata; Euteleostomi; Mammalia; Eutheria; Euarchontoglires; Glires; Rodentia; Myomorpha; Muroidea; Muridae; Murinae; Mus; Mus	MARH4_MOUSE	107	E:5e-27	RecName: Full=E3 ubiquitin-protein ligase MARCH4;^Eukaryota; Metazoa; Chordata; Craniata; Vertebrata; Euteleostomi; Mammalia; Eutheria; Euarchontoglires; Glires; Rodentia; Myomorpha; Muroidea; Muridae; Murinae; Mus; Mus	PF12906.6	RINGv	RING-variant domain	COG5183	(Membrane-Associated Ring finger (C3HC4))	.	.	.	.	GO:0004842|ubiquitin-protein transferase activity;GO:0008270|zinc ion bindingGO:0008270|zinc ion binding	GO:0000139|Golgi membrane;GO:0005795|Golgi stack;GO:0016021|integral component of membrane;GO:0005802|trans-Golgi network	K10659|MARCH4_9_11; E3 ubiquitin-protein ligase MARCH4/9/11 [EC:2.3.2.27]	.
genefamily12090	Protein.evm.model.utg63.90::evm.model.utg63.90	1-1[-]	gi|355566496|gb|EHH22875.1|	170	E:2e-52	Selenoprotein H [Macaca mulatta]	SELH_MACFA	161	E:3e-50	RecName: Full=Selenoprotein H {ECO:0000250|UniProtKB:Q8IZQ5};^Eukaryota; Metazoa; Chordata; Craniata; Vertebrata; Euteleostomi; Mammalia; Eutheria; Euarchontoglires; Primates; Haplorrhini; Catarrhini; Cercopithecidae; Cercopithecinae; Macaca	SELH_HUMAN	180	E:8e-58	RecName: Full=Selenoprotein H {ECO:0000305};^Eukaryota; Metazoa; Chordata; Craniata; Vertebrata; Euteleostomi; Mammalia; Eutheria; Euarchontoglires; Primates; Haplorrhini; Catarrhini; Hominidae; Homo	.	.	.	ENOG410Y6GD	chromosome 11 open reading frame 31	.	.	.	.	GO:0003723|RNA binding	.	.	.
genefamily12116	Protein.evm.model.utg165.51::evm.model.utg165.51	1-1[-]	gi|472358250|ref|XP_004398750.1|	140	E:2e-37	PREDICTED: T-complex protein 1 subunit eta isoform X6 [Odobenus rosmarus divergens]	TCPH_PONAB	140	E:5e-38	RecName: Full=T-complex protein 1 subunit eta;^Eukaryota; Metazoa; Chordata; Craniata; Vertebrata; Euteleostomi; Mammalia; Eutheria; Euarchontoglires; Primates; Haplorrhini; Catarrhini; Hominidae; Pongo	TCPH_PONAB	139	E:7e-38	RecName: Full=T-complex protein 1 subunit eta;^Eukaryota; Metazoa; Chordata; Craniata; Vertebrata; Euteleostomi; Mammalia; Eutheria; Euarchontoglires; Primates; Haplorrhini; Catarrhini; Hominidae; Pongo	PF00118.23	Cpn60_TCP1	TCP-1/cpn60 chaperonin family	COG0459	Prevents misfolding and promotes the refolding and proper assembly of unfolded polypeptides generated under stress conditions (By similarity)	.	.	.	GO:0006457|protein folding	GO:0005524|ATP binding;GO:0051082|unfolded protein bindingGO:0005524|ATP binding	GO:0005832|chaperonin-containing T-complex	K09499|CCT7; T-complex protein 1 subunit eta	.
genefamily12117	Protein.evm.model.utg165.48::evm.model.utg165.48	1-1[-]	gi|635075705|ref|XP_008004861.1|	437	E:2e-143	PREDICTED: NKG2D ligand 4 isoform X4 [Chlorocebus sabaeus]	N2DL4_HUMAN	402	E:5e-132	RecName: Full=NKG2D ligand 4;^Eukaryota; Metazoa; Chordata; Craniata; Vertebrata; Euteleostomi; Mammalia; Eutheria; Euarchontoglires; Primates; Haplorrhini; Catarrhini; Hominidae; Homo	N2DL4_HUMAN	402	E:6e-132	RecName: Full=NKG2D ligand 4;^Eukaryota; Metazoa; Chordata; Craniata; Vertebrata; Euteleostomi; Mammalia; Eutheria; Euarchontoglires; Primates; Haplorrhini; Catarrhini; Hominidae; Homo	PF00129.17	MHC_I	Class I Histocompatibility antigen, domains alpha 1 and 2	ENOG411150N	Retinoic acid early transcript	.	.	.	GO:0042267|natural killer cell mediated cytotoxicity;GO:0050776|regulation of immune response;GO:0001913|T cell mediated cytotoxicity	GO:0046703|natural killer cell lectin-like receptor binding	GO:0005576|extracellular region;GO:0016021|integral component of membrane;GO:0005886|plasma membrane	K07987|RAET1; retinoic acid early transcript 1	map04650|Natural killer cell mediated cytotoxicity
genefamily12135	Protein.evm.model.utg7021.1::evm.model.utg7021.1	1-1[-]	gi|759197972|ref|XP_011385276.1|	124	E:2e-33	PREDICTED: AP-1 complex subunit beta-1-like, partial [Pteropus vampyrus]	AP1B1_MOUSE	122	E:6e-31	RecName: Full=AP-1 complex subunit beta-1;^Eukaryota; Metazoa; Chordata; Craniata; Vertebrata; Euteleostomi; Mammalia; Eutheria; Euarchontoglires; Glires; Rodentia; Myomorpha; Muroidea; Muridae; Murinae; Mus; Mus	AP1B1_MOUSE	123	E:2e-31	RecName: Full=AP-1 complex subunit beta-1;^Eukaryota; Metazoa; Chordata; Craniata; Vertebrata; Euteleostomi; Mammalia; Eutheria; Euarchontoglires; Glires; Rodentia; Myomorpha; Muroidea; Muridae; Murinae; Mus; Mus	PF01602.19	Adaptin_N	Adaptin N terminal region	COG5096	The coatomer is a cytosolic protein complex that binds to dilysine motifs and reversibly associates with Golgi non- clathrin-coated vesicles, which further mediate biosynthetic protein transport from the ER, via the Golgi up to the trans Golgi network. Coatomer complex is required for budding from Golgi membranes, and is essential for the retrograde Golgi-to-ER transport of dilysine-tagged protei…	.	.	.	GO:0007368|determination of left/right symmetry;GO:0007507|heart development;GO:0006886|intracellular protein transport;GO:0016192|vesicle-mediated transportGO:0006886|intracellular protein transport;GO:0016192|vesicle-mediated transport	GO:0019901|protein kinase binding;GO:0008565|protein transporter activity	GO:0030131|clathrin adaptor complex;GO:0030665|clathrin-coated vesicle membrane;GO:0005829|cytosol;GO:0005794|Golgi apparatus;GO:0043231|intracellular membrane-bounded organelle;GO:0005802|trans-Golgi networkGO:0030117|membrane coat	K12392|AP1B1; AP-1 complex subunit beta-1	map04142|Lysosome
genefamily12324	Protein.evm.model.utg568.68::evm.model.utg568.68	1-1[-]	gi|724858309|ref|XP_010368655.1|	136	E:2e-36	PREDICTED: nuclear receptor coactivator 4 isoform X4 [Rhinopithecus roxellana]	NCOA4_HUMAN	130	E:2e-35	RecName: Full=Nuclear receptor coactivator 4;^Eukaryota; Metazoa; Chordata; Craniata; Vertebrata; Euteleostomi; Mammalia; Eutheria; Euarchontoglires; Primates; Haplorrhini; Catarrhini; Hominidae; Homo	NCOA4_HUMAN	153	E:9e-44	RecName: Full=Nuclear receptor coactivator 4;^Eukaryota; Metazoa; Chordata; Craniata; Vertebrata; Euteleostomi; Mammalia; Eutheria; Euarchontoglires; Primates; Haplorrhini; Catarrhini; Hominidae; Homo	.	.	.	ENOG410YJ5B	Nuclear receptor coactivator 4	.	.	.	GO:0030521|androgen receptor signaling pathway;GO:0006879|cellular iron ion homeostasis;GO:0008584|male gonad development;GO:0045893|positive regulation of transcription, DNA-templated;GO:0006622|protein targeting to lysosome;GO:0006351|transcription, DNA-templated	GO:0050681|androgen receptor binding;GO:0003713|transcription coactivator activity	GO:0044754|autolysosome;GO:0005739|mitochondrion;GO:0005634|nucleus	K09289|NCOA4, PTC3; nuclear receptor coactivator 4	map05216|Thyroid cancer;map05200|Pathways in cancer
genefamily12325	Protein.evm.model.utg1335.3::evm.model.utg1335.3	1-1[-]	gi|795446933|ref|XP_011763600.1|	72.8	E:6e-13	PREDICTED: protein LSM14 homolog A isoform X5 [Macaca nemestrina]	LS14A_BOVIN	69.3	E:3e-13	RecName: Full=Protein LSM14 homolog A;^Eukaryota; Metazoa; Chordata; Craniata; Vertebrata; Euteleostomi; Mammalia; Eutheria; Laurasiatheria; Cetartiodactyla; Ruminantia; Pecora; Bovidae; Bovinae; Bos	LS14A_PONAB	96.3	E:8e-23	RecName: Full=Protein LSM14 homolog A;^Eukaryota; Metazoa; Chordata; Craniata; Vertebrata; Euteleostomi; Mammalia; Eutheria; Euarchontoglires; Primates; Haplorrhini; Catarrhini; Hominidae; Pongo	.	.	.	ENOG41122RA	LSM14A, SCD6 homolog A (S. cerevisiae)	.	.	.	GO:0033962|cytoplasmic mRNA processing body assembly;GO:0007275|multicellular organism development;GO:0006417|regulation of translation	.	GO:0005737|cytoplasm;GO:0010494|cytoplasmic stress granule;GO:0000932|P-body	K18749|LSM14, RAP55, SCD6; protein LSM14	.
genefamily12363	Protein.evm.model.utg8.35::evm.model.utg8.35	1-1[-]	gi|16549880|dbj|BAB70873.1|	280	E:5e-87	unnamed protein product [Homo sapiens]	FA83B_HUMAN	281	E:1e-87	RecName: Full=Protein FAM83B {ECO:0000305};^Eukaryota; Metazoa; Chordata; Craniata; Vertebrata; Euteleostomi; Mammalia; Eutheria; Euarchontoglires; Primates; Haplorrhini; Catarrhini; Hominidae; Homo	FA83B_HUMAN	315	E:2e-100	RecName: Full=Protein FAM83B {ECO:0000305};^Eukaryota; Metazoa; Chordata; Craniata; Vertebrata; Euteleostomi; Mammalia; Eutheria; Euarchontoglires; Primates; Haplorrhini; Catarrhini; Hominidae; Homo	PF07894.11	DUF1669	Protein of unknown function (DUF1669)	ENOG410ZVMG	Family with sequence similarity 83, member B	.	.	.	GO:0008283|cell proliferation;GO:0007173|epidermal growth factor receptor signaling pathway	GO:0005154|epidermal growth factor receptor binding;GO:0036313|phosphatidylinositol 3-kinase catalytic subunit binding;GO:0036312|phosphatidylinositol 3-kinase regulatory subunit binding;GO:0019901|protein kinase binding	GO:0005737|cytoplasm;GO:0016020|membrane	.	.
genefamily12384	Protein.evm.model.utg335.5::evm.model.utg335.5	1-1[-]	gi|156120933|ref|NP_001095613.1|	408	E:3e-143	patched domain-containing protein 4 [Bos taurus]	PTHD4_MOUSE	372	E:1e-121	RecName: Full=Patched domain-containing protein 4;^Eukaryota; Metazoa; Chordata; Craniata; Vertebrata; Euteleostomi; Mammalia; Eutheria; Euarchontoglires; Glires; Rodentia; Myomorpha; Muroidea; Muridae; Murinae; Mus; Mus	PTHD4_MOUSE	371	E:3e-121	RecName: Full=Patched domain-containing protein 4;^Eukaryota; Metazoa; Chordata; Craniata; Vertebrata; Euteleostomi; Mammalia; Eutheria; Euarchontoglires; Glires; Rodentia; Myomorpha; Muroidea; Muridae; Murinae; Mus; Mus	.	.	.	ENOG410XRZ4	patched domain containing	.	.	.	.	.	GO:0016021|integral component of membrane	.	.
genefamily12395	Protein.evm.model.utg844.26::evm.model.utg844.26	1-1[-]	gi|395816997|ref|XP_003781965.1|	92	E:6e-21	PREDICTED: putative monooxygenase p33MONOX isoform X1 [Otolemur garnettii]	P33MX_PONAB	87	E:1e-20	RecName: Full=Putative monooxygenase p33MONOX;^Eukaryota; Metazoa; Chordata; Craniata; Vertebrata; Euteleostomi; Mammalia; Eutheria; Euarchontoglires; Primates; Haplorrhini; Catarrhini; Hominidae; Pongo	P33MX_PONAB	87	E:1e-20	RecName: Full=Putative monooxygenase p33MONOX;^Eukaryota; Metazoa; Chordata; Craniata; Vertebrata; Euteleostomi; Mammalia; Eutheria; Euarchontoglires; Primates; Haplorrhini; Catarrhini; Hominidae; Pongo	PF15302.5	P33MONOX	P33 mono-oxygenase	ENOG410YBU1	NA	.	.	.	.	GO:0016491|oxidoreductase activity	GO:0005737|cytoplasm	.	.
genefamily12402	Protein.evm.model.utg43.19::evm.model.utg43.19	1-1[-]	gi|685557599|ref|XP_009211136.1|	194	E:1e-55	PREDICTED: netrin receptor UNC5D isoform X9 [Papio anubis]	UNC5D_HUMAN	155	E:5e-43	RecName: Full=Netrin receptor UNC5D;^Eukaryota; Metazoa; Chordata; Craniata; Vertebrata; Euteleostomi; Mammalia; Eutheria; Euarchontoglires; Primates; Haplorrhini; Catarrhini; Hominidae; Homo	UNC5D_HUMAN	154	E:1e-42	RecName: Full=Netrin receptor UNC5D;^Eukaryota; Metazoa; Chordata; Craniata; Vertebrata; Euteleostomi; Mammalia; Eutheria; Euarchontoglires; Primates; Haplorrhini; Catarrhini; Hominidae; Homo	.	.	.	ENOG410XRS6	unc-5 homolog	.	.	.	GO:0006915|apoptotic process;GO:0007411|axon guidance;GO:0098742|cell-cell adhesion via plasma-membrane adhesion molecules;GO:0021859|pyramidal neuron differentiation;GO:2001222|regulation of neuron migration;GO:0007165|signal transduction	.	GO:0009986|cell surface;GO:0016021|integral component of membrane;GO:0005886|plasma membrane	K07521|UNC5; netrin receptor unc-5	map04360|Axon guidance;map05210|Colorectal cancer;map04514|Cell adhesion molecules (CAMs);map05200|Pathways in cancer
genefamily12404	Protein.evm.model.utg404.25::evm.model.utg404.25	1-1[-]	gi|444708104|gb|ELW49215.1|	194	E:4e-61	Chondroitin sulfate synthase 3 [Tupaia chinensis]	CHSS3_HUMAN	177	E:1e-50	RecName: Full=Chondroitin sulfate synthase 3;^Eukaryota; Metazoa; Chordata; Craniata; Vertebrata; Euteleostomi; Mammalia; Eutheria; Euarchontoglires; Primates; Haplorrhini; Catarrhini; Hominidae; Homo	CHSS3_HUMAN	207	E:1e-61	RecName: Full=Chondroitin sulfate synthase 3;^Eukaryota; Metazoa; Chordata; Craniata; Vertebrata; Euteleostomi; Mammalia; Eutheria; Euarchontoglires; Primates; Haplorrhini; Catarrhini; Hominidae; Homo	PF02434.15	Fringe	Fringe-like	ENOG410XNYM	chondroitin sulfate	.	.	.	GO:0030206|chondroitin sulfate biosynthetic process	GO:0047238|glucuronosyl-N-acetylgalactosaminyl-proteoglycan 4-beta-N-acetylgalactosaminyltransferase activity;GO:0046872|metal ion binding;GO:0050510|N-acetylgalactosaminyl-proteoglycan 3-beta-glucuronosyltransferase activityGO:0016757|transferase activity, transferring glycosyl groups;GO:0008376|acetylgalactosaminyltransferase activity	GO:0032580|Golgi cisterna membrane;GO:0000139|Golgi membrane;GO:0016021|integral component of membraneGO:0016020|membrane;GO:0032580|Golgi cisterna membrane	K13499|CHSY; chondroitin sulfate synthase [EC:2.4.1.175 2.4.1.226]	map01100|Metabolic pathways;map00532|Glycosaminoglycan biosynthesis - chondroitin sulfate / dermatan sulfate
genefamily12493	Protein.evm.model.utg389.3::evm.model.utg389.3	1-1[-]	gi|744587333|ref|XP_010985966.1|	207	E:3e-64	PREDICTED: glutamate receptor ionotropic, delta-2-like, partial [Camelus dromedarius]	GRID2_RAT	202	E:4e-59	RecName: Full=Glutamate receptor ionotropic, delta-2;^Eukaryota; Metazoa; Chordata; Craniata; Vertebrata; Euteleostomi; Mammalia; Eutheria; Euarchontoglires; Glires; Rodentia; Myomorpha; Muroidea; Muridae; Murinae; Rattus	GRID2_MOUSE	202	E:3e-59	RecName: Full=Glutamate receptor ionotropic, delta-2;^Eukaryota; Metazoa; Chordata; Craniata; Vertebrata; Euteleostomi; Mammalia; Eutheria; Euarchontoglires; Glires; Rodentia; Myomorpha; Muroidea; Muridae; Murinae; Mus; Mus	PF01094.27	ANF_receptor	Receptor family ligand binding region	ENOG410YYDD	Glutamate receptor, ionotropic, delta	.	.	.	GO:0034613|cellular protein localization;GO:0021707|cerebellar granule cell differentiation;GO:0060079|excitatory postsynaptic potential;GO:0007157|heterophilic cell-cell adhesion via plasma membrane cell adhesion molecules;GO:0060134|prepulse inhibition;GO:0043523|regulation of neuron apoptotic process;GO:0010975|regulation of neuron projection development;GO:0035249|synaptic transmission, gluta…	GO:0005234|extracellular-glutamate-gated ion channel activity;GO:0004970|ionotropic glutamate receptor activity;GO:0030165|PDZ domain binding;GO:0097110|scaffold protein binding	GO:0030054|cell junction;GO:0043197|dendritic spine;GO:0008328|ionotropic glutamate receptor complex;GO:0016020|membrane;GO:0005886|plasma membrane;GO:0045211|postsynaptic membrane;GO:0045202|synapse	K05207|GRID2; glutamate receptor delta-2 subunit	map04080|Neuroactive ligand-receptor interaction;map04730|Long-term depression
genefamily12571	Protein.evm.model.utg422.73::evm.model.utg422.73	1-1[-]	.	.	.	.	.	.	.	.	.	.	.	.	.	.	.	.	.	.	.	.	.	.	.	.	.
genefamily12591	Protein.evm.model.utg1456.25::evm.model.utg1456.25	1-1[-]	gi|795230867|ref|XP_011807281.1|	214	E:8e-63	PREDICTED: LOW QUALITY PROTEIN: leucine-rich repeat-containing protein 37A3-like [Colobus angolensis palliatus]	YQ015_HUMAN	112	E:1e-29	RecName: Full=Putative uncharacterized protein FLJ43944;^Eukaryota; Metazoa; Chordata; Craniata; Vertebrata; Euteleostomi; Mammalia; Eutheria; Euarchontoglires; Primates; Haplorrhini; Catarrhini; Hominidae; Homo	YQ015_HUMAN	135	E:1e-38	RecName: Full=Putative uncharacterized protein FLJ43944;^Eukaryota; Metazoa; Chordata; Craniata; Vertebrata; Euteleostomi; Mammalia; Eutheria; Euarchontoglires; Primates; Haplorrhini; Catarrhini; Hominidae; Homo	.	.	.	.	.	.	.	.	.	.	.	.	.
genefamily12608	Protein.evm.model.utg42.12::evm.model.utg42.12	1-1[-]	gi|966916589|ref|XP_014991147.1|	236	E:2e-70	PREDICTED: nucleolar GTP-binding protein 2 isoform X2 [Macaca mulatta]	NOG2_HUMAN	228	E:2e-68	RecName: Full=Nucleolar GTP-binding protein 2;^Eukaryota; Metazoa; Chordata; Craniata; Vertebrata; Euteleostomi; Mammalia; Eutheria; Euarchontoglires; Primates; Haplorrhini; Catarrhini; Hominidae; Homo	NOG2_HUMAN	409	E:2e-137	RecName: Full=Nucleolar GTP-binding protein 2;^Eukaryota; Metazoa; Chordata; Craniata; Vertebrata; Euteleostomi; Mammalia; Eutheria; Euarchontoglires; Primates; Haplorrhini; Catarrhini; Hominidae; Homo	.	.	.	COG1161	Required for a late step of 50S ribosomal subunit assembly. Has GTPase activity (By similarity)	.	.	.	GO:0042254|ribosome biogenesis	GO:0005525|GTP binding;GO:0003924|GTPase activity;GO:0003723|RNA binding	GO:0016020|membrane;GO:0005730|nucleolus;GO:0005634|nucleus	K14537|NUG2, GNL2; nuclear GTP-binding protein	map03008|Ribosome biogenesis in eukaryotes
genefamily12832	Protein.evm.model.utg96.26::evm.model.utg96.26	1-1[-]	gi|664744417|ref|XP_008529549.1|	149	E:3e-39	PREDICTED: cytosolic carboxypeptidase 4 isoform X2 [Equus przewalskii]	CBPC4_HUMAN	127	E:4e-33	RecName: Full=Cytosolic carboxypeptidase 4;^Eukaryota; Metazoa; Chordata; Craniata; Vertebrata; Euteleostomi; Mammalia; Eutheria; Euarchontoglires; Primates; Haplorrhini; Catarrhini; Hominidae; Homo	CBPC4_HUMAN	128	E:3e-33	RecName: Full=Cytosolic carboxypeptidase 4;^Eukaryota; Metazoa; Chordata; Craniata; Vertebrata; Euteleostomi; Mammalia; Eutheria; Euarchontoglires; Primates; Haplorrhini; Catarrhini; Hominidae; Homo	PF00246.23	Peptidase_M14	Zinc carboxypeptidase	COG2866	metallocarboxypeptidase activity	.	.	.	GO:0035609|C-terminal protein deglutamylation;GO:0035610|protein side chain deglutamylationGO:0006508|proteolysis	GO:0004181|metallocarboxypeptidase activity;GO:0015631|tubulin binding;GO:0008270|zinc ion bindingGO:0004181|metallocarboxypeptidase activity;GO:0008270|zinc ion binding	GO:0005829|cytosol	.	.
genefamily12836	Protein.evm.model.utg329.65::evm.model.utg329.65	1-1[-]	gi|724847019|ref|XP_010366187.1|	954	E:0	PREDICTED: plexin-A4 isoform X2 [Rhinopithecus roxellana]	PLXA4_HUMAN	949	E:0	RecName: Full=Plexin-A4;^Eukaryota; Metazoa; Chordata; Craniata; Vertebrata; Euteleostomi; Mammalia; Eutheria; Euarchontoglires; Primates; Haplorrhini; Catarrhini; Hominidae; Homo	PLXA4_HUMAN	948	E:0	RecName: Full=Plexin-A4;^Eukaryota; Metazoa; Chordata; Craniata; Vertebrata; Euteleostomi; Mammalia; Eutheria; Euarchontoglires; Primates; Haplorrhini; Catarrhini; Hominidae; Homo	PF01403.18	Sema	Sema domain	ENOG410XR88	semaphorin receptor activity	.	.	.	GO:0021960|anterior commissure morphogenesis;GO:0021785|branchiomotor neuron axon guidance;GO:0021793|chemorepulsion of branchiomotor axon;GO:0021612|facial nerve structural organization;GO:0021615|glossopharyngeal nerve morphogenesis;GO:0021784|postganglionic parasympathetic fiber development;GO:0048841|regulation of axon extension involved in axon guidance;GO:0050923|regulation of negative chem…	GO:0017154|semaphorin receptor activityGO:0005515|protein binding	GO:0016021|integral component of membrane;GO:0005886|plasma membrane;GO:0002116|semaphorin receptor complex	K06820|PLXNA; plexin A	map04360|Axon guidance;map04514|Cell adhesion molecules (CAMs);map05166|HTLV-I infection;map05100|Bacterial invasion of epithelial cells;map04151|PI3K-Akt signaling pathway;map05205|Proteoglycans in cancer;map05200|Pathways in cancer;map05140|Leishmaniasis;map05222|Small cell lung cancer;map05145|Toxoplasmosis;map05120|Epithelial cell signaling in Helicobacter pylori infection;map04670|Leukocyte …
genefamily12872	Protein.evm.model.utg4429.1::evm.model.utg4429.1	1-1[-]	.	.	.	.	.	.	.	.	.	.	.	.	.	.	.	.	.	.	.	.	.	.	.	.	.
genefamily12915	Protein.evm.model.utg414.24::evm.model.utg414.24	1-1[-]	gi|444722828|gb|ELW63503.1|	124	E:5e-33	Lipoma HMGIC fusion partner-like 4 protein [Tupaia chinensis]	LHPL4_HUMAN	117	E:9e-32	RecName: Full=Lipoma HMGIC fusion partner-like 4 protein;^Eukaryota; Metazoa; Chordata; Craniata; Vertebrata; Euteleostomi; Mammalia; Eutheria; Euarchontoglires; Primates; Haplorrhini; Catarrhini; Hominidae; Homo	LHPL4_HUMAN	148	E:6e-44	RecName: Full=Lipoma HMGIC fusion partner-like 4 protein;^Eukaryota; Metazoa; Chordata; Craniata; Vertebrata; Euteleostomi; Mammalia; Eutheria; Euarchontoglires; Primates; Haplorrhini; Catarrhini; Hominidae; Homo	PF10242.8	L_HMGIC_fpl	Lipoma HMGIC fusion partner-like protein	ENOG410XSUB	auditory receptor cell stereocilium organization	.	.	.	.	.	GO:0016021|integral component of membrane	.	.
genefamily12956	Protein.evm.model.utg3270.1::evm.model.utg3270.1	1-1[-]	.	.	.	.	.	.	.	.	.	.	.	.	.	.	.	.	.	.	.	.	.	.	.	.	.
genefamily12957	Protein.evm.model.utg32055.4::evm.model.utg32055.4	1-1[-]	.	.	.	.	.	.	.	.	.	.	.	.	.	.	.	.	.	.	.	.	.	.	.	.	.
genefamily12958	Protein.evm.model.utg5811.5::evm.model.utg5811.5	1-1[-]	.	.	.	.	.	.	.	.	.	.	.	.	.	.	.	.	.	.	.	.	.	.	.	.	.
genefamily12978	Protein.evm.model.utg315.42::evm.model.utg315.42	1-1[-]	gi|982310412|ref|XP_015295403.1|	256	E:2e-79	PREDICTED: LOW QUALITY PROTEIN: RNA polymerase II transcription factor SIII subunit A3-like [Macaca fascicularis]	ELOA2_HUMAN	238	E:9e-73	RecName: Full=Elongin-A2;^Eukaryota; Metazoa; Chordata; Craniata; Vertebrata; Euteleostomi; Mammalia; Eutheria; Euarchontoglires; Primates; Haplorrhini; Catarrhini; Hominidae; Homo	ELOA2_HUMAN	238	E:8e-73	RecName: Full=Elongin-A2;^Eukaryota; Metazoa; Chordata; Craniata; Vertebrata; Euteleostomi; Mammalia; Eutheria; Euarchontoglires; Primates; Haplorrhini; Catarrhini; Hominidae; Homo	PF08711.10	Med26	TFIIS helical bundle-like domain	ENOG4110PG3	transcription elongation factor b	.	.	.	GO:0032784|regulation of DNA-templated transcription, elongation;GO:0006368|transcription elongation from RNA polymerase II promoter;GO:0006366|transcription from RNA polymerase II promoter	.	GO:0070449|elongin complex;GO:0016021|integral component of membrane;GO:0005654|nucleoplasmGO:0005634|nucleus	K15076|TCEB3, ELOA; transcription elongation factor B, polypeptide 3	.
genefamily12981	Protein.evm.model.utg215.6::evm.model.utg215.6	1-1[-]	gi|119625565|gb|EAX05160.1|	155	E:7e-46	hCG1645750 [Homo sapiens]	ZSWM5_HUMAN	125	E:1e-35	RecName: Full=Zinc finger SWIM domain-containing protein 5;^Eukaryota; Metazoa; Chordata; Craniata; Vertebrata; Euteleostomi; Mammalia; Eutheria; Euarchontoglires; Primates; Haplorrhini; Catarrhini; Hominidae; Homo	ZSWM5_HUMAN	125	E:4e-32	RecName: Full=Zinc finger SWIM domain-containing protein 5;^Eukaryota; Metazoa; Chordata; Craniata; Vertebrata; Euteleostomi; Mammalia; Eutheria; Euarchontoglires; Primates; Haplorrhini; Catarrhini; Hominidae; Homo	.	.	.	ENOG410XPZG	Zinc finger, SWIM-type containing	.	.	.	.	GO:0008270|zinc ion binding	GO:0005615|extracellular space	.	.
genefamily13056	Protein.evm.model.utg18.27::evm.model.utg18.27	1-1[-]	gi|817319180|ref|XP_012330287.1|	279	E:2e-89	PREDICTED: serine/threonine-protein kinase LMTK3-like [Aotus nancymaae]	TBCD1_HUMAN	277	E:2e-84	RecName: Full=TBC1 domain family member 1;^Eukaryota; Metazoa; Chordata; Craniata; Vertebrata; Euteleostomi; Mammalia; Eutheria; Euarchontoglires; Primates; Haplorrhini; Catarrhini; Hominidae; Homo	TBCD1_HUMAN	277	E:2e-84	RecName: Full=TBC1 domain family member 1;^Eukaryota; Metazoa; Chordata; Craniata; Vertebrata; Euteleostomi; Mammalia; Eutheria; Euarchontoglires; Primates; Haplorrhini; Catarrhini; Hominidae; Homo	.	.	.	ENOG410YWJY	ecotropic viral integration site	.	.	.	GO:0090630|activation of GTPase activity;GO:0006886|intracellular protein transport;GO:0061024|membrane organization;GO:0032880|regulation of protein localization;GO:0031338|regulation of vesicle fusion	GO:0005096|GTPase activator activity;GO:0017137|Rab GTPase binding	GO:0005829|cytosol;GO:0012505|endomembrane system;GO:0005622|intracellular;GO:0005634|nucleus	K18341|TBC1D1; TBC1 domain family member 1	map04152|AMPK signaling pathway
genefamily13089	Protein.evm.model.utg395.141::evm.model.utg395.141	1-1[-]	gi|388452902|ref|NP_001253461.1|	149	E:5e-41	adenylyl cyclase-associated protein 2 [Macaca mulatta]	CAP2_PONAB	139	E:6e-39	RecName: Full=Adenylyl cyclase-associated protein 2;^Eukaryota; Metazoa; Chordata; Craniata; Vertebrata; Euteleostomi; Mammalia; Eutheria; Euarchontoglires; Primates; Haplorrhini; Catarrhini; Hominidae; Pongo	CAP2_PONAB	144	E:7e-41	RecName: Full=Adenylyl cyclase-associated protein 2;^Eukaryota; Metazoa; Chordata; Craniata; Vertebrata; Euteleostomi; Mammalia; Eutheria; Euarchontoglires; Primates; Haplorrhini; Catarrhini; Hominidae; Pongo	PF01213.18	CAP_N	Adenylate cyclase associated (CAP) N terminal	ENOG410XPXJ	adenylyl cyclase-associated protein	.	.	.	GO:0007010|cytoskeleton organizationGO:0007010|cytoskeleton organization	GO:0003779|actin bindingGO:0003779|actin binding	GO:0005886|plasma membrane	K17261|CAP1_2, SRV2; adenylyl cyclase-associated protein	.
genefamily13111	Protein.evm.model.utg19.78::evm.model.utg19.78	1-1[-]	gi|585192747|ref|XP_006747603.1|	110	E:1e-26	PREDICTED: uncharacterized protein LOC102732336 [Leptonychotes weddellii]	.	.	.	.	.	.	.	.	.	.	.	.	.	.	.	.	.	.	.	.	.
genefamily13131	Protein.evm.model.utg915.30::evm.model.utg915.30	1-1[-]	gi|724798796|ref|XP_010366242.1|	97.1	E:4e-36	PREDICTED: LOW QUALITY PROTEIN: SH3 domain and tetratricopeptide repeat-containing protein 1-like, partial [Rhinopithecus roxellana]	.	.	.	.	.	.	.	.	.	.	.	.	.	.	.	.	.	.	.	.	.
genefamily13152	Protein.evm.model.utg12.52::evm.model.utg12.52	1-1[-]	gi|667314811|ref|XP_008585901.1|	140	E:1e-40	PREDICTED: 60S ribosomal protein L21 [Galeopterus variegatus]	RL21_MOUSE	140	E:1e-41	RecName: Full=60S ribosomal protein L21;^Eukaryota; Metazoa; Chordata; Craniata; Vertebrata; Euteleostomi; Mammalia; Eutheria; Euarchontoglires; Glires; Rodentia; Myomorpha; Muroidea; Muridae; Murinae; Mus; Mus	.	.	.	.	.	.	.	.	.	.	.	.	.	.	.	.	.
genefamily13157	Protein.evm.model.utg88.59::evm.model.utg88.59	1-1[-]	gi|641738571|ref|XP_008160010.1|	200	E:7e-63	PREDICTED: selenide, water dikinase 2, partial [Eptesicus fuscus]	SPS2_HUMAN	199	E:3e-61	RecName: Full=Selenide, water dikinase 2;^Eukaryota; Metazoa; Chordata; Craniata; Vertebrata; Euteleostomi; Mammalia; Eutheria; Euarchontoglires; Primates; Haplorrhini; Catarrhini; Hominidae; Homo	SPS2_HUMAN	199	E:2e-61	RecName: Full=Selenide, water dikinase 2;^Eukaryota; Metazoa; Chordata; Craniata; Vertebrata; Euteleostomi; Mammalia; Eutheria; Euarchontoglires; Primates; Haplorrhini; Catarrhini; Hominidae; Homo	PF02769.21	AIRS_C	AIR synthase related protein, C-terminal domain	COG0709	Synthesizes selenophosphate from selenide and ATP (By similarity)	.	.	.	GO:0001887|selenium compound metabolic process;GO:0016260|selenocysteine biosynthetic process;GO:0016259|selenocysteine metabolic process	GO:0005524|ATP binding;GO:0004756|selenide, water dikinase activity	GO:0005829|cytosol	K01008|selD, SEPHS; selenide, water dikinase [EC:2.7.9.3]	map01100|Metabolic pathways;map00450|Selenocompound metabolism
genefamily13205	Protein.evm.model.utg697.69::evm.model.utg697.69	1-1[-]	gi|829967105|ref|XP_012603531.1|	89	E:6e-20	PREDICTED: serine/threonine-protein kinase DCLK1 isoform X2 [Microcebus murinus]	DCLK1_HUMAN	89.7	E:9e-21	RecName: Full=Serine/threonine-protein kinase DCLK1;^Eukaryota; Metazoa; Chordata; Craniata; Vertebrata; Euteleostomi; Mammalia; Eutheria; Euarchontoglires; Primates; Haplorrhini; Catarrhini; Hominidae; Homo	DCLK1_HUMAN	90.1	E:6e-21	RecName: Full=Serine/threonine-protein kinase DCLK1;^Eukaryota; Metazoa; Chordata; Craniata; Vertebrata; Euteleostomi; Mammalia; Eutheria; Euarchontoglires; Primates; Haplorrhini; Catarrhini; Hominidae; Homo	.	.	.	ENOG410YA63	doublecortin-like kinase	.	.	.	GO:0048675|axon extension;GO:0007417|central nervous system development;GO:0021952|central nervous system projection neuron axonogenesis;GO:0048813|dendrite morphogenesis;GO:0016197|endosomal transport;GO:0030900|forebrain development;GO:0035556|intracellular signal transduction;GO:1900181|negative regulation of protein localization to nucleus;GO:0007399|nervous system development;GO:0001764|neur…	GO:0005524|ATP binding;GO:0004672|protein kinase activity;GO:0004674|protein serine/threonine kinase activity;GO:0005057|signal transducer activity, downstream of receptor	GO:0005887|integral component of plasma membrane;GO:0005622|intracellular;GO:0014069|postsynaptic density of dendrite	K08805|DCLK1_2; doublecortin-like kinase 1/2 [EC:2.7.11.1]	.
genefamily13215	Protein.evm.model.utg697.60::evm.model.utg697.60	1-1[-]	gi|850324195|ref|XP_012863555.1|	120	E:4e-31	PREDICTED: prohibitin-like isoform X1 [Echinops telfairi]	PHB_HUMAN	117	E:2e-31	RecName: Full=Prohibitin;^Eukaryota; Metazoa; Chordata; Craniata; Vertebrata; Euteleostomi; Mammalia; Eutheria; Euarchontoglires; Primates; Haplorrhini; Catarrhini; Hominidae; Homo	.	.	.	.	.	.	.	.	.	.	.	.	.	.	.	.	.
genefamily13244	Protein.evm.model.utg524.31::evm.model.utg524.31	1-1[-]	gi|60115459|dbj|BAC98099.2|	95.9	E:4e-21	mKIAA1099 protein [Mus musculus]	AGAP1_MOUSE	90.9	E:7e-21	RecName: Full=Arf-GAP with GTPase, ANK repeat and PH domain-containing protein 1;^Eukaryota; Metazoa; Chordata; Craniata; Vertebrata; Euteleostomi; Mammalia; Eutheria; Euarchontoglires; Glires; Rodentia; Myomorpha; Muroidea; Muridae; Murinae; Mus; Mus	AGAP1_MOUSE	89.7	E:1e-20	RecName: Full=Arf-GAP with GTPase, ANK repeat and PH domain-containing protein 1;^Eukaryota; Metazoa; Chordata; Craniata; Vertebrata; Euteleostomi; Mammalia; Eutheria; Euarchontoglires; Glires; Rodentia; Myomorpha; Muroidea; Muridae; Murinae; Mus; Mus	.	.	.	COG5347	domain, ankyrin repeat and PH domain	.	.	.	GO:0015031|protein transport	GO:0005525|GTP binding;GO:0005096|GTPase activator activity;GO:0003924|GTPase activity;GO:0046872|metal ion binding;GO:0005543|phospholipid binding	GO:0005829|cytosol	K12491|AGAP1_3; Arf-GAP with GTPase, ANK repeat and PH domain-containing protein 1/3	map04144|Endocytosis
genefamily13276	Protein.evm.model.utg168.47::evm.model.utg168.47	1-1[-]	gi|884909284|ref|XP_013006117.1|	160	E:1e-43	PREDICTED: protein bicaudal D homolog 2 isoform X2 [Cavia porcellus]	BICD2_MOUSE	157	E:6e-44	RecName: Full=Protein bicaudal D homolog 2;^Eukaryota; Metazoa; Chordata; Craniata; Vertebrata; Euteleostomi; Mammalia; Eutheria; Euarchontoglires; Glires; Rodentia; Myomorpha; Muroidea; Muridae; Murinae; Mus; Mus	BICD2_MOUSE	157	E:3e-44	RecName: Full=Protein bicaudal D homolog 2;^Eukaryota; Metazoa; Chordata; Craniata; Vertebrata; Euteleostomi; Mammalia; Eutheria; Euarchontoglires; Glires; Rodentia; Myomorpha; Muroidea; Muridae; Murinae; Mus; Mus	.	.	.	ENOG410XR47	bicaudal D homolog	.	.	.	GO:0051642|centrosome localization;GO:0072393|microtubule anchoring at microtubule organizing center;GO:0007018|microtubule-based movement;GO:0072385|minus-end-directed organelle transport along microtubule;GO:0051028|mRNA transport;GO:0000042|protein targeting to Golgi;GO:0006890|retrograde vesicle-mediated transport, Golgi to ER	GO:0034452|dynactin binding;GO:0070840|dynein complex binding;GO:0051959|dynein light intermediate chain binding;GO:0017137|Rab GTPase binding	GO:0005642|annulate lamellae;GO:0031410|cytoplasmic vesicle;GO:0005856|cytoskeleton;GO:0005829|cytosol;GO:0005794|Golgi apparatus;GO:0005635|nuclear envelope;GO:0005643|nuclear pore;GO:0005886|plasma membrane	K18739|BICD; protein bicaudal D	.
genefamily13350	Protein.evm.model.utg11474.1::evm.model.utg11474.1	1-1[-]	.	.	.	.	.	.	.	.	CH071_HUMAN	53.5	E:1e-08	RecName: Full=Putative uncharacterized protein encoded by LINC00588;^Eukaryota; Metazoa; Chordata; Craniata; Vertebrata; Euteleostomi; Mammalia; Eutheria; Euarchontoglires; Primates; Haplorrhini; Catarrhini; Hominidae; Homo	.	.	.	.	.	.	.	.	.	.	.	.	.
genefamily13357	Protein.evm.model.utg772.1::evm.model.utg772.1	1-1[-]	.	.	.	.	.	.	.	.	.	.	.	.	.	.	.	.	.	.	.	.	.	.	.	.	.
genefamily13358	Protein.evm.model.utg467.9::evm.model.utg467.9	1-1[-]	gi|10434247|dbj|BAB14188.1|	136	E:2e-38	unnamed protein product [Homo sapiens]	DPPA4_HUMAN	135	E:4e-38	RecName: Full=Developmental pluripotency-associated protein 4;^Eukaryota; Metazoa; Chordata; Craniata; Vertebrata; Euteleostomi; Mammalia; Eutheria; Euarchontoglires; Primates; Haplorrhini; Catarrhini; Hominidae; Homo	DPPA4_HUMAN	135	E:3e-38	RecName: Full=Developmental pluripotency-associated protein 4;^Eukaryota; Metazoa; Chordata; Craniata; Vertebrata; Euteleostomi; Mammalia; Eutheria; Euarchontoglires; Primates; Haplorrhini; Catarrhini; Hominidae; Homo	.	.	.	ENOG41118PS	developmental pluripotency associated 4	.	.	.	GO:0060484|lung-associated mesenchyme development;GO:0006355|regulation of transcription, DNA-templated;GO:0035019|somatic stem cell population maintenance;GO:0006351|transcription, DNA-templated	.	GO:0005654|nucleoplasm	.	.
genefamily13517	Protein.evm.model.utg2597.3::evm.model.utg2597.3	1-1[-]	gi|967508207|ref|XP_014984183.1|	65.5	E:1e-11	PREDICTED: TBC1 domain family member 3B-like, partial [Macaca mulatta]	.	.	.	.	NOS2_HUMAN	57.8	E:4e-09	RecName: Full=Nitric oxide synthase, inducible;^Eukaryota; Metazoa; Chordata; Craniata; Vertebrata; Euteleostomi; Mammalia; Eutheria; Euarchontoglires; Primates; Haplorrhini; Catarrhini; Hominidae; Homo	PF00258.24	Flavodoxin_1	Flavodoxin	COG0369	Component of the sulfite reductase complex that catalyzes the 6-electron reduction of sulfite to sulfide. This is one of several activities required for the biosynthesis of L- cysteine from sulfate. The flavoprotein component catalyzes the electron flow from NADPH - FAD - FMN to the hemoprotein component (By similarity)	.	.	.	GO:0006527|arginine catabolic process;GO:0045454|cell redox homeostasis;GO:0035690|cellular response to drug;GO:0071346|cellular response to interferon-gamma;GO:0071222|cellular response to lipopolysaccharide;GO:0007623|circadian rhythm;GO:0042742|defense response to bacterium;GO:0050829|defense response to Gram-negative bacterium;GO:0002227|innate immune response in mucosa;GO:0072604|interleukin…	GO:0034618|arginine binding;GO:0005516|calmodulin binding;GO:0050660|flavin adenine dinucleotide binding;GO:0010181|FMN binding;GO:0020037|heme binding;GO:0005506|iron ion binding;GO:0050661|NADP binding;GO:0003958|NADPH-hemoprotein reductase activity;GO:0004517|nitric-oxide synthase activity;GO:0042803|protein homodimerization activity;GO:0005102|receptor binding;GO:0034617|tetrahydrobiopterin b…	GO:0030863|cortical cytoskeleton;GO:0005737|cytoplasm;GO:0005829|cytosol;GO:0005622|intracellular;GO:0005634|nucleus;GO:0048471|perinuclear region of cytoplasm;GO:0005777|peroxisome	K13241|NOS2; nitric-oxide synthase, inducible [EC:1.14.13.39]	map04066|HIF-1 signaling pathway;map04146|Peroxisome;map05133|Pertussis;map05132|Salmonella infection;map05200|Pathways in cancer;map00330|Arginine and proline metabolism;map05152|Tuberculosis;map05142|Chagas disease (American trypanosomiasis);map05140|Leishmaniasis;map05146|Amoebiasis;map05222|Small cell lung cancer;map05145|Toxoplasmosis;map04020|Calcium signaling pathway;map01100|Metabolic pat…
genefamily13560	Protein.evm.model.utg2033.2::evm.model.utg2033.2	1-1[-]	.	.	.	.	.	.	.	.	.	.	.	.	.	.	.	.	.	.	.	.	.	.	.	.	.
genefamily13567	Protein.evm.model.utg335.6::evm.model.utg335.6	1-1[-]	gi|521032812|gb|EPQ14597.1|	355	E:1e-118	Patched domain-containing protein like protein [Myotis brandtii]	PTHD4_MOUSE	337	E:2e-107	RecName: Full=Patched domain-containing protein 4;^Eukaryota; Metazoa; Chordata; Craniata; Vertebrata; Euteleostomi; Mammalia; Eutheria; Euarchontoglires; Glires; Rodentia; Myomorpha; Muroidea; Muridae; Murinae; Mus; Mus	PTHD4_MOUSE	337	E:2e-107	RecName: Full=Patched domain-containing protein 4;^Eukaryota; Metazoa; Chordata; Craniata; Vertebrata; Euteleostomi; Mammalia; Eutheria; Euarchontoglires; Glires; Rodentia; Myomorpha; Muroidea; Muridae; Murinae; Mus; Mus	PF02460.17	Patched	Patched family	ENOG410XRZ4	patched domain containing	.	.	.	.	.	GO:0016021|integral component of membraneGO:0016021|integral component of membrane	.	.
genefamily13603	Protein.evm.model.utg35.20::evm.model.utg35.20	1-1[-]	gi|74182195|dbj|BAE34114.1|	182	E:1e-54	unnamed protein product [Mus musculus]	ATPA_PANTR	185	E:5e-55	RecName: Full=ATP synthase subunit alpha, mitochondrial;^Eukaryota; Metazoa; Chordata; Craniata; Vertebrata; Euteleostomi; Mammalia; Eutheria; Euarchontoglires; Primates; Haplorrhini; Catarrhini; Hominidae; Pan	ATPA_PANTR	185	E:4e-55	RecName: Full=ATP synthase subunit alpha, mitochondrial;^Eukaryota; Metazoa; Chordata; Craniata; Vertebrata; Euteleostomi; Mammalia; Eutheria; Euarchontoglires; Primates; Haplorrhini; Catarrhini; Hominidae; Pan	PF00006.24	ATP-synt_ab	ATP synthase alpha/beta family, nucleotide-binding domain	COG0056	Produces ATP from ADP in the presence of a proton gradient across the membrane. The alpha chain is a regulatory subunit (By similarity)	.	.	.	GO:0015986|ATP synthesis coupled proton transport;GO:0006629|lipid metabolic process;GO:0001937|negative regulation of endothelial cell proliferation;GO:0043536|positive regulation of blood vessel endothelial cell migration	GO:0043532|angiostatin binding;GO:0005524|ATP binding;GO:0042288|MHC class I protein binding;GO:0046933|proton-transporting ATP synthase activity, rotational mechanism;GO:0003723|RNA bindingGO:0005524|ATP binding	GO:0008180|COP9 signalosome;GO:0070062|extracellular exosome;GO:0031012|extracellular matrix;GO:0005753|mitochondrial proton-transporting ATP synthase complex;GO:0043209|myelin sheath;GO:0005886|plasma membrane;GO:0045261|proton-transporting ATP synthase complex, catalytic core F(1)	K02132|ATPeF1A, ATP5A1, ATP1; F-type H+-transporting ATPase subunit alpha	map00190|Oxidative phosphorylation;map05016|Huntington's disease;map05010|Alzheimer's disease;map01100|Metabolic pathways;map05012|Parkinson's disease
genefamily13635	Protein.evm.model.utg754.4::evm.model.utg754.4	1-1[-]	gi|676263029|gb|KFO19791.1|	334	E:6e-113	ERC protein 2 [Fukomys damarensis]	ERC2_HUMAN	331	E:6e-105	RecName: Full=ERC protein 2;^Eukaryota; Metazoa; Chordata; Craniata; Vertebrata; Euteleostomi; Mammalia; Eutheria; Euarchontoglires; Primates; Haplorrhini; Catarrhini; Hominidae; Homo	ERC2_HUMAN	465	E:2e-156	RecName: Full=ERC protein 2;^Eukaryota; Metazoa; Chordata; Craniata; Vertebrata; Euteleostomi; Mammalia; Eutheria; Euarchontoglires; Primates; Haplorrhini; Catarrhini; Hominidae; Homo	PF10174.8	Cast	RIM-binding protein of the cytomatrix active zone	ENOG410Y4GU	ELKS RAB6-interacting CAST family member	.	.	.	.	.	GO:0030054|cell junction;GO:0005737|cytoplasm;GO:0005856|cytoskeleton;GO:0030426|growth cone;GO:0048786|presynaptic active zone;GO:0042734|presynaptic membraneGO:0048786|presynaptic active zone	.	.
genefamily13685	Protein.evm.model.utg825.3::evm.model.utg825.3	1-1[-]	gi|685558560|ref|XP_009211481.1|	126	E:3e-34	PREDICTED: double-stranded RNA-binding protein Staufen homolog 2-like [Papio anubis]	STAU2_HUMAN	127	E:3e-33	RecName: Full=Double-stranded RNA-binding protein Staufen homolog 2;^Eukaryota; Metazoa; Chordata; Craniata; Vertebrata; Euteleostomi; Mammalia; Eutheria; Euarchontoglires; Primates; Haplorrhini; Catarrhini; Hominidae; Homo	STAU2_HUMAN	128	E:2e-33	RecName: Full=Double-stranded RNA-binding protein Staufen homolog 2;^Eukaryota; Metazoa; Chordata; Craniata; Vertebrata; Euteleostomi; Mammalia; Eutheria; Euarchontoglires; Primates; Haplorrhini; Catarrhini; Hominidae; Homo	.	.	.	ENOG410XSCK	RNA binding protein	.	.	.	GO:0006810|transport	GO:0003725|double-stranded RNA binding;GO:0003723|RNA binding	GO:0005783|endoplasmic reticulum;GO:0016020|membrane;GO:0005874|microtubule;GO:0005730|nucleolus	K17597|STAU; double-stranded RNA-binding protein Staufen	.
genefamily13724	Protein.evm.model.utg10.102::evm.model.utg10.102	1-1[-]	gi|345499282|emb|CCD17869.1|	110	E:1e-27	odz, odd Oz/ten-m homolog 3 (Drosophila) [Homo sapiens]	TEN3_HUMAN	110	E:5e-27	RecName: Full=Teneurin-3;^Eukaryota; Metazoa; Chordata; Craniata; Vertebrata; Euteleostomi; Mammalia; Eutheria; Euarchontoglires; Primates; Haplorrhini; Catarrhini; Hominidae; Homo	TEN3_HUMAN	164	E:1e-45	RecName: Full=Teneurin-3;^Eukaryota; Metazoa; Chordata; Craniata; Vertebrata; Euteleostomi; Mammalia; Eutheria; Euarchontoglires; Primates; Haplorrhini; Catarrhini; Hominidae; Homo	PF06484.11	Ten_N	Teneurin Intracellular Region	ENOG410XQQD	Teneurin transmembrane protein	.	.	.	GO:0048593|camera-type eye morphogenesis;GO:0000902|cell morphogenesis;GO:0007157|heterophilic cell-cell adhesion via plasma membrane cell adhesion molecules;GO:0007156|homophilic cell adhesion via plasma membrane adhesion molecules;GO:0048666|neuron development;GO:0010976|positive regulation of neuron projection development;GO:0097264|self proteolysis;GO:0007165|signal transductionGO:0007165|sig…	GO:0050839|cell adhesion molecule binding;GO:0046982|protein heterodimerization activity;GO:0042803|protein homodimerization activity	GO:0030424|axon;GO:0005887|integral component of plasma membrane;GO:0016020|membrane;GO:0043005|neuron projectionGO:0016021|integral component of membrane	.	.
genefamily13726	Protein.evm.model.utg281.7::evm.model.utg281.7	1-1[-]	gi|914905077|ref|XP_013213087.1|	403	E:3e-139	PREDICTED: teneurin-4-like [Ictidomys tridecemlineatus]	TEN4_HUMAN	416	E:6e-132	RecName: Full=Teneurin-4;^Eukaryota; Metazoa; Chordata; Craniata; Vertebrata; Euteleostomi; Mammalia; Eutheria; Euarchontoglires; Primates; Haplorrhini; Catarrhini; Hominidae; Homo	TEN4_HUMAN	416	E:5e-132	RecName: Full=Teneurin-4;^Eukaryota; Metazoa; Chordata; Craniata; Vertebrata; Euteleostomi; Mammalia; Eutheria; Euarchontoglires; Primates; Haplorrhini; Catarrhini; Hominidae; Homo	.	.	.	ENOG410Z5H4	teneurin transmembrane protein 4	.	.	.	GO:0060912|cardiac cell fate specification;GO:0060038|cardiac muscle cell proliferation;GO:0000902|cell morphogenesis;GO:0032289|central nervous system myelin formation;GO:0001702|gastrulation with mouth forming second;GO:0007157|heterophilic cell-cell adhesion via plasma membrane cell adhesion molecules;GO:0048666|neuron development;GO:2000543|positive regulation of gastrulation;GO:0031643|posit…	GO:0050839|cell adhesion molecule binding;GO:0046982|protein heterodimerization activity;GO:0042803|protein homodimerization activity	GO:0005737|cytoplasm;GO:0005887|integral component of plasma membrane;GO:0043005|neuron projection;GO:0005634|nucleus;GO:0005886|plasma membrane	.	.
genefamily13905	Protein.evm.model.utg626.34::evm.model.utg626.34	1-1[-]	gi|795411575|ref|XP_011757506.1|	130	E:2e-34	PREDICTED: fatty acyl-CoA reductase 2 [Macaca nemestrina]	FACR2_HUMAN	125	E:3e-34	RecName: Full=Fatty acyl-CoA reductase 2 {ECO:0000305|PubMed:15220348};^Eukaryota; Metazoa; Chordata; Craniata; Vertebrata; Euteleostomi; Mammalia; Eutheria; Euarchontoglires; Primates; Haplorrhini; Catarrhini; Hominidae; Homo	FACR2_HUMAN	125	E:2e-34	RecName: Full=Fatty acyl-CoA reductase 2 {ECO:0000305|PubMed:15220348};^Eukaryota; Metazoa; Chordata; Craniata; Vertebrata; Euteleostomi; Mammalia; Eutheria; Euarchontoglires; Primates; Haplorrhini; Catarrhini; Hominidae; Homo	PF01118.23	Semialdhyde_dh	Semialdehyde dehydrogenase, NAD binding domain	ENOG410XS7R	fatty-acyl-CoA reductase (alcohol-forming) activity	.	.	.	GO:0006629|lipid metabolic process;GO:0035336|long-chain fatty-acyl-CoA metabolic process;GO:0010025|wax biosynthetic processGO:0055114|oxidation-reduction process	GO:0080019|fatty-acyl-CoA reductase (alcohol-forming) activity;GO:0050062|long-chain-fatty-acyl-CoA reductase activity;GO:0016491|oxidoreductase activityGO:0016620|oxidoreductase activity, acting on the aldehyde or oxo group of donors, NAD or NADP as acceptor;GO:0051287|NAD binding	GO:0005789|endoplasmic reticulum membrane;GO:0005779|integral component of peroxisomal membrane;GO:0005782|peroxisomal matrix;GO:0005777|peroxisome	K13356|FAR; fatty acyl-CoA reductase [EC:1.2.1.-]	map00073|Cutin, suberine and wax biosynthesis;map04146|Peroxisome
genefamily14039	Protein.evm.model.utg875.46::evm.model.utg875.46	1-1[-]	gi|15928862|gb|AAH14892.1|	211	E:5e-66	Unknown (protein for IMAGE:3909122), partial [Homo sapiens]	EF1A3_HUMAN	214	E:4e-66	RecName: Full=Putative elongation factor 1-alpha-like 3;^Eukaryota; Metazoa; Chordata; Craniata; Vertebrata; Euteleostomi; Mammalia; Eutheria; Euarchontoglires; Primates; Haplorrhini; Catarrhini; Hominidae; Homo	.	.	.	.	.	.	.	.	.	.	.	.	.	.	.	.	.
genefamily14103	Protein.evm.model.utg4031.1::evm.model.utg4031.1	1-1[-]	gi|685546254|ref|XP_009206935.1|	152	E:3e-43	PREDICTED: uncharacterized protein LOC103885205 isoform X2 [Papio anubis]	.	.	.	.	.	.	.	.	.	.	.	.	.	.	.	.	.	.	.	.	.
genefamily14226	Protein.evm.model.utg2716.7::evm.model.utg2716.7	1-1[-]	gi|701354753|ref|XP_009983992.1|	122	E:8e-33	PREDICTED: arf-GAP with SH3 domain, ANK repeat and PH domain-containing protein 1-like, partial [Tauraco erythrolophus]	ASAP1_BOVIN	121	E:2e-31	RecName: Full=Arf-GAP with SH3 domain, ANK repeat and PH domain-containing protein 1;^Eukaryota; Metazoa; Chordata; Craniata; Vertebrata; Euteleostomi; Mammalia; Eutheria; Laurasiatheria; Cetartiodactyla; Ruminantia; Pecora; Bovidae; Bovinae; Bos	ASAP1_BOVIN	152	E:2e-42	RecName: Full=Arf-GAP with SH3 domain, ANK repeat and PH domain-containing protein 1;^Eukaryota; Metazoa; Chordata; Craniata; Vertebrata; Euteleostomi; Mammalia; Eutheria; Laurasiatheria; Cetartiodactyla; Ruminantia; Pecora; Bovidae; Bovinae; Bos	.	.	.	COG5347	domain, ankyrin repeat and PH domain	.	.	.	GO:0060271|cilium assembly	GO:0005096|GTPase activator activity;GO:0046872|metal ion binding	GO:0005737|cytoplasm;GO:0016020|membrane	K12488|ASAP; Arf-GAP with SH3 domain, ANK repeat and PH domain-containing protein	map04144|Endocytosis;map04666|Fc gamma R-mediated phagocytosis
genefamily14245	Protein.evm.model.utg88.37::evm.model.utg88.37	1-1[-]	gi|795237254|ref|XP_011905097.1|	172	E:2e-47	PREDICTED: astrotactin-1 isoform X1 [Cercocebus atys]	ASTN1_MOUSE	155	E:8e-43	RecName: Full=Astrotactin-1;^Eukaryota; Metazoa; Chordata; Craniata; Vertebrata; Euteleostomi; Mammalia; Eutheria; Euarchontoglires; Glires; Rodentia; Myomorpha; Muroidea; Muridae; Murinae; Mus; Mus	ASTN1_HUMAN	196	E:3e-57	RecName: Full=Astrotactin-1;^Eukaryota; Metazoa; Chordata; Craniata; Vertebrata; Euteleostomi; Mammalia; Eutheria; Euarchontoglires; Primates; Haplorrhini; Catarrhini; Hominidae; Homo	.	.	.	ENOG4110VB2	astrotactin	.	.	.	GO:0007626|locomotory behavior;GO:0007158|neuron cell-cell adhesion;GO:0001764|neuron migration	.	GO:0030136|clathrin-coated vesicle;GO:0005768|endosome;GO:0009897|external side of plasma membrane;GO:0016021|integral component of membrane;GO:0043204|perikaryon	.	.
genefamily14292	Protein.evm.model.utg69.14::evm.model.utg69.14	1-1[-]	gi|41472928|gb|AAS07487.1|	192	E:7e-61	unknown [Homo sapiens]	SEM3E_HUMAN	193	E:1e-57	RecName: Full=Semaphorin-3E;^Eukaryota; Metazoa; Chordata; Craniata; Vertebrata; Euteleostomi; Mammalia; Eutheria; Euarchontoglires; Primates; Haplorrhini; Catarrhini; Hominidae; Homo	SEM3E_HUMAN	193	E:9e-58	RecName: Full=Semaphorin-3E;^Eukaryota; Metazoa; Chordata; Craniata; Vertebrata; Euteleostomi; Mammalia; Eutheria; Euarchontoglires; Primates; Haplorrhini; Catarrhini; Hominidae; Homo	PF01403.18	Sema	Sema domain	ENOG410XQZC	Sema domain, immunoglobulin domain (Ig), transmembrane domain (TM) and short cytoplasmic domain, (Semaphorin)	.	.	.	GO:0001569|branching involved in blood vessel morphogenesis;GO:0030154|cell differentiation;GO:0050919|negative chemotaxis;GO:0016525|negative regulation of angiogenesis;GO:0001953|negative regulation of cell-matrix adhesion;GO:0007399|nervous system development;GO:2000249|regulation of actin cytoskeleton reorganization;GO:0008360|regulation of cell shape;GO:0071526|semaphorin-plexin signaling pa…	GO:0038191|neuropilin binding;GO:0030215|semaphorin receptor bindingGO:0005515|protein binding	GO:0005576|extracellular region;GO:0005615|extracellular space	K06840|SEMA3; semaphorin 3	map04360|Axon guidance;map04514|Cell adhesion molecules (CAMs);map05166|HTLV-I infection
genefamily14324	Protein.evm.model.utg148.4::evm.model.utg148.4	1-1[-]	gi|528756842|gb|EPY76501.1|	125	E:1e-34	hypothetical protein CB1_001418004 [Camelus ferus]	CTNA3_HUMAN	123	E:1e-31	RecName: Full=Catenin alpha-3;^Eukaryota; Metazoa; Chordata; Craniata; Vertebrata; Euteleostomi; Mammalia; Eutheria; Euarchontoglires; Primates; Haplorrhini; Catarrhini; Hominidae; Homo	CTNA3_HUMAN	124	E:8e-32	RecName: Full=Catenin alpha-3;^Eukaryota; Metazoa; Chordata; Craniata; Vertebrata; Euteleostomi; Mammalia; Eutheria; Euarchontoglires; Primates; Haplorrhini; Catarrhini; Hominidae; Homo	PF01044.18	Vinculin	Vinculin family	ENOG410XSRU	Catenin (Cadherin-associated protein)	.	.	.	GO:0086073|bundle of His cell-Purkinje myocyte adhesion involved in cell communication;GO:0086091|regulation of heart rate by cardiac conduction;GO:0098911|regulation of ventricular cardiac muscle cell action potential;GO:0016337|single organismal cell-cell adhesionGO:0007155|cell adhesion;GO:0006265|DNA topological change	GO:0051015|actin filament binding;GO:0008013|beta-catenin binding;GO:0045296|cadherin binding;GO:0086083|cell adhesive protein binding involved in bundle of His cell-Purkinje myocyte communicationGO:0051015|actin filament binding;GO:0003677|DNA binding;GO:0003916|DNA topoisomerase activity	GO:0005737|cytoplasm;GO:0005856|cytoskeleton;GO:0005916|fascia adherens;GO:0030027|lamellipodiumGO:0005694|chromosome	K05691|CTNNA; catenin alpha	map04390|Hippo signaling pathway;map05100|Bacterial invasion of epithelial cells;map05200|Pathways in cancer;map04530|Tight junction;map05213|Endometrial cancer;map04520|Adherens junction;map05412|Arrhythmogenic right ventricular cardiomyopathy (ARVC);map04670|Leukocyte transendothelial migration
genefamily14373	Protein.evm.model.utg1823.15::evm.model.utg1823.15	1-1[-]	.	.	.	.	.	.	.	.	.	.	.	.	.	.	.	.	.	.	.	.	.	.	.	.	.
genefamily14461	Protein.evm.model.utg2343.4::evm.model.utg2343.4	1-1[-]	gi|795229372|ref|XP_011807067.1|	526	E:5e-173	PREDICTED: retrotransposon gag domain-containing protein 1 [Colobus angolensis palliatus]	RTL9_HUMAN	494	E:2e-162	RecName: Full=Retrotransposon Gag-like protein 9 {ECO:0000312|HGNC:HGNC:29245};^Eukaryota; Metazoa; Chordata; Craniata; Vertebrata; Euteleostomi; Mammalia; Eutheria; Euarchontoglires; Primates; Haplorrhini; Catarrhini; Hominidae; Homo	.	.	.	.	.	.	.	.	.	.	.	.	.	.	.	.	.
genefamily14463	Protein.evm.model.utg354.46::evm.model.utg354.46	1-1[-]	gi|351712725|gb|EHB15644.1|	149	E:3e-40	Apoptosis inhibitor 5 [Heterocephalus glaber]	API5_PONAB	149	E:4e-41	RecName: Full=Apoptosis inhibitor 5;^Eukaryota; Metazoa; Chordata; Craniata; Vertebrata; Euteleostomi; Mammalia; Eutheria; Euarchontoglires; Primates; Haplorrhini; Catarrhini; Hominidae; Pongo	API5_PONAB	180	E:3e-52	RecName: Full=Apoptosis inhibitor 5;^Eukaryota; Metazoa; Chordata; Craniata; Vertebrata; Euteleostomi; Mammalia; Eutheria; Euarchontoglires; Primates; Haplorrhini; Catarrhini; Hominidae; Pongo	PF01590.25	GAF	GAF domain	ENOG410XSH0	fibroblast growth factor binding	.	.	.	GO:0006915|apoptotic process;GO:0043066|negative regulation of apoptotic process	GO:0017134|fibroblast growth factor bindingGO:0005515|protein binding	GO:0005737|cytoplasm;GO:0005634|nucleus	.	.
genefamily14566	Protein.evm.model.utg757.7::evm.model.utg757.7	1-1[-]	gi|736215759|ref|XP_010778505.1|	77.4	E:2e-16	PREDICTED: PQ-loop repeat-containing protein 1 [Notothenia coriiceps]	PQLC1_HUMAN	72.4	E:3e-15	RecName: Full=PQ-loop repeat-containing protein 1;^Eukaryota; Metazoa; Chordata; Craniata; Vertebrata; Euteleostomi; Mammalia; Eutheria; Euarchontoglires; Primates; Haplorrhini; Catarrhini; Hominidae; Homo	PQLC1_HUMAN	72.8	E:2e-15	RecName: Full=PQ-loop repeat-containing protein 1;^Eukaryota; Metazoa; Chordata; Craniata; Vertebrata; Euteleostomi; Mammalia; Eutheria; Euarchontoglires; Primates; Haplorrhini; Catarrhini; Hominidae; Homo	PF04193.13	PQ-loop	PQ loop repeat	ENOG4111FM2	PQ loop repeat	.	.	.	.	.	GO:0016021|integral component of membrane	.	.
genefamily14580	Protein.evm.model.utg3883.4::evm.model.utg3883.4	1-1[-]	gi|724806766|ref|XP_010354864.1|	187	E:4e-56	PREDICTED: LOW QUALITY PROTEIN: uncharacterized protein LOC104656852 [Rhinopithecus roxellana]	.	.	.	.	.	.	.	.	.	.	.	.	.	.	.	.	.	.	.	.	.
genefamily14591	Protein.evm.model.utg5761.12::evm.model.utg5761.12	1-1[-]	gi|403303969|ref|XP_003942586.1|	66.6	E:4e-11	PREDICTED: uncharacterized protein LOC101053412 [Saimiri boliviensis boliviensis]	.	.	.	.	.	.	.	.	.	.	.	.	.	.	.	.	.	.	.	.	.
genefamily14651	Protein.evm.model.utg3668.7::evm.model.utg3668.7	1-1[-]	gi|545226532|ref|XP_005613452.1|	73.2	E:1e-12	PREDICTED: putative POM121-like protein 1 [Equus caballus]	P12L1_HUMAN	54.7	E:2e-07	RecName: Full=Putative POM121-like protein 1;^Eukaryota; Metazoa; Chordata; Craniata; Vertebrata; Euteleostomi; Mammalia; Eutheria; Euarchontoglires; Primates; Haplorrhini; Catarrhini; Hominidae; Homo	P12L1_HUMAN	54.7	E:1e-07	RecName: Full=Putative POM121-like protein 1;^Eukaryota; Metazoa; Chordata; Craniata; Vertebrata; Euteleostomi; Mammalia; Eutheria; Euarchontoglires; Primates; Haplorrhini; Catarrhini; Hominidae; Homo	PF15229.5	POM121	POM121 family	ENOG41116V3	POM121-like protein 1-like	.	.	.	.	.	.	.	.
genefamily14668	Protein.evm.model.utg30289.1::evm.model.utg30289.1	1-1[-]	gi|617614979|ref|XP_007525973.1|	123	E:2e-29	PREDICTED: 6-phosphofructokinase type C [Erinaceus europaeus]	PFKAP_PONAB	97.8	E:5e-22	RecName: Full=ATP-dependent 6-phosphofructokinase, platelet type {ECO:0000255|HAMAP-Rule:MF_03184};^Eukaryota; Metazoa; Chordata; Craniata; Vertebrata; Euteleostomi; Mammalia; Eutheria; Euarchontoglires; Primates; Haplorrhini; Catarrhini; Hominidae; Pongo	PFKAP_HUMAN	97.4	E:6e-22	RecName: Full=ATP-dependent 6-phosphofructokinase, platelet type {ECO:0000255|HAMAP-Rule:MF_03184};^Eukaryota; Metazoa; Chordata; Craniata; Vertebrata; Euteleostomi; Mammalia; Eutheria; Euarchontoglires; Primates; Haplorrhini; Catarrhini; Hominidae; Homo	.	.	.	COG0205	phosphohexokinase	.	.	.	GO:0061621|canonical glycolysis;GO:0006002|fructose 6-phosphate metabolic process	GO:0003872|6-phosphofructokinase activity;GO:0005524|ATP binding;GO:0045296|cadherin binding;GO:0046872|metal ion binding;GO:0032403|protein complex binding	GO:0005737|cytoplasm;GO:0005829|cytosol;GO:0070062|extracellular exosome;GO:0031012|extracellular matrix;GO:0016020|membrane;GO:0005634|nucleus	K00850|pfkA, PFK; 6-phosphofructokinase 1 [EC:2.7.1.11]	map00030|Pentose phosphate pathway;map04152|AMPK signaling pathway;map00052|Galactose metabolism;map00680|Methane metabolism;map01200|Carbon metabolism;map01230|Biosynthesis of amino acids;map00010|Glycolysis / Gluconeogenesis;map05230|Central carbon metabolism in cancer;map01110|Biosynthesis of secondary metabolites;map03018|RNA degradation;map00051|Fructose and mannose metabolism;map01100|Metab…
genefamily14720	Protein.evm.model.utg284.27::evm.model.utg284.27	1-1[-]	gi|344247105|gb|EGW03209.1|	257	E:3e-85	Protein kinase C epsilon type [Cricetulus griseus]	KPCE_HUMAN	251	E:3e-78	RecName: Full=Protein kinase C epsilon type;^Eukaryota; Metazoa; Chordata; Craniata; Vertebrata; Euteleostomi; Mammalia; Eutheria; Euarchontoglires; Primates; Haplorrhini; Catarrhini; Hominidae; Homo	KPCE_HUMAN	251	E:3e-78	RecName: Full=Protein kinase C epsilon type;^Eukaryota; Metazoa; Chordata; Craniata; Vertebrata; Euteleostomi; Mammalia; Eutheria; Euarchontoglires; Primates; Haplorrhini; Catarrhini; Hominidae; Homo	PF00168.29	C2	C2 domain	ENOG410XNPH	protein serine/threonine kinase activity	.	.	.	GO:0007202|activation of phospholipase C activity;GO:0006915|apoptotic process;GO:0007155|cell adhesion;GO:0007049|cell cycle;GO:0051301|cell division;GO:0071361|cellular response to ethanol;GO:0071456|cellular response to hypoxia;GO:0071380|cellular response to prostaglandin E stimulus;GO:0038096|Fc-gamma receptor signaling pathway involved in phagocytosis;GO:0035556|intracellular signal transdu…	GO:0071889|14-3-3 protein binding;GO:0003785|actin monomer binding;GO:0005524|ATP binding;GO:0004699|calcium-independent protein kinase C activity;GO:0008047|enzyme activator activity;GO:0019899|enzyme binding;GO:0035276|ethanol binding;GO:0046872|metal ion binding;GO:0004697|protein kinase C activity;GO:0004674|protein serine/threonine kinase activity;GO:0030546|receptor activator activity;GO:00…	GO:0071944|cell periphery;GO:0005737|cytoplasm;GO:0005856|cytoskeleton;GO:0005829|cytosol;GO:0005783|endoplasmic reticulum;GO:0005794|Golgi apparatus;GO:0005739|mitochondrion;GO:0005634|nucleus;GO:0048471|perinuclear region of cytoplasm;GO:0005886|plasma membrane	K18050|PRKCE; novel protein kinase C epsilon type [EC:2.7.11.13]	map04071|Sphingolipid signaling pathway;map04022|cGMP-PKG signaling pathway;map04750|Inflammatory mediator regulation of TRP channels;map05206|MicroRNAs in cancer;map04530|Tight junction;map04270|Vascular smooth muscle contraction;map04925|Aldosterone synthesis and secretion;map04930|Type II diabetes mellitus;map04931|Insulin resistance;map04666|Fc gamma R-mediated phagocytosis
genefamily14800	Protein.evm.model.utg96.14::evm.model.utg96.14	1-1[-]	gi|6635289|gb|AAF19763.1|AF125809_1	137	E:2e-39	neurotrophic receptor tyrosine kinase-ETS related protein fusion protein [Homo sapiens]	NTRK3_CHICK	140	E:1e-37	RecName: Full=NT-3 growth factor receptor;^Eukaryota; Metazoa; Chordata; Craniata; Vertebrata; Euteleostomi; Archelosauria; Archosauria; Dinosauria; Saurischia; Theropoda; Coelurosauria; Aves; Neognathae; Galloanserae; Galliformes; Phasianidae; Phasianinae; Gallus	NTRK3_MOUSE	140	E:6e-38	RecName: Full=NT-3 growth factor receptor;^Eukaryota; Metazoa; Chordata; Craniata; Vertebrata; Euteleostomi; Mammalia; Eutheria; Euarchontoglires; Glires; Rodentia; Myomorpha; Muroidea; Muridae; Murinae; Mus; Mus	.	.	.	ENOG410YGKQ	neurotrophic tyrosine kinase, receptor, type	.	.	.	GO:0090630|activation of GTPase activity;GO:0000187|activation of MAPK activity;GO:0032148|activation of protein kinase B activity;GO:0071300|cellular response to retinoic acid;GO:0007623|circadian rhythm;GO:0090102|cochlea development;GO:0007507|heart development;GO:0070306|lens fiber cell differentiation;GO:0042490|mechanoreceptor differentiation;GO:0019056|modulation by virus of host transcrip…	GO:0005524|ATP binding;GO:0005004|GPI-linked ephrin receptor activity;GO:0005030|neurotrophin receptor activity;GO:0002039|p53 binding	GO:0005737|cytoplasm;GO:0005887|integral component of plasma membrane;GO:0043235|receptor complex	K05101|NTRK3, TRKC; neurotrophic tyrosine kinase, receptor type 3 [EC:2.7.10.1]	map04722|Neurotrophin signaling pathway;map05230|Central carbon metabolism in cancer
genefamily14853	Protein.evm.model.utg833.5::evm.model.utg833.5	1-1[-]	gi|194383878|dbj|BAG59297.1|	196	E:2e-60	unnamed protein product [Homo sapiens]	IF2B2_PONAB	197	E:1e-59	RecName: Full=Insulin-like growth factor 2 mRNA-binding protein 2;^Eukaryota; Metazoa; Chordata; Craniata; Vertebrata; Euteleostomi; Mammalia; Eutheria; Euarchontoglires; Primates; Haplorrhini; Catarrhini; Hominidae; Pongo	IF2B2_PONAB	197	E:8e-60	RecName: Full=Insulin-like growth factor 2 mRNA-binding protein 2;^Eukaryota; Metazoa; Chordata; Craniata; Vertebrata; Euteleostomi; Mammalia; Eutheria; Euarchontoglires; Primates; Haplorrhini; Catarrhini; Hominidae; Pongo	PF00013.28	KH_1	KH domain	.	.	.	.	.	GO:0051028|mRNA transport;GO:0006417|regulation of translation	GO:0003730|mRNA 3'-UTR binding;GO:0048027|mRNA 5'-UTR bindingGO:0003723|RNA binding	GO:0005737|cytoplasm;GO:0005856|cytoskeleton;GO:0005634|nucleus	K17392|IGF2BP2; insulin-like growth factor 2 mRNA-binding protein 2	.
genefamily14857	Protein.evm.model.utg150.6::evm.model.utg150.6	1-1[-]	gi|390459311|ref|XP_003732269.1|	71.6	E:5e-14	PREDICTED: uncharacterized protein LOC100895344 [Callithrix jacchus]	S35U4_HUMAN	69.7	E:6e-15	RecName: Full=SLC35A4 upstream open reading frame protein {ECO:0000305};^Eukaryota; Metazoa; Chordata; Craniata; Vertebrata; Euteleostomi; Mammalia; Eutheria; Euarchontoglires; Primates; Haplorrhini; Catarrhini; Hominidae; Homo	S35U4_HUMAN	94.4	E:2e-24	RecName: Full=SLC35A4 upstream open reading frame protein {ECO:0000305};^Eukaryota; Metazoa; Chordata; Craniata; Vertebrata; Euteleostomi; Mammalia; Eutheria; Euarchontoglires; Primates; Haplorrhini; Catarrhini; Hominidae; Homo	.	.	.	.	.	.	.	.	GO:0032056|positive regulation of translation in response to stress	.	GO:0016021|integral component of membrane	.	.
genefamily14976	Protein.evm.model.utg2017.27::evm.model.utg2017.27	1-1[-]	gi|444727362|gb|ELW67861.1|	119	E:7e-29	Serine/threonine-protein phosphatase 1 regulatory subunit 10 [Tupaia chinensis]	PP1RA_MOUSE	88.2	E:1e-19	RecName: Full=Serine/threonine-protein phosphatase 1 regulatory subunit 10;^Eukaryota; Metazoa; Chordata; Craniata; Vertebrata; Euteleostomi; Mammalia; Eutheria; Euarchontoglires; Glires; Rodentia; Myomorpha; Muroidea; Muridae; Murinae; Mus; Mus	PP1RA_MOUSE	88.2	E:1e-19	RecName: Full=Serine/threonine-protein phosphatase 1 regulatory subunit 10;^Eukaryota; Metazoa; Chordata; Craniata; Vertebrata; Euteleostomi; Mammalia; Eutheria; Euarchontoglires; Glires; Rodentia; Myomorpha; Muroidea; Muridae; Murinae; Mus; Mus	PF00642.23	zf-CCCH	Zinc finger C-x8-C-x5-C-x3-H type (and similar)	ENOG410XP4M	protein phosphatase 1, regulatory subunit 10	.	.	.	.	GO:0003677|DNA binding;GO:0046872|metal ion binding;GO:0004864|protein phosphatase inhibitor activity;GO:0003723|RNA bindingGO:0046872|metal ion binding	GO:0000785|chromatin;GO:0016604|nuclear body;GO:0000784|nuclear chromosome, telomeric region;GO:0005654|nucleoplasm;GO:0072357|PTW/PP1 phosphatase complex	K17552|PPP1R10; protein phosphatase 1 regulatory subunit 10	.
genefamily14985	Protein.evm.model.utg162.29::evm.model.utg162.29	1-1[-]	gi|544469804|ref|XP_005570898.1|	182	E:1e-50	PREDICTED: la-related protein 4 isoform X5 [Macaca fascicularis]	LARP4_HUMAN	171	E:2e-48	RecName: Full=La-related protein 4;^Eukaryota; Metazoa; Chordata; Craniata; Vertebrata; Euteleostomi; Mammalia; Eutheria; Euarchontoglires; Primates; Haplorrhini; Catarrhini; Hominidae; Homo	LARP4_HUMAN	171	E:2e-48	RecName: Full=La-related protein 4;^Eukaryota; Metazoa; Chordata; Craniata; Vertebrata; Euteleostomi; Mammalia; Eutheria; Euarchontoglires; Primates; Haplorrhini; Catarrhini; Hominidae; Homo	.	.	.	ENOG410XTHK	cytoskeleton organization	.	.	.	GO:0007010|cytoskeleton organization;GO:0045727|positive regulation of translation;GO:0022604|regulation of cell morphogenesis;GO:0006412|translation	GO:0008143|poly(A) binding;GO:0003723|RNA binding	GO:0005829|cytosol;GO:0016020|membrane	K18763|LARP4; la-related protein 4	.
genefamily15206	Protein.evm.model.utg1714.1::evm.model.utg1714.1	1-1[-]	gi|119579997|gb|EAW59593.1|	89.7	E:1e-21	hCG2042204, partial [Homo sapiens]	ARLY_MACFA	89.4	E:7e-21	RecName: Full=Argininosuccinate lyase;^Eukaryota; Metazoa; Chordata; Craniata; Vertebrata; Euteleostomi; Mammalia; Eutheria; Euarchontoglires; Primates; Haplorrhini; Catarrhini; Cercopithecidae; Cercopithecinae; Macaca	ARLY_MACFA	92	E:6e-22	RecName: Full=Argininosuccinate lyase;^Eukaryota; Metazoa; Chordata; Craniata; Vertebrata; Euteleostomi; Mammalia; Eutheria; Euarchontoglires; Primates; Haplorrhini; Catarrhini; Cercopithecidae; Cercopithecinae; Macaca	.	.	.	.	.	.	.	.	GO:0042450|arginine biosynthetic process via ornithine;GO:0000050|urea cycle	GO:0004056|argininosuccinate lyase activity	.	.	.
genefamily15218	Protein.evm.model.utg136.15::evm.model.utg136.15	1-1[-]	gi|640821231|ref|XP_008067566.1|	170	E:5e-49	PREDICTED: uncharacterized protein LOC103271879 [Tarsius syrichta]	.	.	.	.	.	.	.	.	.	.	.	.	.	.	.	.	.	.	.	.	.
genefamily15294	Protein.evm.model.utg372.33::evm.model.utg372.33	1-1[-]	gi|686727761|ref|XP_009241918.1|	264	E:6e-84	PREDICTED: SH3 and multiple ankyrin repeat domains protein 1-like [Pongo abelii]	.	.	.	.	.	.	.	.	.	.	.	.	.	.	.	.	.	.	.	.	.
genefamily15330	Protein.evm.model.utg16869.1::evm.model.utg16869.1	1-1[-]	.	.	.	.	.	.	.	.	.	.	.	.	.	.	.	.	.	.	.	.	.	.	.	.	.
genefamily15343	Protein.evm.model.utg2369.2::evm.model.utg2369.2	1-1[-]	gi|685568496|ref|XP_009215163.1|	99.4	E:3e-23	PREDICTED: uncharacterized protein LOC101007833 [Papio anubis]	.	.	.	.	.	.	.	.	.	.	.	.	.	.	.	.	.	.	.	.	.
genefamily20665	Protein.evm.model.utg433.34::evm.model.utg433.34	1-1[-]	gi|966993496|ref|XP_014973564.1|	58.9	E:5e-09	PREDICTED: uncharacterized protein LOC106993833 [Macaca mulatta]	.	.	.	.	.	.	.	.	.	.	.	.	.	.	.	.	.	.	.	.	.
genefamily20672	Protein.evm.model.utg8395.1::evm.model.utg8395.1	1-1[-]	gi|635062843|ref|XP_007965491.1|	225	E:1e-66	PREDICTED: A-kinase anchor protein 3 [Chlorocebus sabaeus]	AKAP3_HUMAN	214	E:2e-64	RecName: Full=A-kinase anchor protein 3;^Eukaryota; Metazoa; Chordata; Craniata; Vertebrata; Euteleostomi; Mammalia; Eutheria; Euarchontoglires; Primates; Haplorrhini; Catarrhini; Hominidae; Homo	AKAP3_HUMAN	244	E:4e-75	RecName: Full=A-kinase anchor protein 3;^Eukaryota; Metazoa; Chordata; Craniata; Vertebrata; Euteleostomi; Mammalia; Eutheria; Euarchontoglires; Primates; Haplorrhini; Catarrhini; Hominidae; Homo	PF05716.12	AKAP_110	A-kinase anchor protein 110 kDa (AKAP 110)	ENOG411183Z	A kinase (PRKA) anchor protein 3	.	.	.	GO:0007340|acrosome reaction;GO:0006928|movement of cell or subcellular component;GO:0008104|protein localization;GO:0010738|regulation of protein kinase A signaling;GO:0007338|single fertilization;GO:0007178|transmembrane receptor protein serine/threonine kinase signaling pathway	GO:0051018|protein kinase A binding	GO:0001669|acrosomal vesicle;GO:0005737|cytoplasm;GO:0005634|nucleus;GO:0035686|sperm fibrous sheath;GO:0097228|sperm principal piece	K16520|AKAP3; A-kinase anchor protein 3	.
genefamily20678	Protein.evm.model.utg7664.1::evm.model.utg7664.1	1-1[-]	gi|931614782|ref|XP_014199092.1|	63.9	E:6e-11	PREDICTED: probable C-mannosyltransferase DPY19L2 [Pan paniscus]	D19L2_HUMAN	47	E:1e-05	RecName: Full=Probable C-mannosyltransferase DPY19L2;^Eukaryota; Metazoa; Chordata; Craniata; Vertebrata; Euteleostomi; Mammalia; Eutheria; Euarchontoglires; Primates; Haplorrhini; Catarrhini; Hominidae; Homo	.	.	.	.	.	.	.	.	.	.	.	.	.	.	.	.	.
genefamily20689	Protein.evm.model.utg11.243::evm.model.utg11.243	1-1[-]	gi|795344296|ref|XP_011745181.1|	155	E:7e-44	PREDICTED: vasopressin V1b receptor isoform X2 [Macaca nemestrina]	V1BR_HUMAN	137	E:4e-38	RecName: Full=Vasopressin V1b receptor;^Eukaryota; Metazoa; Chordata; Craniata; Vertebrata; Euteleostomi; Mammalia; Eutheria; Euarchontoglires; Primates; Haplorrhini; Catarrhini; Hominidae; Homo	V1BR_HUMAN	167	E:2e-49	RecName: Full=Vasopressin V1b receptor;^Eukaryota; Metazoa; Chordata; Craniata; Vertebrata; Euteleostomi; Mammalia; Eutheria; Euarchontoglires; Primates; Haplorrhini; Catarrhini; Hominidae; Homo	PF08983.9	DUF1856	Domain of unknown function (DUF1856)	ENOG410XRW9	Receptor	.	.	.	GO:0007202|activation of phospholipase C activity;GO:0032870|cellular response to hormone stimulus;GO:0007186|G-protein coupled receptor signaling pathway;GO:0007204|positive regulation of cytosolic calcium ion concentration;GO:0045907|positive regulation of vasoconstriction;GO:0001992|regulation of systemic arterial blood pressure by vasopressin;GO:1901652|response to peptide	GO:0042277|peptide binding;GO:0005080|protein kinase C binding;GO:0005000|vasopressin receptor activity	GO:0005768|endosome;GO:0005887|integral component of plasma membrane;GO:0005886|plasma membrane	K04227|AVPR1B; arginine vasopressin receptor 1B	map04020|Calcium signaling pathway;map04080|Neuroactive ligand-receptor interaction;map04270|Vascular smooth muscle contraction
genefamily20694	Protein.evm.model.utg192.19::evm.model.utg192.19	1-1[-]	gi|817304258|ref|XP_012322626.1|	123	E:2e-30	PREDICTED: sal-like protein 4 [Aotus nancymaae]	SALL4_HUMAN	112	E:3e-28	RecName: Full=Sal-like protein 4;^Eukaryota; Metazoa; Chordata; Craniata; Vertebrata; Euteleostomi; Mammalia; Eutheria; Euarchontoglires; Primates; Haplorrhini; Catarrhini; Hominidae; Homo	SALL4_HUMAN	112	E:3e-28	RecName: Full=Sal-like protein 4;^Eukaryota; Metazoa; Chordata; Craniata; Vertebrata; Euteleostomi; Mammalia; Eutheria; Euarchontoglires; Primates; Haplorrhini; Catarrhini; Hominidae; Homo	.	.	.	ENOG410ZE3Z	#NAME?	.	.	.	GO:0030326|embryonic limb morphogenesis;GO:0001833|inner cell mass cell proliferation;GO:0000122|negative regulation of transcription from RNA polymerase II promoter;GO:0001843|neural tube closure;GO:0022008|neurogenesis;GO:0045944|positive regulation of transcription from RNA polymerase II promoter;GO:0006355|regulation of transcription, DNA-templated;GO:0007165|signal transduction;GO:0035019|so…	GO:0046872|metal ion binding;GO:0043565|sequence-specific DNA binding;GO:0003700|transcription factor activity, sequence-specific DNA binding;GO:0008134|transcription factor binding;GO:0044212|transcription regulatory region DNA binding	GO:0005737|cytoplasm;GO:0000792|heterochromatin;GO:0043231|intracellular membrane-bounded organelle;GO:0005654|nucleoplasm;GO:0005634|nucleus;GO:0043234|protein complex	.	.
genefamily20699	Protein.evm.model.utg1178.10::evm.model.utg1178.10	1-1[-]	gi|795474255|ref|XP_011768560.1|	73.9	E:5e-13	PREDICTED: uncharacterized protein LOC105498248 [Macaca nemestrina]	.	.	.	.	.	.	.	.	.	.	.	.	.	.	.	.	.	.	.	.	.
genefamily20714	Protein.evm.model.utg5634.1::evm.model.utg5634.1	1-1[-]	.	.	.	.	.	.	.	.	.	.	.	.	.	.	.	.	.	.	.	.	.	.	.	.	.
genefamily20715	Protein.evm.model.utg133.15::evm.model.utg133.15	1-1[-]	gi|821029888|ref|XP_012357678.1|	235	E:1e-69	PREDICTED: E3 ubiquitin-protein ligase PDZRN3 isoform X1 [Nomascus leucogenys]	PZRN3_HUMAN	233	E:9e-70	RecName: Full=E3 ubiquitin-protein ligase PDZRN3;^Eukaryota; Metazoa; Chordata; Craniata; Vertebrata; Euteleostomi; Mammalia; Eutheria; Euarchontoglires; Primates; Haplorrhini; Catarrhini; Hominidae; Homo	PZRN3_HUMAN	233	E:8e-70	RecName: Full=E3 ubiquitin-protein ligase PDZRN3;^Eukaryota; Metazoa; Chordata; Craniata; Vertebrata; Euteleostomi; Mammalia; Eutheria; Euarchontoglires; Primates; Haplorrhini; Catarrhini; Hominidae; Homo	.	.	.	ENOG4111S26	PDZ domain containing RING finger 3	.	.	.	GO:0007528|neuromuscular junction development;GO:0016567|protein ubiquitination	GO:0061630|ubiquitin protein ligase activity;GO:0004842|ubiquitin-protein transferase activity;GO:0008270|zinc ion binding	GO:0005829|cytosol;GO:0031594|neuromuscular junction;GO:0005654|nucleoplasm;GO:0005634|nucleus	K15682|PDZRN3_4, LNX3_4; ligand of Numb protein X 3/4 [EC:2.3.2.27]	.
genefamily20722	Protein.evm.model.utg260.45::evm.model.utg260.45	1-1[-]	gi|724970661|ref|XP_010357634.1|	223	E:2e-70	PREDICTED: keratin-associated protein 26-1-like, partial [Rhinopithecus roxellana]	KR261_HUMAN	188	E:4e-58	RecName: Full=Keratin-associated protein 26-1;^Eukaryota; Metazoa; Chordata; Craniata; Vertebrata; Euteleostomi; Mammalia; Eutheria; Euarchontoglires; Primates; Haplorrhini; Catarrhini; Hominidae; Homo	.	.	.	.	.	.	.	.	.	.	.	.	.	.	.	.	.
genefamily20723	Protein.evm.model.utg554.10::evm.model.utg554.10	1-1[-]	gi|675694468|ref|XP_008958249.1|	52.8	E:5e-12	PREDICTED: transcription initiation factor TFIID subunit 4 [Pan paniscus]	.	.	.	.	CDT1_HUMAN	51.2	E:4e-07	RecName: Full=DNA replication factor Cdt1;^Eukaryota; Metazoa; Chordata; Craniata; Vertebrata; Euteleostomi; Mammalia; Eutheria; Euarchontoglires; Primates; Haplorrhini; Catarrhini; Hominidae; Homo	.	.	.	ENOG410XT37	Chromatin licensing and DNA replication factor 1	.	.	.	GO:0051315|attachment of mitotic spindle microtubules to kinetochore;GO:0051301|cell division;GO:0007059|chromosome segregation;GO:1902426|deactivation of mitotic spindle assembly checkpoint;GO:0000076|DNA replication checkpoint;GO:0071163|DNA replication preinitiation complex assembly;GO:0000082|G1/S transition of mitotic cell cycle;GO:0051383|kinetochore organization;GO:0000278|mitotic cell cyc…	GO:0003682|chromatin binding;GO:0003677|DNA binding	GO:0000777|condensed chromosome kinetochore;GO:0005737|cytoplasm;GO:0005829|cytosol;GO:0016604|nuclear body;GO:0005654|nucleoplasm;GO:0005634|nucleus	K10727|CDT1; chromatin licensing and DNA replication factor 1	.
