# Supplementary material for: The reference genome and transcriptome of the limestone langur, Trachypithecus leucocephalus, reveal expansion of genes related to alkali tolerance
Source: BMC Biol. 2021 Apr 8;19:67. doi: 10.1186/s12915-021-00998-2 (PMC8034193; doi:10.1186/s12915-021-00998-2)
Supplement: Supplementary file 19 — Additional file 19 : Table S14. The annotation of expanded gene families in the genome of T. leucocephalus. [file 12915_2021_998_MOESM19_ESM.xlsx]

## Sheet: Supplementary table 14
Additional file 19: Table S14: The annotation of expanded gene families in the genome of T. leucocephalus.
Family_ID	Prot_ID	Prot_Coords	NT_TopHit	NT_Score	NT_Evalue	NT_Description	NR_TopHit	NR_Score	NR_Evalue	NR_Description	BLASTX_Sprot_TopHit	BLASTX_Score	BLASTX_Evalue	BLASTX_Description	BLASTP_Sprot_TopHit	BLASTP_Score	BLASTP_Evalue	BLASTP_Description	PFAM_TopHit	PFAM_Name	PFAM_Description	eggNOG_TopHit	eggNOG_Description	SignalP	TmHMM	RNAMMER	GO_biological_process	GO_molecular_function	GO_cellular_component	KO	Map
genefamily7968	Protein.evm.model.utg505.58_TLEUC::evm.model.utg505.58_TLEUC	1-1[-]	gi|970414610|ref|NG_021533.2|	339	E:3e-89	Homo sapiens glutathione S-transferase mu 3 pseudogene 2 (GSTM3P2) on chromosome 2	gi|641712693|ref|XP_008145569.1|	116	E:2e-29	PREDICTED: glutathione S-transferase Mu 3 [Eptesicus fuscus]	GSTM5_RAT	112	E:1e-28	RecName: Full=Glutathione S-transferase Mu 5;^Eukaryota; Metazoa; Chordata; Craniata; Vertebrata; Euteleostomi; Mammalia; Eutheria; Euarchontoglires; Glires; Rodentia; Myomorpha; Muroidea; Muridae; Murinae; Rattus	GSTM5_RAT	112	E:8e-29	RecName: Full=Glutathione S-transferase Mu 5;^Eukaryota; Metazoa; Chordata; Craniata; Vertebrata; Euteleostomi; Mammalia; Eutheria; Euarchontoglires; Glires; Rodentia; Myomorpha; Muroidea; Muridae; Murinae; Rattus	PF00043.24	GST_C	Glutathione S-transferase, C-terminal domain	ENOG4110YU0	Glutathione S-transferase, mu	.	.	.	GO:0006749|glutathione metabolic process	GO:0004364|glutathione transferase activity;GO:0042803|protein homodimerization activity	GO:0005737|cytoplasm	K00799|GST, gst; glutathione S-transferase [EC:2.5.1.18]	map05204|Chemical carcinogenesis;map00982|Drug metabolism - cytochrome P450;map00480|Glutathione metabolism;map00980|Metabolism of xenobiotics by cytochrome P450
genefamily13737	Protein.evm.model.utg4.49_TLEUC::evm.model.utg4.49_TLEUC	1-1[-]	gi|795313416|ref|XR_001004001.1|	1068	E:0	PREDICTED: Colobus angolensis palliatus ATP synthase subunit gamma, mitochondrial-like (LOC105525984), misc_RNA	gi|675798076|ref|XP_008955303.1|	367	E:6e-124	PREDICTED: LOW QUALITY PROTEIN: ATP synthase subunit gamma, mitochondrial-like [Pan paniscus]	ATPG_HUMAN	357	E:1e-121	RecName: Full=ATP synthase subunit gamma, mitochondrial;^Eukaryota; Metazoa; Chordata; Craniata; Vertebrata; Euteleostomi; Mammalia; Eutheria; Euarchontoglires; Primates; Haplorrhini; Catarrhini; Hominidae; Homo	ATPG_HUMAN	357	E:8e-122	RecName: Full=ATP synthase subunit gamma, mitochondrial;^Eukaryota; Metazoa; Chordata; Craniata; Vertebrata; Euteleostomi; Mammalia; Eutheria; Euarchontoglires; Primates; Haplorrhini; Catarrhini; Hominidae; Homo	PF00231.18	ATP-synt	ATP synthase	COG0224	Produces ATP from ADP in the presence of a proton gradient across the membrane. The gamma chain is believed to be important in regulating ATPase activity and the flow of protons through the CF(0) complex (By similarity)	.	.	.	GO:0006754|ATP biosynthetic process;GO:0042407|cristae formation;GO:0042776|mitochondrial ATP synthesis coupled proton transport;GO:0006119|oxidative phosphorylationGO:0015986|ATP synthesis coupled proton transport	GO:0046933|proton-transporting ATP synthase activity, rotational mechanism;GO:0003723|RNA binding;GO:0022857|transmembrane transporter activityGO:0046933|proton-transporting ATP synthase activity, rotational mechanism	GO:0070062|extracellular exosome;GO:0016020|membrane;GO:0005743|mitochondrial inner membrane;GO:0005759|mitochondrial matrix;GO:0005753|mitochondrial proton-transporting ATP synthase complex;GO:0000275|mitochondrial proton-transporting ATP synthase complex, catalytic core F(1);GO:0005739|mitochondrion;GO:0043209|myelin sheathGO:0045261|proton-transporting ATP synthase complex, catalytic core F(1)	K02136|ATPeF1G, ATP5C1, ATP3; F-type H+-transporting ATPase subunit gamma	map00190|Oxidative phosphorylation;map05016|Huntington's disease;map05010|Alzheimer's disease;map01100|Metabolic pathways;map05012|Parkinson's disease
genefamily615	Protein.evm.model.utg155.50_TLEUC::evm.model.utg155.50_TLEUC	1-1[-]	gi|426214589|ref|NG_007007.3|	678	E:0	Homo sapiens glyceraldehyde-3-phosphate dehydrogenase pseudogene 73 (GAPDHP73) on chromosome 6	gi|134254708|gb|ABO65084.1|	231	E:6e-75	glyceraldehyde 3-phosphate dehydrogenase [Homo sapiens]	G3P_HUMAN	232	E:3e-74	RecName: Full=Glyceraldehyde-3-phosphate dehydrogenase;^Eukaryota; Metazoa; Chordata; Craniata; Vertebrata; Euteleostomi; Mammalia; Eutheria; Euarchontoglires; Primates; Haplorrhini; Catarrhini; Hominidae; Homo	G3P_HUMAN	231	E:4e-74	RecName: Full=Glyceraldehyde-3-phosphate dehydrogenase;^Eukaryota; Metazoa; Chordata; Craniata; Vertebrata; Euteleostomi; Mammalia; Eutheria; Euarchontoglires; Primates; Haplorrhini; Catarrhini; Hominidae; Homo	PF02800.19	Gp_dh_C	Glyceraldehyde 3-phosphate dehydrogenase, C-terminal domain	COG0057	glyceraldehyde3phosphate dehydrogenase	.	.	.	GO:0061844|antimicrobial humoral immune response mediated by antimicrobial peptide;GO:0061621|canonical glycolysis;GO:0071346|cellular response to interferon-gamma;GO:0050832|defense response to fungus;GO:0006094|gluconeogenesis;GO:0051873|killing by host of symbiont cells;GO:0031640|killing of cells of other organism;GO:0000226|microtubule cytoskeleton organization;GO:0010951|negative regulation…	GO:0019828|aspartic-type endopeptidase inhibitor activity;GO:0097718|disordered domain specific binding;GO:0004365|glyceraldehyde-3-phosphate dehydrogenase (NAD+) (phosphorylating) activity;GO:0042802|identical protein binding;GO:0008017|microtubule binding;GO:0051287|NAD binding;GO:0050661|NADP binding;GO:0035605|peptidyl-cysteine S-nitrosylase activityGO:0016620|oxidoreductase activity, acting …	GO:0005737|cytoplasm;GO:0005829|cytosol;GO:0070062|extracellular exosome;GO:0031012|extracellular matrix;GO:0097452|GAIT complex;GO:0043231|intracellular membrane-bounded organelle;GO:0030529|intracellular ribonucleoprotein complex;GO:0005811|lipid droplet;GO:0016020|membrane;GO:0015630|microtubule cytoskeleton;GO:0031965|nuclear membrane;GO:0005634|nucleus;GO:0048471|perinuclear region of cytopl…	K00134|GAPDH, gapA; glyceraldehyde 3-phosphate dehydrogenase [EC:1.2.1.12]	map04066|HIF-1 signaling pathway;map01200|Carbon metabolism;map01230|Biosynthesis of amino acids;map01120|Microbial metabolism in diverse environments;map00010|Glycolysis / Gluconeogenesis;map00710|Carbon fixation in photosynthetic organisms;map01110|Biosynthesis of secondary metabolites;map01100|Metabolic pathways;map05010|Alzheimer's disease;map01130|Biosynthesis of antibiotics
genefamily1529	Protein.evm.model.utg184.41_TLEUC::evm.model.utg184.41_TLEUC	1-1[-]	gi|966987140|ref|XM_015115099.1|	1650	E:0	PREDICTED: Macaca mulatta olfactory receptor 52A1 (LOC106993371), mRNA	gi|795520286|ref|XP_011900535.1|	546	E:0	PREDICTED: olfactory receptor 52A1 [Cercocebus atys]	O52A1_HUMAN	535	E:0	RecName: Full=Olfactory receptor 52A1;^Eukaryota; Metazoa; Chordata; Craniata; Vertebrata; Euteleostomi; Mammalia; Eutheria; Euarchontoglires; Primates; Haplorrhini; Catarrhini; Hominidae; Homo	O52A1_HUMAN	535	E:0	RecName: Full=Olfactory receptor 52A1;^Eukaryota; Metazoa; Chordata; Craniata; Vertebrata; Euteleostomi; Mammalia; Eutheria; Euarchontoglires; Primates; Haplorrhini; Catarrhini; Hominidae; Homo	PF13853.5	7tm_4	Olfactory receptor	ENOG4111EGC	Olfactory receptor	.	.	.	GO:0007608|sensory perception of smell;GO:0007165|signal transductionGO:0007186|G-protein coupled receptor signaling pathway	GO:0004930|G-protein coupled receptor activity;GO:0004984|olfactory receptor activity;GO:0004888|transmembrane signaling receptor activityGO:0004984|olfactory receptor activity;GO:0004930|G-protein coupled receptor activity	GO:0005887|integral component of plasma membrane;GO:0005886|plasma membraneGO:0016021|integral component of membrane	K04257|OLFR; olfactory receptor	map04740|Olfactory transduction
genefamily7832	Protein.evm.model.utg56.18_TLEUC::evm.model.utg56.18_TLEUC	1-1[-]	gi|724956837|ref|XM_010355243.1|	2798	E:0	PREDICTED: Rhinopithecus roxellana 60 kDa heat shock protein, mitochondrial (LOC104655732), mRNA	gi|77702086|gb|ABB01006.1|	1063	E:0	heat shock protein 60 [Homo sapiens]	CH60_HUMAN	1054	E:0	RecName: Full=60 kDa heat shock protein, mitochondrial;^Eukaryota; Metazoa; Chordata; Craniata; Vertebrata; Euteleostomi; Mammalia; Eutheria; Euarchontoglires; Primates; Haplorrhini; Catarrhini; Hominidae; Homo	CH60_HUMAN	1078	E:0	RecName: Full=60 kDa heat shock protein, mitochondrial;^Eukaryota; Metazoa; Chordata; Craniata; Vertebrata; Euteleostomi; Mammalia; Eutheria; Euarchontoglires; Primates; Haplorrhini; Catarrhini; Hominidae; Homo	PF00118.23	Cpn60_TCP1	TCP-1/cpn60 chaperonin family	COG0459	Prevents misfolding and promotes the refolding and proper assembly of unfolded polypeptides generated under stress conditions (By similarity)	.	.	.	GO:0006458|'de novo' protein folding;GO:0006919|activation of cysteine-type endopeptidase activity involved in apoptotic process;GO:0008637|apoptotic mitochondrial changes;GO:0042113|B cell activation;GO:0002368|B cell cytokine production;GO:0042100|B cell proliferation;GO:0051085|chaperone mediated protein folding requiring cofactor;GO:0051131|chaperone-mediated protein complex assembly;GO:00610…	GO:0034186|apolipoprotein A-I binding;GO:0034185|apolipoprotein binding;GO:0005524|ATP binding;GO:0016887|ATPase activity;GO:0051087|chaperone binding;GO:0003688|DNA replication origin binding;GO:0003725|double-stranded RNA binding;GO:0019899|enzyme binding;GO:0008035|high-density lipoprotein particle binding;GO:0043559|insulin binding;GO:0001530|lipopolysaccharide binding;GO:0051787|misfolded pr…	GO:0009986|cell surface;GO:0005905|clathrin-coated pit;GO:0030135|coated vesicle;GO:0005737|cytoplasm;GO:0005829|cytosol;GO:0005769|early endosome;GO:0070062|extracellular exosome;GO:0031012|extracellular matrix;GO:0005615|extracellular space;GO:0005794|Golgi apparatus;GO:0046696|lipopolysaccharide receptor complex;GO:0016020|membrane;GO:0045121|membrane raft;GO:0030061|mitochondrial crista;GO:00…	K04077|groEL, HSPD1; chaperonin GroEL	map04940|Type I diabetes mellitus;map05152|Tuberculosis;map03018|RNA degradation;map05134|Legionellosis
genefamily4989	Protein.evm.model.utg875.57_TLEUC::evm.model.utg875.57_TLEUC	1-1[-]	gi|724813291|ref|XM_010361432.1|	850	E:0	PREDICTED: Rhinopithecus roxellana ribosomal protein L18a (RPL18A), mRNA	gi|946757205|ref|XP_014393127.1|	334	E:7e-115	PREDICTED: LOW QUALITY PROTEIN: 60S ribosomal protein L18a-like [Myotis brandtii]	RL18A_HUMAN	334	E:3e-116	RecName: Full=60S ribosomal protein L18a;^Eukaryota; Metazoa; Chordata; Craniata; Vertebrata; Euteleostomi; Mammalia; Eutheria; Euarchontoglires; Primates; Haplorrhini; Catarrhini; Hominidae; Homo	RL18A_HUMAN	334	E:2e-116	RecName: Full=60S ribosomal protein L18a;^Eukaryota; Metazoa; Chordata; Craniata; Vertebrata; Euteleostomi; Mammalia; Eutheria; Euarchontoglires; Primates; Haplorrhini; Catarrhini; Hominidae; Homo	PF01775.16	Ribosomal_L18A	Ribosomal proteins 50S-L18Ae/60S-L20/60S-L18A	COG2157	ribosomal protein	.	.	.	GO:0000184|nuclear-transcribed mRNA catabolic process, nonsense-mediated decay;GO:0006364|rRNA processing;GO:0006614|SRP-dependent cotranslational protein targeting to membrane;GO:0006412|translation;GO:0006413|translational initiation;GO:0019083|viral transcriptionGO:0006412|translation	GO:0003723|RNA binding;GO:0003735|structural constituent of ribosomeGO:0003735|structural constituent of ribosome	GO:0005829|cytosol;GO:0022625|cytosolic large ribosomal subunit;GO:0016020|membraneGO:0005840|ribosome	K02882|RP-L18Ae, RPL18A; large subunit ribosomal protein L18Ae	map03010|Ribosome
genefamily4860	Protein.evm.model.utg185.17_TLEUC::evm.model.utg185.17_TLEUC	1-1[-]	gi|795336035|ref|XR_001000062.1|	776	E:0	PREDICTED: Colobus angolensis palliatus 40S ribosomal protein S2 pseudogene (LOC105500649), misc_RNA	gi|671008196|ref|XP_008694958.1|	371	E:1e-126	PREDICTED: LOW QUALITY PROTEIN: 40S ribosomal protein S2 [Ursus maritimus]	RS2_HUMAN	361	E:9e-124	RecName: Full=40S ribosomal protein S2;^Eukaryota; Metazoa; Chordata; Craniata; Vertebrata; Euteleostomi; Mammalia; Eutheria; Euarchontoglires; Primates; Haplorrhini; Catarrhini; Hominidae; Homo	RS2_HUMAN	359	E:3e-123	RecName: Full=40S ribosomal protein S2;^Eukaryota; Metazoa; Chordata; Craniata; Vertebrata; Euteleostomi; Mammalia; Eutheria; Euarchontoglires; Primates; Haplorrhini; Catarrhini; Hominidae; Homo	PF03719.14	Ribosomal_S5_C	Ribosomal protein S5, C-terminal domain	COG0098	Located at the back of the 30S subunit body where it stabilizes the conformation of the head with respect to the body (By similarity)	.	.	.	GO:0000184|nuclear-transcribed mRNA catabolic process, nonsense-mediated decay;GO:0051347|positive regulation of transferase activity;GO:0006479|protein methylation;GO:0006364|rRNA processing;GO:0006614|SRP-dependent cotranslational protein targeting to membrane;GO:0006412|translation;GO:0006413|translational initiation;GO:0019083|viral transcriptionGO:0006412|translation	GO:0045296|cadherin binding;GO:0019899|enzyme binding;GO:0017134|fibroblast growth factor binding;GO:0003729|mRNA binding;GO:0003723|RNA binding;GO:0003735|structural constituent of ribosomeGO:0003735|structural constituent of ribosome	GO:0005829|cytosol;GO:0022627|cytosolic small ribosomal subunit;GO:0070062|extracellular exosome;GO:0005925|focal adhesion;GO:0016020|membrane;GO:0005654|nucleoplasm;GO:0005634|nucleusGO:0005840|ribosome	K02981|RP-S2e, RPS2; small subunit ribosomal protein S2e	map03010|Ribosome
genefamily6481	Protein.evm.model.utg299.43_TLEUC::evm.model.utg299.43_TLEUC	1-1[-]	gi|724795256|ref|XR_748758.1|	1424	E:0	PREDICTED: Rhinopithecus roxellana 40S ribosomal protein S3a pseudogene (LOC104667729), misc_RNA	gi|507543872|ref|XP_004655919.1|	504	E:4e-179	PREDICTED: 40S ribosomal protein S3a [Jaculus jaculus]	RS3A_HUMAN	504	E:2e-180	RecName: Full=40S ribosomal protein S3a {ECO:0000255|HAMAP-Rule:MF_03122};^Eukaryota; Metazoa; Chordata; Craniata; Vertebrata; Euteleostomi; Mammalia; Eutheria; Euarchontoglires; Primates; Haplorrhini; Catarrhini; Hominidae; Homo	RS3A_HUMAN	504	E:1e-180	RecName: Full=40S ribosomal protein S3a {ECO:0000255|HAMAP-Rule:MF_03122};^Eukaryota; Metazoa; Chordata; Craniata; Vertebrata; Euteleostomi; Mammalia; Eutheria; Euarchontoglires; Primates; Haplorrhini; Catarrhini; Hominidae; Homo	PF01015.17	Ribosomal_S3Ae	Ribosomal S3Ae family	COG1890	Ribosomal protein	.	.	.	GO:0030154|cell differentiation;GO:0002181|cytoplasmic translation;GO:0043066|negative regulation of apoptotic process;GO:0000184|nuclear-transcribed mRNA catabolic process, nonsense-mediated decay;GO:0006364|rRNA processing;GO:0006614|SRP-dependent cotranslational protein targeting to membrane;GO:0006412|translation;GO:0006413|translational initiation;GO:0019083|viral transcriptionGO:0006412|tra…	GO:0048027|mRNA 5'-UTR binding;GO:0003723|RNA binding;GO:0003735|structural constituent of ribosomeGO:0003735|structural constituent of ribosome	GO:0005737|cytoplasm;GO:0005829|cytosol;GO:0022627|cytosolic small ribosomal subunit;GO:0005783|endoplasmic reticulum;GO:0070062|extracellular exosome;GO:0031012|extracellular matrix;GO:0005925|focal adhesion;GO:0030529|intracellular ribonucleoprotein complex;GO:0005730|nucleolus;GO:0005654|nucleoplasm;GO:0005634|nucleusGO:0005840|ribosome	K02984|RP-S3Ae, RPS3A; small subunit ribosomal protein S3Ae	map03010|Ribosome
genefamily3598	Protein.evm.model.utg1866.2_TLEUC::evm.model.utg1866.2_TLEUC	1-1[-]	gi|795317068|ref|XR_001004058.1|	721	E:0	PREDICTED: Colobus angolensis palliatus histone H2A type 2-A (LOC105526275), transcript variant X2, misc_RNA	gi|545823276|ref|XP_005663563.1|	220	E:9e-71	PREDICTED: histone H2A type 2-A-like [Sus scrofa]	H2A2A_RAT	218	E:6e-72	RecName: Full=Histone H2A type 2-A;^Eukaryota; Metazoa; Chordata; Craniata; Vertebrata; Euteleostomi; Mammalia; Eutheria; Euarchontoglires; Glires; Rodentia; Myomorpha; Muroidea; Muridae; Murinae; Rattus	H2A2A_RAT	258	E:6e-88	RecName: Full=Histone H2A type 2-A;^Eukaryota; Metazoa; Chordata; Craniata; Vertebrata; Euteleostomi; Mammalia; Eutheria; Euarchontoglires; Glires; Rodentia; Myomorpha; Muroidea; Muridae; Murinae; Rattus	PF00125.23	Histone	Core histone H2A/H2B/H3/H4	COG5262	histone h2a	.	.	.	GO:0006342|chromatin silencing	GO:0003677|DNA binding;GO:0046982|protein heterodimerization activityGO:0003677|DNA binding	GO:0070062|extracellular exosome;GO:0000790|nuclear chromatin;GO:0000786|nucleosome	K11251|H2A; histone H2A	map05322|Systemic lupus erythematosus;map05034|Alcoholism
genefamily8401	Protein.evm.model.utg633.21_TLEUC::evm.model.utg633.21_TLEUC	1-1[-]	gi|967490676|ref|XM_015122577.1|	571	E:1e-159	PREDICTED: Macaca mulatta ribosomal protein L36 (RPL36), mRNA	gi|148706231|gb|EDL38178.1|	190	E:3e-60	mCG5564, partial [Mus musculus]	RL36_PONAB	190	E:9e-62	RecName: Full=60S ribosomal protein L36;^Eukaryota; Metazoa; Chordata; Craniata; Vertebrata; Euteleostomi; Mammalia; Eutheria; Euarchontoglires; Primates; Haplorrhini; Catarrhini; Hominidae; Pongo	RL36_PONAB	209	E:2e-69	RecName: Full=60S ribosomal protein L36;^Eukaryota; Metazoa; Chordata; Craniata; Vertebrata; Euteleostomi; Mammalia; Eutheria; Euarchontoglires; Primates; Haplorrhini; Catarrhini; Hominidae; Pongo	PF01158.17	Ribosomal_L36e	Ribosomal protein L36e	COG5051	60S ribosomal protein l36	.	.	.	GO:0006412|translationGO:0006412|translation	GO:0003723|RNA binding;GO:0003735|structural constituent of ribosomeGO:0003735|structural constituent of ribosome	GO:0022625|cytosolic large ribosomal subunit;GO:0016020|membrane;GO:0005730|nucleolusGO:0005622|intracellular;GO:0005840|ribosome	K02920|RP-L36e, RPL36; large subunit ribosomal protein L36e	map03010|Ribosome
genefamily8705	Protein.evm.model.utg97.159_TLEUC::evm.model.utg97.159_TLEUC	1-1[-]	gi|795094681|ref|XR_001000847.1|	793	E:0	PREDICTED: Colobus angolensis palliatus succinyl-CoA ligase [GDP-forming] subunit beta, mitochondrial pseudogene (LOC105505969), misc_RNA	gi|724818009|ref|XP_010360508.1|	296	E:2e-97	PREDICTED: succinyl-CoA ligase [GDP-forming] subunit beta, mitochondrial isoform X2 [Rhinopithecus roxellana]	SUCB2_HUMAN	296	E:3e-98	RecName: Full=Succinate--CoA ligase [GDP-forming] subunit beta, mitochondrial {ECO:0000255|HAMAP-Rule:MF_03221};^Eukaryota; Metazoa; Chordata; Craniata; Vertebrata; Euteleostomi; Mammalia; Eutheria; Euarchontoglires; Primates; Haplorrhini; Catarrhini; Hominidae; Homo	SUCB2_HUMAN	296	E:3e-98	RecName: Full=Succinate--CoA ligase [GDP-forming] subunit beta, mitochondrial {ECO:0000255|HAMAP-Rule:MF_03221};^Eukaryota; Metazoa; Chordata; Craniata; Vertebrata; Euteleostomi; Mammalia; Eutheria; Euarchontoglires; Primates; Haplorrhini; Catarrhini; Hominidae; Homo	PF08442.9	ATP-grasp_2	ATP-grasp domain	COG0045	Succinyl-CoA synthetase subunit beta	.	.	.	GO:0006105|succinate metabolic process;GO:0006104|succinyl-CoA metabolic process;GO:0006099|tricarboxylic acid cycle	GO:0005524|ATP binding;GO:0019003|GDP binding;GO:0005525|GTP binding;GO:0046872|metal ion binding;GO:0046982|protein heterodimerization activity;GO:0004776|succinate-CoA ligase (GDP-forming) activity	GO:0005759|mitochondrial matrix;GO:0005739|mitochondrion;GO:0005886|plasma membrane;GO:0045244|succinate-CoA ligase complex (GDP-forming)	K01900|LSC2; succinyl-CoA synthetase beta subunit [EC:6.2.1.4 6.2.1.5]	map01200|Carbon metabolism;map00020|Citrate cycle (TCA cycle);map00640|Propanoate metabolism;map01110|Biosynthesis of secondary metabolites;map01100|Metabolic pathways;map01120|Microbial metabolism in diverse environments;map01130|Biosynthesis of antibiotics
genefamily1975	Protein.evm.model.utg384.69_TLEUC::evm.model.utg384.69_TLEUC	1-1[-]	gi|724959894|ref|XM_010355800.1|	937	E:0	PREDICTED: Rhinopithecus roxellana SP100 nuclear antigen (SP100), transcript variant X2, mRNA	gi|724959895|ref|XP_010354102.1|	306	E:1e-95	PREDICTED: nuclear autoantigen Sp-100 isoform X2 [Rhinopithecus roxellana]	HMGB1_RAT	251	E:4e-83	RecName: Full=High mobility group protein B1;^Eukaryota; Metazoa; Chordata; Craniata; Vertebrata; Euteleostomi; Mammalia; Eutheria; Euarchontoglires; Glires; Rodentia; Myomorpha; Muroidea; Muridae; Murinae; Rattus	HMGB1_RAT	252	E:2e-83	RecName: Full=High mobility group protein B1;^Eukaryota; Metazoa; Chordata; Craniata; Vertebrata; Euteleostomi; Mammalia; Eutheria; Euarchontoglires; Glires; Rodentia; Myomorpha; Muroidea; Muridae; Murinae; Rattus	PF09011.9	HMG_box_2	HMG-box domain	COG5648	high mobility group	.	.	.	GO:0031532|actin cytoskeleton reorganization;GO:0002250|adaptive immune response;GO:0043277|apoptotic cell clearance;GO:0006914|autophagy;GO:0000902|cell morphogenesis;GO:0071347|cellular response to interleukin-1;GO:0006935|chemotaxis;GO:0007623|circadian rhythm;GO:0032392|DNA geometric change;GO:0006310|DNA recombination;GO:0006281|DNA repair;GO:0050930|induction of positive chemotaxis;GO:00069…	GO:0008097|5S rRNA binding;GO:0003681|bent DNA binding;GO:0000405|bubble DNA binding;GO:0000402|crossed form four-way junction DNA binding;GO:0005125|cytokine activity;GO:0008301|DNA binding, bending;GO:0003690|double-stranded DNA binding;GO:0000400|four-way junction DNA binding;GO:0051861|glycolipid binding;GO:0008201|heparin binding;GO:0000401|open form four-way junction DNA binding;GO:0042277|…	GO:0005694|chromosome;GO:0005737|cytoplasm;GO:0005829|cytosol;GO:0005793|endoplasmic reticulum-Golgi intermediate compartment;GO:0005768|endosome;GO:0005615|extracellular space;GO:0045121|membrane raft;GO:0005634|nucleus;GO:0005886|plasma membrane	K10802|HMGB1; high mobility group protein B1	map03410|Base excision repair
genefamily9897	Protein.evm.model.utg400.32_TLEUC::evm.model.utg400.32_TLEUC	1-1[-]	gi|224494520|ref|NG_010805.1|	603	E:9e-169	Homo sapiens ribosomal protein L13 pseudogene 6 (RPL13P6) on chromosome 14	gi|148697815|gb|EDL29762.1|	83.6	E:5e-31	mCG1038801 [Mus musculus]	RL13_HUMAN	92.4	E:1e-26	RecName: Full=60S ribosomal protein L13;^Eukaryota; Metazoa; Chordata; Craniata; Vertebrata; Euteleostomi; Mammalia; Eutheria; Euarchontoglires; Primates; Haplorrhini; Catarrhini; Hominidae; Homo	RL13_HUMAN	91.7	E:2e-21	RecName: Full=60S ribosomal protein L13;^Eukaryota; Metazoa; Chordata; Craniata; Vertebrata; Euteleostomi; Mammalia; Eutheria; Euarchontoglires; Primates; Haplorrhini; Catarrhini; Hominidae; Homo	PF01294.17	Ribosomal_L13e	Ribosomal protein L13e	COG4352	cytoplasmic translation	.	.	.	GO:0000184|nuclear-transcribed mRNA catabolic process, nonsense-mediated decay;GO:0006364|rRNA processing;GO:0006614|SRP-dependent cotranslational protein targeting to membrane;GO:0006412|translation;GO:0006413|translational initiation;GO:0019083|viral transcriptionGO:0006412|translation	GO:0003723|RNA binding;GO:0003735|structural constituent of ribosomeGO:0003735|structural constituent of ribosome	GO:0005829|cytosol;GO:0022625|cytosolic large ribosomal subunit;GO:0022626|cytosolic ribosome;GO:0016020|membrane;GO:0005634|nucleusGO:0005622|intracellular;GO:0005840|ribosome	K02873|RP-L13e, RPL13; large subunit ribosomal protein L13e	map03010|Ribosome
genefamily8421	Protein.evm.model.utg2970.1_TLEUC::evm.model.utg2970.1_TLEUC	1-1[-]	gi|635135687|ref|XM_008016552.1|	494	E:4e-136	PREDICTED: Chlorocebus sabaeus 60S ribosomal protein L18 (LOC103245600), mRNA	gi|119572749|gb|EAW52364.1|	183	E:8e-57	ribosomal protein L18, isoform CRA_f [Homo sapiens]	RL18_CANLF	182	E:4e-57	RecName: Full=Ribosomal protein L18;^Eukaryota; Metazoa; Chordata; Craniata; Vertebrata; Euteleostomi; Mammalia; Eutheria; Laurasiatheria; Carnivora; Caniformia; Canidae; Canis	RL18_CANLF	182	E:3e-57	RecName: Full=Ribosomal protein L18;^Eukaryota; Metazoa; Chordata; Craniata; Vertebrata; Euteleostomi; Mammalia; Eutheria; Laurasiatheria; Carnivora; Caniformia; Canidae; Canis	PF17135.3	Ribosomal_L18	Ribosomal protein 60S L18 and 50S L18e	COG1727	Ribosomal protein	.	.	.	GO:0006412|translation	GO:0003723|RNA binding;GO:0003735|structural constituent of ribosome	GO:0022625|cytosolic large ribosomal subunit;GO:0005783|endoplasmic reticulum;GO:0005925|focal adhesion;GO:0016020|membrane;GO:0005730|nucleolus	K02883|RP-L18e, RPL18; large subunit ribosomal protein L18e	map03010|Ribosome
genefamily47	Protein.evm.model.utg154.26_TLEUC::evm.model.utg154.26_TLEUC	1-1[-]	gi|724878963|ref|XM_010374509.1|	1079	E:0	PREDICTED: Rhinopithecus roxellana 60S ribosomal protein L7a (LOC104671094), mRNA	gi|926696477|ref|XP_013820800.1|	337	E:3e-110	PREDICTED: LOW QUALITY PROTEIN: 60S ribosomal protein L7a-like [Capra hircus]	RL7A_BOVIN	336	E:6e-111	RecName: Full=60S ribosomal protein L7a;^Eukaryota; Metazoa; Chordata; Craniata; Vertebrata; Euteleostomi; Mammalia; Eutheria; Laurasiatheria; Cetartiodactyla; Ruminantia; Pecora; Bovidae; Bovinae; Bos	RL7A_BOVIN	385	E:2e-130	RecName: Full=60S ribosomal protein L7a;^Eukaryota; Metazoa; Chordata; Craniata; Vertebrata; Euteleostomi; Mammalia; Eutheria; Laurasiatheria; Cetartiodactyla; Ruminantia; Pecora; Bovidae; Bovinae; Bos	PF00318.19	Ribosomal_S2	Ribosomal protein S2	COG1358	(ribosomal) protein	.	.	.	GO:0000470|maturation of LSU-rRNA;GO:0006412|translationGO:0006412|translation	GO:0003723|RNA bindingGO:0003735|structural constituent of ribosome	GO:0022625|cytosolic large ribosomal subunitGO:0005622|intracellular;GO:0005840|ribosome	K02936|RP-L7Ae, RPL7A; large subunit ribosomal protein L7Ae	map03010|Ribosome
genefamily6897	Protein.evm.model.utg612.2_TLEUC::evm.model.utg612.2_TLEUC	1-1[-]	gi|795299976|ref|XM_011960315.1|	3001	E:0	PREDICTED: Colobus angolensis palliatus heat shock protein 90kDa alpha (cytosolic), class B member 1 (HSP90AB1), transcript variant X3, mRNA	gi|674042751|ref|XP_008827259.1|	1084	E:0	PREDICTED: heat shock protein HSP 90-beta [Nannospalax galili]	HS90B_DANRE	1026	E:0	RecName: Full=Heat shock protein HSP 90-beta;^Eukaryota; Metazoa; Chordata; Craniata; Vertebrata; Euteleostomi; Actinopterygii; Neopterygii; Teleostei; Ostariophysi; Cypriniformes; Cyprinidae; Danio	HS90B_CHICK	1215	E:0	RecName: Full=Heat shock cognate protein HSP 90-beta;^Eukaryota; Metazoa; Chordata; Craniata; Vertebrata; Euteleostomi; Archelosauria; Archosauria; Dinosauria; Saurischia; Theropoda; Coelurosauria; Aves; Neognathae; Galloanserae; Galliformes; Phasianidae; Phasianinae; Gallus	PF13589.5	HATPase_c_3	Histidine kinase-, DNA gyrase B-, and HSP90-like ATPase	COG0326	Molecular chaperone. Has ATPase activity (By similarity)	.	.	.	GO:0071157|negative regulation of cell cycle arrest;GO:0032435|negative regulation of proteasomal ubiquitin-dependent protein catabolic process;GO:1901389|negative regulation of transforming growth factor beta activation;GO:0030511|positive regulation of transforming growth factor beta receptor signaling pathway;GO:0006457|protein folding;GO:0006950|response to stressGO:0006457|protein folding;GO…	GO:0005524|ATP binding;GO:0046983|protein dimerization activity;GO:0051082|unfolded protein bindingGO:0005524|ATP binding;GO:0051082|unfolded protein binding	GO:0034751|aryl hydrocarbon receptor complex;GO:0005737|cytoplasm;GO:0005576|extracellular region;GO:0042470|melanosome;GO:0005634|nucleus	K04079|htpG, HSP90A; molecular chaperone HtpG	map04915|Estrogen signaling pathway;map04141|Protein processing in endoplasmic reticulum;map04626|Plant-pathogen interaction;map04621|NOD-like receptor signaling pathway;map04151|PI3K-Akt signaling pathway;map05200|Pathways in cancer;map05215|Prostate cancer;map04612|Antigen processing and presentation;map04914|Progesterone-mediated oocyte maturation
genefamily8138	Protein.evm.model.utg881.10_TLEUC::evm.model.utg881.10_TLEUC	1-1[-]	gi|795416790|ref|XM_012090808.1|	832	E:0	PREDICTED: Cercocebus atys cytochrome c oxidase subunit 5A, mitochondrial (LOC105600051), mRNA	gi|94421002|ref|NP_001035369.1|	310	E:3e-106	cytochrome c oxidase subunit 5A, mitochondrial precursor [Macaca mulatta]	COX5A_MACMU	310	E:1e-107	RecName: Full=Cytochrome c oxidase subunit 5A, mitochondrial;^Eukaryota; Metazoa; Chordata; Craniata; Vertebrata; Euteleostomi; Mammalia; Eutheria; Euarchontoglires; Primates; Haplorrhini; Catarrhini; Cercopithecidae; Cercopithecinae; Macaca	COX5A_MACMU	310	E:9e-108	RecName: Full=Cytochrome c oxidase subunit 5A, mitochondrial;^Eukaryota; Metazoa; Chordata; Craniata; Vertebrata; Euteleostomi; Mammalia; Eutheria; Euarchontoglires; Primates; Haplorrhini; Catarrhini; Cercopithecidae; Cercopithecinae; Macaca	PF02284.15	COX5A	Cytochrome c oxidase subunit Va	ENOG4111MPD	cytoChrome c oxidase subunit	.	.	.	GO:0006123|mitochondrial electron transport, cytochrome c to oxygen	GO:0004129|cytochrome-c oxidase activity;GO:0046872|metal ion bindingGO:0004129|cytochrome-c oxidase activity	GO:0005751|mitochondrial respiratory chain complex IVGO:0005743|mitochondrial inner membrane	K02264|COX5A; cytochrome c oxidase subunit 5a	map00190|Oxidative phosphorylation;map04260|Cardiac muscle contraction;map05012|Parkinson's disease;map05016|Huntington's disease;map05010|Alzheimer's disease;map01100|Metabolic pathways;map04932|Non-alcoholic fatty liver disease (NAFLD)
genefamily6016	Protein.evm.model.utg161.55_TLEUC::evm.model.utg161.55_TLEUC	1-1[-]	gi|795292652|ref|XM_011966241.1|	274	E:3e-70	PREDICTED: Mandrillus leucophaeus BMP2 inducible kinase (BMP2K), mRNA	gi|795292653|ref|XP_011821631.1|	116	E:2e-28	PREDICTED: BMP-2-inducible protein kinase [Mandrillus leucophaeus]	RS21_PIG	91.3	E:6e-24	RecName: Full=40S ribosomal protein S21;^Eukaryota; Metazoa; Chordata; Craniata; Vertebrata; Euteleostomi; Mammalia; Eutheria; Laurasiatheria; Cetartiodactyla; Suina; Suidae; Sus	RS21_PIG	91.3	E:5e-24	RecName: Full=40S ribosomal protein S21;^Eukaryota; Metazoa; Chordata; Craniata; Vertebrata; Euteleostomi; Mammalia; Eutheria; Laurasiatheria; Cetartiodactyla; Suina; Suidae; Sus	PF01249.17	Ribosomal_S21e	Ribosomal protein S21e	ENOG4112266	40S ribosomal protein S21	.	.	.	GO:0000447|endonucleolytic cleavage in ITS1 to separate SSU-rRNA from 5.8S rRNA and LSU-rRNA from tricistronic rRNA transcript (SSU-rRNA, 5.8S rRNA, LSU-rRNA);GO:0000461|endonucleolytic cleavage to generate mature 3'-end of SSU-rRNA from (SSU-rRNA, 5.8S rRNA, LSU-rRNA);GO:0006412|translationGO:0006412|translation	GO:0043022|ribosome binding;GO:0003735|structural constituent of ribosomeGO:0003735|structural constituent of ribosome	GO:0022627|cytosolic small ribosomal subunitGO:0005622|intracellular;GO:0005840|ribosome	K02971|RP-S21e, RPS21; small subunit ribosomal protein S21e	map03010|Ribosome
genefamily7397	Protein.evm.model.utg378.36_TLEUC::evm.model.utg378.36_TLEUC	1-1[-]	gi|982256601|ref|XM_005559694.2|	645	E:0	PREDICTED: Macaca fascicularis 40S ribosomal protein S10-like (LOC102139913), mRNA	gi|671001540|ref|XP_008691634.1|	270	E:4e-88	PREDICTED: 40S ribosomal protein S10 isoform X1 [Ursus maritimus]	RS10_HUMAN	263	E:2e-87	RecName: Full=40S ribosomal protein S10;^Eukaryota; Metazoa; Chordata; Craniata; Vertebrata; Euteleostomi; Mammalia; Eutheria; Euarchontoglires; Primates; Haplorrhini; Catarrhini; Hominidae; Homo	RS10_HUMAN	263	E:1e-87	RecName: Full=40S ribosomal protein S10;^Eukaryota; Metazoa; Chordata; Craniata; Vertebrata; Euteleostomi; Mammalia; Eutheria; Euarchontoglires; Primates; Haplorrhini; Catarrhini; Hominidae; Homo	PF03501.14	S10_plectin	Plectin/S10 domain	COG5045	Ribosomal protein	.	.	.	GO:0000184|nuclear-transcribed mRNA catabolic process, nonsense-mediated decay;GO:0000028|ribosomal small subunit assembly;GO:0006364|rRNA processing;GO:0006614|SRP-dependent cotranslational protein targeting to membrane;GO:0006412|translation;GO:0006413|translational initiation;GO:0019083|viral transcription	GO:0003723|RNA binding;GO:0003735|structural constituent of ribosome	GO:0005829|cytosol;GO:0022627|cytosolic small ribosomal subunit;GO:0070062|extracellular exosome;GO:0031012|extracellular matrix;GO:0005925|focal adhesion;GO:0016020|membrane;GO:0005730|nucleolus;GO:0005654|nucleoplasm;GO:0005840|ribosome	K02947|RP-S10e, RPS10; small subunit ribosomal protein S10e	map03010|Ribosome
genefamily5403	Protein.evm.model.utg11.382_TLEUC::evm.model.utg11.382_TLEUC	1-1[-]	gi|724810860|ref|XM_010360645.1|	1158	E:0	PREDICTED: Rhinopithecus roxellana SEC22 vesicle trafficking protein homolog B (S. cerevisiae) (SEC22B), mRNA	gi|6755448|ref|NP_035472.1|	371	E:3e-128	vesicle-trafficking protein SEC22b precursor [Mus musculus]	SC22B_RAT	371	E:1e-129	RecName: Full=Vesicle-trafficking protein SEC22b;^Eukaryota; Metazoa; Chordata; Craniata; Vertebrata; Euteleostomi; Mammalia; Eutheria; Euarchontoglires; Glires; Rodentia; Myomorpha; Muroidea; Muridae; Murinae; Rattus	SC22B_RAT	438	E:3e-156	RecName: Full=Vesicle-trafficking protein SEC22b;^Eukaryota; Metazoa; Chordata; Craniata; Vertebrata; Euteleostomi; Mammalia; Eutheria; Euarchontoglires; Glires; Rodentia; Myomorpha; Muroidea; Muridae; Murinae; Rattus	PF13774.5	Longin	Regulated-SNARE-like domain	COG5143	Vesicle-associated membrane protein	.	.	.	GO:0006888|ER to Golgi vesicle-mediated transport;GO:1902902|negative regulation of autophagosome assembly;GO:0045732|positive regulation of protein catabolic process;GO:0015031|protein transport;GO:0048280|vesicle fusion with Golgi apparatusGO:0016192|vesicle-mediated transport	GO:0005484|SNAP receptor activity;GO:0019905|syntaxin binding	GO:0005789|endoplasmic reticulum membrane;GO:0033116|endoplasmic reticulum-Golgi intermediate compartment membrane;GO:0000139|Golgi membrane;GO:0016021|integral component of membrane;GO:0042470|melanosome;GO:0031201|SNARE complexGO:0016021|integral component of membrane	K08517|SEC22; vesicle transport protein SEC22	map04145|Phagosome;map04130|SNARE interactions in vesicular transport;map05134|Legionellosis
genefamily4511	Protein.evm.model.utg317.5_TLEUC::evm.model.utg317.5_TLEUC	1-1[-]	gi|635093944|ref|XM_008013484.1|	2372	E:0	PREDICTED: Chlorocebus sabaeus eukaryotic translation elongation factor 1 alpha 1 (EEF1A1), transcript variant X2, mRNA	gi|744602356|ref|XP_010990993.1|	842	E:0	PREDICTED: elongation factor 1-alpha 1 [Camelus dromedarius]	EF1A1_RABIT	840	E:0	RecName: Full=Elongation factor 1-alpha 1;^Eukaryota; Metazoa; Chordata; Craniata; Vertebrata; Euteleostomi; Mammalia; Eutheria; Euarchontoglires; Glires; Lagomorpha; Leporidae; Oryctolagus	EF1A1_RABIT	887	E:0	RecName: Full=Elongation factor 1-alpha 1;^Eukaryota; Metazoa; Chordata; Craniata; Vertebrata; Euteleostomi; Mammalia; Eutheria; Euarchontoglires; Glires; Lagomorpha; Leporidae; Oryctolagus	PF00009.26	GTP_EFTU	Elongation factor Tu GTP binding domain	COG5256	This protein promotes the GTP-dependent binding of aminoacyl-tRNA to the A-site of ribosomes during protein biosynthesis (By similarity)	.	.	.	GO:0071364|cellular response to epidermal growth factor stimulus	GO:0005525|GTP binding;GO:0003924|GTPase activity;GO:0019001|guanyl nucleotide binding;GO:0019901|protein kinase binding;GO:0003746|translation elongation factor activity;GO:0000049|tRNA bindingGO:0003924|GTPase activity;GO:0005525|GTP binding	GO:0030864|cortical actin cytoskeleton;GO:0005737|cytoplasm;GO:0005829|cytosol;GO:0070062|extracellular exosome;GO:0005615|extracellular space;GO:0005730|nucleolus;GO:0005634|nucleus;GO:0005886|plasma membrane;GO:0032587|ruffle membrane	K03231|EEF1A; elongation factor 1-alpha	map03013|RNA transport;map05134|Legionellosis
genefamily10249	Protein.evm.model.utg626.29_TLEUC::evm.model.utg626.29_TLEUC	1-1[-]	gi|795125600|ref|XR_001000866.1|	771	E:0	PREDICTED: Colobus angolensis palliatus 40S ribosomal protein S23 pseudogene (LOC105506078), misc_RNA	gi|12849405|dbj|BAB28327.1|	257	E:1e-85	unnamed protein product [Mus musculus]	RS23_RAT	246	E:9e-83	RecName: Full=40S ribosomal protein S23;^Eukaryota; Metazoa; Chordata; Craniata; Vertebrata; Euteleostomi; Mammalia; Eutheria; Euarchontoglires; Glires; Rodentia; Myomorpha; Muroidea; Muridae; Murinae; Rattus	RS23_RAT	246	E:1e-82	RecName: Full=40S ribosomal protein S23;^Eukaryota; Metazoa; Chordata; Craniata; Vertebrata; Euteleostomi; Mammalia; Eutheria; Euarchontoglires; Glires; Rodentia; Myomorpha; Muroidea; Muridae; Murinae; Rattus	PF00164.24	Ribosom_S12_S23	Ribosomal protein S12/S23	COG0048	Interacts with and stabilizes bases of the 16S rRNA that are involved in tRNA selection in the A site and with the mRNA backbone. Located at the interface of the 30S and 50S subunits, it traverses the body of the 30S subunit contacting proteins on the other side and probably holding the rRNA structure together. The combined cluster of proteins S8, S12 and S17 appears to hold together the shoulder…	.	.	.	GO:0006412|translationGO:0006412|translation	GO:0003723|RNA binding;GO:0003735|structural constituent of ribosome;GO:0045182|translation regulator activityGO:0003735|structural constituent of ribosome	GO:0022627|cytosolic small ribosomal subunit;GO:0016020|membrane;GO:0005840|ribosome;GO:0015935|small ribosomal subunitGO:0005622|intracellular;GO:0005840|ribosome	K02973|RP-S23e, RPS23; small subunit ribosomal protein S23e	map03010|Ribosome
genefamily9332	Protein.evm.model.utg795.18_TLEUC::evm.model.utg795.18_TLEUC	1-1[-]	gi|724938070|ref|XR_750497.1|	1081	E:0	PREDICTED: Rhinopithecus roxellana 60S ribosomal protein L14 pseudogene (LOC104680742), misc_RNA	gi|795156687|ref|XP_011839693.1|	253	E:5e-82	PREDICTED: 60S ribosomal protein L14 isoform X1 [Mandrillus leucophaeus]	RL14_HUMAN	246	E:1e-80	RecName: Full=60S ribosomal protein L14;^Eukaryota; Metazoa; Chordata; Craniata; Vertebrata; Euteleostomi; Mammalia; Eutheria; Euarchontoglires; Primates; Haplorrhini; Catarrhini; Hominidae; Homo	RL14_HUMAN	375	E:1e-131	RecName: Full=60S ribosomal protein L14;^Eukaryota; Metazoa; Chordata; Craniata; Vertebrata; Euteleostomi; Mammalia; Eutheria; Euarchontoglires; Primates; Haplorrhini; Catarrhini; Hominidae; Homo	PF01929.16	Ribosomal_L14e	Ribosomal protein L14	COG2163	(ribosomal) protein	.	.	.	GO:0000184|nuclear-transcribed mRNA catabolic process, nonsense-mediated decay;GO:0042273|ribosomal large subunit biogenesis;GO:0006364|rRNA processing;GO:0006614|SRP-dependent cotranslational protein targeting to membrane;GO:0006412|translation;GO:0006413|translational initiation;GO:0019083|viral transcriptionGO:0006412|translation	GO:0045296|cadherin binding;GO:0003723|RNA binding;GO:0003735|structural constituent of ribosomeGO:0003735|structural constituent of ribosome	GO:0005829|cytosol;GO:0022625|cytosolic large ribosomal subunit;GO:0070062|extracellular exosome;GO:0016020|membraneGO:0005622|intracellular;GO:0005840|ribosome	K02875|RP-L14e, RPL14; large subunit ribosomal protein L14e	map03010|Ribosome
genefamily7675	Protein.evm.model.utg1186.20_TLEUC::evm.model.utg1186.20_TLEUC	1-1[-]	gi|724952148|ref|XM_010353811.1|	1009	E:0	.^.	gi|635016013|ref|XP_008018140.1|	363	E:6e-126	PREDICTED: LOW QUALITY PROTEIN: putative RNA polymerase II subunit A C-terminal domain phosphatase SSU72-like protein 2 [Chlorocebus sabaeus]	SSU72_MOUSE	285	E:2e-96	RecName: Full=RNA polymerase II subunit A C-terminal domain phosphatase SSU72;^Eukaryota; Metazoa; Chordata; Craniata; Vertebrata; Euteleostomi; Mammalia; Eutheria; Euarchontoglires; Glires; Rodentia; Myomorpha; Muroidea; Muridae; Murinae; Mus; Mus	SSU72_MOUSE	285	E:1e-96	RecName: Full=RNA polymerase II subunit A C-terminal domain phosphatase SSU72;^Eukaryota; Metazoa; Chordata; Craniata; Vertebrata; Euteleostomi; Mammalia; Eutheria; Euarchontoglires; Glires; Rodentia; Myomorpha; Muroidea; Muridae; Murinae; Mus; Mus	PF04722.12	Ssu72	Ssu72-like protein	COG5211	RNA polymerase II subunit A C-terminal domain phosphatase	.	.	.	GO:0070940|dephosphorylation of RNA polymerase II C-terminal domain;GO:0006378|mRNA polyadenylation;GO:0006369|termination of RNA polymerase II transcriptionGO:0006397|mRNA processing	GO:0008420|CTD phosphatase activityGO:0004721|phosphoprotein phosphatase activity	GO:0005829|cytosol;GO:0005847|mRNA cleavage and polyadenylation specificity factor complex;GO:0005654|nucleoplasmGO:0005634|nucleus	K15544|SSU72; RNA polymerase II subunit A C-terminal domain phosphatase SSU72 [EC:3.1.3.16]	map03015|mRNA surveillance pathway
genefamily11664	Protein.evm.model.utg2184.2_TLEUC::evm.model.utg2184.2_TLEUC	1-1[-]	gi|982324958|ref|XM_015444590.1|	1317	E:0	PREDICTED: Macaca fascicularis C-terminal-binding protein 2-like (LOC102127640), mRNA	gi|967508527|ref|XP_014984325.1|	591	E:0	PREDICTED: LOW QUALITY PROTEIN: C-terminal-binding protein 2-like [Macaca mulatta]	CTBP2_HUMAN	554	E:0	RecName: Full=C-terminal-binding protein 2;^Eukaryota; Metazoa; Chordata; Craniata; Vertebrata; Euteleostomi; Mammalia; Eutheria; Euarchontoglires; Primates; Haplorrhini; Catarrhini; Hominidae; Homo	CTBP2_HUMAN	576	E:0	RecName: Full=C-terminal-binding protein 2;^Eukaryota; Metazoa; Chordata; Craniata; Vertebrata; Euteleostomi; Mammalia; Eutheria; Euarchontoglires; Primates; Haplorrhini; Catarrhini; Hominidae; Homo	PF02826.18	2-Hacid_dh_C	D-isomer specific 2-hydroxyacid dehydrogenase, NAD binding domain	COG0111	Dehydrogenase	.	.	.	GO:0008285|negative regulation of cell proliferation;GO:0045892|negative regulation of transcription, DNA-templated;GO:0035563|positive regulation of chromatin binding;GO:0048386|positive regulation of retinoic acid receptor signaling pathway;GO:0045944|positive regulation of transcription from RNA polymerase II promoter;GO:0006351|transcription, DNA-templated;GO:0019079|viral genome replication;…	GO:0003682|chromatin binding;GO:0030267|glyoxylate reductase (NADP) activity;GO:0016618|hydroxypyruvate reductase activity;GO:0051287|NAD binding;GO:0032403|protein complex binding;GO:0042803|protein homodimerization activity;GO:0019901|protein kinase binding;GO:0042974|retinoic acid receptor binding;GO:0003713|transcription coactivator activity;GO:0003714|transcription corepressor activityGO:005…	GO:0030054|cell junction;GO:0005829|cytosol;GO:0005634|nucleus;GO:0097470|ribbon synapse;GO:0017053|transcriptional repressor complex	K04496|CTBP; C-terminal binding protein	map04330|Notch signaling pathway;map04310|Wnt signaling pathway;map05200|Pathways in cancer;map05220|Chronic myeloid leukemia
genefamily7881	Protein.evm.model.utg435.22_TLEUC::evm.model.utg435.22_TLEUC	1-1[-]	gi|724851237|ref|XM_010368616.1|	976	E:0	PREDICTED: Rhinopithecus roxellana ferritin, light polypeptide (FTL), mRNA	gi|724851238|ref|XP_010366918.1|	334	E:7e-115	PREDICTED: ferritin light chain [Rhinopithecus roxellana]	FRIL_PONAB	329	E:3e-114	RecName: Full=Ferritin light chain;^Eukaryota; Metazoa; Chordata; Craniata; Vertebrata; Euteleostomi; Mammalia; Eutheria; Euarchontoglires; Primates; Haplorrhini; Catarrhini; Hominidae; Pongo	FRIL_PONAB	355	E:1e-124	RecName: Full=Ferritin light chain;^Eukaryota; Metazoa; Chordata; Craniata; Vertebrata; Euteleostomi; Mammalia; Eutheria; Euarchontoglires; Primates; Haplorrhini; Catarrhini; Hominidae; Pongo	PF00210.23	Ferritin	Ferritin-like domain	ENOG4111Q1M	Stores iron in a soluble, non-toxic, readily available form. Important for iron homeostasis	.	.	.	GO:0006879|cellular iron ion homeostasis;GO:0006826|iron ion transportGO:0006879|cellular iron ion homeostasis	GO:0008199|ferric iron binding;GO:0005506|iron ion bindingGO:0008199|ferric iron binding	GO:0008043|intracellular ferritin complex	K13625|FTL; ferritin light chain	map04978|Mineral absorption
genefamily2123	Protein.evm.model.utg169.53_TLEUC::evm.model.utg169.53_TLEUC	1-1[-]	gi|724818979|ref|XM_010362539.1|	638	E:2e-179	PREDICTED: Rhinopithecus roxellana ribosomal protein S20 (RPS20), transcript variant X2, mRNA	gi|4506697|ref|NP_001014.1|	229	E:2e-75	40S ribosomal protein S20 isoform 2 [Homo sapiens]	RS20_RAT	229	E:5e-77	RecName: Full=40S ribosomal protein S20;^Eukaryota; Metazoa; Chordata; Craniata; Vertebrata; Euteleostomi; Mammalia; Eutheria; Euarchontoglires; Glires; Rodentia; Myomorpha; Muroidea; Muridae; Murinae; Rattus	RS20_RAT	229	E:4e-77	RecName: Full=40S ribosomal protein S20;^Eukaryota; Metazoa; Chordata; Craniata; Vertebrata; Euteleostomi; Mammalia; Eutheria; Euarchontoglires; Glires; Rodentia; Myomorpha; Muroidea; Muridae; Murinae; Rattus	PF00338.21	Ribosomal_S10	Ribosomal protein S10p/S20e	COG0051	tRNA binding	.	.	.	GO:0002181|cytoplasmic translation	GO:0003723|RNA binding;GO:0003735|structural constituent of ribosome	GO:0022627|cytosolic small ribosomal subunit	K02969|RP-S20e, RPS20; small subunit ribosomal protein S20e	map03010|Ribosome
genefamily6309	Protein.evm.model.utg229.44_TLEUC::evm.model.utg229.44_TLEUC	1-1[-]	gi|795574599|ref|XM_012055452.1|	457	E:4e-125	PREDICTED: Cercocebus atys fatty acid binding protein 5 (psoriasis-associated) (FABP5), mRNA	gi|355783213|gb|EHH65134.1|	173	E:4e-53	Epidermal-type fatty acid-binding protein [Macaca fascicularis]	FABP5_HUMAN	129	E:1e-37	RecName: Full=Fatty acid-binding protein, epidermal;^Eukaryota; Metazoa; Chordata; Craniata; Vertebrata; Euteleostomi; Mammalia; Eutheria; Euarchontoglires; Primates; Haplorrhini; Catarrhini; Hominidae; Homo	FABP5_HUMAN	129	E:1e-37	RecName: Full=Fatty acid-binding protein, epidermal;^Eukaryota; Metazoa; Chordata; Craniata; Vertebrata; Euteleostomi; Mammalia; Eutheria; Euarchontoglires; Primates; Haplorrhini; Catarrhini; Hominidae; Homo	PF00061.22	Lipocalin	Lipocalin / cytosolic fatty-acid binding protein family	ENOG4111US8	acid binding protein	.	.	.	GO:0008544|epidermis development;GO:0006006|glucose metabolic process;GO:0015758|glucose transport;GO:0006629|lipid metabolic process;GO:0043312|neutrophil degranulation;GO:0006656|phosphatidylcholine biosynthetic process;GO:0019433|triglyceride catabolic process	GO:0005504|fatty acid binding;GO:0008289|lipid binding;GO:0005215|transporter activity	GO:0035578|azurophil granule lumen;GO:0005737|cytoplasm;GO:0005829|cytosol;GO:0070062|extracellular exosome;GO:0005576|extracellular region;GO:0005654|nucleoplasm;GO:0005886|plasma membrane;GO:0030667|secretory granule membrane	K08754|FABP5; fatty acid-binding protein 5, epidermal	map03320|PPAR signaling pathway
genefamily4132	Protein.evm.model.utg185.31_TLEUC::evm.model.utg185.31_TLEUC	1-1[-]	gi|795099937|ref|XR_001005339.1|	1120	E:0	PREDICTED: Mandrillus leucophaeus cofilin-1 pseudogene (LOC105534844), transcript variant X2, misc_RNA	gi|585176966|ref|XP_006740223.1|	296	E:1e-98	PREDICTED: cofilin-1 isoform X3 [Leptonychotes weddellii]	COF1_HUMAN	202	E:5e-64	RecName: Full=Cofilin-1;^Eukaryota; Metazoa; Chordata; Craniata; Vertebrata; Euteleostomi; Mammalia; Eutheria; Euarchontoglires; Primates; Haplorrhini; Catarrhini; Hominidae; Homo	COF1_HUMAN	202	E:6e-64	RecName: Full=Cofilin-1;^Eukaryota; Metazoa; Chordata; Craniata; Vertebrata; Euteleostomi; Mammalia; Eutheria; Euarchontoglires; Primates; Haplorrhini; Catarrhini; Hominidae; Homo	PF00241.19	Cofilin_ADF	Cofilin/tropomyosin-type actin-binding protein	ENOG41122P5	actin-depolymerizing factor	.	.	.	GO:0030036|actin cytoskeleton organization;GO:0030042|actin filament depolymerization;GO:0030043|actin filament fragmentation;GO:0030030|cell projection organization;GO:0071364|cellular response to epidermal growth factor stimulus;GO:0071362|cellular response to ether;GO:0070301|cellular response to hydrogen peroxide;GO:1990314|cellular response to insulin-like growth factor stimulus;GO:0071347|c…	GO:0051015|actin filament binding;GO:1902936|phosphatidylinositol bisphosphate binding;GO:0019903|protein phosphatase bindingGO:0003779|actin binding	GO:0005911|cell-cell junction;GO:0090732|cofilin-actin rod;GO:0030864|cortical actin cytoskeleton;GO:0005737|cytoplasm;GO:0043197|dendritic spine;GO:0070062|extracellular exosome;GO:0031012|extracellular matrix;GO:0005615|extracellular space;GO:0030175|filopodium;GO:0005925|focal adhesion;GO:0030426|growth cone;GO:0031258|lamellipodium membrane;GO:0016020|membrane;GO:0031966|mitochondrial membran…	K05765|CFL; cofilin	map05133|Pertussis;map04360|Axon guidance;map04666|Fc gamma R-mediated phagocytosis;map04810|Regulation of actin cytoskeleton
genefamily4101	Protein.evm.model.utg395.46_TLEUC::evm.model.utg395.46_TLEUC	1-1[-]	gi|724798013|ref|XM_010364842.1|	571	E:1e-159	PREDICTED: Rhinopithecus roxellana histone H4 (LOC104663570), mRNA	gi|351709298|gb|EHB12217.1|	164	E:2e-50	Histone H4 [Heterocephalus glaber]	H4_XENTR	163	E:3e-51	RecName: Full=Histone H4;^Eukaryota; Metazoa; Chordata; Craniata; Vertebrata; Euteleostomi; Amphibia; Batrachia; Anura; Pipoidea; Pipidae; Xenopodinae; Xenopus; Silurana	H4_XENTR	200	E:8e-66	RecName: Full=Histone H4;^Eukaryota; Metazoa; Chordata; Craniata; Vertebrata; Euteleostomi; Amphibia; Batrachia; Anura; Pipoidea; Pipidae; Xenopodinae; Xenopus; Silurana	PF15511.5	CENP-T_C	Centromere kinetochore component CENP-T histone fold	COG2036	Core component of nucleosome. Nucleosomes wrap and compact DNA into chromatin, limiting DNA accessibility to the cellular machineries which require DNA as a template. Histones thereby play a central role in transcription regulation, DNA repair, DNA replication and chromosomal stability. DNA accessibility is regulated via a complex set of post-translational modifications of histones, also called h…	.	.	.	GO:0006352|DNA-templated transcription, initiation;GO:0006334|nucleosome assemblyGO:0006352|DNA-templated transcription, initiation	GO:0003677|DNA binding;GO:0042393|histone binding;GO:0046982|protein heterodimerization activity	GO:0000788|nuclear nucleosome	K11254|H4; histone H4	map05322|Systemic lupus erythematosus;map05203|Viral carcinogenesis;map05034|Alcoholism
genefamily51	Protein.evm.model.utg975.1_TLEUC::evm.model.utg975.1_TLEUC	1-1[-]	gi|795184779|ref|XM_011946149.1|	387	E:9e-104	PREDICTED: Colobus angolensis palliatus tropomyosin alpha-3 chain-like (LOC105514649), transcript variant X4, mRNA	gi|440892901|gb|ELR45893.1|	256	E:2e-83	hypothetical protein M91_03048 [Bos mutus]	TPM3_RAT	245	E:2e-80	RecName: Full=Tropomyosin alpha-3 chain;^Eukaryota; Metazoa; Chordata; Craniata; Vertebrata; Euteleostomi; Mammalia; Eutheria; Euarchontoglires; Glires; Rodentia; Myomorpha; Muroidea; Muridae; Murinae; Rattus	TPM3_RAT	245	E:2e-80	RecName: Full=Tropomyosin alpha-3 chain;^Eukaryota; Metazoa; Chordata; Craniata; Vertebrata; Euteleostomi; Mammalia; Eutheria; Euarchontoglires; Glires; Rodentia; Myomorpha; Muroidea; Muridae; Murinae; Rattus	PF12718.6	Tropomyosin_1	Tropomyosin like	ENOG410XR5K	Tropomyosin	.	.	.	GO:0007015|actin filament organization;GO:0007420|brain development;GO:0006936|muscle contraction	GO:0051015|actin filament binding;GO:0008307|structural constituent of muscle	GO:0005884|actin filament;GO:0005903|brush border;GO:0005862|muscle thin filament tropomyosin	K09290|TPM3; tropomyosin 3	map05200|Pathways in cancer;map05216|Thyroid cancer;map04261|Adrenergic signaling in cardiomyocytes;map05410|Hypertrophic cardiomyopathy (HCM);map04260|Cardiac muscle contraction;map05414|Dilated cardiomyopathy
genefamily4529	Protein.evm.model.utg293.21_TLEUC::evm.model.utg293.21_TLEUC	1-1[-]	gi|982283260|ref|XM_005571997.2|	909	E:0	PREDICTED: Macaca fascicularis heterogeneous nuclear ribonucleoprotein A1-like (LOC102147135), mRNA	gi|39654464|pdb|1PGZ|A	103	E:2e-24	Chain A, Crystal Structure Of Up1 Complexed With D(Ttagggttag(6-Mi) G); A Human Telomeric Repeat Containing 6-Methyl-8-(2- Deoxy-Beta-Ribofuranosyl)isoxanthopteridine (6-Mi)	RA1L2_HUMAN	100	E:8e-24	RecName: Full=Heterogeneous nuclear ribonucleoprotein A1-like 2;^Eukaryota; Metazoa; Chordata; Craniata; Vertebrata; Euteleostomi; Mammalia; Eutheria; Euarchontoglires; Primates; Haplorrhini; Catarrhini; Hominidae; Homo	ROA1_PANTR	181	E:1e-54	RecName: Full=Heterogeneous nuclear ribonucleoprotein A1;^Eukaryota; Metazoa; Chordata; Craniata; Vertebrata; Euteleostomi; Mammalia; Eutheria; Euarchontoglires; Primates; Haplorrhini; Catarrhini; Hominidae; Pan	PF11627.7	HnRNPA1	Nuclear factor hnRNPA1	COG0724	Rna-binding protein	.	.	.	GO:1903936|cellular response to sodium arsenite;GO:0006397|mRNA processing;GO:0051028|mRNA transport;GO:0008380|RNA splicing	GO:0003723|RNA binding	GO:0005737|cytoplasm;GO:0030529|intracellular ribonucleoprotein complex;GO:0005634|nucleus;GO:0005681|spliceosomal complex	K12741|HNRNPA1_3; heterogeneous nuclear ribonucleoprotein A1/A3	map03040|Spliceosome
genefamily1478	Protein.evm.model.utg892.62_TLEUC::evm.model.utg892.62_TLEUC	1-1[-]	gi|966989487|ref|XM_015116205.1|	2383	E:0	PREDICTED: Macaca mulatta tubulin beta 4B class IVb (TUBB4B), transcript variant X1, mRNA	gi|634865305|ref|XP_007945164.1|	857	E:0	PREDICTED: tubulin beta-4B chain isoform X1 [Orycteropus afer afer]	TBB_PARLI	856	E:0	RecName: Full=Tubulin beta chain;^Eukaryota; Metazoa; Echinodermata; Eleutherozoa; Echinozoa; Echinoidea; Euechinoidea; Echinacea; Echinoida; Echinidae; Paracentrotus	TBB4B_MOUSE	936	E:0	RecName: Full=Tubulin beta-4B chain;^Eukaryota; Metazoa; Chordata; Craniata; Vertebrata; Euteleostomi; Mammalia; Eutheria; Euarchontoglires; Glires; Rodentia; Myomorpha; Muroidea; Muridae; Murinae; Mus; Mus	PF00091.24	Tubulin	Tubulin/FtsZ family, GTPase domain	COG5023	protein polymerization	.	.	.	GO:0007017|microtubule-based process	GO:0003725|double-stranded RNA binding;GO:0005525|GTP binding;GO:0003924|GTPase activity;GO:0005200|structural constituent of cytoskeletonGO:0003924|GTPase activity	GO:0005737|cytoplasm;GO:0070062|extracellular exosome;GO:0031012|extracellular matrix;GO:1903561|extracellular vesicle;GO:0005874|microtubule;GO:0015630|microtubule cytoskeleton;GO:0043209|myelin sheath;GO:0005634|nucleus;GO:0045298|tubulin complex	K07375|TUBB; tubulin beta	map05130|Pathogenic Escherichia coli infection;map04145|Phagosome;map04540|Gap junction
genefamily18902	Protein.evm.model.utg672.9_TLEUC::evm.model.utg672.9_TLEUC	1-1[-]	gi|795148120|ref|XM_011938629.1|	1033	E:0	PREDICTED: Colobus angolensis palliatus phosphoserine phosphatase (PSPH), transcript variant X2, mRNA	gi|548961392|ref|NP_001271505.1|	391	E:3e-136	uncharacterized protein LOC101866390 [Macaca fascicularis]	SERB_PONAB	388	E:1e-136	RecName: Full=Phosphoserine phosphatase;^Eukaryota; Metazoa; Chordata; Craniata; Vertebrata; Euteleostomi; Mammalia; Eutheria; Euarchontoglires; Primates; Haplorrhini; Catarrhini; Hominidae; Pongo	SERB_PONAB	389	E:7e-137	RecName: Full=Phosphoserine phosphatase;^Eukaryota; Metazoa; Chordata; Craniata; Vertebrata; Euteleostomi; Mammalia; Eutheria; Euarchontoglires; Primates; Haplorrhini; Catarrhini; Hominidae; Pongo	PF00702.25	Hydrolase	haloacid dehalogenase-like hydrolase	COG0560	phosphoserine phosphatase activity	.	.	.	GO:0006564|L-serine biosynthetic process;GO:0006563|L-serine metabolic process	GO:0005509|calcium ion binding;GO:0000287|magnesium ion binding;GO:0004647|phosphoserine phosphatase activityGO:0016791|phosphatase activity;GO:0000287|magnesium ion binding;GO:0008253|5'-nucleotidase activity	GO:0005737|cytoplasm	K01079|serB, PSPH; phosphoserine phosphatase [EC:3.1.3.3]	map01200|Carbon metabolism;map00680|Methane metabolism;map01230|Biosynthesis of amino acids;map00260|Glycine, serine and threonine metabolism;map01100|Metabolic pathways;map01120|Microbial metabolism in diverse environments;map01130|Biosynthesis of antibiotics
genefamily4106	Protein.evm.model.utg395.47_TLEUC::evm.model.utg395.47_TLEUC	1-1[-]	gi|795294478|ref|XM_011966494.1|	701	E:0	PREDICTED: Mandrillus leucophaeus uncharacterized LOC105529367 (LOC105529367), mRNA	gi|635096702|ref|XP_007971598.1|	277	E:4e-93	PREDICTED: histone H3.1-like [Chlorocebus sabaeus]	H31_RAT	275	E:3e-94	RecName: Full=Histone H3.1;^Eukaryota; Metazoa; Chordata; Craniata; Vertebrata; Euteleostomi; Mammalia; Eutheria; Euarchontoglires; Glires; Rodentia; Myomorpha; Muroidea; Muridae; Murinae; Rattus	H31_RAT	275	E:2e-94	RecName: Full=Histone H3.1;^Eukaryota; Metazoa; Chordata; Craniata; Vertebrata; Euteleostomi; Mammalia; Eutheria; Euarchontoglires; Glires; Rodentia; Myomorpha; Muroidea; Muridae; Murinae; Rattus	PF00125.23	Histone	Core histone H2A/H2B/H3/H4	COG2036	Core component of nucleosome. Nucleosomes wrap and compact DNA into chromatin, limiting DNA accessibility to the cellular machineries which require DNA as a template. Histones thereby play a central role in transcription regulation, DNA repair, DNA replication and chromosomal stability. DNA accessibility is regulated via a complex set of post-translational modifications of histones, also called h…	.	.	.	GO:0006335|DNA replication-dependent nucleosome assembly;GO:0006334|nucleosome assembly;GO:0051290|protein heterotetramerization;GO:0060968|regulation of gene silencing	GO:0045296|cadherin binding;GO:0042393|histone binding;GO:0031492|nucleosomal DNA binding;GO:0046982|protein heterodimerization activityGO:0003677|DNA binding	GO:0070062|extracellular exosome;GO:0016020|membrane;GO:0000784|nuclear chromosome, telomeric region;GO:0000788|nuclear nucleosome;GO:0005654|nucleoplasm;GO:0000786|nucleosome;GO:0005634|nucleus;GO:0043234|protein complex	K11253|H3; histone H3	map05322|Systemic lupus erythematosus;map05034|Alcoholism;map05202|Transcriptional misregulation in cancer
genefamily11359	Protein.evm.model.utg399.80_TLEUC::evm.model.utg399.80_TLEUC	1-1[-]	gi|724856157|ref|XM_010369613.1|	1441	E:0	PREDICTED: Rhinopithecus roxellana interleukin 4 induced 1 (IL4I1), mRNA	gi|724856158|ref|XP_010367915.1|	525	E:0	PREDICTED: L-amino-acid oxidase [Rhinopithecus roxellana]	OXLA_HUMAN	489	E:9e-170	RecName: Full=L-amino-acid oxidase;^Eukaryota; Metazoa; Chordata; Craniata; Vertebrata; Euteleostomi; Mammalia; Eutheria; Euarchontoglires; Primates; Haplorrhini; Catarrhini; Hominidae; Homo	OXLA_HUMAN	514	E:7e-180	RecName: Full=L-amino-acid oxidase;^Eukaryota; Metazoa; Chordata; Craniata; Vertebrata; Euteleostomi; Mammalia; Eutheria; Euarchontoglires; Primates; Haplorrhini; Catarrhini; Hominidae; Homo	PF01593.23	Amino_oxidase	Flavin containing amine oxidoreductase	COG1231	L-amino-acid oxidase activity	.	.	.	GO:0006559|L-phenylalanine catabolic processGO:0055114|oxidation-reduction process	GO:0001716|L-amino-acid oxidase activityGO:0016491|oxidoreductase activity	GO:0005576|extracellular region;GO:0005764|lysosome	K03334|IL4I1; L-amino-acid oxidase [EC:1.4.3.2]	map00280|Valine, leucine and isoleucine degradation;map00250|Alanine, aspartate and glutamate metabolism;map00950|Isoquinoline alkaloid biosynthesis;map00400|Phenylalanine, tyrosine and tryptophan biosynthesis;map00270|Cysteine and methionine metabolism;map00360|Phenylalanine metabolism;map01100|Metabolic pathways;map00380|Tryptophan metabolism;map00350|Tyrosine metabolism
genefamily2962	Protein.evm.model.utg598.23_TLEUC::evm.model.utg598.23_TLEUC	1-1[-]	gi|724943058|ref|XR_750636.1|	1057	E:0	PREDICTED: Rhinopithecus roxellana 26S protease regulatory subunit 4 pseudogene (LOC104681957), misc_RNA	gi|690432346|ref|XP_009317798.1|	606	E:0	PREDICTED: 26S protease regulatory subunit 4 [Pygoscelis adeliae]	PRS4_RAT	600	E:0	RecName: Full=26S proteasome regulatory subunit 4;^Eukaryota; Metazoa; Chordata; Craniata; Vertebrata; Euteleostomi; Mammalia; Eutheria; Euarchontoglires; Glires; Rodentia; Myomorpha; Muroidea; Muridae; Murinae; Rattus	PRS4_RAT	600	E:0	RecName: Full=26S proteasome regulatory subunit 4;^Eukaryota; Metazoa; Chordata; Craniata; Vertebrata; Euteleostomi; Mammalia; Eutheria; Euarchontoglires; Glires; Rodentia; Myomorpha; Muroidea; Muridae; Murinae; Rattus	PF00004.28	AAA	ATPase family associated with various cellular activities (AAA)	COG1222	26S protease regulatory subunit	.	.	.	GO:1901215|negative regulation of neuron death;GO:0045899|positive regulation of RNA polymerase II transcriptional preinitiation complex assembly;GO:0030433|ubiquitin-dependent ERAD pathway	GO:0005524|ATP binding;GO:0016887|ATPase activity;GO:0036402|proteasome-activating ATPase activity;GO:0003723|RNA binding;GO:0017025|TBP-class protein bindingGO:0005524|ATP binding	GO:0031597|cytosolic proteasome complex;GO:0016020|membrane;GO:0031595|nuclear proteasome complex;GO:0005654|nucleoplasm;GO:0005634|nucleus;GO:0022624|proteasome accessory complex;GO:0008540|proteasome regulatory particle, base subcomplex	K03062|PSMC1, RPT2; 26S proteasome regulatory subunit T2	map03050|Proteasome;map05169|Epstein-Barr virus infection;map05203|Viral carcinogenesis;map04113|Meiosis - yeast;map04111|Cell cycle - yeast
genefamily7357	Protein.evm.model.utg375.106_TLEUC::evm.model.utg375.106_TLEUC	1-1[-]	gi|21070780|gb|AC013277.9|	316	E:1e-82	Homo sapiens BAC clone RP11-480N9 from 2, complete sequence	gi|982974021|ref|XP_015317173.1|	67.8	E:8e-12	PREDICTED: histone H2B type 1-H-like [Bos taurus]	H2B1N_BOVIN	67.4	E:4e-13	RecName: Full=Histone H2B type 1-N;^Eukaryota; Metazoa; Chordata; Craniata; Vertebrata; Euteleostomi; Mammalia; Eutheria; Laurasiatheria; Cetartiodactyla; Ruminantia; Pecora; Bovidae; Bovinae; Bos	H2B1K_MOUSE	124	E:1e-34	RecName: Full=Histone H2B type 1-K;^Eukaryota; Metazoa; Chordata; Craniata; Vertebrata; Euteleostomi; Mammalia; Eutheria; Euarchontoglires; Glires; Rodentia; Myomorpha; Muroidea; Muridae; Murinae; Mus; Mus	PF00125.23	Histone	Core histone H2A/H2B/H3/H4	ENOG4111NV5	Core component of nucleosome. Nucleosomes wrap and compact DNA into chromatin, limiting DNA accessibility to the cellular machineries which require DNA as a template. Histones thereby play a central role in transcription regulation, DNA repair, DNA replication and chromosomal stability. DNA accessibility is regulated via a complex set of post-translational modifications of histones, also called h…	.	.	.	GO:0019731|antibacterial humoral response;GO:0050830|defense response to Gram-positive bacterium;GO:0002227|innate immune response in mucosa;GO:0006334|nucleosome assembly	GO:0003677|DNA binding;GO:0046982|protein heterodimerization activityGO:0003677|DNA binding	GO:0005829|cytosol;GO:0005615|extracellular space;GO:0005654|nucleoplasm;GO:0000786|nucleosome;GO:0005634|nucleus	K11252|H2B; histone H2B	map05322|Systemic lupus erythematosus;map05203|Viral carcinogenesis;map05034|Alcoholism
genefamily7630	Protein.evm.model.utg1874.1_TLEUC::evm.model.utg1874.1_TLEUC	1-1[-]	gi|982294679|ref|XR_001484962.1|	375	E:8e-101	PREDICTED: Macaca fascicularis ATP synthase subunit g, mitochondrial pseudogene (LOC102122324), misc_RNA	gi|355566644|gb|EHH23023.1|	135	E:2e-39	hypothetical protein EGK_06396 [Macaca mulatta]	ATP5L_HUMAN	131	E:3e-39	RecName: Full=ATP synthase subunit g, mitochondrial;^Eukaryota; Metazoa; Chordata; Craniata; Vertebrata; Euteleostomi; Mammalia; Eutheria; Euarchontoglires; Primates; Haplorrhini; Catarrhini; Hominidae; Homo	ATP5L_HUMAN	131	E:2e-39	RecName: Full=ATP synthase subunit g, mitochondrial;^Eukaryota; Metazoa; Chordata; Craniata; Vertebrata; Euteleostomi; Mammalia; Eutheria; Euarchontoglires; Primates; Haplorrhini; Catarrhini; Hominidae; Homo	PF04718.14	ATP-synt_G	Mitochondrial ATP synthase g subunit	ENOG4111TZ1	Mitochondrial membrane ATP synthase (F(1)F(0) ATP synthase or Complex V) produces ATP from ADP in the presence of a proton gradient across the membrane which is generated by electron transport complexes of the respiratory chain. F-type ATPases consist of two structural domains, F(1) - containing the extramembraneous catalytic core, and F(0) - containing the membrane proton channel, linked togethe…	.	.	.	GO:0006754|ATP biosynthetic process;GO:0099132|ATP hydrolysis coupled cation transmembrane transport;GO:0015986|ATP synthesis coupled proton transport;GO:0042407|cristae formation;GO:0042776|mitochondrial ATP synthesis coupled proton transportGO:0015986|ATP synthesis coupled proton transport	GO:0015078|hydrogen ion transmembrane transporter activity;GO:0022857|transmembrane transporter activityGO:0015078|hydrogen ion transmembrane transporter activity	GO:0070062|extracellular exosome;GO:0005743|mitochondrial inner membrane;GO:0005753|mitochondrial proton-transporting ATP synthase complex;GO:0000276|mitochondrial proton-transporting ATP synthase complex, coupling factor F(o);GO:0005739|mitochondrionGO:0000276|mitochondrial proton-transporting ATP synthase complex, coupling factor F(o)	K02140|ATPeFG, ATP5L, ATP20; F-type H+-transporting ATPase subunit g	map01100|Metabolic pathways;map00190|Oxidative phosphorylation
genefamily4680	Protein.evm.model.utg500.1_TLEUC::evm.model.utg500.1_TLEUC	1-1[-]	gi|795405389|ref|XM_012088552.1|	604	E:3e-169	PREDICTED: Cercocebus atys ribose 5-phosphate isomerase A (RPIA), mRNA	gi|33126317|gb|AAK95569.1|	289	E:4e-95	ribose 5-phosphate isomerase [Homo sapiens]	RPIA_HUMAN	287	E:9e-95	RecName: Full=Ribose-5-phosphate isomerase;^Eukaryota; Metazoa; Chordata; Craniata; Vertebrata; Euteleostomi; Mammalia; Eutheria; Euarchontoglires; Primates; Haplorrhini; Catarrhini; Hominidae; Homo	RPIA_HUMAN	288	E:3e-95	RecName: Full=Ribose-5-phosphate isomerase;^Eukaryota; Metazoa; Chordata; Craniata; Vertebrata; Euteleostomi; Mammalia; Eutheria; Euarchontoglires; Primates; Haplorrhini; Catarrhini; Hominidae; Homo	PF06026.13	Rib_5-P_isom_A	Ribose 5-phosphate isomerase A (phosphoriboisomerase A)	COG0120	phosphoriboisomerase A	.	.	.	GO:0006014|D-ribose metabolic process;GO:0006098|pentose-phosphate shunt;GO:0009052|pentose-phosphate shunt, non-oxidative branchGO:0009052|pentose-phosphate shunt, non-oxidative branch	GO:0042802|identical protein binding;GO:0048029|monosaccharide binding;GO:0004751|ribose-5-phosphate isomerase activityGO:0004751|ribose-5-phosphate isomerase activity	GO:0005829|cytosol;GO:0043231|intracellular membrane-bounded organelle	K01807|rpiA; ribose 5-phosphate isomerase A [EC:5.3.1.6]	map00030|Pentose phosphate pathway;map01200|Carbon metabolism;map01230|Biosynthesis of amino acids;map00710|Carbon fixation in photosynthetic organisms;map01110|Biosynthesis of secondary metabolites;map01100|Metabolic pathways;map01120|Microbial metabolism in diverse environments;map01130|Biosynthesis of antibiotics
genefamily3495	Protein.evm.model.utg21.23_TLEUC::evm.model.utg21.23_TLEUC	1-1[-]	gi|724939354|ref|XM_010387492.1|	737	E:0	PREDICTED: Rhinopithecus roxellana 40S ribosomal protein S17 (LOC104681253), mRNA	gi|4506693|ref|NP_001012.1|	272	E:1e-91	40S ribosomal protein S17 [Homo sapiens]	RS17_HUMAN	272	E:4e-93	RecName: Full=40S ribosomal protein S17 {ECO:0000305};^Eukaryota; Metazoa; Chordata; Craniata; Vertebrata; Euteleostomi; Mammalia; Eutheria; Euarchontoglires; Primates; Haplorrhini; Catarrhini; Hominidae; Homo	RS17_HUMAN	272	E:4e-93	RecName: Full=40S ribosomal protein S17 {ECO:0000305};^Eukaryota; Metazoa; Chordata; Craniata; Vertebrata; Euteleostomi; Mammalia; Eutheria; Euarchontoglires; Primates; Haplorrhini; Catarrhini; Hominidae; Homo	PF00833.17	Ribosomal_S17e	Ribosomal S17	COG1383	Ribosomal protein	.	.	.	GO:0034101|erythrocyte homeostasis;GO:0000184|nuclear-transcribed mRNA catabolic process, nonsense-mediated decay;GO:0000028|ribosomal small subunit assembly;GO:0042274|ribosomal small subunit biogenesis;GO:0006364|rRNA processing;GO:0006614|SRP-dependent cotranslational protein targeting to membrane;GO:0006412|translation;GO:0006413|translational initiation;GO:0019083|viral transcriptionGO:00064…	GO:0003723|RNA binding;GO:0003735|structural constituent of ribosomeGO:0003735|structural constituent of ribosome	GO:0005829|cytosol;GO:0022627|cytosolic small ribosomal subunit;GO:0070062|extracellular exosome;GO:0031012|extracellular matrix;GO:0005925|focal adhesion;GO:0016020|membrane;GO:0005654|nucleoplasm;GO:0005840|ribosomeGO:0005622|intracellular;GO:0005840|ribosome	K02962|RP-S17e, RPS17; small subunit ribosomal protein S17e	map03010|Ribosome
genefamily13809	Protein.evm.model.utg11.313_TLEUC::evm.model.utg11.313_TLEUC	1-1[-]	gi|685520134|ref|XM_009189665.1|	1319	E:0	PREDICTED: Papio anubis alpha-1,3-mannosyl-glycoprotein 4-beta-N-acetylglucosaminyltransferase-like protein (LOC101007373), transcript variant X5, mRNA	gi|685520135|ref|XP_009187929.1|	644	E:0	PREDICTED: alpha-1,3-mannosyl-glycoprotein 4-beta-N-acetylglucosaminyltransferase-like protein isoform X2 [Papio anubis]	MGT4C_CHICK	157	E:1e-41	RecName: Full=Alpha-1,3-mannosyl-glycoprotein 4-beta-N-acetylglucosaminyltransferase C;^Eukaryota; Metazoa; Chordata; Craniata; Vertebrata; Euteleostomi; Archelosauria; Archosauria; Dinosauria; Saurischia; Theropoda; Coelurosauria; Aves; Neognathae; Galloanserae; Galliformes; Phasianidae; Phasianinae; Gallus	MGT4C_CHICK	157	E:1e-41	RecName: Full=Alpha-1,3-mannosyl-glycoprotein 4-beta-N-acetylglucosaminyltransferase C;^Eukaryota; Metazoa; Chordata; Craniata; Vertebrata; Euteleostomi; Archelosauria; Archosauria; Dinosauria; Saurischia; Theropoda; Coelurosauria; Aves; Neognathae; Galloanserae; Galliformes; Phasianidae; Phasianinae; Gallus	PF04666.12	Glyco_transf_54	N-Acetylglucosaminyltransferase-IV (GnT-IV) conserved region	ENOG410XPSP	alpha-1,3-mannosylglycoprotein 4-beta-N-acetylglucosaminyltransferase activity	.	.	.	GO:0005975|carbohydrate metabolic process;GO:0006486|protein glycosylationGO:0005975|carbohydrate metabolic process	GO:0008454|alpha-1,3-mannosylglycoprotein 4-beta-N-acetylglucosaminyltransferase activity;GO:0046872|metal ion bindingGO:0016758|transferase activity, transferring hexosyl groups	GO:0000139|Golgi membrane;GO:0016021|integral component of membraneGO:0016020|membrane	K13748|MGAT4C; alpha-1,3-mannosylglycoprotein beta-1,4-N-acetylglucosaminyltransferase C [EC:2.4.1.201 2.4.1.145]	map00513|Various types of N-glycan biosynthesis;map01100|Metabolic pathways;map00510|N-Glycan biosynthesis
genefamily4720	Protein.evm.model.utg1186.55_TLEUC::evm.model.utg1186.55_TLEUC	1-1[-]	gi|987976947|emb|LT160000.1|	523	E:4e-145	Macaca fascicularis complete genome, chromosome chr1	gi|119577074|gb|EAW56670.1|	180	E:1e-56	hCG1642034 [Homo sapiens]	RS15A_RAT	162	E:2e-50	RecName: Full=40S ribosomal protein S15a;^Eukaryota; Metazoa; Chordata; Craniata; Vertebrata; Euteleostomi; Mammalia; Eutheria; Euarchontoglires; Glires; Rodentia; Myomorpha; Muroidea; Muridae; Murinae; Rattus	RS15A_RAT	162	E:2e-50	RecName: Full=40S ribosomal protein S15a;^Eukaryota; Metazoa; Chordata; Craniata; Vertebrata; Euteleostomi; Mammalia; Eutheria; Euarchontoglires; Glires; Rodentia; Myomorpha; Muroidea; Muridae; Murinae; Rattus	PF00410.18	Ribosomal_S8	Ribosomal protein S8	COG0096	One of the primary rRNA binding proteins, it binds directly to 16S rRNA central domain where it helps coordinate assembly of the platform of the 30S subunit (By similarity)	.	.	.	GO:0006412|translationGO:0006412|translation	GO:0003735|structural constituent of ribosomeGO:0003735|structural constituent of ribosome	GO:0022627|cytosolic small ribosomal subunitGO:0005840|ribosome	K02957|RP-S15Ae, RPS15A; small subunit ribosomal protein S15Ae	map03010|Ribosome
genefamily3748	Protein.evm.model.utg501.13_TLEUC::evm.model.utg501.13_TLEUC	1-1[-]	gi|694985365|ref|XR_129482.3|	475	E:1e-130	PREDICTED: Pan troglodytes 60S ribosomal protein L21 pseudogene (LOC739465), misc_RNA	gi|586447838|ref|XP_006832101.1|	179	E:1e-55	PREDICTED: 60S ribosomal protein L21-like [Chrysochloris asiatica]	RL21_HUMAN	179	E:1e-56	RecName: Full=60S ribosomal protein L21;^Eukaryota; Metazoa; Chordata; Craniata; Vertebrata; Euteleostomi; Mammalia; Eutheria; Euarchontoglires; Primates; Haplorrhini; Catarrhini; Hominidae; Homo	RL21_HUMAN	179	E:1e-56	RecName: Full=60S ribosomal protein L21;^Eukaryota; Metazoa; Chordata; Craniata; Vertebrata; Euteleostomi; Mammalia; Eutheria; Euarchontoglires; Primates; Haplorrhini; Catarrhini; Hominidae; Homo	PF01157.17	Ribosomal_L21e	Ribosomal protein L21e	COG2139	(ribosomal) protein	.	.	.	GO:0000184|nuclear-transcribed mRNA catabolic process, nonsense-mediated decay;GO:0006364|rRNA processing;GO:0006614|SRP-dependent cotranslational protein targeting to membrane;GO:0006412|translation;GO:0006413|translational initiation;GO:0019083|viral transcriptionGO:0006412|translation	GO:0003723|RNA binding;GO:0003735|structural constituent of ribosomeGO:0003735|structural constituent of ribosome	GO:0005829|cytosol;GO:0022625|cytosolic large ribosomal subunit;GO:0016020|membraneGO:0005622|intracellular;GO:0005840|ribosome	K02889|RP-L21e, RPL21; large subunit ribosomal protein L21e	map03010|Ribosome
genefamily11845	Protein.evm.model.utg92.26_TLEUC::evm.model.utg92.26_TLEUC	1-1[-]	gi|426214664|ref|NG_022752.2|	1146	E:0	Homo sapiens X-ray repair complementing defective repair in Chinese hamster cells 6 pseudogene 3 (XRCC6P3) on chromosome 1	gi|931610796|ref|XP_014198821.1|	390	E:1e-133	PREDICTED: X-ray repair cross-complementing protein 6 [Pan paniscus]	XRCC6_HUMAN	391	E:7e-131	RecName: Full=X-ray repair cross-complementing protein 6;^Eukaryota; Metazoa; Chordata; Craniata; Vertebrata; Euteleostomi; Mammalia; Eutheria; Euarchontoglires; Primates; Haplorrhini; Catarrhini; Hominidae; Homo	XRCC6_HUMAN	391	E:6e-131	RecName: Full=X-ray repair cross-complementing protein 6;^Eukaryota; Metazoa; Chordata; Craniata; Vertebrata; Euteleostomi; Mammalia; Eutheria; Euarchontoglires; Primates; Haplorrhini; Catarrhini; Hominidae; Homo	PF02735.15	Ku	Ku70/Ku80 beta-barrel domain	ENOG410XNXU	X-ray repair complementing defective repair in Chinese hamster cells 6	.	.	.	GO:0007420|brain development;GO:0071475|cellular hyperosmotic salinity response;GO:0071480|cellular response to gamma radiation;GO:0071481|cellular response to X-ray;GO:0006266|DNA ligation;GO:0006310|DNA recombination;GO:0097680|double-strand break repair via classical nonhomologous end joining;GO:0006303|double-strand break repair via nonhomologous end joining;GO:0075713|establishment of integr…	GO:0051575|5'-deoxyribose-5-phosphate lyase activity;GO:0005524|ATP binding;GO:0004003|ATP-dependent DNA helicase activity;GO:0003684|damaged DNA binding;GO:0003677|DNA binding;GO:0003690|double-stranded DNA binding;GO:0044877|macromolecular complex binding;GO:0008022|protein C-terminus binding;GO:0003723|RNA binding;GO:0042162|telomeric DNA binding;GO:0044212|transcription regulatory region DNA …	GO:0005829|cytosol;GO:0005576|extracellular region;GO:1904813|ficolin-1-rich granule lumen;GO:0043564|Ku70:Ku80 complex;GO:0016020|membrane;GO:0070419|nonhomologous end joining complex;GO:0000784|nuclear chromosome, telomeric region;GO:0000783|nuclear telomere cap complex;GO:0005730|nucleolus;GO:0005654|nucleoplasm;GO:0005634|nucleus;GO:0043234|protein complex;GO:0032993|protein-DNA complex;GO:00…	K10884|XRCC6, KU70, G22P1; ATP-dependent DNA helicase 2 subunit 1	map03450|Non-homologous end-joining
genefamily5494	Protein.evm.model.utg263.175_TLEUC::evm.model.utg263.175_TLEUC	1-1[-]	gi|966948617|ref|XM_015140796.1|	4128	E:0	PREDICTED: Macaca mulatta protocadherin alpha 5 (PCDHA5), transcript variant X5, mRNA	gi|795416339|ref|XP_011946094.1|	1519	E:0	PREDICTED: protocadherin alpha-7 [Cercocebus atys]	PCDA6_HUMAN	1467	E:0	RecName: Full=Protocadherin alpha-6;^Eukaryota; Metazoa; Chordata; Craniata; Vertebrata; Euteleostomi; Mammalia; Eutheria; Euarchontoglires; Primates; Haplorrhini; Catarrhini; Hominidae; Homo	PCDA6_HUMAN	1501	E:0	RecName: Full=Protocadherin alpha-6;^Eukaryota; Metazoa; Chordata; Craniata; Vertebrata; Euteleostomi; Mammalia; Eutheria; Euarchontoglires; Primates; Haplorrhini; Catarrhini; Hominidae; Homo	PF08266.11	Cadherin_2	Cadherin-like	ENOG410XQHI	Cadherins are calcium dependent cell adhesion proteins (By similarity)	.	.	.	GO:0007155|cell adhesion;GO:0007267|cell-cell signaling;GO:0007156|homophilic cell adhesion via plasma membrane adhesion molecules;GO:0007399|nervous system developmentGO:0007156|homophilic cell adhesion via plasma membrane adhesion molecules	GO:0005509|calcium ion bindingGO:0005509|calcium ion binding	GO:0005576|extracellular region;GO:0005887|integral component of plasma membraneGO:0016020|membrane	K16493|PCDHA; protocadherin alpha	map05100|Bacterial invasion of epithelial cells;map04151|PI3K-Akt signaling pathway;map05340|Primary immunodeficiency;map04360|Axon guidance;map05200|Pathways in cancer;map05322|Systemic lupus erythematosus;map05143|African trypanosomiasis;map04015|Rap1 signaling pathway;map04520|Adherens junction;map05222|Small cell lung cancer;map05144|Malaria;map05145|Toxoplasmosis;map04145|Phagosome;map05166|…
genefamily10802	Protein.evm.model.utg132.216_TLEUC::evm.model.utg132.216_TLEUC	1-1[-]	gi|589961952|ref|XM_006993478.1|	143	E:1e-30	PREDICTED: Peromyscus maniculatus bairdii ribosomal protein S8 (Rps8), transcript variant X2, mRNA	gi|795103275|ref|XP_011801540.1|	126	E:1e-34	PREDICTED: 40S ribosomal protein S8 isoform X2 [Colobus angolensis palliatus]	RS8_RAT	120	E:9e-34	RecName: Full=40S ribosomal protein S8;^Eukaryota; Metazoa; Chordata; Craniata; Vertebrata; Euteleostomi; Mammalia; Eutheria; Euarchontoglires; Glires; Rodentia; Myomorpha; Muroidea; Muridae; Murinae; Rattus	RS8_RAT	120	E:8e-34	RecName: Full=40S ribosomal protein S8;^Eukaryota; Metazoa; Chordata; Craniata; Vertebrata; Euteleostomi; Mammalia; Eutheria; Euarchontoglires; Glires; Rodentia; Myomorpha; Muroidea; Muridae; Murinae; Rattus	PF01201.21	Ribosomal_S8e	Ribosomal protein S8e	COG2007	40S ribosomal protein S8	.	.	.	GO:0000462|maturation of SSU-rRNA from tricistronic rRNA transcript (SSU-rRNA, 5.8S rRNA, LSU-rRNA);GO:0006412|translation	GO:0003735|structural constituent of ribosome	GO:0022627|cytosolic small ribosomal subunit;GO:0030529|intracellular ribonucleoprotein complex;GO:0016020|membrane	K02995|RP-S8e, RPS8; small subunit ribosomal protein S8e	map03010|Ribosome
genefamily4658	Protein.evm.model.utg687.6_TLEUC::evm.model.utg687.6_TLEUC	1-1[-]	gi|795160680|ref|XR_001001670.1|	1088	E:0	PREDICTED: Colobus angolensis palliatus heterogeneous nuclear ribonucleoprotein M-like (LOC105511129), misc_RNA	gi|197100552|ref|NP_001125880.1|	379	E:8e-131	60S ribosomal protein L7 [Pongo abelii]	RL7_PONAB	379	E:3e-132	RecName: Full=60S ribosomal protein L7;^Eukaryota; Metazoa; Chordata; Craniata; Vertebrata; Euteleostomi; Mammalia; Eutheria; Euarchontoglires; Primates; Haplorrhini; Catarrhini; Hominidae; Pongo	RL7_PONAB	379	E:2e-132	RecName: Full=60S ribosomal protein L7;^Eukaryota; Metazoa; Chordata; Craniata; Vertebrata; Euteleostomi; Mammalia; Eutheria; Euarchontoglires; Primates; Haplorrhini; Catarrhini; Hominidae; Pongo	PF08079.11	Ribosomal_L30_N	Ribosomal L30 N-terminal domain	COG1841	ribosomal large subunit biogenesis	.	.	.	GO:0042273|ribosomal large subunit biogenesis;GO:0006364|rRNA processing	GO:0003677|DNA binding;GO:0003729|mRNA binding;GO:0042803|protein homodimerization activity	GO:0022625|cytosolic large ribosomal subunit;GO:0070062|extracellular exosome;GO:0005925|focal adhesion;GO:0016020|membrane;GO:0005730|nucleolus	K02937|RP-L7e, RPL7; large subunit ribosomal protein L7e	map03010|Ribosome
genefamily4923	Protein.evm.model.utg193.34_TLEUC::evm.model.utg193.34_TLEUC	1-1[-]	gi|724853127|ref|XR_748635.1|	616	E:7e-173	PREDICTED: Rhinopithecus roxellana 60S ribosomal protein L12 pseudogene (LOC104667077), misc_RNA	gi|28189683|dbj|BAC56456.1|	218	E:1e-70	similar to ribosomal protein L12 [Bos taurus]	RL12_HUMAN	218	E:8e-72	RecName: Full=60S ribosomal protein L12;^Eukaryota; Metazoa; Chordata; Craniata; Vertebrata; Euteleostomi; Mammalia; Eutheria; Euarchontoglires; Primates; Haplorrhini; Catarrhini; Hominidae; Homo	RL12_HUMAN	218	E:7e-72	RecName: Full=60S ribosomal protein L12;^Eukaryota; Metazoa; Chordata; Craniata; Vertebrata; Euteleostomi; Mammalia; Eutheria; Euarchontoglires; Primates; Haplorrhini; Catarrhini; Hominidae; Homo	PF03946.13	Ribosomal_L11_N	Ribosomal protein L11, N-terminal domain	COG0080	This protein binds directly to 23S ribosomal RNA (By similarity)	.	.	.	GO:0000184|nuclear-transcribed mRNA catabolic process, nonsense-mediated decay;GO:0000027|ribosomal large subunit assembly;GO:0006364|rRNA processing;GO:0006614|SRP-dependent cotranslational protein targeting to membrane;GO:0006412|translation;GO:0006413|translational initiation;GO:0019083|viral transcriptionGO:0006412|translation	GO:0003723|RNA binding;GO:0019843|rRNA binding;GO:0003735|structural constituent of ribosomeGO:0003735|structural constituent of ribosome	GO:0005829|cytosol;GO:0022625|cytosolic large ribosomal subunit;GO:0070062|extracellular exosome;GO:0031012|extracellular matrix;GO:0005925|focal adhesion;GO:0016020|membrane;GO:0005730|nucleolusGO:0005840|ribosome	K02870|RP-L12e, RPL12; large subunit ribosomal protein L12e	map03010|Ribosome
genefamily1917	Protein.evm.model.utg2267.4_TLEUC::evm.model.utg2267.4_TLEUC	1-1[-]	gi|987976947|emb|LT160000.1|	411	E:3e-111	Macaca fascicularis complete genome, chromosome chr1	gi|355558693|gb|EHH15473.1|	149	E:6e-44	hypothetical protein EGK_01565 [Macaca mulatta]	RL23A_RAT	103	E:3e-27	RecName: Full=60S ribosomal protein L23a;^Eukaryota; Metazoa; Chordata; Craniata; Vertebrata; Euteleostomi; Mammalia; Eutheria; Euarchontoglires; Glires; Rodentia; Myomorpha; Muroidea; Muridae; Murinae; Rattus	RL23A_RAT	104	E:7e-28	RecName: Full=60S ribosomal protein L23a;^Eukaryota; Metazoa; Chordata; Craniata; Vertebrata; Euteleostomi; Mammalia; Eutheria; Euarchontoglires; Glires; Rodentia; Myomorpha; Muroidea; Muridae; Murinae; Rattus	PF00276.19	Ribosomal_L23	Ribosomal protein L23	COG0089	One of the early assembly proteins it binds 23S rRNA. One of the proteins that surrounds the polypeptide exit tunnel on the outside of the ribosome. Forms the main docking site for trigger factor binding to the ribosome (By similarity)	.	.	.	GO:0000027|ribosomal large subunit assembly;GO:0006412|translationGO:0006412|translation	GO:0070180|large ribosomal subunit rRNA binding;GO:0003735|structural constituent of ribosomeGO:0003735|structural constituent of ribosome	GO:0022625|cytosolic large ribosomal subunit;GO:0005634|nucleusGO:0005840|ribosome	K02893|RP-L23Ae, RPL23A; large subunit ribosomal protein L23Ae	map03010|Ribosome
genefamily15059	Protein.evm.model.utg875.28_TLEUC::evm.model.utg875.28_TLEUC	1-1[-]	gi|635039835|ref|XM_007997242.1|	593	E:3e-166	PREDICTED: Chlorocebus sabaeus small nuclear ribonucleoprotein D2 polypeptide 16.5kDa (SNRPD2), mRNA	gi|817277638|ref|XP_012308924.1|	184	E:7e-58	PREDICTED: small nuclear ribonucleoprotein Sm D2 [Aotus nancymaae]	SMD2_MOUSE	166	E:3e-52	RecName: Full=Small nuclear ribonucleoprotein Sm D2;^Eukaryota; Metazoa; Chordata; Craniata; Vertebrata; Euteleostomi; Mammalia; Eutheria; Euarchontoglires; Glires; Rodentia; Myomorpha; Muroidea; Muridae; Murinae; Mus; Mus	SMD2_MOUSE	220	E:2e-73	RecName: Full=Small nuclear ribonucleoprotein Sm D2;^Eukaryota; Metazoa; Chordata; Craniata; Vertebrata; Euteleostomi; Mammalia; Eutheria; Euarchontoglires; Glires; Rodentia; Myomorpha; Muroidea; Muridae; Murinae; Mus; Mus	PF01423.21	LSM	LSM domain	COG1958	small nuclear ribonucleoprotein	.	.	.	GO:0000387|spliceosomal snRNP assembly	GO:0003723|RNA binding;GO:1990446|U1 snRNP binding	GO:0071013|catalytic step 2 spliceosome;GO:0005829|cytosol;GO:0070062|extracellular exosome;GO:0034709|methylosome;GO:0034715|pICln-Sm protein complex;GO:0071011|precatalytic spliceosome;GO:0034719|SMN-Sm protein complex;GO:0005685|U1 snRNP;GO:0005689|U12-type spliceosomal complex;GO:0005686|U2 snRNP;GO:0005687|U4 snRNP;GO:0046540|U4/U6 x U5 tri-snRNP complex;GO:0005682|U5 snRNP	K11096|SNRPD2, SMD2; small nuclear ribonucleoprotein D2	map03040|Spliceosome
genefamily2975	Protein.evm.model.utg780.24_TLEUC::evm.model.utg780.24_TLEUC	1-1[-]	gi|795350075|ref|XR_001000323.1|	558	E:3e-155	PREDICTED: Colobus angolensis palliatus 26S protease regulatory subunit 6A pseudogene (LOC105502349), misc_RNA	gi|528757327|gb|EPY76986.1|	441	E:9e-152	26S protease regulatory subunit 6A [Camelus ferus]	PRS6A_HUMAN	350	E:5e-117	RecName: Full=26S proteasome regulatory subunit 6A;^Eukaryota; Metazoa; Chordata; Craniata; Vertebrata; Euteleostomi; Mammalia; Eutheria; Euarchontoglires; Primates; Haplorrhini; Catarrhini; Hominidae; Homo	PRS6A_HUMAN	350	E:3e-117	RecName: Full=26S proteasome regulatory subunit 6A;^Eukaryota; Metazoa; Chordata; Craniata; Vertebrata; Euteleostomi; Mammalia; Eutheria; Euarchontoglires; Primates; Haplorrhini; Catarrhini; Hominidae; Homo	PF00004.28	AAA	ATPase family associated with various cellular activities (AAA)	COG1222	26S protease regulatory subunit	.	.	.	GO:0031145|anaphase-promoting complex-dependent catabolic process;GO:0002479|antigen processing and presentation of exogenous peptide antigen via MHC class I, TAP-dependent;GO:0001824|blastocyst development;GO:0038095|Fc-epsilon receptor signaling pathway;GO:0000165|MAPK cascade;GO:0043921|modulation by host of viral transcription;GO:0090090|negative regulation of canonical Wnt signaling pathway;…	GO:0005524|ATP binding;GO:0016887|ATPase activity;GO:0042802|identical protein binding;GO:0036402|proteasome-activating ATPase activity;GO:0017025|TBP-class protein bindingGO:0005524|ATP binding	GO:0005829|cytosol;GO:0031597|cytosolic proteasome complex;GO:0005576|extracellular region;GO:1904813|ficolin-1-rich granule lumen;GO:0016020|membrane;GO:0031595|nuclear proteasome complex;GO:0005654|nucleoplasm;GO:0005634|nucleus;GO:0000932|P-body;GO:0022624|proteasome accessory complex;GO:0000502|proteasome complex;GO:0008540|proteasome regulatory particle, base subcomplex;GO:0034774|secretory …	K03065|PSMC3, RPT5; 26S proteasome regulatory subunit T5	map03050|Proteasome;map05169|Epstein-Barr virus infection
genefamily16235	Protein.evm.model.utg2028.3_TLEUC::evm.model.utg2028.3_TLEUC	1-1[-]	gi|982293183|ref|XM_005577319.2|	1024	E:0	PREDICTED: Macaca fascicularis cell division cycle associated 5 (CDCA5), transcript variant X5, mRNA	gi|795167176|ref|XP_011797922.1|	348	E:7e-119	PREDICTED: sororin isoform X2 [Colobus angolensis palliatus]	CDCA5_HUMAN	337	E:5e-116	RecName: Full=Sororin;^Eukaryota; Metazoa; Chordata; Craniata; Vertebrata; Euteleostomi; Mammalia; Eutheria; Euarchontoglires; Primates; Haplorrhini; Catarrhini; Hominidae; Homo	CDCA5_HUMAN	363	E:2e-126	RecName: Full=Sororin;^Eukaryota; Metazoa; Chordata; Craniata; Vertebrata; Euteleostomi; Mammalia; Eutheria; Euarchontoglires; Primates; Haplorrhini; Catarrhini; Hominidae; Homo	PF09666.9	Sororin	Sororin protein	ENOG410Y6TQ	cell division cycle associated 5	.	.	.	GO:0051301|cell division;GO:0006302|double-strand break repair;GO:0000278|mitotic cell cycle;GO:0007076|mitotic chromosome condensation;GO:0007080|mitotic metaphase plate congression;GO:0007064|mitotic sister chromatid cohesion;GO:0031536|positive regulation of exit from mitosis;GO:0071922|regulation of cohesin loading;GO:0007062|sister chromatid cohesion	GO:0003682|chromatin binding	GO:0005694|chromosome;GO:0000775|chromosome, centromeric region;GO:0008278|cohesin complex;GO:0005737|cytoplasm;GO:0005829|cytosol;GO:0000790|nuclear chromatin;GO:0005654|nucleoplasm;GO:0005634|nucleus	K17390|CDCA5; sororin	map05206|MicroRNAs in cancer
genefamily3687	Protein.evm.model.utg1651.26_TLEUC::evm.model.utg1651.26_TLEUC	1-1[-]	gi|724804782|ref|XM_010387349.1|	1321	E:0	PREDICTED: Rhinopithecus roxellana sulfotransferase family, cytosolic, 1A, phenol-preferring, member 3 (SULT1A3), mRNA	gi|355710116|gb|EHH31580.1|	551	E:0	Sulfotransferase 1A1 [Macaca mulatta]	ST1A4_HUMAN	538	E:0	RecName: Full=Sulfotransferase 1A4;^Eukaryota; Metazoa; Chordata; Craniata; Vertebrata; Euteleostomi; Mammalia; Eutheria; Euarchontoglires; Primates; Haplorrhini; Catarrhini; Hominidae; Homo	ST1A4_HUMAN	549	E:0	RecName: Full=Sulfotransferase 1A4;^Eukaryota; Metazoa; Chordata; Craniata; Vertebrata; Euteleostomi; Mammalia; Eutheria; Euarchontoglires; Primates; Haplorrhini; Catarrhini; Hominidae; Homo	PF00685.26	Sulfotransfer_1	Sulfotransferase domain	ENOG4111H56	Sulfotransferase	.	.	.	GO:0050427|3'-phosphoadenosine 5'-phosphosulfate metabolic process;GO:0006584|catecholamine metabolic process;GO:0008202|steroid metabolic process	GO:0004062|aryl sulfotransferase activityGO:0008146|sulfotransferase activity	GO:0005829|cytosol	K01014|SULT1A; aryl sulfotransferase [EC:2.8.2.1]	map05204|Chemical carcinogenesis
genefamily11639	Protein.evm.model.utg199.79_TLEUC::evm.model.utg199.79_TLEUC	1-1[-]	gi|967015278|ref|XM_015118940.1|	593	E:3e-166	PREDICTED: Macaca mulatta 60S ribosomal protein L35a (LOC711011), mRNA	gi|16117791|ref|NP_000987.2|	223	E:5e-73	60S ribosomal protein L35a [Homo sapiens]	RL35A_PONAB	223	E:2e-74	RecName: Full=60S ribosomal protein L35a;^Eukaryota; Metazoa; Chordata; Craniata; Vertebrata; Euteleostomi; Mammalia; Eutheria; Euarchontoglires; Primates; Haplorrhini; Catarrhini; Hominidae; Pongo	RL35A_PONAB	223	E:2e-74	RecName: Full=60S ribosomal protein L35a;^Eukaryota; Metazoa; Chordata; Craniata; Vertebrata; Euteleostomi; Mammalia; Eutheria; Euarchontoglires; Primates; Haplorrhini; Catarrhini; Hominidae; Pongo	PF01247.17	Ribosomal_L35Ae	Ribosomal protein L35Ae	COG2451	Ribosomal protein	.	.	.	GO:0042273|ribosomal large subunit biogenesis;GO:0006364|rRNA processing;GO:0006412|translationGO:0006412|translation	GO:0003735|structural constituent of ribosome;GO:0000049|tRNA bindingGO:0003735|structural constituent of ribosome	GO:0022625|cytosolic large ribosomal subunit;GO:0070062|extracellular exosome;GO:0031012|extracellular matrix;GO:0016020|membrane;GO:0005739|mitochondrionGO:0005622|intracellular;GO:0005840|ribosome	K02917|RP-L35Ae, RPL35A; large subunit ribosomal protein L35Ae	map03010|Ribosome
genefamily5664	Protein.evm.model.utg451.5_TLEUC::evm.model.utg451.5_TLEUC	1-1[-]	gi|795156214|ref|XM_011940317.1|	627	E:3e-176	PREDICTED: Colobus angolensis palliatus ribosomal protein, large, P1 (RPLP1), transcript variant X4, mRNA	gi|641694801|ref|XP_008158123.1|	142	E:2e-41	PREDICTED: 60S acidic ribosomal protein P1 isoform X1 [Eptesicus fuscus]	RLA1_HUMAN	142	E:9e-43	RecName: Full=60S acidic ribosomal protein P1;^Eukaryota; Metazoa; Chordata; Craniata; Vertebrata; Euteleostomi; Mammalia; Eutheria; Euarchontoglires; Primates; Haplorrhini; Catarrhini; Hominidae; Homo	RLA1_HUMAN	224	E:4e-75	RecName: Full=60S acidic ribosomal protein P1;^Eukaryota; Metazoa; Chordata; Craniata; Vertebrata; Euteleostomi; Mammalia; Eutheria; Euarchontoglires; Primates; Haplorrhini; Catarrhini; Hominidae; Homo	PF00428.18	Ribosomal_60s	60s Acidic ribosomal protein	COG2058	Ribosomal protein	.	.	.	GO:0002181|cytoplasmic translation;GO:0000184|nuclear-transcribed mRNA catabolic process, nonsense-mediated decay;GO:0045860|positive regulation of protein kinase activity;GO:0006364|rRNA processing;GO:0006614|SRP-dependent cotranslational protein targeting to membrane;GO:0006412|translation;GO:0006414|translational elongation;GO:0006413|translational initiation;GO:0019083|viral transcription	GO:0030295|protein kinase activator activity;GO:0003735|structural constituent of ribosome	GO:0005829|cytosol;GO:0022625|cytosolic large ribosomal subunit;GO:0070062|extracellular exosome;GO:0005925|focal adhesion	K02942|RP-LP1, RPLP1; large subunit ribosomal protein LP1	map03010|Ribosome
genefamily2756	Protein.evm.model.utg490.14_TLEUC::evm.model.utg490.14_TLEUC	1-1[-]	gi|724910099|ref|XM_010380947.1|	582	E:2e-162	PREDICTED: Rhinopithecus roxellana cytochrome P450 2F5 (LOC104676181), mRNA	gi|795073242|ref|XP_011839602.1|	305	E:1e-93	PREDICTED: LOW QUALITY PROTEIN: cytochrome P450 2F2-like [Mandrillus leucophaeus]	CP2F1_HUMAN	203	E:1e-59	RecName: Full=Cytochrome P450 2F1;^Eukaryota; Metazoa; Chordata; Craniata; Vertebrata; Euteleostomi; Mammalia; Eutheria; Euarchontoglires; Primates; Haplorrhini; Catarrhini; Hominidae; Homo	CP2F1_HUMAN	203	E:1e-59	RecName: Full=Cytochrome P450 2F1;^Eukaryota; Metazoa; Chordata; Craniata; Vertebrata; Euteleostomi; Mammalia; Eutheria; Euarchontoglires; Primates; Haplorrhini; Catarrhini; Hominidae; Homo	PF00067.21	p450	Cytochrome P450	COG2124	Cytochrome p450	.	.	.	GO:0019373|epoxygenase P450 pathway;GO:0018931|naphthalene metabolic process;GO:0009636|response to toxic substance;GO:0018979|trichloroethylene metabolic process;GO:0006805|xenobiotic metabolic processGO:0055114|oxidation-reduction process	GO:0008392|arachidonic acid epoxygenase activity;GO:0070330|aromatase activity;GO:0020037|heme binding;GO:0005506|iron ion binding;GO:0004497|monooxygenase activity;GO:0016712|oxidoreductase activity, acting on paired donors, with incorporation or reduction of molecular oxygen, reduced flavin or flavoprotein as one donor, and incorporation of one atom of oxygen;GO:0019825|oxygen binding;GO:000839…	GO:0005789|endoplasmic reticulum membrane;GO:0043231|intracellular membrane-bounded organelle;GO:0031090|organelle membrane	K07416|CYP2F; cytochrome P450, family 2, subfamily F [EC:1.14.14.1]	map00980|Metabolism of xenobiotics by cytochrome P450
genefamily4483	Protein.evm.model.utg663.14_TLEUC::evm.model.utg663.14_TLEUC	1-1[-]	gi|795134592|ref|XM_011979748.1|	1125	E:0	PREDICTED: Mandrillus leucophaeus heparan sulfate glucosamine 3-O-sulfotransferase 3B1-like (LOC105539455), mRNA	gi|795134598|ref|XP_011835139.1|	424	E:9e-149	PREDICTED: heparan sulfate glucosamine 3-O-sulfotransferase 3A1 [Mandrillus leucophaeus]	HS3SB_HUMAN	422	E:2e-147	RecName: Full=Heparan sulfate glucosamine 3-O-sulfotransferase 3B1;^Eukaryota; Metazoa; Chordata; Craniata; Vertebrata; Euteleostomi; Mammalia; Eutheria; Euarchontoglires; Primates; Haplorrhini; Catarrhini; Hominidae; Homo	HS3SB_HUMAN	422	E:2e-147	RecName: Full=Heparan sulfate glucosamine 3-O-sulfotransferase 3B1;^Eukaryota; Metazoa; Chordata; Craniata; Vertebrata; Euteleostomi; Mammalia; Eutheria; Euarchontoglires; Primates; Haplorrhini; Catarrhini; Hominidae; Homo	PF13469.5	Sulfotransfer_3	Sulfotransferase family	ENOG410XS59	Heparan sulfate glucosamine 3-O-sulfotransferase	.	.	.	GO:0006024|glycosaminoglycan biosynthetic process;GO:0015012|heparan sulfate proteoglycan biosynthetic process;GO:0015015|heparan sulfate proteoglycan biosynthetic process, enzymatic modification	GO:0008467|[heparan sulfate]-glucosamine 3-sulfotransferase 1 activity;GO:0033872|[heparan sulfate]-glucosamine 3-sulfotransferase 3 activityGO:0008146|sulfotransferase activity	GO:0000139|Golgi membrane;GO:0005887|integral component of plasma membrane	K07809|HS3ST3; [heparan sulfate]-glucosamine 3-sulfotransferase 3 [EC:2.8.2.30]	map00534|Glycosaminoglycan biosynthesis - heparan sulfate / heparin
genefamily1919	Protein.evm.model.utg8.14_TLEUC::evm.model.utg8.14_TLEUC	1-1[-]	gi|975830224|ref|NG_029322.2|	562	E:1e-156	Homo sapiens dystonin (DST), RefSeqGene on chromosome 6	gi|677288167|gb|KFP70595.1|	220	E:6e-71	60S ribosomal protein L17, partial [Acanthisitta chloris]	RL17_HUMAN	219	E:4e-72	RecName: Full=60S ribosomal protein L17;^Eukaryota; Metazoa; Chordata; Craniata; Vertebrata; Euteleostomi; Mammalia; Eutheria; Euarchontoglires; Primates; Haplorrhini; Catarrhini; Hominidae; Homo	RL17_HUMAN	219	E:3e-72	RecName: Full=60S ribosomal protein L17;^Eukaryota; Metazoa; Chordata; Craniata; Vertebrata; Euteleostomi; Mammalia; Eutheria; Euarchontoglires; Primates; Haplorrhini; Catarrhini; Hominidae; Homo	PF00237.18	Ribosomal_L22	Ribosomal protein L22p/L17e	COG0091	The globular domain of the protein is located near the polypeptide exit tunnel on the outside of the subunit, while an extended beta-hairpin is found that lines the wall of the exit tunnel in the center of the 70S ribosome (By similarity)	.	.	.	GO:0000184|nuclear-transcribed mRNA catabolic process, nonsense-mediated decay;GO:0006364|rRNA processing;GO:0006614|SRP-dependent cotranslational protein targeting to membrane;GO:0006412|translation;GO:0006413|translational initiation;GO:0019083|viral transcriptionGO:0006412|translation	GO:0003723|RNA binding;GO:0003735|structural constituent of ribosomeGO:0003735|structural constituent of ribosome	GO:0005829|cytosol;GO:0022625|cytosolic large ribosomal subunit;GO:0005634|nucleusGO:0005840|ribosome	K02880|RP-L17e, RPL17; large subunit ribosomal protein L17e	map03010|Ribosome
genefamily10302	Protein.evm.model.utg9.28_TLEUC::evm.model.utg9.28_TLEUC	1-1[-]	gi|795241265|ref|XR_001003037.1|	1151	E:0	PREDICTED: Colobus angolensis palliatus phosphoglycerate mutase 1-like (LOC105519906), misc_RNA	gi|795311424|ref|XP_011824039.1|	395	E:5e-136	PREDICTED: LOW QUALITY PROTEIN: phosphoglycerate mutase 1-like [Mandrillus leucophaeus]	PGAM1_CHICK	378	E:6e-131	RecName: Full=Phosphoglycerate mutase 1;^Eukaryota; Metazoa; Chordata; Craniata; Vertebrata; Euteleostomi; Archelosauria; Archosauria; Dinosauria; Saurischia; Theropoda; Coelurosauria; Aves; Neognathae; Galloanserae; Galliformes; Phasianidae; Phasianinae; Gallus	PGAM1_CHICK	385	E:1e-133	RecName: Full=Phosphoglycerate mutase 1;^Eukaryota; Metazoa; Chordata; Craniata; Vertebrata; Euteleostomi; Archelosauria; Archosauria; Dinosauria; Saurischia; Theropoda; Coelurosauria; Aves; Neognathae; Galloanserae; Galliformes; Phasianidae; Phasianinae; Gallus	PF00300.21	His_Phos_1	Histidine phosphatase superfamily (branch 1)	COG0588	Catalyzes the interconversion of 2-phosphoglycerate and 3-phosphoglycerate (By similarity)	.	.	.	GO:0006094|gluconeogenesis;GO:0006096|glycolytic process;GO:0043456|regulation of pentose-phosphate shunt	GO:0046538|2,3-bisphosphoglycerate-dependent phosphoglycerate mutase activity;GO:0004082|bisphosphoglycerate mutase activity;GO:0016787|hydrolase activity;GO:0004619|phosphoglycerate mutase activity	GO:0005623|cell;GO:0005829|cytosol;GO:0043209|myelin sheath	K01834|PGAM, gpmA; 2,3-bisphosphoglycerate-dependent phosphoglycerate mutase [EC:5.4.2.11]	map01200|Carbon metabolism;map00680|Methane metabolism;map01230|Biosynthesis of amino acids;map00010|Glycolysis / Gluconeogenesis;map00260|Glycine, serine and threonine metabolism;map05230|Central carbon metabolism in cancer;map01110|Biosynthesis of secondary metabolites;map01100|Metabolic pathways;map01120|Microbial metabolism in diverse environments;map04922|Glucagon signaling pathway;map01130|…
genefamily9800	Protein.evm.model.utg27330.1_TLEUC::evm.model.utg27330.1_TLEUC	1-1[-]	gi|982251420|ref|XM_005556225.2|	449	E:5e-123	PREDICTED: Macaca fascicularis 40S ribosomal protein S27 (LOC102124199), mRNA	gi|929243094|ref|XP_013997572.1|	145	E:3e-43	PREDICTED: 40S ribosomal protein S27 [Salmo salar]	RS27_RAT	142	E:9e-44	RecName: Full=40S ribosomal protein S27;^Eukaryota; Metazoa; Chordata; Craniata; Vertebrata; Euteleostomi; Mammalia; Eutheria; Euarchontoglires; Glires; Rodentia; Myomorpha; Muroidea; Muridae; Murinae; Rattus	RS27L_BOVIN	149	E:1e-46	RecName: Full=40S ribosomal protein S27-like;^Eukaryota; Metazoa; Chordata; Craniata; Vertebrata; Euteleostomi; Mammalia; Eutheria; Laurasiatheria; Cetartiodactyla; Ruminantia; Pecora; Bovidae; Bovinae; Bos	PF01667.16	Ribosomal_S27e	Ribosomal protein S27	COG2051	40s ribosomal protein S27	.	.	.	GO:0000028|ribosomal small subunit assembly;GO:0006412|translationGO:0006412|translation	GO:0046872|metal ion binding;GO:0003735|structural constituent of ribosomeGO:0003735|structural constituent of ribosome	GO:0022627|cytosolic small ribosomal subunitGO:0005622|intracellular;GO:0005840|ribosome	K02978|RP-S27e, RPS27; small subunit ribosomal protein S27e	map03010|Ribosome
genefamily2230	Protein.evm.model.utg143.132_TLEUC::evm.model.utg143.132_TLEUC	1-1[-]	gi|795386187|ref|XM_012083686.1|	942	E:0	PREDICTED: Cercocebus atys ribosomal protein S6 kinase, 90kDa, polypeptide 5 (RPS6KA5), transcript variant X6, mRNA	gi|50514024|pdb|1VZO|A	345	E:3e-116	Chain A, The Structure Of The N-Terminal Kinase Domain Of Msk1 Reveals A Novel Autoinhibitory Conformation For A Dual Kinase Protein	KS6A5_HUMAN	350	E:2e-114	RecName: Full=Ribosomal protein S6 kinase alpha-5;^Eukaryota; Metazoa; Chordata; Craniata; Vertebrata; Euteleostomi; Mammalia; Eutheria; Euarchontoglires; Primates; Haplorrhini; Catarrhini; Hominidae; Homo	KS6A5_HUMAN	350	E:2e-114	RecName: Full=Ribosomal protein S6 kinase alpha-5;^Eukaryota; Metazoa; Chordata; Craniata; Vertebrata; Euteleostomi; Mammalia; Eutheria; Euarchontoglires; Primates; Haplorrhini; Catarrhini; Hominidae; Homo	PF00069.24	Pkinase	Protein kinase domain	ENOG410XNPH	protein serine/threonine kinase activity	.	.	.	GO:0007411|axon guidance;GO:0007173|epidermal growth factor receptor signaling pathway;GO:0043990|histone H2A-S1 phosphorylation;GO:0043987|histone H3-S10 phosphorylation;GO:0043988|histone H3-S28 phosphorylation;GO:0016572|histone phosphorylation;GO:0006954|inflammatory response;GO:0070498|interleukin-1-mediated signaling pathway;GO:0035556|intracellular signal transduction;GO:0001818|negative r…	GO:0005524|ATP binding;GO:0000287|magnesium ion binding;GO:0004672|protein kinase activity;GO:0004674|protein serine/threonine kinase activityGO:0004672|protein kinase activity;GO:0005524|ATP binding	GO:0005737|cytoplasm;GO:0005654|nucleoplasm;GO:0005634|nucleus	K04445|MSK1, RPS6KA5; ribosomal protein S6 kinase alpha-5 [EC:2.7.11.1]	map05219|Bladder cancer;map05206|MicroRNAs in cancer;map04668|TNF signaling pathway;map04722|Neurotrophin signaling pathway;map04261|Adrenergic signaling in cardiomyocytes;map04010|MAPK signaling pathway;map04713|Circadian entrainment
genefamily11704	Protein.evm.model.utg299.82_TLEUC::evm.model.utg299.82_TLEUC	1-1[-]	gi|795243327|ref|XR_001008028.1|	754	E:0	PREDICTED: Mandrillus leucophaeus 60S ribosomal protein L8 pseudogene (LOC105552542), misc_RNA	gi|507715613|ref|XP_004648827.1|	159	E:3e-46	PREDICTED: 60S ribosomal protein L8-like, partial [Octodon degus]	RL8_RAT	157	E:3e-46	RecName: Full=60S ribosomal protein L8;^Eukaryota; Metazoa; Chordata; Craniata; Vertebrata; Euteleostomi; Mammalia; Eutheria; Euarchontoglires; Glires; Rodentia; Myomorpha; Muroidea; Muridae; Murinae; Rattus	RL8_RAT	158	E:2e-46	RecName: Full=60S ribosomal protein L8;^Eukaryota; Metazoa; Chordata; Craniata; Vertebrata; Euteleostomi; Mammalia; Eutheria; Euarchontoglires; Glires; Rodentia; Myomorpha; Muroidea; Muridae; Murinae; Rattus	PF03947.17	Ribosomal_L2_C	Ribosomal Proteins L2, C-terminal domain	COG0090	One of the primary rRNA binding proteins. Required for association of the 30S and 50S subunits to form the 70S ribosome, for tRNA binding and peptide bond formation. It has been suggested to have peptidyltransferase activity	.	.	.	GO:1990090|cellular response to nerve growth factor stimulus;GO:0002181|cytoplasmic translationGO:0006412|translation	GO:1990932|5.8S rRNA binding;GO:0003735|structural constituent of ribosomeGO:0003735|structural constituent of ribosome	GO:0022625|cytosolic large ribosomal subunitGO:0005840|ribosome	K02938|RP-L8e, RPL8; large subunit ribosomal protein L8e	map03010|Ribosome
genefamily6422	Protein.evm.model.utg354.72_TLEUC::evm.model.utg354.72_TLEUC	1-1[-]	gi|724805972|ref|XM_010354057.1|	2654	E:0	PREDICTED: Rhinopithecus roxellana histone deacetylase 1 (HDAC1), mRNA	gi|694927420|ref|XP_009453837.1|	806	E:0	PREDICTED: histone deacetylase 1 isoform X2 [Pan troglodytes]	HDAC1_PONAB	802	E:0	RecName: Full=Histone deacetylase 1;^Eukaryota; Metazoa; Chordata; Craniata; Vertebrata; Euteleostomi; Mammalia; Eutheria; Euarchontoglires; Primates; Haplorrhini; Catarrhini; Hominidae; Pongo	HDAC1_CHICK	850	E:0	RecName: Full=Histone deacetylase 1;^Eukaryota; Metazoa; Chordata; Craniata; Vertebrata; Euteleostomi; Archelosauria; Archosauria; Dinosauria; Saurischia; Theropoda; Coelurosauria; Aves; Neognathae; Galloanserae; Galliformes; Phasianidae; Phasianinae; Gallus	PF00850.18	Hist_deacetyl	Histone deacetylase domain	COG0123	Histone deacetylase	.	.	.	GO:0043044|ATP-dependent chromatin remodeling;GO:0006325|chromatin organization;GO:0070933|histone H4 deacetylation;GO:0006346|methylation-dependent chromatin silencing;GO:0043922|negative regulation by host of viral transcription;GO:0060766|negative regulation of androgen receptor signaling pathway;GO:0090090|negative regulation of canonical Wnt signaling pathway;GO:0008284|positive regulation o…	GO:0033613|activating transcription factor binding;GO:0001046|core promoter sequence-specific DNA binding;GO:0004407|histone deacetylase activity;GO:0042826|histone deacetylase binding;GO:0032041|NAD-dependent histone deacetylase activity (H3-K14 specific);GO:0051059|NF-kappaB binding;GO:0031492|nucleosomal DNA binding;GO:0002039|p53 binding;GO:0047485|protein N-terminus binding;GO:0000978|RNA po…	GO:0005737|cytoplasm;GO:0005829|cytosol;GO:0000118|histone deacetylase complex;GO:0005634|nucleus;GO:0016581|NuRD complex;GO:0016580|Sin3 complex	K06067|HDAC1_2; histone deacetylase 1/2 [EC:3.5.1.98]	map05200|Pathways in cancer;map05203|Viral carcinogenesis;map05202|Transcriptional misregulation in cancer;map04110|Cell cycle;map04919|Thyroid hormone signaling pathway;map05220|Chronic myeloid leukemia;map04330|Notch signaling pathway;map05016|Huntington's disease;map05169|Epstein-Barr virus infection;map05034|Alcoholism
genefamily4220	Protein.evm.model.utg37.13_TLEUC::evm.model.utg37.13_TLEUC	1-1[-]	gi|30353942|gb|BC052288.1|	580	E:4e-162	Homo sapiens cDNA clone IMAGE:4901992, **** WARNING: chimeric clone ****	gi|354502192|ref|XP_003513171.1|	265	E:6e-87	PREDICTED: argininosuccinate synthase isoform X1, partial [Cricetulus griseus]	ASSY_MOUSE	265	E:4e-86	RecName: Full=Argininosuccinate synthase {ECO:0000305};^Eukaryota; Metazoa; Chordata; Craniata; Vertebrata; Euteleostomi; Mammalia; Eutheria; Euarchontoglires; Glires; Rodentia; Myomorpha; Muroidea; Muridae; Murinae; Mus; Mus	ASSY_MOUSE	265	E:4e-86	RecName: Full=Argininosuccinate synthase {ECO:0000305};^Eukaryota; Metazoa; Chordata; Craniata; Vertebrata; Euteleostomi; Mammalia; Eutheria; Euarchontoglires; Glires; Rodentia; Myomorpha; Muroidea; Muridae; Murinae; Mus; Mus	PF00764.18	Arginosuc_synth	Arginosuccinate synthase	COG0137	Citrulline--aspartate ligase	.	.	.	GO:0006526|arginine biosynthetic process;GO:0000053|argininosuccinate metabolic process;GO:0006531|aspartate metabolic process;GO:0071499|cellular response to laminar fluid shear stress;GO:0000052|citrulline metabolic process;GO:1903038|negative regulation of leukocyte cell-cell adhesion;GO:0045429|positive regulation of nitric oxide biosynthetic process;GO:0000050|urea cycleGO:0006526|arginine b…	GO:0016597|amino acid binding;GO:0004055|argininosuccinate synthase activity;GO:0005524|ATP binding;GO:0042802|identical protein binding;GO:0003723|RNA bindingGO:0004055|argininosuccinate synthase activity;GO:0005524|ATP binding	GO:0005829|cytosol;GO:0070062|extracellular exosome;GO:0005739|mitochondrion;GO:0043209|myelin sheath	K01940|argG, ASS1; argininosuccinate synthase [EC:6.3.4.5]	map01230|Biosynthesis of amino acids;map00250|Alanine, aspartate and glutamate metabolism;map01110|Biosynthesis of secondary metabolites;map01100|Metabolic pathways;map00220|Arginine biosynthesis;map01130|Biosynthesis of antibiotics
genefamily10207	Protein.evm.model.utg512.10_TLEUC::evm.model.utg512.10_TLEUC	1-1[-]	gi|685620135|ref|XM_003918809.2|	821	E:0	PREDICTED: Papio anubis ribosomal protein L35 (RPL35), mRNA	gi|635071246|ref|XP_008004460.1|	206	E:1e-64	PREDICTED: 60S ribosomal protein L35 [Chlorocebus sabaeus]	RL35_BOVIN	186	E:3e-59	RecName: Full=60S ribosomal protein L35;^Eukaryota; Metazoa; Chordata; Craniata; Vertebrata; Euteleostomi; Mammalia; Eutheria; Laurasiatheria; Cetartiodactyla; Ruminantia; Pecora; Bovidae; Bovinae; Bos	RL35_HUMAN	239	E:6e-80	RecName: Full=60S ribosomal protein L35;^Eukaryota; Metazoa; Chordata; Craniata; Vertebrata; Euteleostomi; Mammalia; Eutheria; Euarchontoglires; Primates; Haplorrhini; Catarrhini; Hominidae; Homo	PF00831.22	Ribosomal_L29	Ribosomal L29 protein	COG0255	50s ribosomal protein l29	.	.	.	GO:0000463|maturation of LSU-rRNA from tricistronic rRNA transcript (SSU-rRNA, 5.8S rRNA, LSU-rRNA);GO:0000184|nuclear-transcribed mRNA catabolic process, nonsense-mediated decay;GO:0006364|rRNA processing;GO:0006614|SRP-dependent cotranslational protein targeting to membrane;GO:0006412|translation;GO:0006413|translational initiation;GO:0019083|viral transcriptionGO:0006412|translation	GO:0003729|mRNA binding;GO:0003723|RNA binding;GO:0003735|structural constituent of ribosomeGO:0003735|structural constituent of ribosome	GO:0005829|cytosol;GO:0022625|cytosolic large ribosomal subunit;GO:0016020|membrane;GO:0005730|nucleolusGO:0005622|intracellular;GO:0005840|ribosome	K02918|RP-L35e, RPL35; large subunit ribosomal protein L35e	map03010|Ribosome
genefamily7690	Protein.evm.model.utg246.35_TLEUC::evm.model.utg246.35_TLEUC	1-1[-]	gi|982253019|ref|XR_001491347.1|	630	E:3e-177	PREDICTED: Macaca fascicularis 60S ribosomal protein L31 pseudogene (LOC107129960), misc_RNA	gi|444514631|gb|ELV10616.1|	182	E:1e-56	60S ribosomal protein L31 [Tupaia chinensis]	RL31_RAT	179	E:9e-57	RecName: Full=60S ribosomal protein L31;^Eukaryota; Metazoa; Chordata; Craniata; Vertebrata; Euteleostomi; Mammalia; Eutheria; Euarchontoglires; Glires; Rodentia; Myomorpha; Muroidea; Muridae; Murinae; Rattus	RL31_RAT	207	E:3e-68	RecName: Full=60S ribosomal protein L31;^Eukaryota; Metazoa; Chordata; Craniata; Vertebrata; Euteleostomi; Mammalia; Eutheria; Euarchontoglires; Glires; Rodentia; Myomorpha; Muroidea; Muridae; Murinae; Rattus	PF01198.18	Ribosomal_L31e	Ribosomal protein L31e	COG2097	(ribosomal) protein	.	.	.	GO:0002181|cytoplasmic translationGO:0006412|translation	GO:0003735|structural constituent of ribosomeGO:0003735|structural constituent of ribosome	GO:0022625|cytosolic large ribosomal subunit;GO:0005730|nucleolus;GO:0005654|nucleoplasmGO:0005840|ribosome	K02910|RP-L31e, RPL31; large subunit ribosomal protein L31e	map03010|Ribosome
genefamily13782	Protein.evm.model.utg56.130_TLEUC::evm.model.utg56.130_TLEUC	1-1[-]	gi|724947945|ref|XR_746708.1|	676	E:0	PREDICTED: Rhinopithecus roxellana ATP synthase subunit O, mitochondrial pseudogene (LOC104653608), misc_RNA	gi|821035070|ref|XP_012357276.1|	207	E:1e-65	PREDICTED: ATP synthase subunit O, mitochondrial isoform X2 [Nomascus leucogenys]	ATPO_HUMAN	206	E:4e-66	RecName: Full=ATP synthase subunit O, mitochondrial;^Eukaryota; Metazoa; Chordata; Craniata; Vertebrata; Euteleostomi; Mammalia; Eutheria; Euarchontoglires; Primates; Haplorrhini; Catarrhini; Hominidae; Homo	ATPO_HUMAN	206	E:3e-66	RecName: Full=ATP synthase subunit O, mitochondrial;^Eukaryota; Metazoa; Chordata; Craniata; Vertebrata; Euteleostomi; Mammalia; Eutheria; Euarchontoglires; Primates; Haplorrhini; Catarrhini; Hominidae; Homo	PF00213.17	OSCP	ATP synthase delta (OSCP) subunit	COG0712	F(1)F(0) ATP synthase produces ATP from ADP in the presence of a proton or sodium gradient. F-type ATPases consist of two structural domains, F(1) containing the extramembraneous catalytic core and F(0) containing the membrane proton channel, linked together by a central stalk and a peripheral stalk. During catalysis, ATP synthesis in the catalytic domain of F(1) is coupled via a rotary mechanism…	.	.	.	GO:0006754|ATP biosynthetic process;GO:0042407|cristae formation;GO:0042776|mitochondrial ATP synthesis coupled proton transport;GO:0015992|proton transportGO:0015986|ATP synthesis coupled proton transport	GO:0016887|ATPase activity;GO:0008144|drug binding;GO:0046933|proton-transporting ATP synthase activity, rotational mechanism;GO:0022857|transmembrane transporter activity;GO:0005215|transporter activityGO:0046933|proton-transporting ATP synthase activity, rotational mechanism	GO:0070062|extracellular exosome;GO:0031012|extracellular matrix;GO:0005743|mitochondrial inner membrane;GO:0005753|mitochondrial proton-transporting ATP synthase complex;GO:0005739|mitochondrion;GO:0005634|nucleus;GO:0005886|plasma membrane	K02137|ATPeF0O, ATP5O, ATP5; F-type H+-transporting ATPase subunit O	map00190|Oxidative phosphorylation;map05016|Huntington's disease;map05010|Alzheimer's disease;map01100|Metabolic pathways;map05012|Parkinson's disease
genefamily1485	Protein.evm.model.utg146.37_TLEUC::evm.model.utg146.37_TLEUC	1-1[-]	gi|675663366|ref|XR_088135.3|	315	E:4e-82	PREDICTED: Callithrix jacchus tubulin beta-7 chain pseudogene (LOC100411061), misc_RNA	gi|831224595|ref|XP_003789027.2|	177	E:9e-51	PREDICTED: tubulin beta chain [Otolemur garnettii]	TBB7_CHICK	152	E:1e-42	RecName: Full=Tubulin beta-7 chain;^Eukaryota; Metazoa; Chordata; Craniata; Vertebrata; Euteleostomi; Archelosauria; Archosauria; Dinosauria; Saurischia; Theropoda; Coelurosauria; Aves; Neognathae; Galloanserae; Galliformes; Phasianidae; Phasianinae; Gallus	TBB7_CHICK	151	E:2e-42	RecName: Full=Tubulin beta-7 chain;^Eukaryota; Metazoa; Chordata; Craniata; Vertebrata; Euteleostomi; Archelosauria; Archosauria; Dinosauria; Saurischia; Theropoda; Coelurosauria; Aves; Neognathae; Galloanserae; Galliformes; Phasianidae; Phasianinae; Gallus	PF00091.24	Tubulin	Tubulin/FtsZ family, GTPase domain	COG5023	protein polymerization	.	.	.	GO:0007017|microtubule-based process	GO:0005525|GTP binding;GO:0003924|GTPase activity;GO:0005200|structural constituent of cytoskeletonGO:0003924|GTPase activity	GO:0005737|cytoplasm;GO:0005874|microtubule	K07375|TUBB; tubulin beta	map05130|Pathogenic Escherichia coli infection;map04145|Phagosome;map04540|Gap junction
genefamily4533	Protein.evm.model.utg259.49_TLEUC::evm.model.utg259.49_TLEUC	1-1[-]	gi|982280578|ref|XR_281971.2|	745	E:0	PREDICTED: Macaca fascicularis heterogeneous nuclear ribonucleoprotein A1 (HNRNPA1), transcript variant X4, misc_RNA	gi|20664272|pdb|1L3K|A	293	E:2e-97	Chain A, Up1, The Two Rna-Recognition Motif Domain Of Hnrnp A1	ROA1_PANTR	285	E:8e-94	RecName: Full=Heterogeneous nuclear ribonucleoprotein A1;^Eukaryota; Metazoa; Chordata; Craniata; Vertebrata; Euteleostomi; Mammalia; Eutheria; Euarchontoglires; Primates; Haplorrhini; Catarrhini; Hominidae; Pan	ROA1_PANTR	285	E:3e-94	RecName: Full=Heterogeneous nuclear ribonucleoprotein A1;^Eukaryota; Metazoa; Chordata; Craniata; Vertebrata; Euteleostomi; Mammalia; Eutheria; Euarchontoglires; Primates; Haplorrhini; Catarrhini; Hominidae; Pan	PF00076.21	RRM_1	RNA recognition motif. (a.k.a. RRM, RBD, or RNP domain)	COG0724	Rna-binding protein	.	.	.	GO:1903936|cellular response to sodium arsenite;GO:0006397|mRNA processing;GO:0051028|mRNA transport;GO:0008380|RNA splicing	GO:0003723|RNA bindingGO:0003676|nucleic acid binding	GO:0005737|cytoplasm;GO:0030529|intracellular ribonucleoprotein complex;GO:0005634|nucleus;GO:0005681|spliceosomal complex	K12741|HNRNPA1_3; heterogeneous nuclear ribonucleoprotein A1/A3	map03040|Spliceosome
genefamily8590	Protein.evm.model.utg259.40_TLEUC::evm.model.utg259.40_TLEUC	1-1[-]	gi|584593270|ref|NG_024987.2|	466	E:1e-127	Homo sapiens endoplasmic reticulum lumenal protein 29 pseudogene 1 (ERP29P1) on chromosome 20	gi|355564694|gb|EHH21194.1|	164	E:6e-48	hypothetical protein EGK_04202, partial [Macaca mulatta]	ERP29_HUMAN	164	E:5e-49	RecName: Full=Endoplasmic reticulum resident protein 29;^Eukaryota; Metazoa; Chordata; Craniata; Vertebrata; Euteleostomi; Mammalia; Eutheria; Euarchontoglires; Primates; Haplorrhini; Catarrhini; Hominidae; Homo	ERP29_HUMAN	171	E:6e-52	RecName: Full=Endoplasmic reticulum resident protein 29;^Eukaryota; Metazoa; Chordata; Craniata; Vertebrata; Euteleostomi; Mammalia; Eutheria; Euarchontoglires; Primates; Haplorrhini; Catarrhini; Hominidae; Homo	PF07912.12	ERp29_N	ERp29, N-terminal domain	ENOG4111I8S	endoplasmic reticulum protein 29	.	.	.	GO:0000187|activation of MAPK activity;GO:0006886|intracellular protein transport;GO:0010629|negative regulation of gene expression;GO:0050709|negative regulation of protein secretion;GO:0010628|positive regulation of gene expression;GO:0001934|positive regulation of protein phosphorylation;GO:0006457|protein folding;GO:0009306|protein secretion;GO:0043335|protein unfolding;GO:1902235|regulation …	GO:0051087|chaperone binding;GO:0042803|protein homodimerization activity	GO:0009986|cell surface;GO:0005783|endoplasmic reticulum;GO:0005788|endoplasmic reticulum lumen;GO:0070062|extracellular exosome;GO:0042470|melanosome;GO:0016020|membrane;GO:0005790|smooth endoplasmic reticulum;GO:0030133|transport vesicleGO:0005788|endoplasmic reticulum lumen	K09586|ERP29; endoplasmic reticulum protein 29	map04141|Protein processing in endoplasmic reticulum
genefamily3064	Protein.evm.model.utg137.1_TLEUC::evm.model.utg137.1_TLEUC	1-1[-]	gi|795201751|ref|XR_001002488.1|	1022	E:0	PREDICTED: Colobus angolensis palliatus ADP/ATP translocase 2 pseudogene (LOC105516446), misc_RNA	gi|444706995|gb|ELW48307.1|	358	E:5e-122	ADP/ATP translocase 2 [Tupaia chinensis]	ADT2_MOUSE	351	E:3e-120	RecName: Full=ADP/ATP translocase 2;^Eukaryota; Metazoa; Chordata; Craniata; Vertebrata; Euteleostomi; Mammalia; Eutheria; Euarchontoglires; Glires; Rodentia; Myomorpha; Muroidea; Muridae; Murinae; Mus; Mus	ADT2_MOUSE	351	E:2e-120	RecName: Full=ADP/ATP translocase 2;^Eukaryota; Metazoa; Chordata; Craniata; Vertebrata; Euteleostomi; Mammalia; Eutheria; Euarchontoglires; Glires; Rodentia; Myomorpha; Muroidea; Muridae; Murinae; Mus; Mus	PF00153.26	Mito_carr	Mitochondrial carrier protein	ENOG410XNW0	transmembrane transport	.	.	.	GO:0007059|chromosome segregation;GO:1901029|negative regulation of mitochondrial outer membrane permeabilization involved in apoptotic signaling pathway;GO:0008284|positive regulation of cell proliferation;GO:0046902|regulation of mitochondrial membrane permeability	GO:0005471|ATP:ADP antiporter activity;GO:0003723|RNA binding;GO:0031625|ubiquitin protein ligase binding	GO:0070062|extracellular exosome;GO:0031012|extracellular matrix;GO:0016021|integral component of membrane;GO:0016020|membrane;GO:0045121|membrane raft;GO:0005743|mitochondrial inner membrane;GO:0042645|mitochondrial nucleoid;GO:0005739|mitochondrion;GO:0071817|MMXD complex;GO:0043209|myelin sheath;GO:0005634|nucleus	K05863|SLC25A4S, ANT; solute carrier family 25 (mitochondrial adenine nucleotide translocator), member 4/5/6/31	map04022|cGMP-PKG signaling pathway;map04020|Calcium signaling pathway;map05016|Huntington's disease;map05166|HTLV-I infection;map05012|Parkinson's disease
genefamily5993	Protein.evm.model.utg1479.3_TLEUC::evm.model.utg1479.3_TLEUC	1-1[-]	gi|724966905|ref|XM_010358417.1|	1310	E:0	PREDICTED: Rhinopithecus roxellana 60S ribosomal protein L6 (LOC104658369), mRNA	gi|685563418|ref|XP_009213237.1|	337	E:4e-113	PREDICTED: 60S ribosomal protein L6-like isoform X1 [Papio anubis]	RL6_HUMAN	333	E:3e-113	RecName: Full=60S ribosomal protein L6;^Eukaryota; Metazoa; Chordata; Craniata; Vertebrata; Euteleostomi; Mammalia; Eutheria; Euarchontoglires; Primates; Haplorrhini; Catarrhini; Hominidae; Homo	RL6_HUMAN	410	E:3e-143	RecName: Full=60S ribosomal protein L6;^Eukaryota; Metazoa; Chordata; Craniata; Vertebrata; Euteleostomi; Mammalia; Eutheria; Euarchontoglires; Primates; Haplorrhini; Catarrhini; Hominidae; Homo	PF03868.14	Ribosomal_L6e_N	Ribosomal protein L6, N-terminal domain	COG2163	(ribosomal) protein	.	.	.	GO:0002181|cytoplasmic translation;GO:0000184|nuclear-transcribed mRNA catabolic process, nonsense-mediated decay;GO:0006355|regulation of transcription, DNA-templated;GO:0000027|ribosomal large subunit assembly;GO:0006364|rRNA processing;GO:0006614|SRP-dependent cotranslational protein targeting to membrane;GO:0006412|translation;GO:0006413|translational initiation;GO:0019083|viral transcription…	GO:0045296|cadherin binding;GO:0003677|DNA binding;GO:0003723|RNA binding;GO:0003735|structural constituent of ribosomeGO:0003735|structural constituent of ribosome	GO:0036464|cytoplasmic ribonucleoprotein granule;GO:0005829|cytosol;GO:0022625|cytosolic large ribosomal subunit;GO:0005925|focal adhesion;GO:0016020|membrane;GO:0005634|nucleusGO:0005622|intracellular;GO:0005840|ribosome	K02934|RP-L6e, RPL6; large subunit ribosomal protein L6e	map03010|Ribosome
genefamily7476	Protein.evm.model.utg9503.1_TLEUC::evm.model.utg9503.1_TLEUC	1-1[-]	gi|982267513|ref|XR_001493348.1|	231	E:2e-57	PREDICTED: Macaca fascicularis 60S ribosomal protein L22 pseudogene (LOC102122085), misc_RNA	gi|820964367|ref|XP_012372684.1|	82.8	E:2e-18	PREDICTED: 60S ribosomal protein L22-like [Octodon degus]	RL22_RAT	80.1	E:6e-19	RecName: Full=60S ribosomal protein L22;^Eukaryota; Metazoa; Chordata; Craniata; Vertebrata; Euteleostomi; Mammalia; Eutheria; Euarchontoglires; Glires; Rodentia; Myomorpha; Muroidea; Muridae; Murinae; Rattus	RL22_RAT	109	E:3e-30	RecName: Full=60S ribosomal protein L22;^Eukaryota; Metazoa; Chordata; Craniata; Vertebrata; Euteleostomi; Mammalia; Eutheria; Euarchontoglires; Glires; Rodentia; Myomorpha; Muroidea; Muridae; Murinae; Rattus	PF01776.16	Ribosomal_L22e	Ribosomal L22e protein family	ENOG4111UVJ	Ribosomal protein	.	.	.	GO:0002181|cytoplasmic translationGO:0006412|translation	GO:0008201|heparin binding;GO:0003723|RNA binding;GO:0003735|structural constituent of ribosomeGO:0003735|structural constituent of ribosome	GO:0022625|cytosolic large ribosomal subunit;GO:0005840|ribosomeGO:0005622|intracellular;GO:0005840|ribosome	K02891|RP-L22e, RPL22; large subunit ribosomal protein L22e	map03010|Ribosome
genefamily1474	Protein.evm.model.utg104.4_TLEUC::evm.model.utg104.4_TLEUC	1-1[-]	gi|544463583|ref|XM_005568066.1|	2381	E:0	PREDICTED: Macaca fascicularis tubulin alpha-3 chain (LOC102121218), mRNA	gi|514763190|ref|XP_005023678.1|	899	E:0	PREDICTED: tubulin alpha-3 chain [Anas platyrhynchos]	TBA3_RAT	886	E:0	RecName: Full=Tubulin alpha-3 chain;^Eukaryota; Metazoa; Chordata; Craniata; Vertebrata; Euteleostomi; Mammalia; Eutheria; Euarchontoglires; Glires; Rodentia; Myomorpha; Muroidea; Muridae; Murinae; Rattus	TBA3_RAT	935	E:0	RecName: Full=Tubulin alpha-3 chain;^Eukaryota; Metazoa; Chordata; Craniata; Vertebrata; Euteleostomi; Mammalia; Eutheria; Euarchontoglires; Glires; Rodentia; Myomorpha; Muroidea; Muridae; Murinae; Rattus	PF00091.24	Tubulin	Tubulin/FtsZ family, GTPase domain	COG5023	protein polymerization	.	.	.	GO:0007017|microtubule-based processGO:0007165|signal transduction	GO:0005525|GTP binding;GO:0003924|GTPase activity;GO:0005200|structural constituent of cytoskeletonGO:0003924|GTPase activity	GO:0005737|cytoplasm;GO:0005874|microtubule	K07374|TUBA; tubulin alpha	map05130|Pathogenic Escherichia coli infection;map04145|Phagosome;map04540|Gap junction
genefamily5642	Protein.evm.model.utg109.12_TLEUC::evm.model.utg109.12_TLEUC	1-1[-]	gi|299782450|ref|NG_023175.1|	444	E:4e-121	Homo sapiens ATP synthase, H+ transporting, mitochondrial Fo complex subunit D pseudogene 3 (ATP5HP3) on chromosome 9	gi|119579104|gb|EAW58700.1|	183	E:8e-57	hCG1809973 [Homo sapiens]	ATP5H_HUMAN	176	E:3e-55	RecName: Full=ATP synthase subunit d, mitochondrial;^Eukaryota; Metazoa; Chordata; Craniata; Vertebrata; Euteleostomi; Mammalia; Eutheria; Euarchontoglires; Primates; Haplorrhini; Catarrhini; Hominidae; Homo	ATP5H_HUMAN	176	E:3e-55	RecName: Full=ATP synthase subunit d, mitochondrial;^Eukaryota; Metazoa; Chordata; Craniata; Vertebrata; Euteleostomi; Mammalia; Eutheria; Euarchontoglires; Primates; Haplorrhini; Catarrhini; Hominidae; Homo	PF05873.11	Mt_ATP-synt_D	ATP synthase D chain, mitochondrial (ATP5H)	ENOG4111IHJ	energy coupled proton transport, down electrochemical gradient	.	.	.	GO:0006754|ATP biosynthetic process;GO:0099132|ATP hydrolysis coupled cation transmembrane transport;GO:0015986|ATP synthesis coupled proton transport;GO:0042407|cristae formation;GO:0042776|mitochondrial ATP synthesis coupled proton transportGO:0015986|ATP synthesis coupled proton transport	GO:0015078|hydrogen ion transmembrane transporter activity;GO:0022857|transmembrane transporter activityGO:0015078|hydrogen ion transmembrane transporter activity	GO:0005829|cytosol;GO:0070062|extracellular exosome;GO:0005743|mitochondrial inner membrane;GO:0005753|mitochondrial proton-transporting ATP synthase complex;GO:0000274|mitochondrial proton-transporting ATP synthase, stator stalk;GO:0005739|mitochondrion;GO:0005654|nucleoplasmGO:0000276|mitochondrial proton-transporting ATP synthase complex, coupling factor F(o)	K02138|ATPeF0D, ATP5H, ATP7; F-type H+-transporting ATPase subunit d	map00190|Oxidative phosphorylation;map05016|Huntington's disease;map05010|Alzheimer's disease;map01100|Metabolic pathways;map05012|Parkinson's disease
genefamily4526	Protein.evm.model.utg147.106_TLEUC::evm.model.utg147.106_TLEUC	1-1[-]	gi|795241064|ref|XM_011953415.1|	1441	E:0	PREDICTED: Colobus angolensis palliatus heterogeneous nuclear ribonucleoprotein A1-like (LOC105519879), mRNA	gi|20664272|pdb|1L3K|A	360	E:3e-120	Chain A, Up1, The Two Rna-Recognition Motif Domain Of Hnrnp A1	ROA1_PANTR	350	E:6e-116	RecName: Full=Heterogeneous nuclear ribonucleoprotein A1;^Eukaryota; Metazoa; Chordata; Craniata; Vertebrata; Euteleostomi; Mammalia; Eutheria; Euarchontoglires; Primates; Haplorrhini; Catarrhini; Hominidae; Pan	ROA1_PANTR	427	E:5e-146	RecName: Full=Heterogeneous nuclear ribonucleoprotein A1;^Eukaryota; Metazoa; Chordata; Craniata; Vertebrata; Euteleostomi; Mammalia; Eutheria; Euarchontoglires; Primates; Haplorrhini; Catarrhini; Hominidae; Pan	PF00076.21	RRM_1	RNA recognition motif. (a.k.a. RRM, RBD, or RNP domain)	COG0724	Rna-binding protein	.	.	.	GO:1903936|cellular response to sodium arsenite;GO:0006397|mRNA processing;GO:0051028|mRNA transport;GO:0008380|RNA splicing	GO:0003723|RNA bindingGO:0003676|nucleic acid binding;GO:0003924|GTPase activity;GO:0005525|GTP binding	GO:0005737|cytoplasm;GO:0030529|intracellular ribonucleoprotein complex;GO:0005634|nucleus;GO:0005681|spliceosomal complex	K12741|HNRNPA1_3; heterogeneous nuclear ribonucleoprotein A1/A3	map03040|Spliceosome
genefamily8642	Protein.evm.model.utg1356.6_TLEUC::evm.model.utg1356.6_TLEUC	1-1[-]	gi|686758571|ref|XR_653029.1|	725	E:0	PREDICTED: Pongo abelii acyl-coenzyme A thioesterase 4 pseudogene (LOC100451561), misc_RNA	gi|119601526|gb|EAW81120.1|	129	E:2e-32	acyl-CoA thioesterase 4, isoform CRA_a [Homo sapiens]	ACOT4_HUMAN	125	E:2e-32	RecName: Full=Acyl-coenzyme A thioesterase 4;^Eukaryota; Metazoa; Chordata; Craniata; Vertebrata; Euteleostomi; Mammalia; Eutheria; Euarchontoglires; Primates; Haplorrhini; Catarrhini; Hominidae; Homo	ACOT1_HUMAN	135	E:2e-36	RecName: Full=Acyl-coenzyme A thioesterase 1;^Eukaryota; Metazoa; Chordata; Craniata; Vertebrata; Euteleostomi; Mammalia; Eutheria; Euarchontoglires; Primates; Haplorrhini; Catarrhini; Hominidae; Homo	PF04775.13	Bile_Hydr_Trans	Acyl-CoA thioester hydrolase/BAAT N-terminal region	COG1073	Hydrolase	.	.	.	GO:0006637|acyl-CoA metabolic process;GO:0001676|long-chain fatty acid metabolic process;GO:0000038|very long-chain fatty acid metabolic process	GO:0047617|acyl-CoA hydrolase activity;GO:0052689|carboxylic ester hydrolase activity;GO:0102991|myristoyl-CoA hydrolase activity;GO:0016290|palmitoyl-CoA hydrolase activity	GO:0005829|cytosol	K01068|ACOT1_2_4; acyl-coenzyme A thioesterase 1/2/4 [EC:3.1.2.2]	map00062|Fatty acid elongation;map01100|Metabolic pathways;map01110|Biosynthesis of secondary metabolites;map01040|Biosynthesis of unsaturated fatty acids
genefamily11658	Protein.evm.model.utg364.27_TLEUC::evm.model.utg364.27_TLEUC	1-1[-]	gi|982300343|ref|XM_005580963.2|	651	E:0	PREDICTED: Macaca fascicularis ATPase, H+ transporting, lysosomal 13kDa, V1 subunit G1 (ATP6V1G1), mRNA	gi|471363257|ref|XP_004372186.1|	190	E:1e-58	PREDICTED: V-type proton ATPase subunit G 1 [Trichechus manatus latirostris]	VATG1_HUMAN	187	E:6e-59	RecName: Full=V-type proton ATPase subunit G 1;^Eukaryota; Metazoa; Chordata; Craniata; Vertebrata; Euteleostomi; Mammalia; Eutheria; Euarchontoglires; Primates; Haplorrhini; Catarrhini; Hominidae; Homo	VATG1_HUMAN	187	E:5e-59	RecName: Full=V-type proton ATPase subunit G 1;^Eukaryota; Metazoa; Chordata; Craniata; Vertebrata; Euteleostomi; Mammalia; Eutheria; Euarchontoglires; Primates; Haplorrhini; Catarrhini; Hominidae; Homo	PF03179.14	V-ATPase_G	Vacuolar (H+)-ATPase G subunit	ENOG4111XX0	ATPase, H transporting, lysosomal 13kDa, V1 subunit	.	.	.	GO:0008286|insulin receptor signaling pathway;GO:0034220|ion transmembrane transport;GO:0090383|phagosome acidification;GO:0016241|regulation of macroautophagy;GO:0033572|transferrin transportGO:0015992|proton transport	GO:0051117|ATPase binding;GO:0008553|hydrogen-exporting ATPase activity, phosphorylative mechanismGO:0016820|hydrolase activity, acting on acid anhydrides, catalyzing transmembrane movement of substances	GO:0005829|cytosol;GO:0070062|extracellular exosome;GO:0005765|lysosomal membrane;GO:0005886|plasma membrane;GO:0016471|vacuolar proton-transporting V-type ATPase complexGO:0016471|vacuolar proton-transporting V-type ATPase complex	K02152|ATPeV1G, ATP6G; V-type H+-transporting ATPase subunit G	map05110|Vibrio cholerae infection;map04145|Phagosome;map05120|Epithelial cell signaling in Helicobacter pylori infection;map04721|Synaptic vesicle cycle;map05323|Rheumatoid arthritis;map04966|Collecting duct acid secretion;map01100|Metabolic pathways;map00190|Oxidative phosphorylation
genefamily4133	Protein.evm.model.utg95.98_TLEUC::evm.model.utg95.98_TLEUC	1-1[-]	gi|982227612|ref|XR_001484897.1|	1068	E:0	PREDICTED: Macaca fascicularis cofilin-1 pseudogene (LOC102127322), misc_RNA	gi|355745344|gb|EHH49969.1|	280	E:5e-93	hypothetical protein EGM_00718 [Macaca fascicularis]	COF1_RAT	245	E:6e-81	RecName: Full=Cofilin-1;^Eukaryota; Metazoa; Chordata; Craniata; Vertebrata; Euteleostomi; Mammalia; Eutheria; Euarchontoglires; Glires; Rodentia; Myomorpha; Muroidea; Muridae; Murinae; Rattus	COF1_RAT	246	E:5e-81	RecName: Full=Cofilin-1;^Eukaryota; Metazoa; Chordata; Craniata; Vertebrata; Euteleostomi; Mammalia; Eutheria; Euarchontoglires; Glires; Rodentia; Myomorpha; Muroidea; Muridae; Murinae; Rattus	PF00241.19	Cofilin_ADF	Cofilin/tropomyosin-type actin-binding protein	ENOG41122P5	actin-depolymerizing factor	.	.	.	GO:0030043|actin filament fragmentation;GO:0030030|cell projection organization;GO:0071364|cellular response to epidermal growth factor stimulus;GO:0071362|cellular response to ether;GO:0070301|cellular response to hydrogen peroxide;GO:1990314|cellular response to insulin-like growth factor stimulus;GO:0071347|cellular response to interleukin-1;GO:0071354|cellular response to interleukin-6;GO:007…	GO:0003779|actin binding;GO:0051015|actin filament binding;GO:1902936|phosphatidylinositol bisphosphate binding;GO:0019903|protein phosphatase bindingGO:0003779|actin binding	GO:0031252|cell leading edge;GO:0005911|cell-cell junction;GO:0090732|cofilin-actin rod;GO:0030864|cortical actin cytoskeleton;GO:0005737|cytoplasm;GO:0043197|dendritic spine;GO:0070062|extracellular exosome;GO:0031012|extracellular matrix;GO:0005615|extracellular space;GO:0030175|filopodium;GO:0005925|focal adhesion;GO:0030426|growth cone;GO:0030027|lamellipodium;GO:0031258|lamellipodium membran…	K05765|CFL; cofilin	map05133|Pertussis;map04360|Axon guidance;map04666|Fc gamma R-mediated phagocytosis;map04810|Regulation of actin cytoskeleton
genefamily8419	Protein.evm.model.utg2970.2_TLEUC::evm.model.utg2970.2_TLEUC	1-1[-]	gi|300797884|ref|NG_000871.3|	664	E:0	Homo sapiens ribonucleotide reductase M2 polypeptide pseudogene 4 (RRM2P4) on chromosome X	gi|958785697|ref|XP_014722239.1|	187	E:5e-55	PREDICTED: ribonucleoside-diphosphate reductase subunit M2 isoform X2 [Equus asinus]	RIR2_HUMAN	183	E:3e-55	RecName: Full=Ribonucleoside-diphosphate reductase subunit M2;^Eukaryota; Metazoa; Chordata; Craniata; Vertebrata; Euteleostomi; Mammalia; Eutheria; Euarchontoglires; Primates; Haplorrhini; Catarrhini; Hominidae; Homo	RIR2_HUMAN	183	E:3e-55	RecName: Full=Ribonucleoside-diphosphate reductase subunit M2;^Eukaryota; Metazoa; Chordata; Craniata; Vertebrata; Euteleostomi; Mammalia; Eutheria; Euarchontoglires; Primates; Haplorrhini; Catarrhini; Hominidae; Homo	PF00268.20	Ribonuc_red_sm	Ribonucleotide reductase, small chain	COG0208	Provides the precursors necessary for DNA synthesis. Catalyzes the biosynthesis of deoxyribonucleotides from the corresponding ribonucleotides (By similarity)	.	.	.	GO:0009263|deoxyribonucleotide biosynthetic process;GO:0006260|DNA replication;GO:0015949|nucleobase-containing small molecule interconversion;GO:0051290|protein heterotetramerization;GO:0000083|regulation of transcription involved in G1/S transition of mitotic cell cycleGO:0055114|oxidation-reduction process	GO:0008199|ferric iron binding;GO:0042803|protein homodimerization activity;GO:0004748|ribonucleoside-diphosphate reductase activity, thioredoxin disulfide as acceptor	GO:0005829|cytosol;GO:0005971|ribonucleoside-diphosphate reductase complex	K10808|RRM2; ribonucleoside-diphosphate reductase subunit M2 [EC:1.17.4.1]	map01100|Metabolic pathways;map04115|p53 signaling pathway;map00480|Glutathione metabolism;map00240|Pyrimidine metabolism;map00230|Purine metabolism
genefamily3192	Protein.evm.model.utg125.38_TLEUC::evm.model.utg125.38_TLEUC	1-1[-]	gi|987976948|emb|LT160001.1|	761	E:0	Macaca fascicularis complete genome, chromosome chr2	gi|343958906|dbj|BAK63308.1|	266	E:8e-87	tyrosine-protein phosphatase non-receptor type 11 [Pan troglodytes]	PTN11_CHICK	263	E:2e-83	RecName: Full=Tyrosine-protein phosphatase non-receptor type 11;^Eukaryota; Metazoa; Chordata; Craniata; Vertebrata; Euteleostomi; Archelosauria; Archosauria; Dinosauria; Saurischia; Theropoda; Coelurosauria; Aves; Neognathae; Galloanserae; Galliformes; Phasianidae; Phasianinae; Gallus	PTN11_CHICK	263	E:2e-83	RecName: Full=Tyrosine-protein phosphatase non-receptor type 11;^Eukaryota; Metazoa; Chordata; Craniata; Vertebrata; Euteleostomi; Archelosauria; Archosauria; Dinosauria; Saurischia; Theropoda; Coelurosauria; Aves; Neognathae; Galloanserae; Galliformes; Phasianidae; Phasianinae; Gallus	PF00102.26	Y_phosphatase	Protein-tyrosine phosphatase	COG5599	protein tyrosine phosphatase	.	.	.	GO:0033277|abortive mitotic cell cycle;GO:0000187|activation of MAPK activity;GO:0036302|atrioventricular canal development;GO:0007409|axonogenesis;GO:0060020|Bergmann glial cell differentiation;GO:0071364|cellular response to epidermal growth factor stimulus;GO:0021697|cerebellar cortex formation;GO:0000077|DNA damage checkpoint;GO:0048013|ephrin receptor signaling pathway;GO:0007173|epidermal g…	GO:0050839|cell adhesion molecule binding;GO:0005158|insulin receptor binding;GO:0004726|non-membrane spanning protein tyrosine phosphatase activity;GO:0051428|peptide hormone receptor binding;GO:0004725|protein tyrosine phosphatase activity;GO:0030971|receptor tyrosine kinase binding;GO:0005070|SH3/SH2 adaptor activityGO:0004725|protein tyrosine phosphatase activity	GO:0005737|cytoplasm;GO:0005634|nucleus	K07293|PTPN11; tyrosine-protein phosphatase non-receptor type 11 [EC:3.1.3.48]	map04014|Ras signaling pathway;map04650|Natural killer cell mediated cytotoxicity;map05120|Epithelial cell signaling in Helicobacter pylori infection;map04630|Jak-STAT signaling pathway;map05205|Proteoglycans in cancer;map04722|Neurotrophin signaling pathway;map04013|MAPK signaling pathway - fly;map05220|Chronic myeloid leukemia;map04670|Leukocyte transendothelial migration;map05168|Herpes simple…
genefamily1335	Protein.evm.model.utg10697.1_TLEUC::evm.model.utg10697.1_TLEUC	1-1[-]	gi|157168592|gb|EU124724.1|	732	E:0	Macaca mulatta NANOGP9 pseudogene, partial sequence	gi|355704877|gb|EHH30802.1|	239	E:1e-77	hypothetical protein EGK_20582 [Macaca mulatta]	NANOG_PANTR	218	E:3e-69	RecName: Full=Homeobox protein NANOG;^Eukaryota; Metazoa; Chordata; Craniata; Vertebrata; Euteleostomi; Mammalia; Eutheria; Euarchontoglires; Primates; Haplorrhini; Catarrhini; Hominidae; Pan	NANOG_PANTR	239	E:6e-78	RecName: Full=Homeobox protein NANOG;^Eukaryota; Metazoa; Chordata; Craniata; Vertebrata; Euteleostomi; Mammalia; Eutheria; Euarchontoglires; Primates; Haplorrhini; Catarrhini; Hominidae; Pan	PF00046.28	Homeobox	Homeobox domain	ENOG4111UAT	sequence-specific DNA binding	.	.	.	GO:0043697|cell dedifferentiation;GO:0009880|embryonic pattern specification;GO:0008406|gonad development;GO:0001710|mesodermal cell fate commitment;GO:0030514|negative regulation of BMP signaling pathway;GO:0010454|negative regulation of cell fate commitment;GO:0000122|negative regulation of transcription from RNA polymerase II promoter;GO:0008284|positive regulation of cell proliferation;GO:004…	GO:0003682|chromatin binding;GO:0001158|enhancer sequence-specific DNA binding;GO:0003714|transcription corepressor activity;GO:0003700|transcription factor activity, sequence-specific DNA binding;GO:0001010|transcription factor activity, sequence-specific DNA binding transcription factor recruiting;GO:0008134|transcription factor binding;GO:0001205|transcriptional activator activity, RNA polymer…	GO:0005654|nucleoplasm	K10164|NANOG; homeobox protein Nanog	map05205|Proteoglycans in cancer;map04550|Signaling pathways regulating pluripotency of stem cells
genefamily1500	Protein.evm.model.utg184.26_TLEUC::evm.model.utg184.26_TLEUC	1-1[-]	gi|77797851|gb|AC170422.1|	732	E:0	Rhesus Macaque BAC CH250-106F22 (Children's Hospital Oakland Research Institute Rhesus macaque Adult Male BAC Library) complete sequence	gi|297268599|ref|XP_002799724.1|	226	E:2e-71	PREDICTED: olfactory receptor 51I2-like [Macaca mulatta]	O51L1_HUMAN	135	E:3e-37	RecName: Full=Olfactory receptor 51L1;^Eukaryota; Metazoa; Chordata; Craniata; Vertebrata; Euteleostomi; Mammalia; Eutheria; Euarchontoglires; Primates; Haplorrhini; Catarrhini; Hominidae; Homo	O51I2_HUMAN	145	E:2e-41	RecName: Full=Olfactory receptor 51I2;^Eukaryota; Metazoa; Chordata; Craniata; Vertebrata; Euteleostomi; Mammalia; Eutheria; Euarchontoglires; Primates; Haplorrhini; Catarrhini; Hominidae; Homo	PF13853.5	7tm_4	Olfactory receptor	ENOG410ZSD7	Olfactory receptor, family 51, subfamily I, member 2	.	.	.	GO:0007608|sensory perception of smell;GO:0007165|signal transductionGO:0007186|G-protein coupled receptor signaling pathway	GO:0004930|G-protein coupled receptor activity;GO:0004984|olfactory receptor activityGO:0004984|olfactory receptor activity	GO:0016021|integral component of membrane;GO:0005886|plasma membraneGO:0016021|integral component of membrane	K04257|OLFR; olfactory receptor	map04740|Olfactory transduction
genefamily12210	Protein.evm.model.utg967.3_TLEUC::evm.model.utg967.3_TLEUC	1-1[-]	gi|795226965|ref|XM_012035881.1|	599	E:7e-168	PREDICTED: Cercocebus atys polymerase (RNA) III (DNA directed) polypeptide K, 12.3 kDa (POLR3K), mRNA	gi|927108841|ref|XP_003124725.3|	232	E:2e-76	PREDICTED: DNA-directed RNA polymerase III subunit RPC10 [Sus scrofa]	RPC10_MOUSE	231	E:1e-77	RecName: Full=DNA-directed RNA polymerase III subunit RPC10;^Eukaryota; Metazoa; Chordata; Craniata; Vertebrata; Euteleostomi; Mammalia; Eutheria; Euarchontoglires; Glires; Rodentia; Myomorpha; Muroidea; Muridae; Murinae; Mus; Mus	RPC10_MOUSE	231	E:9e-78	RecName: Full=DNA-directed RNA polymerase III subunit RPC10;^Eukaryota; Metazoa; Chordata; Craniata; Vertebrata; Euteleostomi; Mammalia; Eutheria; Euarchontoglires; Glires; Rodentia; Myomorpha; Muroidea; Muridae; Murinae; Mus; Mus	PF02150.15	RNA_POL_M_15KD	RNA polymerases M/15 Kd subunit	COG1594	DNA-dependent RNA polymerase catalyzes the transcription of DNA into RNA using the four ribonucleoside triphosphates as substrates (By similarity)	.	.	.	GO:0051607|defense response to virus;GO:0045087|innate immune response;GO:0006379|mRNA cleavage;GO:0006386|termination of RNA polymerase III transcriptionGO:0006351|transcription, DNA-templated	GO:0003899|DNA-directed 5'-3' RNA polymerase activity;GO:0003676|nucleic acid binding;GO:0008270|zinc ion bindingGO:0003676|nucleic acid binding;GO:0008270|zinc ion binding	GO:0005666|DNA-directed RNA polymerase III complex;GO:0005730|nucleolus	K03019|RPC11, POLR3K; DNA-directed RNA polymerase III subunit RPC11	map03020|RNA polymerase;map04623|Cytosolic DNA-sensing pathway;map00240|Pyrimidine metabolism;map01100|Metabolic pathways;map05169|Epstein-Barr virus infection;map00230|Purine metabolism
genefamily5311	Protein.evm.model.utg278.15_TLEUC::evm.model.utg278.15_TLEUC	1-1[-]	gi|724845487|ref|XM_010367363.1|	776	E:0	PREDICTED: Rhinopithecus roxellana 60S ribosomal protein L26-like (LOC104665512), mRNA	gi|724845488|ref|XP_010365665.1|	260	E:1e-86	PREDICTED: 60S ribosomal protein L26-like [Rhinopithecus roxellana]	RL26_MOUSE	237	E:4e-79	RecName: Full=60S ribosomal protein L26;^Eukaryota; Metazoa; Chordata; Craniata; Vertebrata; Euteleostomi; Mammalia; Eutheria; Euarchontoglires; Glires; Rodentia; Myomorpha; Muroidea; Muridae; Murinae; Mus; Mus	RL26_MOUSE	237	E:4e-79	RecName: Full=60S ribosomal protein L26;^Eukaryota; Metazoa; Chordata; Craniata; Vertebrata; Euteleostomi; Mammalia; Eutheria; Euarchontoglires; Glires; Rodentia; Myomorpha; Muroidea; Muridae; Murinae; Mus; Mus	PF16906.4	Ribosomal_L26	Ribosomal proteins L26 eukaryotic, L24P archaeal	COG0198	One of the proteins that surrounds the polypeptide exit tunnel on the outside of the subunit (By similarity)	.	.	.	GO:0071480|cellular response to gamma radiation;GO:0071479|cellular response to ionizing radiation;GO:0034644|cellular response to UV;GO:0002181|cytoplasmic translation;GO:0006977|DNA damage response, signal transduction by p53 class mediator resulting in cell cycle arrest;GO:1902164|positive regulation of DNA damage response, signal transduction by p53 class mediator resulting in transcription o…	GO:0048027|mRNA 5'-UTR binding;GO:0003723|RNA binding;GO:0003735|structural constituent of ribosomeGO:0003735|structural constituent of ribosome	GO:0005737|cytoplasm;GO:0022625|cytosolic large ribosomal subunit;GO:0022626|cytosolic ribosome;GO:0070062|extracellular exosome;GO:0016020|membrane;GO:0005730|nucleolus;GO:0005654|nucleoplasm;GO:1990904|ribonucleoprotein complexGO:0015934|large ribosomal subunit	K02898|RP-L26e, RPL26; large subunit ribosomal protein L26e	map03010|Ribosome
genefamily4515	Protein.evm.model.utg97.187_TLEUC::evm.model.utg97.187_TLEUC	1-1[-]	gi|298358612|ref|NG_021698.1|	695	E:0	Homo sapiens eukaryotic translation elongation factor 1 alpha 1 pseudogene 33 (EEF1A1P33) on chromosome 12	gi|927065|gb|AAC09385.1|	322	E:4e-106	eukaryotic translation elongation factor 1 alpha 1-like 14 [Homo sapiens]	EF1A1_RABIT	319	E:1e-105	RecName: Full=Elongation factor 1-alpha 1;^Eukaryota; Metazoa; Chordata; Craniata; Vertebrata; Euteleostomi; Mammalia; Eutheria; Euarchontoglires; Glires; Lagomorpha; Leporidae; Oryctolagus	EF1A1_RABIT	319	E:9e-106	RecName: Full=Elongation factor 1-alpha 1;^Eukaryota; Metazoa; Chordata; Craniata; Vertebrata; Euteleostomi; Mammalia; Eutheria; Euarchontoglires; Glires; Lagomorpha; Leporidae; Oryctolagus	PF03143.16	GTP_EFTU_D3	Elongation factor Tu C-terminal domain	COG5256	This protein promotes the GTP-dependent binding of aminoacyl-tRNA to the A-site of ribosomes during protein biosynthesis (By similarity)	.	.	.	GO:0071364|cellular response to epidermal growth factor stimulus	GO:0005525|GTP binding;GO:0003924|GTPase activity;GO:0019001|guanyl nucleotide binding;GO:0019901|protein kinase binding;GO:0003746|translation elongation factor activity;GO:0000049|tRNA binding	GO:0030864|cortical actin cytoskeleton;GO:0005737|cytoplasm;GO:0005829|cytosol;GO:0070062|extracellular exosome;GO:0005615|extracellular space;GO:0005730|nucleolus;GO:0005634|nucleus;GO:0005886|plasma membrane;GO:0032587|ruffle membrane	K03231|EEF1A; elongation factor 1-alpha	map03013|RNA transport;map05134|Legionellosis
genefamily6277	Protein.evm.model.utg124.90_TLEUC::evm.model.utg124.90_TLEUC	1-1[-]	gi|724866511|ref|XM_010371710.1|	1227	E:0	PREDICTED: Rhinopithecus roxellana 60S ribosomal protein L3-like (LOC104668912), transcript variant X1, mRNA	gi|823401341|ref|XP_012416811.1|	557	E:0	PREDICTED: LOW QUALITY PROTEIN: 60S ribosomal protein L3 [Odobenus rosmarus divergens]	RL3_HUMAN	501	E:4e-176	RecName: Full=60S ribosomal protein L3;^Eukaryota; Metazoa; Chordata; Craniata; Vertebrata; Euteleostomi; Mammalia; Eutheria; Euarchontoglires; Primates; Haplorrhini; Catarrhini; Hominidae; Homo	RL3_HUMAN	529	E:0	RecName: Full=60S ribosomal protein L3;^Eukaryota; Metazoa; Chordata; Craniata; Vertebrata; Euteleostomi; Mammalia; Eutheria; Euarchontoglires; Primates; Haplorrhini; Catarrhini; Hominidae; Homo	PF00297.21	Ribosomal_L3	Ribosomal protein L3	COG0087	One of the primary rRNA binding proteins, it binds directly near the 3'-end of the 23S rRNA, where it nucleates assembly of the 50S subunit (By similarity)	.	.	.	GO:0071353|cellular response to interleukin-4;GO:0000184|nuclear-transcribed mRNA catabolic process, nonsense-mediated decay;GO:0000027|ribosomal large subunit assembly;GO:0006364|rRNA processing;GO:0006614|SRP-dependent cotranslational protein targeting to membrane;GO:0006412|translation;GO:0006413|translational initiation;GO:0019083|viral transcriptionGO:0006412|translation	GO:0008097|5S rRNA binding;GO:0003723|RNA binding;GO:0003735|structural constituent of ribosomeGO:0003735|structural constituent of ribosome	GO:0005737|cytoplasm;GO:0005829|cytosol;GO:0022625|cytosolic large ribosomal subunit;GO:0070062|extracellular exosome;GO:0005925|focal adhesion;GO:0005730|nucleolus;GO:0005634|nucleusGO:0005622|intracellular;GO:0005840|ribosome	K02925|RP-L3e, RPL3; large subunit ribosomal protein L3e	map03010|Ribosome
genefamily8996	Protein.evm.model.utg2891.10_TLEUC::evm.model.utg2891.10_TLEUC	1-1[-]	gi|966968195|ref|XM_015149775.1|	599	E:3e-167	PREDICTED: Macaca mulatta sphingomyelin phosphodiesterase 4-like (LOC107000559), transcript variant X2, mRNA	gi|635103316|ref|XP_007974498.1|	317	E:1e-101	PREDICTED: sphingomyelin phosphodiesterase 4-like [Chlorocebus sabaeus]	NSMA3_HUMAN	295	E:6e-89	RecName: Full=Sphingomyelin phosphodiesterase 4;^Eukaryota; Metazoa; Chordata; Craniata; Vertebrata; Euteleostomi; Mammalia; Eutheria; Euarchontoglires; Primates; Haplorrhini; Catarrhini; Hominidae; Homo	NSMA3_HUMAN	384	E:6e-123	RecName: Full=Sphingomyelin phosphodiesterase 4;^Eukaryota; Metazoa; Chordata; Craniata; Vertebrata; Euteleostomi; Mammalia; Eutheria; Euarchontoglires; Primates; Haplorrhini; Catarrhini; Hominidae; Homo	PF14724.5	mit_SMPDase	Mitochondrial-associated sphingomyelin phosphodiesterase	ENOG410YYEJ	sphingomyelin phosphodiesterase D activity	.	.	.	GO:0071356|cellular response to tumor necrosis factor;GO:0046513|ceramide biosynthetic process;GO:0046475|glycerophospholipid catabolic process;GO:0006687|glycosphingolipid metabolic process;GO:0006685|sphingomyelin catabolic process	GO:0046872|metal ion binding;GO:0004767|sphingomyelin phosphodiesterase activity;GO:0050290|sphingomyelin phosphodiesterase D activityGO:0050290|sphingomyelin phosphodiesterase D activity	GO:0005783|endoplasmic reticulum;GO:0005789|endoplasmic reticulum membrane;GO:0005794|Golgi apparatus;GO:0000139|Golgi membrane;GO:0016021|integral component of membrane;GO:0005802|trans-Golgi network	K12353|SMPD4; sphingomyelin phosphodiesterase 4 [EC:3.1.4.12]	map01100|Metabolic pathways;map00600|Sphingolipid metabolism
genefamily4541	Protein.evm.model.utg293.12_TLEUC::evm.model.utg293.12_TLEUC	1-1[-]	gi|724896980|ref|XR_749543.1|	737	E:0	PREDICTED: Rhinopithecus roxellana RNA-binding motif protein, X chromosome (LOC104673734), transcript variant X4, misc_RNA	gi|119608862|gb|EAW88456.1|	184	E:7e-56	RNA binding motif protein, X-linked, isoform CRA_b [Homo sapiens]	RBMX_PANTR	187	E:1e-56	RecName: Full=RNA-binding motif protein, X chromosome;^Eukaryota; Metazoa; Chordata; Craniata; Vertebrata; Euteleostomi; Mammalia; Eutheria; Euarchontoglires; Primates; Haplorrhini; Catarrhini; Hominidae; Pan	RBMX_PANTR	209	E:2e-65	RecName: Full=RNA-binding motif protein, X chromosome;^Eukaryota; Metazoa; Chordata; Craniata; Vertebrata; Euteleostomi; Mammalia; Eutheria; Euarchontoglires; Primates; Haplorrhini; Catarrhini; Hominidae; Pan	PF00076.21	RRM_1	RNA recognition motif. (a.k.a. RRM, RBD, or RNP domain)	ENOG4111GI6	RNA binding motif protein	.	.	.	GO:0071347|cellular response to interleukin-1;GO:0006509|membrane protein ectodomain proteolysis;GO:0006397|mRNA processing;GO:0048025|negative regulation of mRNA splicing, via spliceosome;GO:0048026|positive regulation of mRNA splicing, via spliceosome;GO:0045944|positive regulation of transcription from RNA polymerase II promoter;GO:0051260|protein homooligomerization;GO:0000381|regulation of a…	GO:0003682|chromatin binding;GO:0001047|core promoter binding;GO:0003729|mRNA binding;GO:0003723|RNA bindingGO:0003676|nucleic acid binding	GO:0071013|catalytic step 2 spliceosome;GO:0070062|extracellular exosome;GO:0005719|nuclear euchromatin;GO:0005634|nucleus;GO:0044530|supraspliceosomal complex	K12885|RBMX, HNRNPG; heterogeneous nuclear ribonucleoprotein G	map03040|Spliceosome
genefamily8768	Protein.evm.model.utg212.1_TLEUC::evm.model.utg212.1_TLEUC	1-1[-]	gi|967171603|ref|XR_001440508.1|	649	E:0	PREDICTED: Macaca mulatta NADH dehydrogenase [ubiquinone] 1 beta subcomplex subunit 8, mitochondrial pseudogene (LOC711899), misc_RNA	gi|795630578|ref|XP_011733944.1|	238	E:2e-77	PREDICTED: NADH dehydrogenase [ubiquinone] 1 beta subcomplex subunit 8, mitochondrial [Macaca nemestrina]	NDUB8_HUMAN	228	E:4e-75	RecName: Full=NADH dehydrogenase [ubiquinone] 1 beta subcomplex subunit 8, mitochondrial;^Eukaryota; Metazoa; Chordata; Craniata; Vertebrata; Euteleostomi; Mammalia; Eutheria; Euarchontoglires; Primates; Haplorrhini; Catarrhini; Hominidae; Homo	NDUB8_HUMAN	228	E:4e-75	RecName: Full=NADH dehydrogenase [ubiquinone] 1 beta subcomplex subunit 8, mitochondrial;^Eukaryota; Metazoa; Chordata; Craniata; Vertebrata; Euteleostomi; Mammalia; Eutheria; Euarchontoglires; Primates; Haplorrhini; Catarrhini; Hominidae; Homo	PF05821.10	NDUF_B8	NADH-ubiquinone oxidoreductase ASHI subunit (CI-ASHI or NDUFB8)	ENOG4111WEY	NADH dehydrogenase (ubiquinone) 1 beta subcomplex	.	.	.	GO:0006120|mitochondrial electron transport, NADH to ubiquinone;GO:0032981|mitochondrial respiratory chain complex I assembly	GO:0008137|NADH dehydrogenase (ubiquinone) activityGO:0003954|NADH dehydrogenase activity;GO:0008137|NADH dehydrogenase (ubiquinone) activity	GO:0005783|endoplasmic reticulum;GO:0016021|integral component of membrane;GO:0005743|mitochondrial inner membrane;GO:0005747|mitochondrial respiratory chain complex I;GO:0005739|mitochondrionGO:0005739|mitochondrion	K03964|NDUFB8; NADH dehydrogenase (ubiquinone) 1 beta subcomplex subunit 8	map05012|Parkinson's disease;map04932|Non-alcoholic fatty liver disease (NAFLD);map05016|Huntington's disease;map05010|Alzheimer's disease;map01100|Metabolic pathways;map00190|Oxidative phosphorylation
genefamily7875	Protein.evm.model.utg506.22_TLEUC::evm.model.utg506.22_TLEUC	1-1[-]	gi|795504148|ref|XM_012042092.1|	1020	E:0	PREDICTED: Cercocebus atys ferritin, heavy polypeptide 1 (FTH1), mRNA	gi|305855111|ref|NP_001182309.1|	382	E:2e-133	ferritin heavy chain [Macaca mulatta]	FRIH_HUMAN	378	E:2e-133	RecName: Full=Ferritin heavy chain;^Eukaryota; Metazoa; Chordata; Craniata; Vertebrata; Euteleostomi; Mammalia; Eutheria; Euarchontoglires; Primates; Haplorrhini; Catarrhini; Hominidae; Homo	FRIH_HUMAN	378	E:1e-133	RecName: Full=Ferritin heavy chain;^Eukaryota; Metazoa; Chordata; Craniata; Vertebrata; Euteleostomi; Mammalia; Eutheria; Euarchontoglires; Primates; Haplorrhini; Catarrhini; Hominidae; Homo	PF00210.23	Ferritin	Ferritin-like domain	COG1528	Stores iron in a soluble, non-toxic, readily available form. Important for iron homeostasis (By similarity)	.	.	.	GO:0006879|cellular iron ion homeostasis;GO:0006955|immune response;GO:0006880|intracellular sequestering of iron ion;GO:0097286|iron ion import;GO:0008285|negative regulation of cell proliferation;GO:0048147|negative regulation of fibroblast proliferation;GO:0043312|neutrophil degranulationGO:0006879|cellular iron ion homeostasis	GO:0008199|ferric iron binding;GO:0004322|ferroxidase activity;GO:0005506|iron ion bindingGO:0008199|ferric iron binding	GO:0044754|autolysosome;GO:0005829|cytosol;GO:0070062|extracellular exosome;GO:0005576|extracellular region;GO:1904813|ficolin-1-rich granule lumen;GO:0008043|intracellular ferritin complex;GO:0005739|mitochondrion;GO:0005634|nucleus;GO:1904724|tertiary granule lumen	K00522|FTH1; ferritin heavy chain [EC:1.16.3.2]	map04978|Mineral absorption
genefamily6945	Protein.evm.model.utg623.35_TLEUC::evm.model.utg623.35_TLEUC	1-1[-]	gi|982239806|ref|XM_005549828.2|	315	E:2e-82	PREDICTED: Macaca fascicularis LSM5 homolog, U6 small nuclear RNA and mRNA degradation associated (LSM5), transcript variant X2, mRNA	gi|545883319|ref|XP_005673330.1|	137	E:1e-40	PREDICTED: U6 snRNA-associated Sm-like protein LSm5 isoform X2 [Sus scrofa]	LSM5_PONAB	118	E:3e-34	RecName: Full=U6 snRNA-associated Sm-like protein LSm5;^Eukaryota; Metazoa; Chordata; Craniata; Vertebrata; Euteleostomi; Mammalia; Eutheria; Euarchontoglires; Primates; Haplorrhini; Catarrhini; Hominidae; Pongo	LSM5_PONAB	118	E:2e-34	RecName: Full=U6 snRNA-associated Sm-like protein LSm5;^Eukaryota; Metazoa; Chordata; Craniata; Vertebrata; Euteleostomi; Mammalia; Eutheria; Euarchontoglires; Primates; Haplorrhini; Catarrhini; Hominidae; Pongo	PF01423.21	LSM	LSM domain	COG1958	small nuclear ribonucleoprotein	.	.	.	GO:0006397|mRNA processing;GO:0008380|RNA splicing	GO:0003723|RNA binding	GO:0005681|spliceosomal complex	K12624|LSM5; U6 snRNA-associated Sm-like protein LSm5	map03040|Spliceosome;map03018|RNA degradation
genefamily802	Protein.evm.model.utg2017.52_TLEUC::evm.model.utg2017.52_TLEUC	1-1[-]	gi|724848128|ref|XM_010368250.1|	1266	E:0	PREDICTED: Rhinopithecus roxellana POU class 5 homeobox 1 (POU5F1), transcript variant X1, mRNA	gi|724848129|ref|XP_010366552.1|	451	E:9e-156	PREDICTED: POU domain, class 5, transcription factor 1 isoform X1 [Rhinopithecus roxellana]	PO5F1_HUMAN	447	E:9e-156	RecName: Full=POU domain, class 5, transcription factor 1;^Eukaryota; Metazoa; Chordata; Craniata; Vertebrata; Euteleostomi; Mammalia; Eutheria; Euarchontoglires; Primates; Haplorrhini; Catarrhini; Hominidae; Homo	PO5F1_HUMAN	446	E:5e-155	RecName: Full=POU domain, class 5, transcription factor 1;^Eukaryota; Metazoa; Chordata; Craniata; Vertebrata; Euteleostomi; Mammalia; Eutheria; Euarchontoglires; Primates; Haplorrhini; Catarrhini; Hominidae; Homo	PF00157.16	Pou	Pou domain - N-terminal to homeobox domain	ENOG410XQ7X	POU class	.	.	.	GO:0009653|anatomical structure morphogenesis;GO:0001824|blastocyst development;GO:0003130|BMP signaling pathway involved in heart induction;GO:0060913|cardiac cell fate determination;GO:0060795|cell fate commitment involved in formation of primary germ layer;GO:0001714|endodermal cell fate specification;GO:0042789|mRNA transcription from RNA polymerase II promoter;GO:0060965|negative regulation …	GO:0003677|DNA binding;GO:0035198|miRNA binding;GO:0003723|RNA binding;GO:0000981|RNA polymerase II transcription factor activity, sequence-specific DNA binding;GO:0043565|sequence-specific DNA binding;GO:0003700|transcription factor activity, sequence-specific DNA binding;GO:0008134|transcription factor binding;GO:0044212|transcription regulatory region DNA binding;GO:0000976|transcription regul…	GO:0005737|cytoplasm;GO:0005829|cytosol;GO:0005739|mitochondrion;GO:0005654|nucleoplasm;GO:0005634|nucleus;GO:0005667|transcription factor complex	K09367|POU5F; POU domain transcription factor, class 5	map04550|Signaling pathways regulating pluripotency of stem cells
genefamily13544	Protein.evm.model.utg5672.2_TLEUC::evm.model.utg5672.2_TLEUC	1-1[-]	gi|795363681|ref|XM_011749725.1|	1210	E:0	PREDICTED: Macaca nemestrina glutamate dehydrogenase 1, mitochondrial-like (LOC105486698), transcript variant X1, mRNA	gi|795363682|ref|XP_011748027.1|	466	E:5e-165	PREDICTED: glutamate dehydrogenase 1, mitochondrial-like isoform X1 [Macaca nemestrina]	DHE3_HUMAN	457	E:3e-158	RecName: Full=Glutamate dehydrogenase 1, mitochondrial;^Eukaryota; Metazoa; Chordata; Craniata; Vertebrata; Euteleostomi; Mammalia; Eutheria; Euarchontoglires; Primates; Haplorrhini; Catarrhini; Hominidae; Homo	DHE3_HUMAN	457	E:3e-158	RecName: Full=Glutamate dehydrogenase 1, mitochondrial;^Eukaryota; Metazoa; Chordata; Craniata; Vertebrata; Euteleostomi; Mammalia; Eutheria; Euarchontoglires; Primates; Haplorrhini; Catarrhini; Hominidae; Homo	PF00208.20	ELFV_dehydrog	Glutamate/Leucine/Phenylalanine/Valine dehydrogenase	COG0334	oxidoreductase activity, acting on the CH-NH2 group of donors, NAD or NADP as acceptor	.	.	.	GO:0008652|cellular amino acid biosynthetic process;GO:0006537|glutamate biosynthetic process;GO:0006538|glutamate catabolic process;GO:0006541|glutamine metabolic process;GO:0007005|mitochondrion organization;GO:0032024|positive regulation of insulin secretion;GO:0021762|substantia nigra development;GO:0072350|tricarboxylic acid metabolic processGO:0006520|cellular amino acid metabolic process;G…	GO:0043531|ADP binding;GO:0005524|ATP binding;GO:0004352|glutamate dehydrogenase (NAD+) activity;GO:0004353|glutamate dehydrogenase [NAD(P)+] activity;GO:0005525|GTP binding;GO:0042802|identical protein binding;GO:0070728|leucine binding;GO:0070403|NAD+ bindingGO:0016491|oxidoreductase activity	GO:0005737|cytoplasm;GO:0005759|mitochondrial matrix;GO:0005739|mitochondrion	K00261|GLUD1_2, gdhA; glutamate dehydrogenase (NAD(P)+) [EC:1.4.1.3]	map01200|Carbon metabolism;map00250|Alanine, aspartate and glutamate metabolism;map04964|Proximal tubule bicarbonate reclamation;map00471|D-Glutamine and D-glutamate metabolism;map01100|Metabolic pathways;map00220|Arginine biosynthesis;map00910|Nitrogen metabolism
genefamily4861	Protein.evm.model.utg718.7_TLEUC::evm.model.utg718.7_TLEUC	1-1[-]	gi|966924217|ref|XR_001442014.1|	675	E:0	PREDICTED: Macaca mulatta 40S ribosomal protein S2 pseudogene (LOC713382), misc_RNA	gi|560895213|ref|XP_006174085.1|	231	E:1e-72	PREDICTED: 40S ribosomal protein S2 [Camelus ferus]	RS2_HUMAN	231	E:4e-73	RecName: Full=40S ribosomal protein S2;^Eukaryota; Metazoa; Chordata; Craniata; Vertebrata; Euteleostomi; Mammalia; Eutheria; Euarchontoglires; Primates; Haplorrhini; Catarrhini; Hominidae; Homo	RS2_HUMAN	231	E:3e-73	RecName: Full=40S ribosomal protein S2;^Eukaryota; Metazoa; Chordata; Craniata; Vertebrata; Euteleostomi; Mammalia; Eutheria; Euarchontoglires; Primates; Haplorrhini; Catarrhini; Hominidae; Homo	PF03719.14	Ribosomal_S5_C	Ribosomal protein S5, C-terminal domain	COG0098	Located at the back of the 30S subunit body where it stabilizes the conformation of the head with respect to the body (By similarity)	.	.	.	GO:0000184|nuclear-transcribed mRNA catabolic process, nonsense-mediated decay;GO:0051347|positive regulation of transferase activity;GO:0006479|protein methylation;GO:0006364|rRNA processing;GO:0006614|SRP-dependent cotranslational protein targeting to membrane;GO:0006412|translation;GO:0006413|translational initiation;GO:0019083|viral transcriptionGO:0006412|translation	GO:0045296|cadherin binding;GO:0019899|enzyme binding;GO:0017134|fibroblast growth factor binding;GO:0003729|mRNA binding;GO:0003723|RNA binding;GO:0003735|structural constituent of ribosomeGO:0003735|structural constituent of ribosome	GO:0005829|cytosol;GO:0022627|cytosolic small ribosomal subunit;GO:0070062|extracellular exosome;GO:0005925|focal adhesion;GO:0016020|membrane;GO:0005654|nucleoplasm;GO:0005634|nucleusGO:0005840|ribosome	K02981|RP-S2e, RPS2; small subunit ribosomal protein S2e	map03010|Ribosome
genefamily9492	Protein.evm.model.utg109.18_TLEUC::evm.model.utg109.18_TLEUC	1-1[-]	gi|795359354|ref|XR_001000485.1|	283	E:5e-73	PREDICTED: Colobus angolensis palliatus peroxiredoxin-1-like (LOC105503493), misc_RNA	gi|664780794|ref|XP_008509713.1|	121	E:2e-33	PREDICTED: peroxiredoxin-1-like [Equus przewalskii]	PRDX1_HUMAN	121	E:2e-34	RecName: Full=Peroxiredoxin-1;^Eukaryota; Metazoa; Chordata; Craniata; Vertebrata; Euteleostomi; Mammalia; Eutheria; Euarchontoglires; Primates; Haplorrhini; Catarrhini; Hominidae; Homo	PRDX1_HUMAN	121	E:2e-34	RecName: Full=Peroxiredoxin-1;^Eukaryota; Metazoa; Chordata; Craniata; Vertebrata; Euteleostomi; Mammalia; Eutheria; Euarchontoglires; Primates; Haplorrhini; Catarrhini; Hominidae; Homo	PF00578.20	AhpC-TSA	AhpC/TSA family	COG0450	alkyl hydroperoxide reductase	.	.	.	GO:0008283|cell proliferation;GO:0045454|cell redox homeostasis;GO:0034599|cellular response to oxidative stress;GO:0034101|erythrocyte homeostasis;GO:0042744|hydrogen peroxide catabolic process;GO:0030101|natural killer cell activation;GO:0042267|natural killer cell mediated cytotoxicity;GO:0042345|regulation of NF-kappaB import into nucleus;GO:0032872|regulation of stress-activated MAPK cascade…	GO:0045296|cadherin binding;GO:0042802|identical protein binding;GO:0004601|peroxidase activity;GO:0003723|RNA binding;GO:0008379|thioredoxin peroxidase activityGO:0016209|antioxidant activity;GO:0016491|oxidoreductase activity	GO:0005737|cytoplasm;GO:0005829|cytosol;GO:0070062|extracellular exosome;GO:0031012|extracellular matrix;GO:0005615|extracellular space;GO:0042470|melanosome;GO:0005739|mitochondrion;GO:0043209|myelin sheath;GO:0005634|nucleus	K13279|PRDX1; peroxiredoxin 1 [EC:1.11.1.15]	map04146|Peroxisome
genefamily3292	Protein.evm.model.utg195.39_TLEUC::evm.model.utg195.39_TLEUC	1-1[-]	gi|966930374|ref|XM_015132416.1|	985	E:0	PREDICTED: Macaca mulatta eukaryotic translation initiation factor 4A2 (EIF4A2), transcript variant X2, mRNA	gi|594092319|ref|XP_006069518.1|	459	E:3e-161	PREDICTED: eukaryotic initiation factor 4A-II-like [Bubalus bubalis]	IF4A2_RAT	357	E:4e-121	RecName: Full=Eukaryotic initiation factor 4A-II;^Eukaryota; Metazoa; Chordata; Craniata; Vertebrata; Euteleostomi; Mammalia; Eutheria; Euarchontoglires; Glires; Rodentia; Myomorpha; Muroidea; Muridae; Murinae; Rattus	IF4A2_RAT	357	E:4e-121	RecName: Full=Eukaryotic initiation factor 4A-II;^Eukaryota; Metazoa; Chordata; Craniata; Vertebrata; Euteleostomi; Mammalia; Eutheria; Euarchontoglires; Glires; Rodentia; Myomorpha; Muroidea; Muridae; Murinae; Rattus	PF00271.30	Helicase_C	Helicase conserved C-terminal domain	COG0513	purine NTP-dependent helicase activity	.	.	.	GO:1900260|negative regulation of RNA-directed 5'-3' RNA polymerase activity;GO:0010468|regulation of gene expression;GO:0010501|RNA secondary structure unwinding;GO:0006413|translational initiation	GO:0005524|ATP binding;GO:0004004|ATP-dependent RNA helicase activity;GO:0003743|translation initiation factor activity	GO:0005737|cytoplasm;GO:0005730|nucleolus;GO:0048471|perinuclear region of cytoplasm	K03257|EIF4A; translation initiation factor 4A	map03013|RNA transport
genefamily11895	Protein.evm.model.utg384.39_TLEUC::evm.model.utg384.39_TLEUC	1-1[-]	gi|384229031|ref|NG_032253.1|	294	E:2e-76	Homo sapiens small nuclear ribonucleoprotein polypeptide G pseudogene 8 (SNRPGP8) on chromosome 2	gi|440900234|gb|ELR51419.1|	73.9	E:5e-16	Small nuclear ribonucleoprotein G [Bos mutus]	RUXG_MOUSE	72.4	E:7e-17	RecName: Full=Small nuclear ribonucleoprotein G;^Eukaryota; Metazoa; Chordata; Craniata; Vertebrata; Euteleostomi; Mammalia; Eutheria; Euarchontoglires; Glires; Rodentia; Myomorpha; Muroidea; Muridae; Murinae; Mus; Mus	RUXG_MOUSE	100	E:7e-28	RecName: Full=Small nuclear ribonucleoprotein G;^Eukaryota; Metazoa; Chordata; Craniata; Vertebrata; Euteleostomi; Mammalia; Eutheria; Euarchontoglires; Glires; Rodentia; Myomorpha; Muroidea; Muridae; Murinae; Mus; Mus	PF01423.21	LSM	LSM domain	ENOG41122Q1	Small nuclear ribonucleoprotein	.	.	.	GO:0000398|mRNA splicing, via spliceosome;GO:0000387|spliceosomal snRNP assembly	GO:0003723|RNA binding;GO:1990446|U1 snRNP binding	GO:0071013|catalytic step 2 spliceosome;GO:0005829|cytosol;GO:0034709|methylosome;GO:0005654|nucleoplasm;GO:0043186|P granule;GO:0071011|precatalytic spliceosome;GO:0034719|SMN-Sm protein complex;GO:0097526|spliceosomal tri-snRNP complex;GO:0005685|U1 snRNP;GO:0005689|U12-type spliceosomal complex;GO:0005686|U2 snRNP;GO:0071004|U2-type prespliceosome;GO:0005687|U4 snRNP;GO:0005682|U5 snRNP;GO:000…	K11099|SNRPG, SMG; small nuclear ribonucleoprotein G	map03040|Spliceosome
genefamily3025	Protein.evm.model.utg1162.12_TLEUC::evm.model.utg1162.12_TLEUC	1-1[-]	gi|724967302|ref|XR_747437.1|	527	E:3e-146	PREDICTED: Rhinopithecus roxellana myosin regulatory light polypeptide 9 pseudogene (LOC104658547), misc_RNA	gi|617588309|ref|XP_007519925.1|	175	E:1e-53	PREDICTED: myosin regulatory light chain 12B-like isoform X1 [Erinaceus europaeus]	ML12B_MOUSE	173	E:2e-54	RecName: Full=Myosin regulatory light chain 12B;^Eukaryota; Metazoa; Chordata; Craniata; Vertebrata; Euteleostomi; Mammalia; Eutheria; Euarchontoglires; Glires; Rodentia; Myomorpha; Muroidea; Muridae; Murinae; Mus; Mus	ML12B_MOUSE	173	E:2e-54	RecName: Full=Myosin regulatory light chain 12B;^Eukaryota; Metazoa; Chordata; Craniata; Vertebrata; Euteleostomi; Mammalia; Eutheria; Euarchontoglires; Glires; Rodentia; Myomorpha; Muroidea; Muridae; Murinae; Mus; Mus	PF00036.31	EF-hand_1	EF hand	COG5126	Calcium-binding protein	.	.	.	GO:0070527|platelet aggregation;GO:0008360|regulation of cell shape	GO:0005509|calcium ion binding;GO:0032036|myosin heavy chain bindingGO:0005509|calcium ion binding	GO:0045177|apical part of cell;GO:0005903|brush border;GO:0099738|cell cortex region;GO:0070062|extracellular exosome;GO:0016460|myosin II complex;GO:0001725|stress fiber;GO:0030018|Z disc	K12757|MYL12; myosin regulatory light chain 12	map04530|Tight junction;map04670|Leukocyte transendothelial migration;map04611|Platelet activation;map04510|Focal adhesion;map04810|Regulation of actin cytoskeleton
genefamily3583	Protein.evm.model.utg58.19_TLEUC::evm.model.utg58.19_TLEUC	1-1[-]	gi|987976947|emb|LT160000.1|	512	E:9e-142	Macaca fascicularis complete genome, chromosome chr1	gi|195977117|gb|ACG63665.1|	129	E:6e-35	hypothetical protein [Otolemur garnettii]	G3P_HUMAN	103	E:4e-26	RecName: Full=Glyceraldehyde-3-phosphate dehydrogenase;^Eukaryota; Metazoa; Chordata; Craniata; Vertebrata; Euteleostomi; Mammalia; Eutheria; Euarchontoglires; Primates; Haplorrhini; Catarrhini; Hominidae; Homo	G3P_HUMAN	104	E:2e-26	RecName: Full=Glyceraldehyde-3-phosphate dehydrogenase;^Eukaryota; Metazoa; Chordata; Craniata; Vertebrata; Euteleostomi; Mammalia; Eutheria; Euarchontoglires; Primates; Haplorrhini; Catarrhini; Hominidae; Homo	PF02800.19	Gp_dh_C	Glyceraldehyde 3-phosphate dehydrogenase, C-terminal domain	COG0057	glyceraldehyde3phosphate dehydrogenase	.	.	.	GO:0061844|antimicrobial humoral immune response mediated by antimicrobial peptide;GO:0061621|canonical glycolysis;GO:0071346|cellular response to interferon-gamma;GO:0050832|defense response to fungus;GO:0006094|gluconeogenesis;GO:0051873|killing by host of symbiont cells;GO:0031640|killing of cells of other organism;GO:0000226|microtubule cytoskeleton organization;GO:0010951|negative regulation…	GO:0019828|aspartic-type endopeptidase inhibitor activity;GO:0097718|disordered domain specific binding;GO:0004365|glyceraldehyde-3-phosphate dehydrogenase (NAD+) (phosphorylating) activity;GO:0042802|identical protein binding;GO:0008017|microtubule binding;GO:0051287|NAD binding;GO:0050661|NADP binding;GO:0035605|peptidyl-cysteine S-nitrosylase activityGO:0016620|oxidoreductase activity, acting …	GO:0005737|cytoplasm;GO:0005829|cytosol;GO:0070062|extracellular exosome;GO:0031012|extracellular matrix;GO:0097452|GAIT complex;GO:0043231|intracellular membrane-bounded organelle;GO:0030529|intracellular ribonucleoprotein complex;GO:0005811|lipid droplet;GO:0016020|membrane;GO:0015630|microtubule cytoskeleton;GO:0031965|nuclear membrane;GO:0005634|nucleus;GO:0048471|perinuclear region of cytopl…	K00134|GAPDH, gapA; glyceraldehyde 3-phosphate dehydrogenase [EC:1.2.1.12]	map04066|HIF-1 signaling pathway;map01200|Carbon metabolism;map01230|Biosynthesis of amino acids;map01120|Microbial metabolism in diverse environments;map00010|Glycolysis / Gluconeogenesis;map00710|Carbon fixation in photosynthetic organisms;map01110|Biosynthesis of secondary metabolites;map01100|Metabolic pathways;map05010|Alzheimer's disease;map01130|Biosynthesis of antibiotics
genefamily11676	Protein.evm.model.utg304.5_TLEUC::evm.model.utg304.5_TLEUC	1-1[-]	gi|724798952|ref|XM_010368472.1|	846	E:0	PREDICTED: Rhinopithecus roxellana UDP-glucuronosyltransferase 1-8 (LOC104666351), transcript variant X8, mRNA	gi|724798953|ref|XP_010366774.1|	475	E:1e-164	PREDICTED: UDP-glucuronosyltransferase 1-3 isoform X8 [Rhinopithecus roxellana]	UD13_HUMAN	446	E:2e-153	RecName: Full=UDP-glucuronosyltransferase 1-3;^Eukaryota; Metazoa; Chordata; Craniata; Vertebrata; Euteleostomi; Mammalia; Eutheria; Euarchontoglires; Primates; Haplorrhini; Catarrhini; Hominidae; Homo	UD13_HUMAN	462	E:8e-160	RecName: Full=UDP-glucuronosyltransferase 1-3;^Eukaryota; Metazoa; Chordata; Craniata; Vertebrata; Euteleostomi; Mammalia; Eutheria; Euarchontoglires; Primates; Haplorrhini; Catarrhini; Hominidae; Homo	PF00201.17	UDPGT	UDP-glucoronosyl and UDP-glucosyl transferase	COG1819	Transferase	.	.	.	GO:0052695|cellular glucuronidation;GO:0052696|flavonoid glucuronidation;GO:0008152|metabolic process;GO:2001030|negative regulation of cellular glucuronidation;GO:0045922|negative regulation of fatty acid metabolic process;GO:1904224|negative regulation of glucuronosyltransferase activity;GO:0042573|retinoic acid metabolic process;GO:0052697|xenobiotic glucuronidationGO:0008152|metabolic process	GO:0019899|enzyme binding;GO:0015020|glucuronosyltransferase activity;GO:0046982|protein heterodimerization activity;GO:0042803|protein homodimerization activity;GO:0001972|retinoic acid bindingGO:0016758|transferase activity, transferring hexosyl groups	GO:0005783|endoplasmic reticulum;GO:0005789|endoplasmic reticulum membrane;GO:0016021|integral component of membrane	K00699|UGT; glucuronosyltransferase [EC:2.4.1.17]	map00980|Metabolism of xenobiotics by cytochrome P450;map00983|Drug metabolism - other enzymes;map00982|Drug metabolism - cytochrome P450;map00500|Starch and sucrose metabolism;map05204|Chemical carcinogenesis;map00860|Porphyrin and chlorophyll metabolism;map00140|Steroid hormone biosynthesis;map00040|Pentose and glucuronate interconversions;map00830|Retinol metabolism;map01100|Metabolic pathways…
genefamily4659	Protein.evm.model.utg184.10_TLEUC::evm.model.utg184.10_TLEUC	1-1[-]	gi|795328031|ref|XR_001004214.1|	876	E:0	PREDICTED: Colobus angolensis palliatus 60S ribosomal protein L7 pseudogene (LOC105527299), misc_RNA	gi|585170244|ref|XP_006737146.1|	286	E:3e-96	PREDICTED: 60S ribosomal protein L7 [Leptonychotes weddellii]	RL7_MACFA	286	E:2e-96	RecName: Full=60S ribosomal protein L7;^Eukaryota; Metazoa; Chordata; Craniata; Vertebrata; Euteleostomi; Mammalia; Eutheria; Euarchontoglires; Primates; Haplorrhini; Catarrhini; Cercopithecidae; Cercopithecinae; Macaca	RL7_BOVIN	310	E:3e-106	RecName: Full=60S ribosomal protein L7;^Eukaryota; Metazoa; Chordata; Craniata; Vertebrata; Euteleostomi; Mammalia; Eutheria; Laurasiatheria; Cetartiodactyla; Ruminantia; Pecora; Bovidae; Bovinae; Bos	PF08079.11	Ribosomal_L30_N	Ribosomal L30 N-terminal domain	COG1841	ribosomal large subunit biogenesis	.	.	.	GO:0002181|cytoplasmic translation;GO:0000463|maturation of LSU-rRNA from tricistronic rRNA transcript (SSU-rRNA, 5.8S rRNA, LSU-rRNA)	GO:0003723|RNA binding;GO:0003735|structural constituent of ribosome	GO:0022625|cytosolic large ribosomal subunit	K02937|RP-L7e, RPL7; large subunit ribosomal protein L7e	map03010|Ribosome
genefamily5225	Protein.evm.model.utg141.14_TLEUC::evm.model.utg141.14_TLEUC	1-1[-]	gi|724827536|ref|XM_010364055.1|	737	E:0	PREDICTED: Rhinopithecus roxellana 40S ribosomal protein S12 (LOC104662927), mRNA	gi|14277700|ref|NP_001007.2|	265	E:4e-89	40S ribosomal protein S12 [Homo sapiens]	RS12_PIG	265	E:1e-90	RecName: Full=40S ribosomal protein S12;^Eukaryota; Metazoa; Chordata; Craniata; Vertebrata; Euteleostomi; Mammalia; Eutheria; Laurasiatheria; Cetartiodactyla; Suina; Suidae; Sus	RS12_PIG	265	E:1e-90	RecName: Full=40S ribosomal protein S12;^Eukaryota; Metazoa; Chordata; Craniata; Vertebrata; Euteleostomi; Mammalia; Eutheria; Laurasiatheria; Cetartiodactyla; Suina; Suidae; Sus	PF01248.25	Ribosomal_L7Ae	Ribosomal protein L7Ae/L30e/S12e/Gadd45 family	COG1358	(ribosomal) protein	.	.	.	GO:0006412|translation	GO:0003723|RNA binding;GO:0003735|structural constituent of ribosome	GO:0022627|cytosolic small ribosomal subunit;GO:0016020|membrane	K02951|RP-S12e, RPS12; small subunit ribosomal protein S12e	map03010|Ribosome
genefamily8654	Protein.evm.model.utg1163.25_TLEUC::evm.model.utg1163.25_TLEUC	1-1[-]	gi|685550614|ref|XM_003900965.2|	887	E:0	PREDICTED: Papio anubis ribosomal L24 domain containing 1 (RSL24D1), transcript variant X2, mRNA	gi|10047102|ref|NP_057388.1|	299	E:2e-101	probable ribosome biogenesis protein RLP24 [Homo sapiens]	RLP24_HUMAN	299	E:6e-103	RecName: Full=Probable ribosome biogenesis protein RLP24;^Eukaryota; Metazoa; Chordata; Craniata; Vertebrata; Euteleostomi; Mammalia; Eutheria; Euarchontoglires; Primates; Haplorrhini; Catarrhini; Hominidae; Homo	RLP24_HUMAN	330	E:5e-115	RecName: Full=Probable ribosome biogenesis protein RLP24;^Eukaryota; Metazoa; Chordata; Craniata; Vertebrata; Euteleostomi; Mammalia; Eutheria; Euarchontoglires; Primates; Haplorrhini; Catarrhini; Hominidae; Homo	PF01246.19	Ribosomal_L24e	Ribosomal protein L24e	COG2075	Ribosomal protein	.	.	.	GO:1902626|assembly of large subunit precursor of preribosome;GO:0000027|ribosomal large subunit assembly;GO:0006412|translation	GO:0003723|RNA binding;GO:0003735|structural constituent of ribosome	GO:0022625|cytosolic large ribosomal subunit;GO:0005730|nucleolus;GO:0005634|nucleus	K02896|RP-L24e, RPL24; large subunit ribosomal protein L24e	map03010|Ribosome
genefamily8143	Protein.evm.model.utg236.101_TLEUC::evm.model.utg236.101_TLEUC	1-1[-]	gi|982311739|ref|XM_005587401.2|	523	E:7e-145	PREDICTED: Macaca fascicularis 40S ribosomal protein S15 (LOC102122855), transcript variant X4, mRNA	gi|530634763|ref|XP_005304296.1|	197	E:2e-61	PREDICTED: 40S ribosomal protein S15 [Chrysemys picta bellii]	RS15_RAT	192	E:3e-61	RecName: Full=40S ribosomal protein S15;^Eukaryota; Metazoa; Chordata; Craniata; Vertebrata; Euteleostomi; Mammalia; Eutheria; Euarchontoglires; Glires; Rodentia; Myomorpha; Muroidea; Muridae; Murinae; Rattus	RS15_RAT	253	E:4e-85	RecName: Full=40S ribosomal protein S15;^Eukaryota; Metazoa; Chordata; Craniata; Vertebrata; Euteleostomi; Mammalia; Eutheria; Euarchontoglires; Glires; Rodentia; Myomorpha; Muroidea; Muridae; Murinae; Rattus	PF00203.20	Ribosomal_S19	Ribosomal protein S19	COG0185	Protein S19 forms a complex with S13 that binds strongly to the 16S ribosomal RNA (By similarity)	.	.	.	GO:0097421|liver regeneration;GO:0000028|ribosomal small subunit assembly;GO:0006412|translationGO:0006412|translation	GO:0003723|RNA binding;GO:0003735|structural constituent of ribosomeGO:0003735|structural constituent of ribosome	GO:0022627|cytosolic small ribosomal subunit;GO:0005654|nucleoplasmGO:0005840|ribosome	K02958|RP-S15e, RPS15; small subunit ribosomal protein S15e	map03010|Ribosome
genefamily8270	Protein.evm.model.utg524.46_TLEUC::evm.model.utg524.46_TLEUC	1-1[-]	gi|987976947|emb|LT160000.1|	619	E:6e-174	Macaca fascicularis complete genome, chromosome chr1	gi|194374397|dbj|BAG57094.1|	219	E:2e-70	unnamed protein product [Homo sapiens]	VDAC1_HUMAN	218	E:4e-70	RecName: Full=Voltage-dependent anion-selective channel protein 1;^Eukaryota; Metazoa; Chordata; Craniata; Vertebrata; Euteleostomi; Mammalia; Eutheria; Euarchontoglires; Primates; Haplorrhini; Catarrhini; Hominidae; Homo	VDAC1_HUMAN	218	E:4e-70	RecName: Full=Voltage-dependent anion-selective channel protein 1;^Eukaryota; Metazoa; Chordata; Craniata; Vertebrata; Euteleostomi; Mammalia; Eutheria; Euarchontoglires; Primates; Haplorrhini; Catarrhini; Hominidae; Homo	PF01459.21	Porin_3	Eukaryotic porin	ENOG410ZBK1	voltage-dependent anion channel	.	.	.	GO:0006820|anion transport;GO:0006915|apoptotic process;GO:0001662|behavioral fear response;GO:0030855|epithelial cell differentiation;GO:0007612|learning;GO:0016236|macroautophagy;GO:0006851|mitochondrial calcium ion transmembrane transport;GO:2000378|negative regulation of reactive oxygen species metabolic process;GO:0007270|neuron-neuron synaptic transmission;GO:1903146|regulation of autophagy…	GO:0044325|ion channel binding;GO:0015288|porin activity;GO:0032403|protein complex binding;GO:0019901|protein kinase binding;GO:0008308|voltage-gated anion channel activity	GO:0070062|extracellular exosome;GO:0016020|membrane;GO:0045121|membrane raft;GO:0005743|mitochondrial inner membrane;GO:0042645|mitochondrial nucleoid;GO:0005741|mitochondrial outer membrane;GO:0005739|mitochondrion;GO:0043209|myelin sheath;GO:0005634|nucleus;GO:0005886|plasma membrane;GO:0046930|pore complex;GO:0008021|synaptic vesicleGO:0005741|mitochondrial outer membrane	K05862|VDAC1; voltage-dependent anion channel protein 1	map04022|cGMP-PKG signaling pathway;map05166|HTLV-I infection;map05164|Influenza A;map04020|Calcium signaling pathway;map05016|Huntington's disease;map05012|Parkinson's disease
genefamily4780	Protein.evm.model.utg991.11_TLEUC::evm.model.utg991.11_TLEUC	1-1[-]	gi|982272853|ref|XM_005567948.2|	1059	E:0	PREDICTED: Macaca fascicularis RAN binding protein 1 (RANBP1), transcript variant X1, mRNA	gi|4506407|ref|NP_002873.1|	340	E:3e-116	ran-specific GTPase-activating protein isoform 2 [Homo sapiens]	RANG_HUMAN	340	E:9e-118	RecName: Full=Ran-specific GTPase-activating protein;^Eukaryota; Metazoa; Chordata; Craniata; Vertebrata; Euteleostomi; Mammalia; Eutheria; Euarchontoglires; Primates; Haplorrhini; Catarrhini; Hominidae; Homo	RANG_HUMAN	399	E:5e-141	RecName: Full=Ran-specific GTPase-activating protein;^Eukaryota; Metazoa; Chordata; Craniata; Vertebrata; Euteleostomi; Mammalia; Eutheria; Euarchontoglires; Primates; Haplorrhini; Catarrhini; Hominidae; Homo	PF00638.17	Ran_BP1	RanBP1 domain	COG5171	ran binding protein	.	.	.	GO:0000082|G1/S transition of mitotic cell cycle;GO:0046604|positive regulation of mitotic centrosome separation;GO:0006606|protein import into nucleus;GO:0006405|RNA export from nucleus;GO:0007165|signal transduction;GO:0007051|spindle organization;GO:0006511|ubiquitin-dependent protein catabolic process;GO:0016032|viral processGO:0046907|intracellular transport	GO:0045296|cadherin binding;GO:0005092|GDP-dissociation inhibitor activity;GO:0005096|GTPase activator activity;GO:0008536|Ran GTPase binding	GO:0005813|centrosome;GO:0005737|cytoplasm;GO:0005829|cytosol;GO:0005635|nuclear envelope;GO:0005634|nucleus	K15306|RANBP1; Ran-binding protein 1	map05166|HTLV-I infection;map05203|Viral carcinogenesis
genefamily2395	Protein.evm.model.utg554.8_TLEUC::evm.model.utg554.8_TLEUC	1-1[-]	gi|795480909|ref|XM_011771371.1|	536	E:6e-149	PREDICTED: Macaca nemestrina 14-3-3 protein beta/alpha (LOC105498986), mRNA	gi|966991840|ref|XP_014972814.1|	144	E:1e-49	PREDICTED: LOW QUALITY PROTEIN: 14-3-3 protein beta/alpha [Macaca mulatta]	1433B_PONAB	101	E:1e-31	RecName: Full=14-3-3 protein beta/alpha;^Eukaryota; Metazoa; Chordata; Craniata; Vertebrata; Euteleostomi; Mammalia; Eutheria; Euarchontoglires; Primates; Haplorrhini; Catarrhini; Hominidae; Pongo	1433B_MOUSE	102	E:7e-26	RecName: Full=14-3-3 protein beta/alpha;^Eukaryota; Metazoa; Chordata; Craniata; Vertebrata; Euteleostomi; Mammalia; Eutheria; Euarchontoglires; Glires; Rodentia; Myomorpha; Muroidea; Muridae; Murinae; Mus; Mus	PF00244.19	2014-03-03	14-3-3 protein	COG5040	Tyrosine 3-monooxygenase tryptophan 5-monooxygenase activation protein	.	.	.	GO:0051220|cytoplasmic sequestering of protein;GO:0045744|negative regulation of G-protein coupled receptor protein signaling pathway;GO:0035308|negative regulation of protein dephosphorylation;GO:0045892|negative regulation of transcription, DNA-templated;GO:0043085|positive regulation of catalytic activity;GO:0051291|protein heterooligomerization;GO:0006605|protein targeting	GO:0045296|cadherin binding;GO:0019899|enzyme binding;GO:0042826|histone deacetylase binding;GO:0051219|phosphoprotein binding;GO:0050815|phosphoserine residue binding;GO:0008022|protein C-terminus binding;GO:0032403|protein complex binding;GO:0019904|protein domain specific binding;GO:0003714|transcription corepressor activity	GO:0005737|cytoplasm;GO:0030659|cytoplasmic vesicle membrane;GO:0005829|cytosol;GO:0070062|extracellular exosome;GO:0005925|focal adhesion;GO:0042470|melanosome;GO:0016020|membrane;GO:0005634|nucleus;GO:0048471|perinuclear region of cytoplasm;GO:0043234|protein complex;GO:0017053|transcriptional repressor complex	K16197|YWHAB_Q_Z; 14-3-3 protein beta/theta/zeta	map04390|Hippo signaling pathway;map04391|Hippo signaling pathway - fly;map04151|PI3K-Akt signaling pathway;map05203|Viral carcinogenesis;map04110|Cell cycle;map05161|Hepatitis B;map04114|Oocyte meiosis;map05169|Epstein-Barr virus infection
genefamily11525	Protein.evm.model.utg191.19_TLEUC::evm.model.utg191.19_TLEUC	1-1[-]	gi|685546107|ref|XR_648115.1|	776	E:0	PREDICTED: Papio anubis actin-related protein 2/3 complex subunit 1A pseudogene (LOC103885182), misc_RNA	gi|837838156|ref|XP_012786541.1|	230	E:3e-72	PREDICTED: actin-related protein 2/3 complex subunit 1A [Ochotona princeps]	ARC1A_BOVIN	229	E:4e-73	RecName: Full=Actin-related protein 2/3 complex subunit 1A;^Eukaryota; Metazoa; Chordata; Craniata; Vertebrata; Euteleostomi; Mammalia; Eutheria; Laurasiatheria; Cetartiodactyla; Ruminantia; Pecora; Bovidae; Bovinae; Bos	ARC1A_RAT	262	E:1e-85	RecName: Full=Actin-related protein 2/3 complex subunit 1A;^Eukaryota; Metazoa; Chordata; Craniata; Vertebrata; Euteleostomi; Mammalia; Eutheria; Euarchontoglires; Glires; Rodentia; Myomorpha; Muroidea; Muridae; Murinae; Rattus	PF00400.31	WD40	WD domain, G-beta repeat	ENOG410XNWX	protein 2 3 complex subunit	.	.	.	GO:0034314|Arp2/3 complex-mediated actin nucleation	GO:0051015|actin filament bindingGO:0005515|protein binding	GO:0005885|Arp2/3 protein complex;GO:0005737|cytoplasm	K05757|ARPC1A_B; actin related protein 2/3 complex, subunit 1A/1B	map04144|Endocytosis;map05100|Bacterial invasion of epithelial cells;map05132|Salmonella infection;map05131|Shigellosis;map05130|Pathogenic Escherichia coli infection;map04666|Fc gamma R-mediated phagocytosis;map04810|Regulation of actin cytoskeleton
genefamily3587	Protein.evm.model.utg370.5_TLEUC::evm.model.utg370.5_TLEUC	1-1[-]	gi|795481326|ref|XM_011771438.1|	628	E:1e-176	PREDICTED: Macaca nemestrina histone H2A-Bbd type 1-like (LOC105499037), mRNA	gi|795481327|ref|XP_011769740.1|	206	E:1e-64	PREDICTED: histone H2A-Bbd type 1-like [Macaca nemestrina]	H2AB1_MOUSE	101	E:4e-26	RecName: Full=Histone H2A-Bbd type 1 {ECO:0000305};^Eukaryota; Metazoa; Chordata; Craniata; Vertebrata; Euteleostomi; Mammalia; Eutheria; Euarchontoglires; Glires; Rodentia; Myomorpha; Muroidea; Muridae; Murinae; Mus; Mus	H2AB1_MOUSE	101	E:2e-26	RecName: Full=Histone H2A-Bbd type 1 {ECO:0000305};^Eukaryota; Metazoa; Chordata; Craniata; Vertebrata; Euteleostomi; Mammalia; Eutheria; Euarchontoglires; Glires; Rodentia; Myomorpha; Muroidea; Muridae; Murinae; Mus; Mus	PF00125.23	Histone	Core histone H2A/H2B/H3/H4	COG5262	histone h2a	.	.	.	GO:0006342|chromatin silencing;GO:0006397|mRNA processing;GO:0006334|nucleosome assembly;GO:0035093|spermatogenesis, exchange of chromosomal proteins	GO:0003677|DNA binding;GO:0042393|histone binding;GO:0046982|protein heterodimerization activityGO:0003677|DNA binding	GO:0000790|nuclear chromatin;GO:0000788|nuclear nucleosome	K11251|H2A; histone H2A	map05322|Systemic lupus erythematosus;map05034|Alcoholism
genefamily11817	Protein.evm.model.utg165.17_TLEUC::evm.model.utg165.17_TLEUC	1-1[-]	gi|724969991|ref|XM_010358985.1|	1120	E:0	PREDICTED: Rhinopithecus roxellana 60S ribosomal protein L15 (LOC104658856), mRNA	gi|13385036|ref|NP_079862.1|	412	E:8e-145	60S ribosomal protein L15 [Mus musculus]	RL15_RAT	412	E:3e-146	RecName: Full=60S ribosomal protein L15;^Eukaryota; Metazoa; Chordata; Craniata; Vertebrata; Euteleostomi; Mammalia; Eutheria; Euarchontoglires; Glires; Rodentia; Myomorpha; Muroidea; Muridae; Murinae; Rattus	RL15_RAT	412	E:2e-146	RecName: Full=60S ribosomal protein L15;^Eukaryota; Metazoa; Chordata; Craniata; Vertebrata; Euteleostomi; Mammalia; Eutheria; Euarchontoglires; Glires; Rodentia; Myomorpha; Muroidea; Muridae; Murinae; Rattus	PF00827.16	Ribosomal_L15e	Ribosomal L15	COG1632	Ribosomal protein L15	.	.	.	GO:0002181|cytoplasmic translation;GO:0045471|response to ethanolGO:0006412|translation	GO:0045296|cadherin binding;GO:0003723|RNA binding;GO:0003735|structural constituent of ribosomeGO:0003735|structural constituent of ribosome	GO:0031672|A band;GO:0022625|cytosolic large ribosomal subunit;GO:0070062|extracellular exosome;GO:0016020|membrane;GO:0005634|nucleusGO:0005840|ribosome	K02877|RP-L15e, RPL15; large subunit ribosomal protein L15e	map03010|Ribosome
genefamily31	Protein.evm.model.utg275.2_TLEUC::evm.model.utg275.2_TLEUC	1-1[-]	gi|724924335|ref|XM_010383727.1|	905	E:0	PREDICTED: Rhinopithecus roxellana glycine cleavage system H protein, mitochondrial (LOC104678448), mRNA	gi|402909119|ref|XP_003917274.1|	332	E:5e-114	PREDICTED: glycine cleavage system H protein, mitochondrial [Papio anubis]	GCSH_HUMAN	323	E:2e-112	RecName: Full=Glycine cleavage system H protein, mitochondrial {ECO:0000303|PubMed:1671321};^Eukaryota; Metazoa; Chordata; Craniata; Vertebrata; Euteleostomi; Mammalia; Eutheria; Euarchontoglires; Primates; Haplorrhini; Catarrhini; Hominidae; Homo	GCSH_HUMAN	323	E:2e-112	RecName: Full=Glycine cleavage system H protein, mitochondrial {ECO:0000303|PubMed:1671321};^Eukaryota; Metazoa; Chordata; Craniata; Vertebrata; Euteleostomi; Mammalia; Eutheria; Euarchontoglires; Primates; Haplorrhini; Catarrhini; Hominidae; Homo	PF01597.18	GCV_H	Glycine cleavage H-protein	COG0509	The glycine cleavage system catalyzes the degradation of glycine. The H protein shuttles the methylamine group of glycine from the P protein to the T protein (By similarity)	.	.	.	GO:0034641|cellular nitrogen compound metabolic process;GO:0006546|glycine catabolic process;GO:0019464|glycine decarboxylation via glycine cleavage system;GO:0009249|protein lipoylation	GO:0004047|aminomethyltransferase activity	GO:0005960|glycine cleavage complex;GO:0005759|mitochondrial matrix;GO:0005739|mitochondrion	K02437|gcvH, GCSH; glycine cleavage system H protein	map00260|Glycine, serine and threonine metabolism;map01100|Metabolic pathways;map00630|Glyoxylate and dicarboxylate metabolism;map01110|Biosynthesis of secondary metabolites;map01130|Biosynthesis of antibiotics
genefamily5820	Protein.evm.model.utg97.18_TLEUC::evm.model.utg97.18_TLEUC	1-1[-]	gi|795353406|ref|XR_001000390.1|	1609	E:0	PREDICTED: Colobus angolensis palliatus 60S acidic ribosomal protein P0 pseudogene (LOC105502714), misc_RNA	gi|724850226|ref|XP_010366585.1|	498	E:5e-175	PREDICTED: 60S acidic ribosomal protein P0 [Rhinopithecus roxellana]	RLA0_HUMAN	495	E:4e-175	RecName: Full=60S acidic ribosomal protein P0;^Eukaryota; Metazoa; Chordata; Craniata; Vertebrata; Euteleostomi; Mammalia; Eutheria; Euarchontoglires; Primates; Haplorrhini; Catarrhini; Hominidae; Homo	RLA0_HUMAN	535	E:0	RecName: Full=60S acidic ribosomal protein P0;^Eukaryota; Metazoa; Chordata; Craniata; Vertebrata; Euteleostomi; Mammalia; Eutheria; Euarchontoglires; Primates; Haplorrhini; Catarrhini; Hominidae; Homo	PF00466.19	Ribosomal_L10	Ribosomal protein L10	COG0244	50s ribosomal protein L10	.	.	.	GO:0071353|cellular response to interleukin-4;GO:0000184|nuclear-transcribed mRNA catabolic process, nonsense-mediated decay;GO:0006364|rRNA processing;GO:0006614|SRP-dependent cotranslational protein targeting to membrane;GO:0006412|translation;GO:0006413|translational initiation;GO:0019083|viral transcriptionGO:0042254|ribosome biogenesis	GO:0003723|RNA binding;GO:0003735|structural constituent of ribosome	GO:0005737|cytoplasm;GO:0036464|cytoplasmic ribonucleoprotein granule;GO:0005829|cytosol;GO:0022625|cytosolic large ribosomal subunit;GO:0030425|dendrite;GO:0005783|endoplasmic reticulum;GO:0070062|extracellular exosome;GO:0005925|focal adhesion;GO:0030529|intracellular ribonucleoprotein complex;GO:0016020|membrane;GO:0005634|nucleusGO:0005622|intracellular	K02941|RP-LP0, RPLP0; large subunit ribosomal protein LP0	map03010|Ribosome
genefamily8294	Protein.evm.model.utg4623.6_TLEUC::evm.model.utg4623.6_TLEUC	1-1[-]	gi|724947415|ref|XM_010389654.1|	1153	E:0	PREDICTED: Rhinopithecus roxellana ribosomal protein L10a (RPL10A), mRNA	gi|531171|gb|AAA86463.1|	396	E:7e-138	Csa-19 [Homo sapiens]	RL10A_RAT	395	E:3e-139	RecName: Full=60S ribosomal protein L10a;^Eukaryota; Metazoa; Chordata; Craniata; Vertebrata; Euteleostomi; Mammalia; Eutheria; Euarchontoglires; Glires; Rodentia; Myomorpha; Muroidea; Muridae; Murinae; Rattus	RL10A_RAT	434	E:1e-154	RecName: Full=60S ribosomal protein L10a;^Eukaryota; Metazoa; Chordata; Craniata; Vertebrata; Euteleostomi; Mammalia; Eutheria; Euarchontoglires; Glires; Rodentia; Myomorpha; Muroidea; Muridae; Murinae; Rattus	PF00687.20	Ribosomal_L1	Ribosomal protein L1p/L10e family	COG0081	Binds directly to 23S rRNA. The L1 stalk is quite mobile in the ribosome, and is involved in E site tRNA release (By similarity)	.	.	.	GO:0000470|maturation of LSU-rRNA;GO:0045471|response to ethanol;GO:0006412|translation	GO:0003723|RNA binding;GO:0003735|structural constituent of ribosome	GO:0022625|cytosolic large ribosomal subunit	K02865|RP-L10Ae, RPL10A; large subunit ribosomal protein L10Ae	map03010|Ribosome
genefamily4863	Protein.evm.model.utg154.95_TLEUC::evm.model.utg154.95_TLEUC	1-1[-]	gi|795156753|ref|XR_001006509.1|	540	E:5e-150	PREDICTED: Mandrillus leucophaeus ATP synthase F(0) complex subunit B1, mitochondrial pseudogene (LOC105542679), misc_RNA	gi|296208831|ref|XP_002751267.1|	197	E:7e-61	PREDICTED: ATP synthase F(0) complex subunit B1, mitochondrial [Callithrix jacchus]	AT5F1_HUMAN	195	E:2e-61	RecName: Full=ATP synthase F(0) complex subunit B1, mitochondrial;^Eukaryota; Metazoa; Chordata; Craniata; Vertebrata; Euteleostomi; Mammalia; Eutheria; Euarchontoglires; Primates; Haplorrhini; Catarrhini; Hominidae; Homo	AT5F1_HUMAN	195	E:2e-61	RecName: Full=ATP synthase F(0) complex subunit B1, mitochondrial;^Eukaryota; Metazoa; Chordata; Craniata; Vertebrata; Euteleostomi; Mammalia; Eutheria; Euarchontoglires; Primates; Haplorrhini; Catarrhini; Hominidae; Homo	PF05405.13	Mt_ATP-synt_B	Mitochondrial ATP synthase B chain precursor (ATP-synt_B)	ENOG4111WYE	Mitochondrial membrane ATP synthase (F(1)F(0) ATP synthase or Complex V) produces ATP from ADP in the presence of a proton gradient across the membrane which is generated by electron transport complexes of the respiratory chain. F-type ATPases consist of two structural domains, F(1) - containing the extramembraneous catalytic core and F(0) - containing the membrane proton channel, linked together…	.	.	.	GO:0006754|ATP biosynthetic process;GO:0099132|ATP hydrolysis coupled cation transmembrane transport;GO:0015986|ATP synthesis coupled proton transport;GO:0042407|cristae formation;GO:0042776|mitochondrial ATP synthesis coupled proton transport;GO:0021762|substantia nigra developmentGO:0015986|ATP synthesis coupled proton transport	GO:0015078|hydrogen ion transmembrane transporter activity;GO:0022857|transmembrane transporter activityGO:0015078|hydrogen ion transmembrane transporter activity	GO:0070062|extracellular exosome;GO:0016020|membrane;GO:0005743|mitochondrial inner membrane;GO:0005759|mitochondrial matrix;GO:0005753|mitochondrial proton-transporting ATP synthase complex;GO:0000276|mitochondrial proton-transporting ATP synthase complex, coupling factor F(o);GO:0005739|mitochondrion;GO:0043209|myelin sheath;GO:0005654|nucleoplasm;GO:0005634|nucleusGO:0000276|mitochondrial prot…	K02127|ATPeF0B, ATP5F1, ATP4; F-type H+-transporting ATPase subunit b	map00190|Oxidative phosphorylation;map05016|Huntington's disease;map05010|Alzheimer's disease;map01100|Metabolic pathways;map05012|Parkinson's disease
genefamily11256	Protein.evm.model.utg270.44_TLEUC::evm.model.utg270.44_TLEUC	1-1[-]	gi|724800314|ref|XM_010372840.1|	682	E:0	PREDICTED: Rhinopithecus roxellana transcription initiation factor TFIID subunit 13 (LOC104669754), mRNA	gi|560907407|ref|XP_006180028.1|	203	E:7e-65	PREDICTED: transcription initiation factor TFIID subunit 13 [Camelus ferus]	TAF13_PONAB	202	E:4e-66	RecName: Full=Transcription initiation factor TFIID subunit 13;^Eukaryota; Metazoa; Chordata; Craniata; Vertebrata; Euteleostomi; Mammalia; Eutheria; Euarchontoglires; Primates; Haplorrhini; Catarrhini; Hominidae; Pongo	TAF13_PONAB	252	E:8e-86	RecName: Full=Transcription initiation factor TFIID subunit 13;^Eukaryota; Metazoa; Chordata; Craniata; Vertebrata; Euteleostomi; Mammalia; Eutheria; Euarchontoglires; Primates; Haplorrhini; Catarrhini; Hominidae; Pongo	PF02269.15	TFIID-18kDa	Transcription initiation factor IID, 18kD subunit	COG5248	TAF13 RNA polymerase II, TATA box binding protein (TBP)-associated factor	.	.	.	GO:0006355|regulation of transcription, DNA-templated;GO:0006366|transcription from RNA polymerase II promoterGO:0006366|transcription from RNA polymerase II promoter	GO:0046982|protein heterodimerization activity	GO:0005634|nucleus	K03127|TAF13; transcription initiation factor TFIID subunit 13	map03022|Basal transcription factors;map05168|Herpes simplex infection
genefamily5303	Protein.evm.model.utg921.10_TLEUC::evm.model.utg921.10_TLEUC	1-1[-]	gi|724804311|ref|XM_010385676.1|	763	E:0	PREDICTED: Rhinopithecus roxellana ribosomal protein L27 (RPL27), mRNA	gi|528768520|gb|EPY88179.1|	253	E:1e-83	60S ribosomal protein L27-like protein [Camelus ferus]	RL27_RAT	250	E:5e-84	RecName: Full=60S ribosomal protein L27;^Eukaryota; Metazoa; Chordata; Craniata; Vertebrata; Euteleostomi; Mammalia; Eutheria; Euarchontoglires; Glires; Rodentia; Myomorpha; Muroidea; Muridae; Murinae; Rattus	RL27_RAT	273	E:2e-93	RecName: Full=60S ribosomal protein L27;^Eukaryota; Metazoa; Chordata; Craniata; Vertebrata; Euteleostomi; Mammalia; Eutheria; Euarchontoglires; Glires; Rodentia; Myomorpha; Muroidea; Muridae; Murinae; Rattus	PF00467.28	KOW	KOW motif	COG2163	(ribosomal) protein	.	.	.	GO:1904044|response to aldosterone;GO:0006364|rRNA processing;GO:0006412|translationGO:0006412|translation	GO:0003735|structural constituent of ribosomeGO:0003735|structural constituent of ribosome	GO:0022625|cytosolic large ribosomal subunit;GO:0005840|ribosomeGO:0005622|intracellular;GO:0005840|ribosome	K02901|RP-L27e, RPL27; large subunit ribosomal protein L27e	map03010|Ribosome
genefamily6698	Protein.evm.model.utg354.94_TLEUC::evm.model.utg354.94_TLEUC	1-1[-]	gi|724888149|ref|XM_010376202.1|	787	E:0	PREDICTED: Rhinopithecus roxellana ATP synthase, H+ transporting, mitochondrial Fo complex, subunit C3 (subunit 9) (ATP5G3), transcript variant X2, mRNA	gi|311213907|ref|NP_001185663.1|	236	E:2e-77	ATP synthase F(0) complex subunit C3, mitochondrial [Macaca mulatta]	AT5G3_RAT	231	E:8e-77	RecName: Full=ATP synthase F(0) complex subunit C3, mitochondrial;^Eukaryota; Metazoa; Chordata; Craniata; Vertebrata; Euteleostomi; Mammalia; Eutheria; Euarchontoglires; Glires; Rodentia; Myomorpha; Muroidea; Muridae; Murinae; Rattus	AT5G3_RAT	273	E:3e-93	RecName: Full=ATP synthase F(0) complex subunit C3, mitochondrial;^Eukaryota; Metazoa; Chordata; Craniata; Vertebrata; Euteleostomi; Mammalia; Eutheria; Euarchontoglires; Glires; Rodentia; Myomorpha; Muroidea; Muridae; Murinae; Rattus	PF00137.20	ATP-synt_C	ATP synthase subunit C	COG0636	F(1)F(0) ATP synthase produces ATP from ADP in the presence of a proton or sodium gradient. F-type ATPases consist of two structural domains, F(1) containing the extramembraneous catalytic core and F(0) containing the membrane proton channel, linked together by a central stalk and a peripheral stalk. During catalysis, ATP synthesis in the catalytic domain of F(1) is coupled via a rotary mechanism…	.	.	.	GO:0007568|aging;GO:0015991|ATP hydrolysis coupled proton transport;GO:0015986|ATP synthesis coupled proton transport;GO:0045471|response to ethanolGO:0015991|ATP hydrolysis coupled proton transport	GO:0008289|lipid binding;GO:0046933|proton-transporting ATP synthase activity, rotational mechanismGO:0015078|hydrogen ion transmembrane transporter activity	GO:0016021|integral component of membrane;GO:0000276|mitochondrial proton-transporting ATP synthase complex, coupling factor F(o)GO:0033177|proton-transporting two-sector ATPase complex, proton-transporting domain	K02128|ATPeF0C, ATP5G, ATP9; F-type H+-transporting ATPase subunit c	map00190|Oxidative phosphorylation;map05016|Huntington's disease;map05010|Alzheimer's disease;map01100|Metabolic pathways;map05012|Parkinson's disease
genefamily8573	Protein.evm.model.utg1866.23_TLEUC::evm.model.utg1866.23_TLEUC	1-1[-]	gi|795099493|ref|XM_011973663.1|	339	E:1e-89	PREDICTED: Mandrillus leucophaeus mitochondrial ribosomal protein S21 (MRPS21), mRNA	gi|10197634|gb|AAG14953.1|AF182417_1	73.2	E:2e-15	MDS016 [Homo sapiens]	RT21_HUMAN	73.6	E:6e-17	RecName: Full=28S ribosomal protein S21, mitochondrial;^Eukaryota; Metazoa; Chordata; Craniata; Vertebrata; Euteleostomi; Mammalia; Eutheria; Euarchontoglires; Primates; Haplorrhini; Catarrhini; Hominidae; Homo	RT21_HUMAN	124	E:1e-36	RecName: Full=28S ribosomal protein S21, mitochondrial;^Eukaryota; Metazoa; Chordata; Craniata; Vertebrata; Euteleostomi; Mammalia; Eutheria; Euarchontoglires; Primates; Haplorrhini; Catarrhini; Hominidae; Homo	PF01165.19	Ribosomal_S21	Ribosomal protein S21	ENOG4111YFB	Ribosomal protein S21	.	.	.	GO:0032543|mitochondrial translation;GO:0070125|mitochondrial translational elongation;GO:0070126|mitochondrial translational termination;GO:0006412|translationGO:0006412|translation	GO:0003723|RNA binding;GO:0003735|structural constituent of ribosomeGO:0003735|structural constituent of ribosome	GO:0005743|mitochondrial inner membrane;GO:0005763|mitochondrial small ribosomal subunitGO:0005840|ribosome	K02970|RP-S21, MRPS21, rpsU; small subunit ribosomal protein S21	map03010|Ribosome
genefamily19038	Protein.evm.model.utg7745.1_TLEUC::evm.model.utg7745.1_TLEUC	1-1[-]	gi|724883853|ref|XM_010375440.1|	562	E:2e-156	PREDICTED: Rhinopithecus roxellana ornithine carbamoyltransferase (OTC), mRNA	gi|426395583|ref|XP_004064050.1|	254	E:1e-80	PREDICTED: ornithine carbamoyltransferase, mitochondrial [Gorilla gorilla gorilla]	OTC_HUMAN	252	E:1e-81	RecName: Full=Ornithine carbamoyltransferase, mitochondrial;^Eukaryota; Metazoa; Chordata; Craniata; Vertebrata; Euteleostomi; Mammalia; Eutheria; Euarchontoglires; Primates; Haplorrhini; Catarrhini; Hominidae; Homo	OTC_HUMAN	252	E:1e-81	RecName: Full=Ornithine carbamoyltransferase, mitochondrial;^Eukaryota; Metazoa; Chordata; Craniata; Vertebrata; Euteleostomi; Mammalia; Eutheria; Euarchontoglires; Primates; Haplorrhini; Catarrhini; Hominidae; Homo	PF02729.20	OTCace_N	Aspartate/ornithine carbamoyltransferase, carbamoyl-P binding domain	COG0078	ornithine carbamoyltransferase	.	.	.	GO:0097272|ammonia homeostasis;GO:0055081|anion homeostasis;GO:0042450|arginine biosynthetic process via ornithine;GO:0019240|citrulline biosynthetic process;GO:0001889|liver development;GO:0007494|midgut development;GO:0006593|ornithine catabolic process;GO:0070207|protein homotrimerization;GO:0070781|response to biotin;GO:0042493|response to drug;GO:0032868|response to insulin;GO:0010043|respon…	GO:0016597|amino acid binding;GO:0004585|ornithine carbamoyltransferase activity;GO:0042301|phosphate ion binding;GO:0005543|phospholipid bindingGO:0016743|carboxyl- or carbamoyltransferase activity	GO:0005743|mitochondrial inner membrane;GO:0005759|mitochondrial matrix;GO:0005739|mitochondrion	K00611|OTC, argF, argI; ornithine carbamoyltransferase [EC:2.1.3.3]	map01230|Biosynthesis of amino acids;map01100|Metabolic pathways;map00220|Arginine biosynthesis;map01110|Biosynthesis of secondary metabolites;map01130|Biosynthesis of antibiotics
genefamily6278	Protein.evm.model.utg332.16_TLEUC::evm.model.utg332.16_TLEUC	1-1[-]	gi|982256917|ref|XM_005559061.2|	377	E:2e-101	PREDICTED: Macaca fascicularis 60S ribosomal protein L3 (LOC102119634), mRNA	gi|119580722|gb|EAW60318.1|	134	E:2e-39	ribosomal protein L3, isoform CRA_h [Homo sapiens]	RL3_HUMAN	135	E:3e-38	RecName: Full=60S ribosomal protein L3;^Eukaryota; Metazoa; Chordata; Craniata; Vertebrata; Euteleostomi; Mammalia; Eutheria; Euarchontoglires; Primates; Haplorrhini; Catarrhini; Hominidae; Homo	RL3_HUMAN	135	E:3e-38	RecName: Full=60S ribosomal protein L3;^Eukaryota; Metazoa; Chordata; Craniata; Vertebrata; Euteleostomi; Mammalia; Eutheria; Euarchontoglires; Primates; Haplorrhini; Catarrhini; Hominidae; Homo	PF00297.21	Ribosomal_L3	Ribosomal protein L3	COG0087	One of the primary rRNA binding proteins, it binds directly near the 3'-end of the 23S rRNA, where it nucleates assembly of the 50S subunit (By similarity)	.	.	.	GO:0071353|cellular response to interleukin-4;GO:0000184|nuclear-transcribed mRNA catabolic process, nonsense-mediated decay;GO:0000027|ribosomal large subunit assembly;GO:0006364|rRNA processing;GO:0006614|SRP-dependent cotranslational protein targeting to membrane;GO:0006412|translation;GO:0006413|translational initiation;GO:0019083|viral transcriptionGO:0006412|translation	GO:0008097|5S rRNA binding;GO:0003723|RNA binding;GO:0003735|structural constituent of ribosomeGO:0003735|structural constituent of ribosome	GO:0005737|cytoplasm;GO:0005829|cytosol;GO:0022625|cytosolic large ribosomal subunit;GO:0070062|extracellular exosome;GO:0005925|focal adhesion;GO:0005730|nucleolus;GO:0005634|nucleusGO:0005622|intracellular;GO:0005840|ribosome	K02925|RP-L3e, RPL3; large subunit ribosomal protein L3e	map03010|Ribosome
genefamily6250	Protein.evm.model.utg63.183_TLEUC::evm.model.utg63.183_TLEUC	1-1[-]	gi|795109636|ref|XM_011955097.1|	1402	E:0	PREDICTED: Colobus angolensis palliatus lactate dehydrogenase B (LDHB), transcript variant X1, mRNA	gi|402239622|gb|AFQ39762.1|	534	E:0	lactate dehydrogenase B [Ateles geoffroyi]	LDHB_PANTR	533	E:0	RecName: Full=L-lactate dehydrogenase B chain;^Eukaryota; Metazoa; Chordata; Craniata; Vertebrata; Euteleostomi; Mammalia; Eutheria; Euarchontoglires; Primates; Haplorrhini; Catarrhini; Hominidae; Pan	LDHB_PANTR	533	E:0	RecName: Full=L-lactate dehydrogenase B chain;^Eukaryota; Metazoa; Chordata; Craniata; Vertebrata; Euteleostomi; Mammalia; Eutheria; Euarchontoglires; Primates; Haplorrhini; Catarrhini; Hominidae; Pan	PF00056.22	Ldh_1_N	lactate/malate dehydrogenase, NAD binding domain	COG0039	Catalyzes the reversible oxidation of malate to oxaloacetate (By similarity)	.	.	.	GO:0005975|carbohydrate metabolic process;GO:0019752|carboxylic acid metabolic processGO:0055114|oxidation-reduction process	GO:0004459|L-lactate dehydrogenase activityGO:0016491|oxidoreductase activity;GO:0016616|oxidoreductase activity, acting on the CH-OH group of donors, NAD or NADP as acceptor	GO:0005737|cytoplasm	K00016|LDH, ldh; L-lactate dehydrogenase [EC:1.1.1.27]	map00620|Pyruvate metabolism;map00640|Propanoate metabolism;map00010|Glycolysis / Gluconeogenesis;map00270|Cysteine and methionine metabolism;map01110|Biosynthesis of secondary metabolites;map01100|Metabolic pathways;map01120|Microbial metabolism in diverse environments;map04922|Glucagon signaling pathway;map01130|Biosynthesis of antibiotics
genefamily4750	Protein.evm.model.utg375.104_TLEUC::evm.model.utg375.104_TLEUC	1-1[-]	gi|724824617|ref|XM_010363428.1|	1288	E:0	PREDICTED: Rhinopithecus roxellana heparan sulfate 6-O-sulfotransferase 1 (HS6ST1), mRNA	gi|675789358|ref|XP_008951835.1|	431	E:5e-150	PREDICTED: heparan-sulfate 6-O-sulfotransferase 1 isoform X2 [Pan paniscus]	H6ST1_HUMAN	430	E:1e-148	RecName: Full=Heparan-sulfate 6-O-sulfotransferase 1;^Eukaryota; Metazoa; Chordata; Craniata; Vertebrata; Euteleostomi; Mammalia; Eutheria; Euarchontoglires; Primates; Haplorrhini; Catarrhini; Hominidae; Homo	H6ST1_HUMAN	491	E:1e-172	RecName: Full=Heparan-sulfate 6-O-sulfotransferase 1;^Eukaryota; Metazoa; Chordata; Craniata; Vertebrata; Euteleostomi; Mammalia; Eutheria; Euarchontoglires; Primates; Haplorrhini; Catarrhini; Hominidae; Homo	PF03567.13	Sulfotransfer_2	Sulfotransferase family	ENOG410XSW4	Heparan sulfate 6-o-sulfotransferase	.	.	.	GO:0001525|angiogenesis;GO:0006024|glycosaminoglycan biosynthetic process;GO:0015015|heparan sulfate proteoglycan biosynthetic process, enzymatic modification;GO:0060716|labyrinthine layer blood vessel development;GO:0048286|lung alveolus development;GO:0048666|neuron development	GO:0017095|heparan sulfate 6-O-sulfotransferase activity;GO:0008146|sulfotransferase activityGO:0008146|sulfotransferase activity	GO:0000139|Golgi membrane;GO:0005887|integral component of plasma membraneGO:0016021|integral component of membrane	K02514|HS6ST1; heparan sulfate 6-O-sulfotransferase HS6ST1 [EC:2.8.2.-]	map00534|Glycosaminoglycan biosynthesis - heparan sulfate / heparin
genefamily10630	Protein.evm.model.utg832.49_TLEUC::evm.model.utg832.49_TLEUC	1-1[-]	gi|635056888|ref|XM_007964452.1|	985	E:0	PREDICTED: Chlorocebus sabaeus BCL2/adenovirus E1B 19kDa interacting protein 3 (BNIP3), mRNA	gi|635056889|ref|XP_007962643.1|	290	E:2e-96	PREDICTED: BCL2/adenovirus E1B 19 kDa protein-interacting protein 3 [Chlorocebus sabaeus]	BNIP3_HUMAN	290	E:6e-97	RecName: Full=BCL2/adenovirus E1B 19 kDa protein-interacting protein 3;^Eukaryota; Metazoa; Chordata; Craniata; Vertebrata; Euteleostomi; Mammalia; Eutheria; Euarchontoglires; Primates; Haplorrhini; Catarrhini; Hominidae; Homo	BNIP3_HUMAN	367	E:2e-127	RecName: Full=BCL2/adenovirus E1B 19 kDa protein-interacting protein 3;^Eukaryota; Metazoa; Chordata; Craniata; Vertebrata; Euteleostomi; Mammalia; Eutheria; Euarchontoglires; Primates; Haplorrhini; Catarrhini; Hominidae; Homo	PF06553.11	BNIP3	BNIP3	ENOG4111KXP	BCL2 adenovirus E1B 19kDa interacting protein 3	.	.	.	GO:0006915|apoptotic process;GO:0048102|autophagic cell death;GO:0050873|brown fat cell differentiation;GO:0010659|cardiac muscle cell apoptotic process;GO:0008219|cell death;GO:0071279|cellular response to cobalt ion;GO:0070301|cellular response to hydrogen peroxide;GO:0071456|cellular response to hypoxia;GO:0071260|cellular response to mechanical stimulus;GO:0021987|cerebral cortex development;…	GO:0051020|GTPase binding;GO:0042802|identical protein binding;GO:0046982|protein heterodimerization activity;GO:0042803|protein homodimerization activity	GO:0005737|cytoplasm;GO:0030425|dendrite;GO:0005783|endoplasmic reticulum;GO:0031307|integral component of mitochondrial outer membrane;GO:0031966|mitochondrial membrane;GO:0005741|mitochondrial outer membrane;GO:0005739|mitochondrion;GO:0005635|nuclear envelope;GO:0005654|nucleoplasm;GO:0005634|nucleus;GO:0014069|postsynaptic density of dendriteGO:0005740|mitochondrial envelope;GO:0016021|integr…	K15464|BNIP3; BCL2/adenovirus E1B 19 kDa protein-interacting protein 3	map04068|FoxO signaling pathway;map05134|Legionellosis
genefamily2198	Protein.evm.model.utg376.14_TLEUC::evm.model.utg376.14_TLEUC	1-1[-]	gi|724836940|ref|XM_010365824.1|	579	E:1e-161	PREDICTED: Rhinopithecus roxellana 60S ribosomal protein L32 (LOC104664349), mRNA	gi|698442361|ref|XP_009699238.1|	109	E:2e-47	PREDICTED: 60S ribosomal protein L32 [Cariama cristata]	RL32P_MOUSE	108	E:6e-48	RecName: Full=Putative 60S ribosomal protein L32';^Eukaryota; Metazoa; Chordata; Craniata; Vertebrata; Euteleostomi; Mammalia; Eutheria; Euarchontoglires; Glires; Rodentia; Myomorpha; Muroidea; Muridae; Murinae; Mus; Mus	RL32_RAT	133	E:1e-38	RecName: Full=60S ribosomal protein L32;^Eukaryota; Metazoa; Chordata; Craniata; Vertebrata; Euteleostomi; Mammalia; Eutheria; Euarchontoglires; Glires; Rodentia; Myomorpha; Muroidea; Muridae; Murinae; Rattus	PF01655.17	Ribosomal_L32e	Ribosomal protein L32	COG1717	(ribosomal) protein	.	.	.	GO:0071549|cellular response to dexamethasone stimulus;GO:0097421|liver regeneration;GO:0006412|translationGO:0006412|translation	GO:0003735|structural constituent of ribosomeGO:0003735|structural constituent of ribosome	GO:0022625|cytosolic large ribosomal subunitGO:0005622|intracellular;GO:0005840|ribosome	K02912|RP-L32e, RPL32; large subunit ribosomal protein L32e	map03010|Ribosome
genefamily5383	Protein.evm.model.utg772.19_TLEUC::evm.model.utg772.19_TLEUC	1-1[-]	gi|982315028|ref|XM_005590600.2|	1114	E:0	PREDICTED: Macaca fascicularis ribosomal protein S5 (RPS5), mRNA	gi|13904870|ref|NP_001000.2|	424	E:3e-149	40S ribosomal protein S5 [Homo sapiens]	RS5_HUMAN	424	E:9e-151	RecName: Full=40S ribosomal protein S5;^Eukaryota; Metazoa; Chordata; Craniata; Vertebrata; Euteleostomi; Mammalia; Eutheria; Euarchontoglires; Primates; Haplorrhini; Catarrhini; Hominidae; Homo	RS5_HUMAN	424	E:7e-151	RecName: Full=40S ribosomal protein S5;^Eukaryota; Metazoa; Chordata; Craniata; Vertebrata; Euteleostomi; Mammalia; Eutheria; Euarchontoglires; Primates; Haplorrhini; Catarrhini; Hominidae; Homo	PF00177.20	Ribosomal_S7	Ribosomal protein S7p/S5e	COG0049	One of the primary rRNA binding proteins, it binds directly to 16S rRNA where it nucleates assembly of the head domain of the 30S subunit. Is located at the subunit interface close to the decoding center, probably blocks exit of the E-site tRNA (By similarity)	.	.	.	GO:0000184|nuclear-transcribed mRNA catabolic process, nonsense-mediated decay;GO:0006450|regulation of translational fidelity;GO:0000028|ribosomal small subunit assembly;GO:0006364|rRNA processing;GO:0006614|SRP-dependent cotranslational protein targeting to membrane;GO:0006412|translation;GO:0006413|translational initiation;GO:0019083|viral transcription	GO:0003729|mRNA binding;GO:0003723|RNA binding;GO:0019843|rRNA binding;GO:0003735|structural constituent of ribosome	GO:0005829|cytosol;GO:0022627|cytosolic small ribosomal subunit;GO:0070062|extracellular exosome;GO:0031012|extracellular matrix;GO:0005925|focal adhesion;GO:0030529|intracellular ribonucleoprotein complex;GO:0016020|membrane;GO:0005654|nucleoplasm	K02989|RP-S5e, RPS5; small subunit ribosomal protein S5e	map03010|Ribosome
genefamily4115	Protein.evm.model.utg88.85_TLEUC::evm.model.utg88.85_TLEUC	1-1[-]	gi|795193461|ref|XM_011947461.1|	785	E:0	PREDICTED: Colobus angolensis palliatus uncharacterized LOC105515633 (LOC105515633), mRNA	gi|795193462|ref|XP_011802851.1|	271	E:1e-87	PREDICTED: LOW QUALITY PROTEIN: uncharacterized protein LOC105515633 [Colobus angolensis palliatus]	H3C_MOUSE	204	E:6e-66	RecName: Full=Histone H3.3C;^Eukaryota; Metazoa; Chordata; Craniata; Vertebrata; Euteleostomi; Mammalia; Eutheria; Euarchontoglires; Glires; Rodentia; Myomorpha; Muroidea; Muridae; Murinae; Mus; Mus	H3C_MOUSE	204	E:5e-66	RecName: Full=Histone H3.3C;^Eukaryota; Metazoa; Chordata; Craniata; Vertebrata; Euteleostomi; Mammalia; Eutheria; Euarchontoglires; Glires; Rodentia; Myomorpha; Muroidea; Muridae; Murinae; Mus; Mus	PF00125.23	Histone	Core histone H2A/H2B/H3/H4	COG2036	Core component of nucleosome. Nucleosomes wrap and compact DNA into chromatin, limiting DNA accessibility to the cellular machineries which require DNA as a template. Histones thereby play a central role in transcription regulation, DNA repair, DNA replication and chromosomal stability. DNA accessibility is regulated via a complex set of post-translational modifications of histones, also called h…	.	.	.	GO:0006334|nucleosome assembly	GO:0031492|nucleosomal DNA binding;GO:0046982|protein heterodimerization activityGO:0003677|DNA binding	GO:0000786|nucleosome;GO:0005634|nucleus	K11253|H3; histone H3	map05322|Systemic lupus erythematosus;map05034|Alcoholism;map05202|Transcriptional misregulation in cancer
genefamily10301	Protein.evm.model.utg317.11_TLEUC::evm.model.utg317.11_TLEUC	1-1[-]	gi|952556279|ref|NG_024403.2|	366	E:6e-98	Homo sapiens phosphoglycerate mutase 1 pseudogene 9 (PGAM1P9) on chromosome 11	gi|28189609|dbj|BAC56419.1|	132	E:8e-38	similar to phosphoglycerate mutase [Bos taurus]	PGAM1_BOVIN	132	E:6e-38	RecName: Full=Phosphoglycerate mutase 1;^Eukaryota; Metazoa; Chordata; Craniata; Vertebrata; Euteleostomi; Mammalia; Eutheria; Laurasiatheria; Cetartiodactyla; Ruminantia; Pecora; Bovidae; Bovinae; Bos	PGAM1_BOVIN	132	E:5e-38	RecName: Full=Phosphoglycerate mutase 1;^Eukaryota; Metazoa; Chordata; Craniata; Vertebrata; Euteleostomi; Mammalia; Eutheria; Laurasiatheria; Cetartiodactyla; Ruminantia; Pecora; Bovidae; Bovinae; Bos	PF00300.21	His_Phos_1	Histidine phosphatase superfamily (branch 1)	COG0588	Catalyzes the interconversion of 2-phosphoglycerate and 3-phosphoglycerate (By similarity)	.	.	.	GO:0006094|gluconeogenesis;GO:0006096|glycolytic process;GO:0043456|regulation of pentose-phosphate shunt	GO:0046538|2,3-bisphosphoglycerate-dependent phosphoglycerate mutase activity;GO:0004082|bisphosphoglycerate mutase activity;GO:0016787|hydrolase activity	GO:0005829|cytosol;GO:0070062|extracellular exosome;GO:0043209|myelin sheath;GO:0097228|sperm principal piece	K01834|PGAM, gpmA; 2,3-bisphosphoglycerate-dependent phosphoglycerate mutase [EC:5.4.2.11]	map01200|Carbon metabolism;map00680|Methane metabolism;map01230|Biosynthesis of amino acids;map00010|Glycolysis / Gluconeogenesis;map00260|Glycine, serine and threonine metabolism;map05230|Central carbon metabolism in cancer;map01110|Biosynthesis of secondary metabolites;map01100|Metabolic pathways;map01120|Microbial metabolism in diverse environments;map04922|Glucagon signaling pathway;map01130|…
genefamily3481	Protein.evm.model.utg797.69_TLEUC::evm.model.utg797.69_TLEUC	1-1[-]	gi|821013594|ref|XM_003279068.2|	527	E:3e-146	PREDICTED: Nomascus leucogenys small ubiquitin-like modifier 2 (SUMO2), transcript variant X1, mRNA	gi|975102096|ref|XP_015266225.1|	202	E:2e-64	PREDICTED: small ubiquitin-related modifier 2 [Gekko japonicus]	SUMO2_RAT	199	E:8e-66	RecName: Full=Small ubiquitin-related modifier 2;^Eukaryota; Metazoa; Chordata; Craniata; Vertebrata; Euteleostomi; Mammalia; Eutheria; Euarchontoglires; Glires; Rodentia; Myomorpha; Muroidea; Muridae; Murinae; Rattus	SUMO2_RAT	199	E:7e-66	RecName: Full=Small ubiquitin-related modifier 2;^Eukaryota; Metazoa; Chordata; Craniata; Vertebrata; Euteleostomi; Mammalia; Eutheria; Euarchontoglires; Glires; Rodentia; Myomorpha; Muroidea; Muridae; Murinae; Rattus	PF11976.7	Rad60-SLD	Ubiquitin-2 like Rad60 SUMO-like	COG5227	smt3 suppressor of mif two 3 homolog	.	.	.	GO:0034613|cellular protein localization;GO:0045892|negative regulation of transcription, DNA-templated;GO:0033235|positive regulation of protein sumoylation;GO:0016925|protein sumoylation	GO:0031386|protein tag;GO:0046965|retinoid X receptor binding;GO:0031625|ubiquitin protein ligase bindingGO:0005515|protein binding	GO:0005634|nucleus;GO:0016605|PML body	K12160|SUMO, SMT3; small ubiquitin-related modifier	map03013|RNA transport
genefamily8854	Protein.evm.model.utg84.34_TLEUC::evm.model.utg84.34_TLEUC	1-1[-]	gi|982246256|ref|XM_005553327.2|	656	E:0	PREDICTED: Macaca fascicularis ribosomal protein S18 (RPS18), mRNA	gi|829899299|ref|XP_012646835.1|	201	E:4e-64	PREDICTED: 40S ribosomal protein S18 isoform X2 [Microcebus murinus]	RS18_RAT	199	E:1e-64	RecName: Full=40S ribosomal protein S18;^Eukaryota; Metazoa; Chordata; Craniata; Vertebrata; Euteleostomi; Mammalia; Eutheria; Euarchontoglires; Glires; Rodentia; Myomorpha; Muroidea; Muridae; Murinae; Rattus	RS18_RAT	239	E:3e-80	RecName: Full=40S ribosomal protein S18;^Eukaryota; Metazoa; Chordata; Craniata; Vertebrata; Euteleostomi; Mammalia; Eutheria; Euarchontoglires; Glires; Rodentia; Myomorpha; Muroidea; Muridae; Murinae; Rattus	PF00416.21	Ribosomal_S13	Ribosomal protein S13/S18	COG0099	Located at the top of the head of the 30S subunit, it contacts several helices of the 16S rRNA. In the 70S ribosome it contacts the 23S rRNA (bridge B1a) and protein L5 of the 50S subunit (bridge B1b), connecting the 2 subunits	.	.	.	GO:0042254|ribosome biogenesis;GO:0006412|translationGO:0006412|translation	GO:0019901|protein kinase binding;GO:0019843|rRNA binding;GO:0003735|structural constituent of ribosomeGO:0003723|RNA binding;GO:0003735|structural constituent of ribosome	GO:0022627|cytosolic small ribosomal subunit;GO:0070062|extracellular exosome;GO:0031012|extracellular matrix;GO:0005925|focal adhesion;GO:0016020|membrane;GO:0005634|nucleusGO:0005622|intracellular;GO:0005840|ribosome	K02964|RP-S18e, RPS18; small subunit ribosomal protein S18e	map03010|Ribosome
genefamily10121	Protein.evm.model.utg411.21_TLEUC::evm.model.utg411.21_TLEUC	1-1[-]	gi|795094137|ref|XM_011972870.1|	547	E:3e-152	PREDICTED: Mandrillus leucophaeus N-acetylneuraminic acid phosphatase (NANP), mRNA	gi|795094138|ref|XP_011828260.1|	164	E:5e-49	PREDICTED: LOW QUALITY PROTEIN: N-acylneuraminate-9-phosphatase [Mandrillus leucophaeus]	NANP_HUMAN	127	E:3e-38	RecName: Full=N-acylneuraminate-9-phosphatase;^Eukaryota; Metazoa; Chordata; Craniata; Vertebrata; Euteleostomi; Mammalia; Eutheria; Euarchontoglires; Primates; Haplorrhini; Catarrhini; Hominidae; Homo	NANP_HUMAN	128	E:7e-36	RecName: Full=N-acylneuraminate-9-phosphatase;^Eukaryota; Metazoa; Chordata; Craniata; Vertebrata; Euteleostomi; Mammalia; Eutheria; Euarchontoglires; Primates; Haplorrhini; Catarrhini; Hominidae; Homo	PF13419.5	HAD_2	Haloacid dehalogenase-like hydrolase	COG1011	Hydrolase	.	.	.	GO:0005975|carbohydrate metabolic process;GO:0006045|N-acetylglucosamine biosynthetic process;GO:0046380|N-acetylneuraminate biosynthetic process	GO:0050124|N-acylneuraminate-9-phosphatase activity	GO:0005829|cytosol	K01097|NANP; N-acylneuraminate-9-phosphatase [EC:3.1.3.29]	map01100|Metabolic pathways;map00520|Amino sugar and nucleotide sugar metabolism
genefamily8269	Protein.evm.model.utg1186.47_TLEUC::evm.model.utg1186.47_TLEUC	1-1[-]	gi|987976947|emb|LT160000.1|	390	E:5e-105	Macaca fascicularis complete genome, chromosome chr1	gi|946602253|ref|XP_014413262.1|	149	E:1e-41	PREDICTED: voltage-dependent anion-selective channel protein 2 [Camelus ferus]	VDAC2_RABIT	144	E:2e-41	RecName: Full=Voltage-dependent anion-selective channel protein 2;^Eukaryota; Metazoa; Chordata; Craniata; Vertebrata; Euteleostomi; Mammalia; Eutheria; Euarchontoglires; Glires; Lagomorpha; Leporidae; Oryctolagus	VDAC2_BOVIN	146	E:3e-42	RecName: Full=Voltage-dependent anion-selective channel protein 2;^Eukaryota; Metazoa; Chordata; Craniata; Vertebrata; Euteleostomi; Mammalia; Eutheria; Laurasiatheria; Cetartiodactyla; Ruminantia; Pecora; Bovidae; Bovinae; Bos	PF01459.21	Porin_3	Eukaryotic porin	ENOG410ZBK1	voltage-dependent anion channel	.	.	.	GO:2001243|negative regulation of intrinsic apoptotic signaling pathway;GO:0032272|negative regulation of protein polymerizationGO:0055085|transmembrane transport	GO:0000166|nucleotide binding;GO:0015288|porin activity;GO:0008308|voltage-gated anion channel activity	GO:0070062|extracellular exosome;GO:0005743|mitochondrial inner membrane;GO:0042645|mitochondrial nucleoid;GO:0005741|mitochondrial outer membrane;GO:0005739|mitochondrion;GO:0043209|myelin sheath;GO:0005634|nucleus;GO:0046930|pore complexGO:0005741|mitochondrial outer membrane	K15040|VDAC2; voltage-dependent anion channel protein 2	map04022|cGMP-PKG signaling pathway;map04020|Calcium signaling pathway;map05016|Huntington's disease;map05166|HTLV-I infection;map05012|Parkinson's disease
genefamily11905	Protein.evm.model.utg496.13_TLEUC::evm.model.utg496.13_TLEUC	1-1[-]	gi|795094338|ref|XR_001005232.1|	577	E:3e-161	PREDICTED: Mandrillus leucophaeus replication protein A 14 kDa subunit pseudogene (LOC105534211), misc_RNA	gi|426355478|ref|XP_004045147.1|	221	E:2e-72	PREDICTED: replication protein A 14 kDa subunit [Gorilla gorilla gorilla]	RFA3_HUMAN	217	E:4e-72	RecName: Full=Replication protein A 14 kDa subunit;^Eukaryota; Metazoa; Chordata; Craniata; Vertebrata; Euteleostomi; Mammalia; Eutheria; Euarchontoglires; Primates; Haplorrhini; Catarrhini; Hominidae; Homo	RFA3_HUMAN	217	E:3e-72	RecName: Full=Replication protein A 14 kDa subunit;^Eukaryota; Metazoa; Chordata; Craniata; Vertebrata; Euteleostomi; Mammalia; Eutheria; Euarchontoglires; Primates; Haplorrhini; Catarrhini; Hominidae; Homo	PF08661.10	Rep_fac-A_3	Replication factor A protein 3	ENOG4111REI	Replication protein A3, 14kDa	.	.	.	GO:0006284|base-excision repair;GO:0042769|DNA damage response, detection of DNA damage;GO:0006260|DNA replication;GO:0000724|double-strand break repair via homologous recombination;GO:0070987|error-free translesion synthesis;GO:0042276|error-prone translesion synthesis;GO:0000082|G1/S transition of mitotic cell cycle;GO:0036297|interstrand cross-link repair;GO:0006298|mismatch repair;GO:0006289|…	GO:0003684|damaged DNA binding;GO:0003697|single-stranded DNA bindingGO:0003677|DNA binding	GO:0005662|DNA replication factor A complex;GO:0005654|nucleoplasmGO:0005634|nucleus	K10740|RPA3; replication factor A3	map03030|DNA replication;map03440|Homologous recombination;map03460|Fanconi anemia pathway;map03430|Mismatch repair;map03420|Nucleotide excision repair
genefamily5316	Protein.evm.model.utg7852.4_TLEUC::evm.model.utg7852.4_TLEUC	1-1[-]	gi|982321813|ref|XM_005593583.2|	2555	E:0	PREDICTED: Macaca fascicularis A-kinase anchoring protein 4 (AKAP4), transcript variant X4, mRNA	gi|544520742|ref|XP_005593639.1|	867	E:0	PREDICTED: A-kinase anchor protein 4 isoform X3 [Macaca fascicularis]	AKAP4_HUMAN	813	E:0	RecName: Full=A-kinase anchor protein 4;^Eukaryota; Metazoa; Chordata; Craniata; Vertebrata; Euteleostomi; Mammalia; Eutheria; Euarchontoglires; Primates; Haplorrhini; Catarrhini; Hominidae; Homo	AKAP4_HUMAN	813	E:0	RecName: Full=A-kinase anchor protein 4;^Eukaryota; Metazoa; Chordata; Craniata; Vertebrata; Euteleostomi; Mammalia; Eutheria; Euarchontoglires; Primates; Haplorrhini; Catarrhini; Hominidae; Homo	PF05716.12	AKAP_110	A-kinase anchor protein 110 kDa (AKAP 110)	ENOG411157C	A kinase (PRKA) anchor protein 4	.	.	.	GO:0045184|establishment of protein localization;GO:0030317|flagellated sperm motility;GO:0044458|motile cilium assembly;GO:0006928|movement of cell or subcellular component;GO:0010738|regulation of protein kinase A signaling;GO:0007165|signal transduction;GO:0007338|single fertilization;GO:0007178|transmembrane receptor protein serine/threonine kinase signaling pathway	GO:0051018|protein kinase A binding	GO:0005952|cAMP-dependent protein kinase complex;GO:0005737|cytoplasm;GO:0005856|cytoskeleton;GO:0031514|motile cilium;GO:0005634|nucleus;GO:0048471|perinuclear region of cytoplasm;GO:0035686|sperm fibrous sheath;GO:0097228|sperm principal piece;GO:0030018|Z disc	K16521|AKAP4; A-kinase anchor protein 4	.
genefamily9185	Protein.evm.model.utg447.23_TLEUC::evm.model.utg447.23_TLEUC	1-1[-]	gi|685553595|ref|XR_161279.2|	1303	E:0	PREDICTED: Papio anubis immunoglobulin-binding protein 1 pseudogene (LOC101022826), misc_RNA	gi|724927559|ref|XP_010382432.1|	300	E:7e-98	PREDICTED: immunoglobulin-binding protein 1 isoform X1 [Rhinopithecus roxellana]	IGBP1_HUMAN	295	E:3e-97	RecName: Full=Immunoglobulin-binding protein 1;^Eukaryota; Metazoa; Chordata; Craniata; Vertebrata; Euteleostomi; Mammalia; Eutheria; Euarchontoglires; Primates; Haplorrhini; Catarrhini; Hominidae; Homo	IGBP1_HUMAN	324	E:6e-109	RecName: Full=Immunoglobulin-binding protein 1;^Eukaryota; Metazoa; Chordata; Craniata; Vertebrata; Euteleostomi; Mammalia; Eutheria; Euarchontoglires; Primates; Haplorrhini; Catarrhini; Hominidae; Homo	PF04177.11	TAP42	TAP42-like family	ENOG41110HD	Immunoglobulin (CD79A) binding protein 1	.	.	.	GO:0042113|B cell activation;GO:0043154|negative regulation of cysteine-type endopeptidase activity involved in apoptotic process;GO:0032873|negative regulation of stress-activated MAPK cascade;GO:0000122|negative regulation of transcription from RNA polymerase II promoter;GO:0035303|regulation of dephosphorylation;GO:0060632|regulation of microtubule-based movement;GO:0070555|response to interle…	GO:0051721|protein phosphatase 2A binding;GO:0019888|protein phosphatase regulator activity	GO:0005737|cytoplasm;GO:0005829|cytosol	K17606|IGBP1, TAP42; immunoglobulin-binding protein 1	.
genefamily35	Protein.evm.model.utg67.14_TLEUC::evm.model.utg67.14_TLEUC	1-1[-]	gi|149465297|gb|AC204334.4|	472	E:1e-129	Rhesus Macaque BAC CH250-513H2 () complete sequence	gi|355570176|gb|EHH25600.1|	122	E:4e-34	hypothetical protein EGK_21480, partial [Macaca mulatta]	DPCA2_HUMAN	92.8	E:3e-23	RecName: Full=Putative Dresden prostate carcinoma protein 2;^Eukaryota; Metazoa; Chordata; Craniata; Vertebrata; Euteleostomi; Mammalia; Eutheria; Euarchontoglires; Primates; Haplorrhini; Catarrhini; Hominidae; Homo	HMGN2_HUMAN	114	E:2e-32	RecName: Full=Non-histone chromosomal protein HMG-17;^Eukaryota; Metazoa; Chordata; Craniata; Vertebrata; Euteleostomi; Mammalia; Eutheria; Euarchontoglires; Primates; Haplorrhini; Catarrhini; Hominidae; Homo	PF01101.17	HMG14_17	HMG14 and HMG17	ENOG410Z0UC	high mobility group nucleosomal binding domain	.	.	.	GO:0061844|antimicrobial humoral immune response mediated by antimicrobial peptide;GO:0031640|killing of cells of other organism	GO:0031492|nucleosomal DNA binding;GO:0003723|RNA bindingGO:0031492|nucleosomal DNA binding	GO:0000785|chromatin;GO:0005737|cytoplasm;GO:0005615|extracellular space;GO:0005634|nucleusGO:0000785|chromatin;GO:0005634|nucleus	K11300|HMGN2; high-mobility group nucleosome-binding domain-containing protein 2	.
genefamily4373	Protein.evm.model.utg185.102_TLEUC::evm.model.utg185.102_TLEUC	1-1[-]	gi|3273388|gb|AC005205.1|AC005205	143	E:2e-30	Homo sapiens chromosome 19, cosmid F22105, complete sequence	gi|987960898|ref|XP_015424345.1|	96.3	E:6e-23	PREDICTED: galectin-10-like [Myotis davidii]	LEG10_HUMAN	74.7	E:3e-16	RecName: Full=Galectin-10;^Eukaryota; Metazoa; Chordata; Craniata; Vertebrata; Euteleostomi; Mammalia; Eutheria; Euarchontoglires; Primates; Haplorrhini; Catarrhini; Hominidae; Homo	LEG10_HUMAN	75.1	E:2e-16	RecName: Full=Galectin-10;^Eukaryota; Metazoa; Chordata; Craniata; Vertebrata; Euteleostomi; Mammalia; Eutheria; Euarchontoglires; Primates; Haplorrhini; Catarrhini; Hominidae; Homo	PF00337.21	Gal-bind_lectin	Galactoside-binding lectin	ENOG4111EA0	Lectin, galactoside-binding, soluble	.	.	.	GO:0007275|multicellular organism development;GO:0046006|regulation of activated T cell proliferation;GO:0002667|regulation of T cell anergy;GO:0002724|regulation of T cell cytokine production;GO:0070231|T cell apoptotic process	GO:0030246|carbohydrate binding;GO:0097153|cysteine-type endopeptidase activity involved in apoptotic process;GO:0042802|identical protein bindingGO:0030246|carbohydrate binding	GO:0005829|cytosol	K13334|CLC; eosinophil lysophospholipase (galectin-10) [EC:3.1.1.5]	.
genefamily10291	Protein.evm.model.utg242.13_TLEUC::evm.model.utg242.13_TLEUC	1-1[-]	gi|982257211|ref|XM_005559210.2|	344	E:2e-91	PREDICTED: Macaca fascicularis protein phosphatase 1 regulatory inhibitor subunit 14D (PPP1R14D), transcript variant X1, mRNA	gi|544442590|ref|XP_005559267.1|	90.5	E:3e-22	PREDICTED: protein phosphatase 1 regulatory subunit 14D [Macaca fascicularis]	PP14D_HUMAN	90.5	E:5e-23	RecName: Full=Protein phosphatase 1 regulatory subunit 14D;^Eukaryota; Metazoa; Chordata; Craniata; Vertebrata; Euteleostomi; Mammalia; Eutheria; Euarchontoglires; Primates; Haplorrhini; Catarrhini; Hominidae; Homo	PP14D_HUMAN	119	E:4e-34	RecName: Full=Protein phosphatase 1 regulatory subunit 14D;^Eukaryota; Metazoa; Chordata; Craniata; Vertebrata; Euteleostomi; Mammalia; Eutheria; Euarchontoglires; Primates; Haplorrhini; Catarrhini; Hominidae; Homo	PF05361.11	PP1_inhibitor	PKC-activated protein phosphatase-1 inhibitor	ENOG41115QK	protein phosphatase 1, regulatory (inhibitor) subunit 14D	.	.	.	GO:0042325|regulation of phosphorylationGO:0042325|regulation of phosphorylation	GO:0004864|protein phosphatase inhibitor activity	GO:0005737|cytoplasmGO:0005737|cytoplasm	K17557|PPP1R14D, GBPI; protein phosphatase 1 regulatory subunit 14D	.
genefamily2020	Protein.evm.model.utg3798.3_TLEUC::evm.model.utg3798.3_TLEUC	1-1[-]	gi|982323252|ref|XM_005593863.2|	924	E:0	PREDICTED: Macaca fascicularis kinesin family member 4A (KIF4A), mRNA	gi|390479892|ref|XP_002763015.2|	494	E:7e-170	PREDICTED: chromosome-associated kinesin KIF4A, partial [Callithrix jacchus]	KIF4A_HUMAN	490	E:9e-162	RecName: Full=Chromosome-associated kinesin KIF4A;^Eukaryota; Metazoa; Chordata; Craniata; Vertebrata; Euteleostomi; Mammalia; Eutheria; Euarchontoglires; Primates; Haplorrhini; Catarrhini; Hominidae; Homo	KIF4A_HUMAN	493	E:8e-163	RecName: Full=Chromosome-associated kinesin KIF4A;^Eukaryota; Metazoa; Chordata; Craniata; Vertebrata; Euteleostomi; Mammalia; Eutheria; Euarchontoglires; Primates; Haplorrhini; Catarrhini; Hominidae; Homo	PF00225.22	Kinesin	Kinesin motor domain	COG5059	Kinesin family member	.	.	.	GO:0008089|anterograde axonal transport;GO:0019886|antigen processing and presentation of exogenous peptide antigen via MHC class II;GO:0007018|microtubule-based movement;GO:0000281|mitotic cytokinesis;GO:0051256|mitotic spindle midzone assembly;GO:0006996|organelle organization;GO:0006890|retrograde vesicle-mediated transport, Golgi to ERGO:0007018|microtubule-based movement	GO:0005524|ATP binding;GO:0008574|ATP-dependent microtubule motor activity, plus-end-directed;GO:0003677|DNA binding;GO:0008017|microtubule binding;GO:0003777|microtubule motor activityGO:0003777|microtubule motor activity;GO:0005524|ATP binding;GO:0008017|microtubule binding	GO:1904115|axon cytoplasm;GO:0005694|chromosome;GO:0005737|cytoplasm;GO:0005829|cytosol;GO:0045171|intercellular bridge;GO:0005871|kinesin complex;GO:0016020|membrane;GO:0030496|midbody;GO:0016363|nuclear matrix;GO:0005654|nucleoplasm;GO:0005876|spindle microtubule	K10395|KIF4_21_27; kinesin family member 4/21/27	.
genefamily6846	Protein.evm.model.utg210.22_TLEUC::evm.model.utg210.22_TLEUC	1-1[-]	gi|724801769|ref|XR_749517.1|	1003	E:0	PREDICTED: Rhinopithecus roxellana chromobox protein homolog 3 pseudogene (LOC104673450), misc_RNA	gi|507537661|ref|XP_004652854.1|	264	E:7e-87	PREDICTED: chromobox protein homolog 3 [Jaculus jaculus]	CBX3_PONAB	263	E:5e-88	RecName: Full=Chromobox protein homolog 3;^Eukaryota; Metazoa; Chordata; Craniata; Vertebrata; Euteleostomi; Mammalia; Eutheria; Euarchontoglires; Primates; Haplorrhini; Catarrhini; Hominidae; Pongo	CBX3_PONAB	317	E:1e-109	RecName: Full=Chromobox protein homolog 3;^Eukaryota; Metazoa; Chordata; Craniata; Vertebrata; Euteleostomi; Mammalia; Eutheria; Euarchontoglires; Primates; Haplorrhini; Catarrhini; Hominidae; Pongo	PF00385.23	Chromo	Chromo (CHRromatin Organisation MOdifier) domain	ENOG4111JKD	chromobox homolog	.	.	.	GO:0016569|covalent chromatin modification;GO:0045892|negative regulation of transcription, DNA-templated;GO:0048511|rhythmic process;GO:0006351|transcription, DNA-templated	GO:1990226|histone methyltransferase binding;GO:0042802|identical protein binding;GO:0019904|protein domain specific binding	GO:0000785|chromatin;GO:0000779|condensed chromosome, centromeric region;GO:0000784|nuclear chromosome, telomeric region;GO:0005635|nuclear envelope;GO:0005719|nuclear euchromatin;GO:0005720|nuclear heterochromatin;GO:0031618|nuclear pericentric heterochromatin;GO:0005819|spindleGO:0005634|nucleus	K11586|CBX3, HP1G; chromobox protein 3	.
genefamily386	Protein.evm.model.utg772.39_TLEUC::evm.model.utg772.39_TLEUC	1-1[-]	gi|724938436|ref|XR_750522.1|	942	E:0	PREDICTED: Rhinopithecus roxellana zinc finger protein 530 (ZNF530), transcript variant X2, misc_RNA	gi|724938435|ref|XP_010385298.1|	374	E:1e-123	PREDICTED: zinc finger protein 530 [Rhinopithecus roxellana]	ZN530_HUMAN	336	E:2e-110	RecName: Full=Zinc finger protein 530;^Eukaryota; Metazoa; Chordata; Craniata; Vertebrata; Euteleostomi; Mammalia; Eutheria; Euarchontoglires; Primates; Haplorrhini; Catarrhini; Hominidae; Homo	ZN530_HUMAN	336	E:1e-110	RecName: Full=Zinc finger protein 530;^Eukaryota; Metazoa; Chordata; Craniata; Vertebrata; Euteleostomi; Mammalia; Eutheria; Euarchontoglires; Primates; Haplorrhini; Catarrhini; Hominidae; Homo	PF01352.26	KRAB	KRAB box	COG5048	Zinc finger protein	.	.	.	GO:0006355|regulation of transcription, DNA-templated;GO:0006351|transcription, DNA-templatedGO:0006355|regulation of transcription, DNA-templated	GO:0003677|DNA binding;GO:0046872|metal ion bindingGO:0003676|nucleic acid binding	GO:0005634|nucleusGO:0005622|intracellular	K09228|KRAB; KRAB domain-containing zinc finger protein	.
genefamily4853	Protein.evm.model.utg8211.1_TLEUC::evm.model.utg8211.1_TLEUC	1-1[-]	gi|724967616|ref|XR_747471.1|	1186	E:0	PREDICTED: Rhinopithecus roxellana T-complex protein 1 subunit zeta pseudogene (LOC104658704), misc_RNA	gi|671005523|ref|XP_008693618.1|	472	E:3e-164	PREDICTED: T-complex protein 1 subunit zeta-2 isoform X1 [Ursus maritimus]	TCPZ_HUMAN	407	E:2e-137	RecName: Full=T-complex protein 1 subunit zeta;^Eukaryota; Metazoa; Chordata; Craniata; Vertebrata; Euteleostomi; Mammalia; Eutheria; Euarchontoglires; Primates; Haplorrhini; Catarrhini; Hominidae; Homo	TCPZ_HUMAN	439	E:7e-150	RecName: Full=T-complex protein 1 subunit zeta;^Eukaryota; Metazoa; Chordata; Craniata; Vertebrata; Euteleostomi; Mammalia; Eutheria; Euarchontoglires; Primates; Haplorrhini; Catarrhini; Hominidae; Homo	PF00118.23	Cpn60_TCP1	TCP-1/cpn60 chaperonin family	ENOG410XQ3Q	t-complex protein 1 subunit	.	.	.	GO:0006458|'de novo' protein folding;GO:0061077|chaperone-mediated protein folding;GO:1904851|positive regulation of establishment of protein localization to telomere;GO:1904871|positive regulation of protein localization to Cajal body;GO:1904874|positive regulation of telomerase RNA localization to Cajal body;GO:0032212|positive regulation of telomere maintenance via telomerase;GO:0006457|protei…	GO:0005524|ATP binding;GO:0044183|protein binding involved in protein folding;GO:0003723|RNA binding;GO:0051082|unfolded protein binding;GO:0071987|WD40-repeat domain bindingGO:0005524|ATP binding	GO:0005832|chaperonin-containing T-complex;GO:0005737|cytoplasm;GO:0005829|cytosol;GO:0070062|extracellular exosome;GO:0031012|extracellular matrix;GO:0005874|microtubule	K09498|CCT6; T-complex protein 1 subunit zeta	.
genefamily8898	Protein.evm.model.utg359.64_TLEUC::evm.model.utg359.64_TLEUC	1-1[-]	gi|298358763|ref|NG_021723.1|	477	E:3e-131	Homo sapiens mitochondrial ribosomal protein L40 pseudogene 1 (MRPL40P1) on chromosome 12	gi|958795044|ref|XP_014682609.1|	84.7	E:3e-18	PREDICTED: 39S ribosomal protein L40, mitochondrial isoform X3 [Equus asinus]	RM40_HUMAN	81.6	E:1e-18	RecName: Full=39S ribosomal protein L40, mitochondrial;^Eukaryota; Metazoa; Chordata; Craniata; Vertebrata; Euteleostomi; Mammalia; Eutheria; Euarchontoglires; Primates; Haplorrhini; Catarrhini; Hominidae; Homo	RM40_HUMAN	107	E:2e-28	RecName: Full=39S ribosomal protein L40, mitochondrial;^Eukaryota; Metazoa; Chordata; Craniata; Vertebrata; Euteleostomi; Mammalia; Eutheria; Euarchontoglires; Primates; Haplorrhini; Catarrhini; Hominidae; Homo	PF09812.8	MRP-L28	Mitochondrial ribosomal protein L28	ENOG4111PQW	mitochondrial translation	.	.	.	GO:0009653|anatomical structure morphogenesis;GO:0070125|mitochondrial translational elongation;GO:0070126|mitochondrial translational termination	GO:0003723|RNA binding	GO:0005743|mitochondrial inner membrane;GO:0005762|mitochondrial large ribosomal subunit;GO:0005761|mitochondrial ribosome;GO:0005634|nucleus	K17421|MRPL40; large subunit ribosomal protein L40	.
genefamily2393	Protein.evm.model.utg539.45_TLEUC::evm.model.utg539.45_TLEUC	1-1[-]	gi|158518510|gb|AC201930.3|	466	E:7e-128	MACACA MULATTA BAC clone CH250-454D15 from chromosome 13, complete sequence	gi|677287291|gb|KFP69719.1|	100	E:6e-25	14-3-3 protein theta, partial [Acanthisitta chloris]	1433T_CHICK	100	E:2e-25	RecName: Full=14-3-3 protein theta;^Eukaryota; Metazoa; Chordata; Craniata; Vertebrata; Euteleostomi; Archelosauria; Archosauria; Dinosauria; Saurischia; Theropoda; Coelurosauria; Aves; Neognathae; Galloanserae; Galliformes; Phasianidae; Phasianinae; Gallus	1433T_CHICK	100	E:2e-25	RecName: Full=14-3-3 protein theta;^Eukaryota; Metazoa; Chordata; Craniata; Vertebrata; Euteleostomi; Archelosauria; Archosauria; Dinosauria; Saurischia; Theropoda; Coelurosauria; Aves; Neognathae; Galloanserae; Galliformes; Phasianidae; Phasianinae; Gallus	PF00244.19	2014-03-03	14-3-3 protein	COG5040	Tyrosine 3-monooxygenase tryptophan 5-monooxygenase activation protein	.	.	.	.	GO:0019904|protein domain specific binding	GO:0005737|cytoplasm	K16197|YWHAB_Q_Z; 14-3-3 protein beta/theta/zeta	map04390|Hippo signaling pathway;map04391|Hippo signaling pathway - fly;map04151|PI3K-Akt signaling pathway;map05203|Viral carcinogenesis;map04110|Cell cycle;map05161|Hepatitis B;map04114|Oocyte meiosis;map05169|Epstein-Barr virus infection
genefamily484	Protein.evm.model.utg1451.1_TLEUC::evm.model.utg1451.1_TLEUC	1-1[-]	gi|795304135|ref|XM_011960787.1|	547	E:3e-152	PREDICTED: Colobus angolensis palliatus zinc finger protein 33B (LOC105525241), transcript variant X11, mRNA	gi|724876898|ref|XP_010372137.1|	210	E:8e-68	PREDICTED: zinc finger protein 33B-like, partial [Rhinopithecus roxellana]	ZN33B_HUMAN	181	E:7e-53	RecName: Full=Zinc finger protein 33B;^Eukaryota; Metazoa; Chordata; Craniata; Vertebrata; Euteleostomi; Mammalia; Eutheria; Euarchontoglires; Primates; Haplorrhini; Catarrhini; Hominidae; Homo	ZN33B_HUMAN	181	E:8e-53	RecName: Full=Zinc finger protein 33B;^Eukaryota; Metazoa; Chordata; Craniata; Vertebrata; Euteleostomi; Mammalia; Eutheria; Euarchontoglires; Primates; Haplorrhini; Catarrhini; Hominidae; Homo	PF01352.26	KRAB	KRAB box	COG5048	Zinc finger protein	.	.	.	GO:0006355|regulation of transcription, DNA-templated;GO:0006351|transcription, DNA-templatedGO:0006355|regulation of transcription, DNA-templated	GO:0003677|DNA binding;GO:0046872|metal ion binding;GO:0003700|transcription factor activity, sequence-specific DNA bindingGO:0003676|nucleic acid binding	GO:0005634|nucleusGO:0005622|intracellular	K09228|KRAB; KRAB domain-containing zinc finger protein	.
genefamily1976	Protein.evm.model.utg1314.4_TLEUC::evm.model.utg1314.4_TLEUC	1-1[-]	gi|795270897|ref|XR_001003466.1|	976	E:0	PREDICTED: Colobus angolensis palliatus high mobility group protein B3 pseudogene (LOC105522563), misc_RNA	gi|795229051|ref|XP_011807018.1|	280	E:5e-93	PREDICTED: high mobility group protein B3 [Colobus angolensis palliatus]	HMGB3_HUMAN	259	E:3e-86	RecName: Full=High mobility group protein B3;^Eukaryota; Metazoa; Chordata; Craniata; Vertebrata; Euteleostomi; Mammalia; Eutheria; Euarchontoglires; Primates; Haplorrhini; Catarrhini; Hominidae; Homo	HMGB3_HUMAN	299	E:7e-102	RecName: Full=High mobility group protein B3;^Eukaryota; Metazoa; Chordata; Craniata; Vertebrata; Euteleostomi; Mammalia; Eutheria; Euarchontoglires; Primates; Haplorrhini; Catarrhini; Hominidae; Homo	PF09011.9	HMG_box_2	HMG-box domain	COG5648	high mobility group	.	.	.	GO:0032392|DNA geometric change;GO:0006310|DNA recombination;GO:0045087|innate immune response;GO:0007275|multicellular organism development;GO:0006355|regulation of transcription, DNA-templated;GO:0006351|transcription, DNA-templated	GO:0008301|DNA binding, bending;GO:0003690|double-stranded DNA binding;GO:0000400|four-way junction DNA binding;GO:0003723|RNA binding	GO:0005694|chromosome;GO:0005737|cytoplasm;GO:0005634|nucleus	K11296|HMGB3; high mobility group protein B3	.
genefamily4641	Protein.evm.model.utg10263.2_TLEUC::evm.model.utg10263.2_TLEUC	1-1[-]	gi|967508140|ref|XM_015128666.1|	1242	E:0	PREDICTED: Macaca mulatta testis-specific chromodomain protein Y 2-like (LOC106995435), mRNA	gi|222537774|ref|NP_001138511.1|	502	E:7e-174	chromodomain protein, Y-linked [Macaca mulatta]	CDY1_HUMAN	473	E:4e-164	RecName: Full=Testis-specific chromodomain protein Y 1;^Eukaryota; Metazoa; Chordata; Craniata; Vertebrata; Euteleostomi; Mammalia; Eutheria; Euarchontoglires; Primates; Haplorrhini; Catarrhini; Hominidae; Homo	CDY1_HUMAN	473	E:3e-164	RecName: Full=Testis-specific chromodomain protein Y 1;^Eukaryota; Metazoa; Chordata; Craniata; Vertebrata; Euteleostomi; Mammalia; Eutheria; Euarchontoglires; Primates; Haplorrhini; Catarrhini; Hominidae; Homo	PF00378.19	ECH_1	Enoyl-CoA hydratase/isomerase	COG1024	Enoyl-CoA hydratase	.	.	.	GO:0007283|spermatogenesisGO:0008152|metabolic process	GO:0004402|histone acetyltransferase activity;GO:0035064|methylated histone bindingGO:0003824|catalytic activity;GO:0003860|3-hydroxyisobutyryl-CoA hydrolase activity	GO:0005634|nucleus	K00653|CDY; chromodomain protein Y [EC:2.3.1.48]	.
genefamily1991	Protein.evm.model.utg74.67_TLEUC::evm.model.utg74.67_TLEUC	1-1[-]	gi|585636444|ref|NG_022941.3|	841	E:0	Homo sapiens PIN2/TERF1 interacting, telomerase inhibitor 1 pseudogene (LOC100128588) on chromosome 6	gi|724808629|ref|XP_010358183.1|	250	E:1e-81	PREDICTED: LOW QUALITY PROTEIN: PIN2/TERF1-interacting telomerase inhibitor 1-like [Rhinopithecus roxellana]	PINX1_HUMAN	235	E:5e-75	RecName: Full=PIN2/TERF1-interacting telomerase inhibitor 1;^Eukaryota; Metazoa; Chordata; Craniata; Vertebrata; Euteleostomi; Mammalia; Eutheria; Euarchontoglires; Primates; Haplorrhini; Catarrhini; Hominidae; Homo	PINX1_HUMAN	258	E:4e-84	RecName: Full=PIN2/TERF1-interacting telomerase inhibitor 1;^Eukaryota; Metazoa; Chordata; Craniata; Vertebrata; Euteleostomi; Mammalia; Eutheria; Euarchontoglires; Primates; Haplorrhini; Catarrhini; Hominidae; Homo	PF01585.22	G-patch	G-patch domain	ENOG4111IXK	PIN2 TERF1 interacting, telomerase inhibitor 1	.	.	.	GO:0007080|mitotic metaphase plate congression;GO:0008285|negative regulation of cell proliferation;GO:0031397|negative regulation of protein ubiquitination;GO:0051974|negative regulation of telomerase activity;GO:0032211|negative regulation of telomere maintenance via telomerase;GO:1904357|negative regulation of telomere maintenance via telomere lengthening;GO:1904751|positive regulation of prot…	GO:0044877|macromolecular complex binding;GO:0010521|telomerase inhibitor activity;GO:0070034|telomerase RNA bindingGO:0003676|nucleic acid binding	GO:0000777|condensed chromosome kinetochore;GO:0000776|kinetochore;GO:0000228|nuclear chromosome;GO:0000784|nuclear chromosome, telomeric region;GO:0005730|nucleolus;GO:0005819|spindle	K11135|PINX1; Pin2-interacting protein X1	.
genefamily2148	Protein.evm.model.utg5261.3_TLEUC::evm.model.utg5261.3_TLEUC	1-1[-]	gi|795559048|ref|XM_012052345.1|	566	E:7e-158	PREDICTED: Cercocebus atys FK506 binding protein 1A, 12kDa (FKBP1A), transcript variant X2, mRNA	gi|238828310|pdb|3H9R|B	213	E:2e-69	Chain B, Crystal Structure Of The Kinase Domain Of Type I Activin Receptor (Acvr1) In Complex With Fkbp12 And Dorsomorphin	FKB1A_RABIT	213	E:9e-71	RecName: Full=Peptidyl-prolyl cis-trans isomerase FKBP1A;^Eukaryota; Metazoa; Chordata; Craniata; Vertebrata; Euteleostomi; Mammalia; Eutheria; Euarchontoglires; Glires; Lagomorpha; Leporidae; Oryctolagus	FKB1A_RABIT	213	E:8e-71	RecName: Full=Peptidyl-prolyl cis-trans isomerase FKBP1A;^Eukaryota; Metazoa; Chordata; Craniata; Vertebrata; Euteleostomi; Mammalia; Eutheria; Euarchontoglires; Glires; Lagomorpha; Leporidae; Oryctolagus	PF00254.27	FKBP_C	FKBP-type peptidyl-prolyl cis-trans isomerase	COG0545	Peptidyl-prolyl cis-trans isomerase	.	.	.	GO:0010880|regulation of release of sequestered calcium ion into cytosol by sarcoplasmic reticulum;GO:0060314|regulation of ryanodine-sensitive calcium-release channel activity	GO:0008144|drug binding;GO:0003755|peptidyl-prolyl cis-trans isomerase activity	GO:0098562|cytoplasmic side of membrane;GO:0031312|extrinsic component of organelle membrane;GO:0043231|intracellular membrane-bounded organelle;GO:1990425|ryanodine receptor complex;GO:0016529|sarcoplasmic reticulum;GO:0014802|terminal cisterna	K09568|FKBP1; FK506-binding protein 1 [EC:5.2.1.8]	.
genefamily56	Protein.evm.model.utg1335.26_TLEUC::evm.model.utg1335.26_TLEUC	1-1[-]	gi|724909487|ref|XM_010380740.1|	625	E:2e-175	PREDICTED: Rhinopithecus roxellana zinc finger protein 813-like (LOC104676053), mRNA	gi|795378489|ref|XP_011937069.1|	243	E:8e-73	PREDICTED: zinc finger protein 813 [Cercocebus atys]	ZN813_HUMAN	218	E:5e-65	RecName: Full=Zinc finger protein 813;^Eukaryota; Metazoa; Chordata; Craniata; Vertebrata; Euteleostomi; Mammalia; Eutheria; Euarchontoglires; Primates; Haplorrhini; Catarrhini; Hominidae; Homo	ZN813_HUMAN	218	E:4e-65	RecName: Full=Zinc finger protein 813;^Eukaryota; Metazoa; Chordata; Craniata; Vertebrata; Euteleostomi; Mammalia; Eutheria; Euarchontoglires; Primates; Haplorrhini; Catarrhini; Hominidae; Homo	PF03402.13	V1R	Vomeronasal organ pheromone receptor family, V1R	COG5048	Zinc finger protein	.	.	.	GO:0006355|regulation of transcription, DNA-templated;GO:0006351|transcription, DNA-templatedGO:0007186|G-protein coupled receptor signaling pathway	GO:0003677|DNA binding;GO:0046872|metal ion binding;GO:0003700|transcription factor activity, sequence-specific DNA bindingGO:0016503|pheromone receptor activity	GO:0005634|nucleusGO:0016021|integral component of membrane	K09228|KRAB; KRAB domain-containing zinc finger protein	.
genefamily5668	Protein.evm.model.utg588.27_TLEUC::evm.model.utg588.27_TLEUC	1-1[-]	gi|724914859|ref|XR_749992.1|	782	E:0	PREDICTED: Rhinopithecus roxellana macrophage-capping protein-like (LOC104676984), misc_RNA	gi|472392393|ref|XP_004415476.1|	580	E:0	PREDICTED: macrophage-capping protein isoform X1 [Odobenus rosmarus divergens]	CAPG_HUMAN	577	E:0	RecName: Full=Macrophage-capping protein;^Eukaryota; Metazoa; Chordata; Craniata; Vertebrata; Euteleostomi; Mammalia; Eutheria; Euarchontoglires; Primates; Haplorrhini; Catarrhini; Hominidae; Homo	CAPG_HUMAN	577	E:0	RecName: Full=Macrophage-capping protein;^Eukaryota; Metazoa; Chordata; Craniata; Vertebrata; Euteleostomi; Mammalia; Eutheria; Euarchontoglires; Primates; Haplorrhini; Catarrhini; Hominidae; Homo	PF00626.21	Gelsolin	Gelsolin repeat	ENOG410XR0A	capping protein (actin filament) gelsolin-like	.	.	.	GO:0051016|barbed-end actin filament capping;GO:0006461|protein complex assembly	GO:0051015|actin filament binding;GO:0045296|cadherin binding;GO:0032403|protein complex binding;GO:0019904|protein domain specific binding	GO:0005814|centriole;GO:0005737|cytoplasm;GO:0070062|extracellular exosome;GO:0008290|F-actin capping protein complex;GO:0090543|Flemming body;GO:0042470|melanosome;GO:0072686|mitotic spindle;GO:0005730|nucleolus;GO:0005654|nucleoplasm;GO:0005634|nucleus	K10368|CAPG; capping protein (actin filament), gelsolin-like	.
genefamily9613	Protein.evm.model.utg1178.16_TLEUC::evm.model.utg1178.16_TLEUC	1-1[-]	gi|795474249|ref|XM_011770257.1|	869	E:0	PREDICTED: Macaca nemestrina filaggrin family member 2 (FLG2), mRNA	gi|724898026|ref|XP_010376535.1|	333	E:3e-111	PREDICTED: filaggrin-2-like [Rhinopithecus roxellana]	FILA2_HUMAN	182	E:7e-50	RecName: Full=Filaggrin-2;^Eukaryota; Metazoa; Chordata; Craniata; Vertebrata; Euteleostomi; Mammalia; Eutheria; Euarchontoglires; Primates; Haplorrhini; Catarrhini; Hominidae; Homo	FILA2_HUMAN	301	E:3e-91	RecName: Full=Filaggrin-2;^Eukaryota; Metazoa; Chordata; Craniata; Vertebrata; Euteleostomi; Mammalia; Eutheria; Euarchontoglires; Primates; Haplorrhini; Catarrhini; Hominidae; Homo	PF01023.18	S_100	S-100/ICaBP type calcium binding domain	ENOG410ZH9F	filaggrin family member 2	.	.	.	GO:0061436|establishment of skin barrier;GO:0043312|neutrophil degranulation	GO:0005509|calcium ion binding;GO:0005198|structural molecule activity;GO:0046914|transition metal ion binding	GO:0005737|cytoplasm;GO:0070062|extracellular exosome;GO:0005576|extracellular region;GO:0005634|nucleus;GO:1904724|tertiary granule lumen	K10384|FLG; filaggrin	.
genefamily1972	Protein.evm.model.utg536.2_TLEUC::evm.model.utg536.2_TLEUC	1-1[-]	gi|987976949|emb|LT160002.1|	542	E:1e-150	Macaca fascicularis complete genome, chromosome chr3	gi|742201935|ref|XP_010858099.1|	157	E:1e-46	PREDICTED: LOW QUALITY PROTEIN: high mobility group protein B3-like [Bison bison bison]	HMGB3_HUMAN	129	E:1e-36	RecName: Full=High mobility group protein B3;^Eukaryota; Metazoa; Chordata; Craniata; Vertebrata; Euteleostomi; Mammalia; Eutheria; Euarchontoglires; Primates; Haplorrhini; Catarrhini; Hominidae; Homo	HMGB3_BOVIN	129	E:7e-37	RecName: Full=High mobility group protein B3;^Eukaryota; Metazoa; Chordata; Craniata; Vertebrata; Euteleostomi; Mammalia; Eutheria; Laurasiatheria; Cetartiodactyla; Ruminantia; Pecora; Bovidae; Bovinae; Bos	PF09011.9	HMG_box_2	HMG-box domain	COG5648	high mobility group	.	.	.	GO:0032392|DNA geometric change;GO:0006310|DNA recombination;GO:0045087|innate immune response;GO:0006355|regulation of transcription, DNA-templated;GO:0006351|transcription, DNA-templated	GO:0008301|DNA binding, bending;GO:0003690|double-stranded DNA binding;GO:0000400|four-way junction DNA binding	GO:0005694|chromosome;GO:0005737|cytoplasm;GO:0005634|nucleus	K11296|HMGB3; high mobility group protein B3	.
genefamily10800	Protein.evm.model.utg213.38_TLEUC::evm.model.utg213.38_TLEUC	1-1[-]	gi|386869370|ref|NG_032305.1|	580	E:3e-162	Homo sapiens ADP ribosylation factor like GTPase 2 binding protein pseudogene 5 (ARL2BPP5) on chromosome 5	gi|504143009|ref|XP_004583938.1|	176	E:2e-53	PREDICTED: ADP-ribosylation factor-like protein 2-binding protein isoform X1 [Ochotona princeps]	AR2BP_PONAB	170	E:8e-53	RecName: Full=ADP-ribosylation factor-like protein 2-binding protein;^Eukaryota; Metazoa; Chordata; Craniata; Vertebrata; Euteleostomi; Mammalia; Eutheria; Euarchontoglires; Primates; Haplorrhini; Catarrhini; Hominidae; Pongo	AR2BP_PONAB	170	E:7e-53	RecName: Full=ADP-ribosylation factor-like protein 2-binding protein;^Eukaryota; Metazoa; Chordata; Craniata; Vertebrata; Euteleostomi; Mammalia; Eutheria; Euarchontoglires; Primates; Haplorrhini; Catarrhini; Hominidae; Pongo	PF11527.7	ARL2_Bind_BART	The ARF-like 2 binding protein BART	ENOG4111IGT	ADP-ribosylation factor-like 2 binding protein	.	.	.	GO:0051457|maintenance of protein location in nucleus;GO:0042531|positive regulation of tyrosine phosphorylation of STAT protein	GO:0003713|transcription coactivator activity	GO:0005813|centrosome;GO:0005929|cilium;GO:0030496|midbody;GO:0005758|mitochondrial intermembrane space;GO:0005634|nucleus;GO:0005819|spindle	K16742|ARL2BP, BART; ADP-ribosylation factor-like protein 2-binding protein	.
genefamily2378	Protein.evm.model.utg56.46_TLEUC::evm.model.utg56.46_TLEUC	1-1[-]	gi|724800535|ref|XM_010373518.1|	2649	E:0	PREDICTED: Rhinopithecus roxellana CDC-like kinase 1 (CLK1), transcript variant X1, mRNA	gi|724800536|ref|XP_010371820.1|	856	E:0	PREDICTED: dual specificity protein kinase CLK1 isoform X1 [Rhinopithecus roxellana]	CLK1_HUMAN	845	E:0	RecName: Full=Dual specificity protein kinase CLK1;^Eukaryota; Metazoa; Chordata; Craniata; Vertebrata; Euteleostomi; Mammalia; Eutheria; Euarchontoglires; Primates; Haplorrhini; Catarrhini; Hominidae; Homo	CLK1_HUMAN	993	E:0	RecName: Full=Dual specificity protein kinase CLK1;^Eukaryota; Metazoa; Chordata; Craniata; Vertebrata; Euteleostomi; Mammalia; Eutheria; Euarchontoglires; Primates; Haplorrhini; Catarrhini; Hominidae; Homo	PF00069.24	Pkinase	Protein kinase domain	ENOG410XQF2	CDC-like kinase	.	.	.	GO:0008283|cell proliferation;GO:0018105|peptidyl-serine phosphorylation;GO:0018107|peptidyl-threonine phosphorylation;GO:0046777|protein autophosphorylation;GO:0043484|regulation of RNA splicingGO:0006468|protein phosphorylation	GO:0005524|ATP binding;GO:0004715|non-membrane spanning protein tyrosine kinase activity;GO:0004674|protein serine/threonine kinase activity;GO:0004712|protein serine/threonine/tyrosine kinase activityGO:0004672|protein kinase activity;GO:0005524|ATP binding	GO:0005737|cytoplasm;GO:0005634|nucleus	K08823|CLK; CDC-like kinase [EC:2.7.12.1]	.
genefamily5819	Protein.evm.model.utg8013.1_TLEUC::evm.model.utg8013.1_TLEUC	1-1[-]	gi|795360847|ref|XR_001000520.1|	1269	E:0	PREDICTED: Colobus angolensis palliatus mRNA turnover protein 4 homolog pseudogene (LOC105503661), misc_RNA	gi|795481601|ref|XP_011893018.1|	439	E:5e-154	PREDICTED: mRNA turnover protein 4 homolog [Cercocebus atys]	MRT4_HUMAN	437	E:5e-155	RecName: Full=mRNA turnover protein 4 homolog {ECO:0000250|UniProtKB:P33201};^Eukaryota; Metazoa; Chordata; Craniata; Vertebrata; Euteleostomi; Mammalia; Eutheria; Euarchontoglires; Primates; Haplorrhini; Catarrhini; Hominidae; Homo	MRT4_HUMAN	439	E:1e-155	RecName: Full=mRNA turnover protein 4 homolog {ECO:0000250|UniProtKB:P33201};^Eukaryota; Metazoa; Chordata; Craniata; Vertebrata; Euteleostomi; Mammalia; Eutheria; Euarchontoglires; Primates; Haplorrhini; Catarrhini; Hominidae; Homo	PF00466.19	Ribosomal_L10	Ribosomal protein L10	COG0244	50s ribosomal protein L10	.	.	.	GO:0000956|nuclear-transcribed mRNA catabolic process;GO:0000027|ribosomal large subunit assembly;GO:0006364|rRNA processingGO:0042254|ribosome biogenesis	GO:0003723|RNA binding	GO:0005737|cytoplasm;GO:0005730|nucleolusGO:0005622|intracellular	K14815|MRT4; mRNA turnover protein 4	.
genefamily1927	Protein.evm.model.utg148.22_TLEUC::evm.model.utg148.22_TLEUC	1-1[-]	gi|298358461|ref|NG_022181.1|	418	E:4e-113	Homo sapiens keratin 19 pseudogene 4 (KRT19P4) on chromosome 10	gi|119574657|gb|EAW54272.1|	220	E:2e-68	hCG32855, isoform CRA_b, partial [Homo sapiens]	K1C19_HUMAN	112	E:1e-27	RecName: Full=Keratin, type I cytoskeletal 19;^Eukaryota; Metazoa; Chordata; Craniata; Vertebrata; Euteleostomi; Mammalia; Eutheria; Euarchontoglires; Primates; Haplorrhini; Catarrhini; Hominidae; Homo	K1C19_HUMAN	112	E:9e-28	RecName: Full=Keratin, type I cytoskeletal 19;^Eukaryota; Metazoa; Chordata; Craniata; Vertebrata; Euteleostomi; Mammalia; Eutheria; Euarchontoglires; Primates; Haplorrhini; Catarrhini; Hominidae; Homo	PF00038.20	Filament	Intermediate filament protein	ENOG410Y9IV	Keratin, type I cytoskeletal	.	.	.	GO:0060706|cell differentiation involved in embryonic placenta development;GO:0070268|cornification;GO:0031424|keratinization;GO:0007219|Notch signaling pathway;GO:0043627|response to estrogen;GO:0045214|sarcomere organization;GO:0016032|viral process	GO:0032403|protein complex binding;GO:0005200|structural constituent of cytoskeleton;GO:0008307|structural constituent of muscleGO:0005198|structural molecule activity	GO:0016327|apicolateral plasma membrane;GO:0071944|cell periphery;GO:0043034|costamere;GO:0005829|cytosol;GO:0016010|dystrophin-associated glycoprotein complex;GO:0070062|extracellular exosome;GO:0005882|intermediate filament;GO:0005886|plasma membrane;GO:0042383|sarcolemma;GO:1990357|terminal web;GO:0030018|Z discGO:0005882|intermediate filament	K07604|KRT1; type I keratin, acidic	.
genefamily6903	Protein.evm.model.utg592.6_TLEUC::evm.model.utg592.6_TLEUC	1-1[-]	gi|795197712|ref|XR_001007365.1|	745	E:0	PREDICTED: Mandrillus leucophaeus probable E3 ubiquitin-protein ligase RNF217 (LOC105548251), misc_RNA	gi|795176663|ref|XP_011799852.1|	285	E:5e-94	PREDICTED: LOW QUALITY PROTEIN: probable E3 ubiquitin-protein ligase RNF217 [Colobus angolensis palliatus]	RN217_HUMAN	286	E:5e-93	RecName: Full=Probable E3 ubiquitin-protein ligase RNF217;^Eukaryota; Metazoa; Chordata; Craniata; Vertebrata; Euteleostomi; Mammalia; Eutheria; Euarchontoglires; Primates; Haplorrhini; Catarrhini; Hominidae; Homo	RN217_HUMAN	289	E:8e-94	RecName: Full=Probable E3 ubiquitin-protein ligase RNF217;^Eukaryota; Metazoa; Chordata; Craniata; Vertebrata; Euteleostomi; Mammalia; Eutheria; Euarchontoglires; Primates; Haplorrhini; Catarrhini; Hominidae; Homo	PF01485.20	IBR	IBR domain, a half RING-finger domain	ENOG410XP9Y	RING finger) protein	.	.	.	GO:0032436|positive regulation of proteasomal ubiquitin-dependent protein catabolic process;GO:0000209|protein polyubiquitination;GO:0042787|protein ubiquitination involved in ubiquitin-dependent protein catabolic process	GO:0046872|metal ion binding;GO:0031624|ubiquitin conjugating enzyme binding;GO:0061630|ubiquitin protein ligase activity;GO:0004842|ubiquitin-protein transferase activity	GO:0005737|cytoplasm;GO:0005829|cytosol;GO:0016021|integral component of membrane;GO:0000151|ubiquitin ligase complex	K11977|RNF217, IBRDC1; E3 ubiquitin-protein ligase RNF217 [EC:2.3.2.27]	.
genefamily3878	Protein.evm.model.utg2597.4_TLEUC::evm.model.utg2597.4_TLEUC	1-1[-]	gi|795143517|ref|XM_011937693.1|	1650	E:0	PREDICTED: Colobus angolensis palliatus TBC1 domain family member 3B-like (LOC105508761), mRNA	gi|795143518|ref|XP_011793083.1|	664	E:0	PREDICTED: LOW QUALITY PROTEIN: TBC1 domain family member 3B-like [Colobus angolensis palliatus]	UBP6_HUMAN	588	E:0	RecName: Full=Ubiquitin carboxyl-terminal hydrolase 6;^Eukaryota; Metazoa; Chordata; Craniata; Vertebrata; Euteleostomi; Mammalia; Eutheria; Euarchontoglires; Primates; Haplorrhini; Catarrhini; Hominidae; Homo	UBP6_HUMAN	616	E:0	RecName: Full=Ubiquitin carboxyl-terminal hydrolase 6;^Eukaryota; Metazoa; Chordata; Craniata; Vertebrata; Euteleostomi; Mammalia; Eutheria; Euarchontoglires; Primates; Haplorrhini; Catarrhini; Hominidae; Homo	PF00566.17	RabGAP-TBC	Rab-GTPase-TBC domain	COG5210	TBC1 domain family member	.	.	.	GO:0090630|activation of GTPase activity;GO:0006464|cellular protein modification process;GO:0006886|intracellular protein transport;GO:0016579|protein deubiquitination;GO:0031338|regulation of vesicle fusion;GO:0060627|regulation of vesicle-mediated transport;GO:0006511|ubiquitin-dependent protein catabolic process	GO:0005516|calmodulin binding;GO:0004197|cysteine-type endopeptidase activity;GO:0005096|GTPase activator activity;GO:0003676|nucleic acid binding;GO:0017137|Rab GTPase binding;GO:0004843|thiol-dependent ubiquitin-specific protease activity	GO:0005737|cytoplasm;GO:0005764|lysosome;GO:0005886|plasma membrane;GO:0055037|recycling endosome	K11837|USP6_32; ubiquitin carboxyl-terminal hydrolase 6/32 [EC:3.4.19.12]	.
genefamily11945	Protein.evm.model.utg10513.1_TLEUC::evm.model.utg10513.1_TLEUC	1-1[-]	gi|821000689|ref|XM_003257653.3|	551	E:3e-153	PREDICTED: Nomascus leucogenys selenophosphate synthetase 1 (SEPHS1), transcript variant X3, mRNA	gi|821000442|ref|XP_012368886.1|	288	E:2e-94	PREDICTED: selenide, water dikinase 1 [Octodon degus]	SPS1_PONAB	286	E:1e-94	RecName: Full=Selenide, water dikinase 1;^Eukaryota; Metazoa; Chordata; Craniata; Vertebrata; Euteleostomi; Mammalia; Eutheria; Euarchontoglires; Primates; Haplorrhini; Catarrhini; Hominidae; Pongo	SPS1_PONAB	286	E:1e-94	RecName: Full=Selenide, water dikinase 1;^Eukaryota; Metazoa; Chordata; Craniata; Vertebrata; Euteleostomi; Mammalia; Eutheria; Euarchontoglires; Primates; Haplorrhini; Catarrhini; Hominidae; Pongo	PF00586.23	AIRS	AIR synthase related protein, N-terminal domain	COG0709	Synthesizes selenophosphate from selenide and ATP (By similarity)	.	.	.	.	GO:0005524|ATP binding;GO:0046982|protein heterodimerization activity;GO:0042803|protein homodimerization activity;GO:0004756|selenide, water dikinase activity	GO:0031965|nuclear membrane;GO:0005886|plasma membrane	K01008|selD, SEPHS; selenide, water dikinase [EC:2.7.9.3]	map01100|Metabolic pathways;map00450|Selenocompound metabolism
genefamily1892	Protein.evm.model.utg315.2_TLEUC::evm.model.utg315.2_TLEUC	1-1[-]	gi|426214424|ref|NG_007003.4|	320	E:4e-84	Homo sapiens keratin 8 pseudogene 5 (KRT8P5) on chromosome 18	gi|14198278|gb|AAH08200.1|	104	E:1e-25	KRT8 protein [Homo sapiens]	K2C8_HUMAN	103	E:4e-26	RecName: Full=Keratin, type II cytoskeletal 8;^Eukaryota; Metazoa; Chordata; Craniata; Vertebrata; Euteleostomi; Mammalia; Eutheria; Euarchontoglires; Primates; Haplorrhini; Catarrhini; Hominidae; Homo	K2C8_HUMAN	131	E:4e-36	RecName: Full=Keratin, type II cytoskeletal 8;^Eukaryota; Metazoa; Chordata; Craniata; Vertebrata; Euteleostomi; Mammalia; Eutheria; Euarchontoglires; Primates; Haplorrhini; Catarrhini; Hominidae; Homo	PF00038.20	Filament	Intermediate filament protein	ENOG410YY6B	structural constituent of epidermis	.	.	.	GO:0060706|cell differentiation involved in embryonic placenta development;GO:0070268|cornification;GO:0097191|extrinsic apoptotic signaling pathway;GO:0097284|hepatocyte apoptotic process;GO:0031424|keratinization;GO:0051599|response to hydrostatic pressure;GO:0051707|response to other organism;GO:0045214|sarcomere organization;GO:0033209|tumor necrosis factor-mediated signaling pathway;GO:00160…	GO:0032403|protein complex binding;GO:0097110|scaffold protein binding;GO:0005198|structural molecule activityGO:0005198|structural molecule activity	GO:0016327|apicolateral plasma membrane;GO:0005911|cell-cell junction;GO:0043034|costamere;GO:0005737|cytoplasm;GO:0005829|cytosol;GO:0016010|dystrophin-associated glycoprotein complex;GO:0070062|extracellular exosome;GO:0005882|intermediate filament;GO:0045111|intermediate filament cytoskeleton;GO:0045095|keratin filament;GO:0016363|nuclear matrix;GO:0005654|nucleoplasm;GO:0005634|nucleus;GO:004…	K07605|KRT2; type II keratin, basic	.
genefamily6502	Protein.evm.model.utg97.8_TLEUC::evm.model.utg97.8_TLEUC	1-1[-]	gi|724821324|ref|XM_010362659.1|	1242	E:0	PREDICTED: Rhinopithecus roxellana potassium voltage-gated channel, Shaw-related subfamily, member 2 (KCNC2), transcript variant X6, mRNA	gi|578823702|ref|XP_006719453.1|	406	E:8e-140	PREDICTED: potassium voltage-gated channel subfamily C member 2 isoform X11 [Homo sapiens]	KCNC2_HUMAN	400	E:2e-133	RecName: Full=Potassium voltage-gated channel subfamily C member 2 {ECO:0000312|HGNC:HGNC:6234};^Eukaryota; Metazoa; Chordata; Craniata; Vertebrata; Euteleostomi; Mammalia; Eutheria; Euarchontoglires; Primates; Haplorrhini; Catarrhini; Hominidae; Homo	KCNC2_HUMAN	480	E:7e-165	RecName: Full=Potassium voltage-gated channel subfamily C member 2 {ECO:0000312|HGNC:HGNC:6234};^Eukaryota; Metazoa; Chordata; Craniata; Vertebrata; Euteleostomi; Mammalia; Eutheria; Euarchontoglires; Primates; Haplorrhini; Catarrhini; Hominidae; Homo	PF02214.21	BTB_2	BTB/POZ domain	COG1226	PotAssium voltage-gated channel	.	.	.	GO:0071242|cellular response to ammonium ion;GO:0071732|cellular response to nitric oxide;GO:0097237|cellular response to toxic substance;GO:0021759|globus pallidus development;GO:0038060|nitric oxide-cGMP-mediated signaling pathway;GO:1901381|positive regulation of potassium ion transmembrane transport;GO:0071805|potassium ion transmembrane transport;GO:0051291|protein heterooligomerization;GO:0…	GO:0005251|delayed rectifier potassium channel activity;GO:0044325|ion channel binding;GO:0005249|voltage-gated potassium channel activity	GO:0016324|apical plasma membrane;GO:0030673|axolemma;GO:0030424|axon;GO:0016323|basolateral plasma membrane;GO:0030054|cell junction;GO:0030425|dendrite;GO:0016021|integral component of membrane;GO:0005887|integral component of plasma membrane;GO:0005622|intracellular;GO:0016020|membrane;GO:0032809|neuronal cell body membrane;GO:0043204|perikaryon;GO:0005886|plasma membrane;GO:0045211|postsynapt…	K04888|KCNC2; potassium voltage-gated channel Shaw-related subfamily C member 2	.
genefamily1951	Protein.evm.model.utg835.12_TLEUC::evm.model.utg835.12_TLEUC	1-1[-]	gi|112984731|gb|AC190210.1|	340	E:3e-90	Macaca mulatta chromosome UNK clone CH250-35H12, complete sequence	gi|34035|emb|CAA31369.1|	119	E:1e-31	cytokeratin 18 (232 AA) [Homo sapiens]	K1C18_HUMAN	119	E:1e-31	RecName: Full=Keratin, type I cytoskeletal 18;^Eukaryota; Metazoa; Chordata; Craniata; Vertebrata; Euteleostomi; Mammalia; Eutheria; Euarchontoglires; Primates; Haplorrhini; Catarrhini; Hominidae; Homo	K1C18_MOUSE	114	E:4e-30	RecName: Full=Keratin, type I cytoskeletal 18;^Eukaryota; Metazoa; Chordata; Craniata; Vertebrata; Euteleostomi; Mammalia; Eutheria; Euarchontoglires; Glires; Rodentia; Myomorpha; Muroidea; Muridae; Murinae; Mus; Mus	PF00038.20	Filament	Intermediate filament protein	ENOG4111DJ8	Keratin 18	.	.	.	GO:0097191|extrinsic apoptotic signaling pathway;GO:0043000|Golgi to plasma membrane CFTR protein transport;GO:0097284|hepatocyte apoptotic process;GO:0045104|intermediate filament cytoskeleton organization;GO:0043066|negative regulation of apoptotic process;GO:0033209|tumor necrosis factor-mediated signaling pathway	GO:0098641|cadherin binding involved in cell-cell adhesion;GO:0003723|RNA binding;GO:0097110|scaffold protein binding;GO:0005198|structural molecule activityGO:0005198|structural molecule activity	GO:0071944|cell periphery;GO:0005913|cell-cell adherens junction;GO:0034451|centriolar satellite;GO:0005737|cytoplasm;GO:0005829|cytosol;GO:0070062|extracellular exosome;GO:0005882|intermediate filament;GO:0045095|keratin filament;GO:0005815|microtubule organizing center;GO:0016363|nuclear matrix;GO:0005730|nucleolusGO:0005882|intermediate filament	K07604|KRT1; type I keratin, acidic	.
genefamily12874	Protein.evm.model.utg235.22_TLEUC::evm.model.utg235.22_TLEUC	1-1[-]	gi|982242586|ref|XM_005551594.2|	1578	E:0	PREDICTED: Macaca fascicularis ribosome production factor 2 homolog (RPF2), transcript variant X1, mRNA	gi|384475875|ref|NP_001245083.1|	558	E:0	ribosome production factor 2 homolog [Macaca mulatta]	RPF2_HUMAN	553	E:0	RecName: Full=Ribosome production factor 2 homolog;^Eukaryota; Metazoa; Chordata; Craniata; Vertebrata; Euteleostomi; Mammalia; Eutheria; Euarchontoglires; Primates; Haplorrhini; Catarrhini; Hominidae; Homo	RPF2_HUMAN	562	E:0	RecName: Full=Ribosome production factor 2 homolog;^Eukaryota; Metazoa; Chordata; Craniata; Vertebrata; Euteleostomi; Mammalia; Eutheria; Euarchontoglires; Primates; Haplorrhini; Catarrhini; Hominidae; Homo	PF04427.17	Brix	Brix domain	COG5106	ribosome production factor 2 homolog	.	.	.	GO:0000463|maturation of LSU-rRNA from tricistronic rRNA transcript (SSU-rRNA, 5.8S rRNA, LSU-rRNA);GO:1902570|protein localization to nucleolus;GO:0000027|ribosomal large subunit assembly;GO:0042273|ribosomal large subunit biogenesis	GO:0008097|5S rRNA binding;GO:0003723|RNA binding;GO:0019843|rRNA binding	GO:0005730|nucleolus;GO:0005634|nucleus	K14847|RPF2; ribosome production factor 2	.
genefamily4167	Protein.evm.model.utg22.78_TLEUC::evm.model.utg22.78_TLEUC	1-1[-]	gi|724806004|ref|XM_010354176.1|	2344	E:0	PREDICTED: Rhinopithecus roxellana retinoblastoma binding protein 4 (RBBP4), mRNA	gi|637373245|ref|XP_003230003.2|	882	E:0	PREDICTED: histone-binding protein RBBP4 [Anolis carolinensis]	RBBP4_MOUSE	879	E:0	RecName: Full=Histone-binding protein RBBP4;^Eukaryota; Metazoa; Chordata; Craniata; Vertebrata; Euteleostomi; Mammalia; Eutheria; Euarchontoglires; Glires; Rodentia; Myomorpha; Muroidea; Muridae; Murinae; Mus; Mus	RBBP4_MOUSE	879	E:0	RecName: Full=Histone-binding protein RBBP4;^Eukaryota; Metazoa; Chordata; Craniata; Vertebrata; Euteleostomi; Mammalia; Eutheria; Euarchontoglires; Glires; Rodentia; Myomorpha; Muroidea; Muridae; Murinae; Mus; Mus	PF12265.7	CAF1C_H4-bd	Histone-binding protein RBBP4 or subunit C of CAF1 complex	ENOG410XNU9	retinoblastoma binding protein	.	.	.	GO:0043044|ATP-dependent chromatin remodeling;GO:0007049|cell cycle;GO:0031497|chromatin assembly;GO:0006338|chromatin remodeling;GO:0000183|chromatin silencing at rDNA;GO:0016569|covalent chromatin modification;GO:0006260|DNA replication;GO:0006335|DNA replication-dependent nucleosome assembly;GO:0006336|DNA replication-independent nucleosome assembly;GO:0006351|transcription, DNA-templated	GO:0008094|DNA-dependent ATPase activity;GO:0042826|histone deacetylase binding;GO:0031492|nucleosomal DNA binding;GO:0000978|RNA polymerase II core promoter proximal region sequence-specific DNA binding;GO:0000980|RNA polymerase II distal enhancer sequence-specific DNA bindingGO:0005515|protein binding	GO:0033186|CAF-1 complex;GO:0005829|cytosol;GO:0035098|ESC/E(Z) complex;GO:0000790|nuclear chromatin;GO:0005654|nucleoplasm;GO:0005634|nucleus;GO:0016581|NuRD complex;GO:0016589|NURF complex;GO:0043234|protein complex	K10752|RBBP4, HAT2, CAF1, MIS16; histone-binding protein RBBP4	.
genefamily15002	Protein.evm.model.utg10.55_TLEUC::evm.model.utg10.55_TLEUC	1-1[-]	gi|594659288|ref|XM_007177879.1|	1447	E:0	PREDICTED: Balaenoptera acutorostrata scammoni sorting nexin 25 (SNX25), transcript variant X3, mRNA	gi|426346160|ref|XP_004040752.1|	894	E:0	PREDICTED: sorting nexin-25-like isoform 3 [Gorilla gorilla gorilla]	SNX25_HUMAN	856	E:0	RecName: Full=Sorting nexin-25;^Eukaryota; Metazoa; Chordata; Craniata; Vertebrata; Euteleostomi; Mammalia; Eutheria; Euarchontoglires; Primates; Haplorrhini; Catarrhini; Hominidae; Homo	SNX25_HUMAN	931	E:0	RecName: Full=Sorting nexin-25;^Eukaryota; Metazoa; Chordata; Craniata; Vertebrata; Euteleostomi; Mammalia; Eutheria; Euarchontoglires; Primates; Haplorrhini; Catarrhini; Hominidae; Homo	PF00615.18	RGS	Regulator of G protein signaling domain	ENOG410XQM8	sorting nexin	.	.	.	GO:0060394|negative regulation of pathway-restricted SMAD protein phosphorylation;GO:0030512|negative regulation of transforming growth factor beta receptor signaling pathway;GO:0015031|protein transport;GO:0032801|receptor catabolic process	GO:0035091|phosphatidylinositol binding;GO:0034713|type I transforming growth factor beta receptor bindingGO:0035091|phosphatidylinositol binding	GO:0010008|endosome membrane;GO:0043231|intracellular membrane-bounded organelle	K17887|SNX25, MDM1; sorting nexin-25	.
genefamily4051	Protein.evm.model.utg568.39_TLEUC::evm.model.utg568.39_TLEUC	1-1[-]	gi|982228534|ref|XM_005543720.2|	972	E:0	PREDICTED: Macaca fascicularis Y-box binding protein 1 (YBX1), transcript variant X1, mRNA	gi|724808277|ref|XP_010358062.1|	217	E:8e-66	PREDICTED: nuclease-sensitive element-binding protein 1 [Rhinopithecus roxellana]	YBOX1_HUMAN	207	E:2e-64	RecName: Full=Nuclease-sensitive element-binding protein 1;^Eukaryota; Metazoa; Chordata; Craniata; Vertebrata; Euteleostomi; Mammalia; Eutheria; Euarchontoglires; Primates; Haplorrhini; Catarrhini; Hominidae; Homo	YBOX1_HUMAN	257	E:7e-84	RecName: Full=Nuclease-sensitive element-binding protein 1;^Eukaryota; Metazoa; Chordata; Craniata; Vertebrata; Euteleostomi; Mammalia; Eutheria; Euarchontoglires; Primates; Haplorrhini; Catarrhini; Hominidae; Homo	PF00313.21	CSD	'Cold-shock' DNA-binding domain	COG1278	Cold shock protein	.	.	.	GO:0070934|CRD-mediated mRNA stabilization;GO:0001701|in utero embryonic development;GO:0000398|mRNA splicing, via spliceosome;GO:0051154|negative regulation of striated muscle cell differentiation;GO:0000122|negative regulation of transcription from RNA polymerase II promoter;GO:0051781|positive regulation of cell division;GO:0045944|positive regulation of transcription from RNA polymerase II pr…	GO:0003682|chromatin binding;GO:0003677|DNA binding;GO:0003690|double-stranded DNA binding;GO:0051020|GTPase binding;GO:0003723|RNA binding;GO:0000978|RNA polymerase II core promoter proximal region sequence-specific DNA binding;GO:0003697|single-stranded DNA binding;GO:0003700|transcription factor activity, sequence-specific DNA binding;GO:0001077|transcriptional activator activity, RNA polymera…	GO:0070937|CRD-mediated mRNA stability complex;GO:0005737|cytoplasm;GO:0010494|cytoplasmic stress granule;GO:0005829|cytosol;GO:0070062|extracellular exosome;GO:0071204|histone pre-mRNA 3'end processing complex;GO:0043231|intracellular membrane-bounded organelle;GO:0030529|intracellular ribonucleoprotein complex;GO:0031965|nuclear membrane;GO:0005654|nucleoplasm;GO:0005634|nucleus;GO:0005689|U12-…	K09276|YBX1, NSEP1; Y-box-binding protein 1	.
genefamily4475	Protein.evm.model.utg441.93_TLEUC::evm.model.utg441.93_TLEUC	1-1[-]	gi|795455077|ref|XR_001010407.1|	1317	E:0	PREDICTED: Cercocebus atys prohibitin pseudogene (LOC105573207), misc_RNA	gi|62897923|dbj|BAD96901.1|	449	E:3e-157	prohibitin variant [Homo sapiens]	PHB_HUMAN	448	E:5e-158	RecName: Full=Prohibitin;^Eukaryota; Metazoa; Chordata; Craniata; Vertebrata; Euteleostomi; Mammalia; Eutheria; Euarchontoglires; Primates; Haplorrhini; Catarrhini; Hominidae; Homo	PHB_HUMAN	513	E:0	RecName: Full=Prohibitin;^Eukaryota; Metazoa; Chordata; Craniata; Vertebrata; Euteleostomi; Mammalia; Eutheria; Euarchontoglires; Primates; Haplorrhini; Catarrhini; Hominidae; Homo	PF01145.24	Band_7	SPFH domain / Band 7 family	COG0330	Band 7 protein	.	.	.	GO:0071354|cellular response to interleukin-6;GO:0071897|DNA biosynthetic process;GO:0016575|histone deacetylation;GO:0006851|mitochondrial calcium ion transmembrane transport;GO:0007005|mitochondrion organization;GO:0060766|negative regulation of androgen receptor signaling pathway;GO:0030308|negative regulation of cell growth;GO:0008285|negative regulation of cell proliferation;GO:0070373|negat…	GO:0001850|complement component C3a binding;GO:0001851|complement component C3b binding;GO:0019899|enzyme binding;GO:0042826|histone deacetylase binding;GO:0008022|protein C-terminus binding;GO:0031871|proteinase activated receptor binding;GO:0000981|RNA polymerase II transcription factor activity, sequence-specific DNA binding;GO:0044212|transcription regulatory region DNA binding	GO:0009986|cell surface;GO:0005737|cytoplasm;GO:0005769|early endosome;GO:0070062|extracellular exosome;GO:0005887|integral component of plasma membrane;GO:0016020|membrane;GO:0005743|mitochondrial inner membrane;GO:0005739|mitochondrion;GO:0043209|myelin sheath;GO:0005654|nucleoplasm;GO:0005634|nucleus;GO:0005886|plasma membrane	K17080|PHB1; prohibitin 1	.
genefamily5770	Protein.evm.model.utg260.16_TLEUC::evm.model.utg260.16_TLEUC	1-1[-]	gi|982253509|ref|XM_005557135.2|	865	E:0	PREDICTED: Macaca fascicularis basic transcription factor 3 (BTF3), transcript variant X2, mRNA	gi|565318441|gb|ETE69712.1|	316	E:7e-108	Transcription factor BTF3, partial [Ophiophagus hannah]	BTF3_MOUSE	315	E:1e-108	RecName: Full=Transcription factor BTF3;^Eukaryota; Metazoa; Chordata; Craniata; Vertebrata; Euteleostomi; Mammalia; Eutheria; Euarchontoglires; Glires; Rodentia; Myomorpha; Muroidea; Muridae; Murinae; Mus; Mus	BTF3_MOUSE	315	E:1e-108	RecName: Full=Transcription factor BTF3;^Eukaryota; Metazoa; Chordata; Craniata; Vertebrata; Euteleostomi; Mammalia; Eutheria; Euarchontoglires; Glires; Rodentia; Myomorpha; Muroidea; Muridae; Murinae; Mus; Mus	PF01849.17	NAC	NAC domain	ENOG4111JBG	Component of the nascent polypeptide-associated complex (NAC), a dynamic component of the ribosomal exit tunnel, protecting the emerging polypeptides from interaction with other cytoplasmic proteins to ensure appropriate nascent protein targeting (By similarity). The NAC complex also promotes mitochondrial protein import by enhancing productive ribosome interactions with the outer mitochondrial m…	.	.	.	GO:0001701|in utero embryonic development;GO:0015031|protein transport;GO:0006355|regulation of transcription, DNA-templated;GO:0006351|transcription, DNA-templated	GO:0003723|RNA binding	GO:0005829|cytosol;GO:0005634|nucleus	K01527|EGD1, BTF3; nascent polypeptide-associated complex subunit beta	.
genefamily9889	Protein.evm.model.utg252.28_TLEUC::evm.model.utg252.28_TLEUC	1-1[-]	gi|795303080|ref|XR_001004604.1|	870	E:0	PREDICTED: Mandrillus leucophaeus protein tyrosine phosphatase type IVA 1 pseudogene (LOC105530161), misc_RNA	gi|544468885|ref|XP_005570475.1|	342	E:4e-118	PREDICTED: protein tyrosine phosphatase type IVA 1 [Macaca fascicularis]	TP4A1_RAT	339	E:2e-118	RecName: Full=Protein tyrosine phosphatase type IVA 1;^Eukaryota; Metazoa; Chordata; Craniata; Vertebrata; Euteleostomi; Mammalia; Eutheria; Euarchontoglires; Glires; Rodentia; Myomorpha; Muroidea; Muridae; Murinae; Rattus	TP4A1_RAT	339	E:1e-118	RecName: Full=Protein tyrosine phosphatase type IVA 1;^Eukaryota; Metazoa; Chordata; Craniata; Vertebrata; Euteleostomi; Mammalia; Eutheria; Euarchontoglires; Glires; Rodentia; Myomorpha; Muroidea; Muridae; Murinae; Rattus	PF00102.26	Y_phosphatase	Protein-tyrosine phosphatase	ENOG4111I7J	protein tyrosine phosphatase type IVA	.	.	.	GO:0007049|cell cycle;GO:0007275|multicellular organism development;GO:0030335|positive regulation of cell migrationGO:0006470|protein dephosphorylation;GO:0016311|dephosphorylation	GO:0004725|protein tyrosine phosphatase activity;GO:0008138|protein tyrosine/serine/threonine phosphatase activityGO:0004725|protein tyrosine phosphatase activity;GO:0008138|protein tyrosine/serine/threonine phosphatase activity	GO:0005737|cytoplasm;GO:0005769|early endosome;GO:0005783|endoplasmic reticulum;GO:0005634|nucleus;GO:0005886|plasma membrane;GO:0005819|spindle	K18041|PTP4A; protein tyrosine phosphatase type IVA [EC:3.1.3.48]	.
genefamily15178	Protein.evm.model.utg319.48_TLEUC::evm.model.utg319.48_TLEUC	1-1[-]	gi|795228994|ref|XM_011951622.1|	2150	E:0	PREDICTED: Colobus angolensis palliatus Kin17 DNA and RNA binding protein (KIN), mRNA	gi|410963165|ref|XP_003988136.1|	649	E:0	PREDICTED: DNA/RNA-binding protein KIN17 [Felis catus]	KIN17_HUMAN	637	E:0	RecName: Full=DNA/RNA-binding protein KIN17;^Eukaryota; Metazoa; Chordata; Craniata; Vertebrata; Euteleostomi; Mammalia; Eutheria; Euarchontoglires; Primates; Haplorrhini; Catarrhini; Hominidae; Homo	KIN17_HUMAN	803	E:0	RecName: Full=DNA/RNA-binding protein KIN17;^Eukaryota; Metazoa; Chordata; Craniata; Vertebrata; Euteleostomi; Mammalia; Eutheria; Euarchontoglires; Primates; Haplorrhini; Catarrhini; Hominidae; Homo	PF10357.8	Kin17_mid	Domain of Kin17 curved DNA-binding protein	ENOG410XRJ7	KIN, antigenic determinant of recA protein homolog (Mouse)	.	.	.	GO:0006974|cellular response to DNA damage stimulus;GO:0006310|DNA recombination;GO:0006281|DNA repair;GO:0006260|DNA replication;GO:0006397|mRNA processing;GO:0006479|protein methylation;GO:0016032|viral process	GO:0003677|DNA binding;GO:0003690|double-stranded DNA binding;GO:0046872|metal ion binding;GO:0003723|RNA binding	GO:0005737|cytoplasm;GO:0043231|intracellular membrane-bounded organelle;GO:0016363|nuclear matrix;GO:0005654|nucleoplasm;GO:0005634|nucleus	K13102|KIN; DNA/RNA-binding protein KIN17	.
genefamily10136	Protein.evm.model.utg1004.3_TLEUC::evm.model.utg1004.3_TLEUC	1-1[-]	gi|298358214|ref|NG_022696.1|	479	E:1e-131	Homo sapiens glutaredoxin 5 pseudogene (LOC100128546) on chromosome X	gi|119632277|gb|EAX11872.1|	193	E:2e-61	hCG2042182, partial [Homo sapiens]	GLRX5_HUMAN	188	E:2e-60	RecName: Full=Glutaredoxin-related protein 5, mitochondrial;^Eukaryota; Metazoa; Chordata; Craniata; Vertebrata; Euteleostomi; Mammalia; Eutheria; Euarchontoglires; Primates; Haplorrhini; Catarrhini; Hominidae; Homo	GLRX5_HUMAN	188	E:2e-60	RecName: Full=Glutaredoxin-related protein 5, mitochondrial;^Eukaryota; Metazoa; Chordata; Craniata; Vertebrata; Euteleostomi; Mammalia; Eutheria; Euarchontoglires; Primates; Haplorrhini; Catarrhini; Hominidae; Homo	PF00462.23	Glutaredoxin	Glutaredoxin	COG0278	Glutaredoxin	.	.	.	GO:0045454|cell redox homeostasis;GO:0030097|hemopoiesis;GO:0009249|protein lipoylation;GO:0044281|small molecule metabolic processGO:0045454|cell redox homeostasis	GO:0051537|2 iron, 2 sulfur cluster binding;GO:0009055|electron carrier activity;GO:0046872|metal ion binding;GO:0015035|protein disulfide oxidoreductase activityGO:0009055|electron carrier activity;GO:0015035|protein disulfide oxidoreductase activity	GO:0030425|dendrite;GO:0005759|mitochondrial matrix;GO:0005739|mitochondrion;GO:0043025|neuronal cell body;GO:0005634|nucleus	K07390|grxD, GLRX5; monothiol glutaredoxin	.
genefamily1445	Protein.evm.model.utg804.31_TLEUC::evm.model.utg804.31_TLEUC	1-1[-]	gi|724951675|ref|XM_010353566.1|	878	E:0	PREDICTED: Rhinopithecus roxellana LY6/PLAUR domain containing 1 (LYPD1), transcript variant X2, mRNA	gi|635057527|ref|XP_007962958.1|	291	E:2e-97	PREDICTED: G-protein coupled receptor 39-like [Chlorocebus sabaeus]	GPR39_HUMAN	285	E:9e-93	RecName: Full=G-protein coupled receptor 39;^Eukaryota; Metazoa; Chordata; Craniata; Vertebrata; Euteleostomi; Mammalia; Eutheria; Euarchontoglires; Primates; Haplorrhini; Catarrhini; Hominidae; Homo	GPR39_HUMAN	325	E:1e-108	RecName: Full=G-protein coupled receptor 39;^Eukaryota; Metazoa; Chordata; Craniata; Vertebrata; Euteleostomi; Mammalia; Eutheria; Euarchontoglires; Primates; Haplorrhini; Catarrhini; Hominidae; Homo	PF00001.20	7tm_1	7 transmembrane receptor (rhodopsin family)	ENOG410XRW9	Receptor	.	.	.	GO:0007186|G-protein coupled receptor signaling pathwayGO:0007186|G-protein coupled receptor signaling pathway	GO:0004930|G-protein coupled receptor activity;GO:0046872|metal ion bindingGO:0004930|G-protein coupled receptor activity	GO:0005887|integral component of plasma membrane;GO:0005886|plasma membraneGO:0016021|integral component of membrane	K08412|GPR39; G protein-coupled receptor 39	.
genefamily12173	Protein.evm.model.utg259.17_TLEUC::evm.model.utg259.17_TLEUC	1-1[-]	gi|724823385|ref|XM_010363357.1|	737	E:0	PREDICTED: Rhinopithecus roxellana prefoldin subunit 4 (PFDN4), mRNA	gi|478507459|ref|XP_004428017.1|	226	E:1e-73	PREDICTED: prefoldin subunit 4 [Ceratotherium simum simum]	PFD4_HUMAN	210	E:8e-69	RecName: Full=Prefoldin subunit 4;^Eukaryota; Metazoa; Chordata; Craniata; Vertebrata; Euteleostomi; Mammalia; Eutheria; Euarchontoglires; Primates; Haplorrhini; Catarrhini; Hominidae; Homo	PFD4_HUMAN	268	E:1e-91	RecName: Full=Prefoldin subunit 4;^Eukaryota; Metazoa; Chordata; Craniata; Vertebrata; Euteleostomi; Mammalia; Eutheria; Euarchontoglires; Primates; Haplorrhini; Catarrhini; Hominidae; Homo	PF01920.19	Prefoldin_2	Prefoldin subunit	COG1382	Molecular chaperone capable of stabilizing a range of proteins. Seems to fulfill an ATP-independent, HSP70-like function in archaeal de novo protein folding (By similarity)	.	.	.	GO:0006457|protein foldingGO:0006457|protein folding	GO:0051087|chaperone binding;GO:0051082|unfolded protein bindingGO:0051082|unfolded protein binding	GO:0005737|cytoplasm;GO:0005829|cytosol;GO:0005739|mitochondrion;GO:0005634|nucleus;GO:0016272|prefoldin complexGO:0016272|prefoldin complex	K09550|PFDN4; prefoldin subunit 4	.
genefamily2118	Protein.evm.model.utg194.18_TLEUC::evm.model.utg194.18_TLEUC	1-1[-]	gi|987976948|emb|LT160001.1|	708	E:0	Macaca fascicularis complete genome, chromosome chr2	gi|119581851|gb|EAW61447.1|	221	E:2e-71	nucleophosmin (nucleolar phosphoprotein B23, numatrin), isoform CRA_d [Homo sapiens]	NPM_HUMAN	223	E:1e-71	RecName: Full=Nucleophosmin;^Eukaryota; Metazoa; Chordata; Craniata; Vertebrata; Euteleostomi; Mammalia; Eutheria; Euarchontoglires; Primates; Haplorrhini; Catarrhini; Hominidae; Homo	NPM_HUMAN	227	E:2e-73	RecName: Full=Nucleophosmin;^Eukaryota; Metazoa; Chordata; Craniata; Vertebrata; Euteleostomi; Mammalia; Eutheria; Euarchontoglires; Primates; Haplorrhini; Catarrhini; Hominidae; Homo	PF03066.14	Nucleoplasmin	Nucleoplasmin/nucleophosmin domain	ENOG4111IKX	Nucleophosmin (Nucleolar phosphoprotein B23, numatrin)	.	.	.	GO:0007569|cell aging;GO:0034644|cellular response to UV;GO:0034080|CENP-A containing nucleosome assembly;GO:0007098|centrosome cycle;GO:0006977|DNA damage response, signal transduction by p53 class mediator resulting in cell cycle arrest;GO:0006281|DNA repair;GO:0006886|intracellular protein transport;GO:0043066|negative regulation of apoptotic process;GO:0008285|negative regulation of cell prol…	GO:0033613|activating transcription factor binding;GO:0001047|core promoter binding;GO:0042393|histone binding;GO:0051059|NF-kappaB binding;GO:0046982|protein heterodimerization activity;GO:0042803|protein homodimerization activity;GO:0019901|protein kinase binding;GO:0004860|protein kinase inhibitor activity;GO:0043023|ribosomal large subunit binding;GO:0043024|ribosomal small subunit binding;GO…	GO:0005813|centrosome;GO:0005737|cytoplasm;GO:0005829|cytosol;GO:0005925|focal adhesion;GO:0030529|intracellular ribonucleoprotein complex;GO:0016020|membrane;GO:0005730|nucleolus;GO:0005654|nucleoplasm;GO:0005634|nucleus;GO:0043234|protein complex;GO:0032993|protein-DNA complex;GO:0031616|spindle pole centrosome	K11276|NPM1; nucleophosmin 1	.
genefamily7852	Protein.evm.model.utg1998.1_TLEUC::evm.model.utg1998.1_TLEUC	1-1[-]	gi|724961739|ref|XM_010356752.1|	4021	E:0	PREDICTED: Rhinopithecus roxellana ubiquitin specific peptidase 9, Y-linked (USP9Y), mRNA	gi|724961740|ref|XP_010355054.1|	1480	E:0	PREDICTED: probable ubiquitin carboxyl-terminal hydrolase FAF-Y [Rhinopithecus roxellana]	USP9Y_HUMAN	1447	E:0	RecName: Full=Probable ubiquitin carboxyl-terminal hydrolase FAF-Y;^Eukaryota; Metazoa; Chordata; Craniata; Vertebrata; Euteleostomi; Mammalia; Eutheria; Euarchontoglires; Primates; Haplorrhini; Catarrhini; Hominidae; Homo	USP9Y_HUMAN	1498	E:0	RecName: Full=Probable ubiquitin carboxyl-terminal hydrolase FAF-Y;^Eukaryota; Metazoa; Chordata; Craniata; Vertebrata; Euteleostomi; Mammalia; Eutheria; Euarchontoglires; Primates; Haplorrhini; Catarrhini; Hominidae; Homo	PF00443.28	UCH	Ubiquitin carboxyl-terminal hydrolase	COG5077	ubiquitin carboxyl-terminal hydrolase	.	.	.	GO:0030509|BMP signaling pathway;GO:0016477|cell migration;GO:0016579|protein deubiquitination;GO:0007283|spermatogenesis;GO:0007179|transforming growth factor beta receptor signaling pathway;GO:0006511|ubiquitin-dependent protein catabolic processGO:0016579|protein deubiquitination	GO:0070410|co-SMAD binding;GO:0008234|cysteine-type peptidase activity;GO:0004843|thiol-dependent ubiquitin-specific protease activityGO:0036459|thiol-dependent ubiquitinyl hydrolase activity	GO:0005737|cytoplasm	K11840|USP9_24; ubiquitin carboxyl-terminal hydrolase 9/24 [EC:3.4.19.12]	.
genefamily1924	Protein.evm.model.utg84.14_TLEUC::evm.model.utg84.14_TLEUC	1-1[-]	gi|586597944|ref|NG_006996.3|	287	E:1e-73	Homo sapiens keratin 18 pseudogene 9 (KRT18P9) on chromosome 6	gi|725557180|ref|XP_010332498.1|	206	E:2e-58	PREDICTED: LOW QUALITY PROTEIN: uncharacterized protein LOC104650642 [Saimiri boliviensis boliviensis]	K1C18_HUMAN	119	E:6e-30	RecName: Full=Keratin, type I cytoskeletal 18;^Eukaryota; Metazoa; Chordata; Craniata; Vertebrata; Euteleostomi; Mammalia; Eutheria; Euarchontoglires; Primates; Haplorrhini; Catarrhini; Hominidae; Homo	K1C18_HUMAN	150	E:5e-41	RecName: Full=Keratin, type I cytoskeletal 18;^Eukaryota; Metazoa; Chordata; Craniata; Vertebrata; Euteleostomi; Mammalia; Eutheria; Euarchontoglires; Primates; Haplorrhini; Catarrhini; Hominidae; Homo	PF00038.20	Filament	Intermediate filament protein	ENOG4111DJ8	Keratin 18	.	.	.	GO:0009653|anatomical structure morphogenesis;GO:0007049|cell cycle;GO:0070268|cornification;GO:0097191|extrinsic apoptotic signaling pathway;GO:0043000|Golgi to plasma membrane CFTR protein transport;GO:0097284|hepatocyte apoptotic process;GO:0045104|intermediate filament cytoskeleton organization;GO:0031424|keratinization;GO:0043066|negative regulation of apoptotic process;GO:0033209|tumor necr…	GO:0098641|cadherin binding involved in cell-cell adhesion;GO:0003723|RNA binding;GO:0097110|scaffold protein binding;GO:0005198|structural molecule activityGO:0005198|structural molecule activity	GO:0071944|cell periphery;GO:0005913|cell-cell adherens junction;GO:0034451|centriolar satellite;GO:0005737|cytoplasm;GO:0005829|cytosol;GO:0070062|extracellular exosome;GO:0005882|intermediate filament;GO:0045095|keratin filament;GO:0005815|microtubule organizing center;GO:0005730|nucleolus;GO:0048471|perinuclear region of cytoplasmGO:0005882|intermediate filament	K07604|KRT1; type I keratin, acidic	.
genefamily498	Protein.evm.model.utg12.3_TLEUC::evm.model.utg12.3_TLEUC	1-1[-]	gi|982291919|ref|XR_283253.2|	261	E:2e-66	PREDICTED: Macaca fascicularis uncharacterized LOC102146685 (LOC102146685), ncRNA	gi|724946448|ref|XP_010387453.1|	99.8	E:6e-25	PREDICTED: zinc finger protein 669-like [Rhinopithecus roxellana]	ZN669_HUMAN	99	E:2e-24	RecName: Full=Zinc finger protein 669;^Eukaryota; Metazoa; Chordata; Craniata; Vertebrata; Euteleostomi; Mammalia; Eutheria; Euarchontoglires; Primates; Haplorrhini; Catarrhini; Hominidae; Homo	ZN669_HUMAN	99	E:1e-24	RecName: Full=Zinc finger protein 669;^Eukaryota; Metazoa; Chordata; Craniata; Vertebrata; Euteleostomi; Mammalia; Eutheria; Euarchontoglires; Primates; Haplorrhini; Catarrhini; Hominidae; Homo	PF01352.26	KRAB	KRAB box	COG5048	Zinc finger protein	.	.	.	GO:0006355|regulation of transcription, DNA-templated;GO:0006351|transcription, DNA-templatedGO:0006355|regulation of transcription, DNA-templated	GO:0003677|DNA binding;GO:0046872|metal ion bindingGO:0003676|nucleic acid binding	GO:0005634|nucleusGO:0005622|intracellular	K09228|KRAB; KRAB domain-containing zinc finger protein	.
genefamily36	Protein.evm.model.utg2059.1_TLEUC::evm.model.utg2059.1_TLEUC	1-1[-]	gi|724817021|ref|XR_747830.1|	538	E:1e-149	PREDICTED: Rhinopithecus roxellana non-histone chromosomal protein HMG-14 pseudogene (LOC104661291), misc_RNA	gi|78070343|gb|AAI07742.1|	131	E:3e-37	High-mobility group nucleosome binding domain 1 [Homo sapiens]	HMGN1_HUMAN	130	E:1e-38	RecName: Full=Non-histone chromosomal protein HMG-14;^Eukaryota; Metazoa; Chordata; Craniata; Vertebrata; Euteleostomi; Mammalia; Eutheria; Euarchontoglires; Primates; Haplorrhini; Catarrhini; Hominidae; Homo	HMGN1_BOVIN	162	E:5e-51	RecName: Full=Non-histone chromosomal protein HMG-14;^Eukaryota; Metazoa; Chordata; Craniata; Vertebrata; Euteleostomi; Mammalia; Eutheria; Laurasiatheria; Cetartiodactyla; Ruminantia; Pecora; Bovidae; Bovinae; Bos	PF01101.17	HMG14_17	HMG14 and HMG17	ENOG410ZFVH	High mobility group nucleosome binding domain 1	.	.	.	.	GO:0031492|nucleosomal DNA bindingGO:0031492|nucleosomal DNA binding	GO:0000785|chromatin;GO:0005634|nucleusGO:0000785|chromatin;GO:0005634|nucleus	K11299|HMGN1; high-mobility group nucleosome-binding domain-containing protein 1	map05168|Herpes simplex infection
genefamily11519	Protein.evm.model.utg25.62_TLEUC::evm.model.utg25.62_TLEUC	1-1[-]	gi|724868052|ref|XR_748967.1|	870	E:0	PREDICTED: Rhinopithecus roxellana MICOS complex subunit MIC19 pseudogene (LOC104669290), misc_RNA	gi|544493622|ref|XP_005581435.1|	296	E:9e-97	PREDICTED: MICOS complex subunit MIC19 [Macaca fascicularis]	MIC19_HUMAN	290	E:3e-96	RecName: Full=MICOS complex subunit MIC19;^Eukaryota; Metazoa; Chordata; Craniata; Vertebrata; Euteleostomi; Mammalia; Eutheria; Euarchontoglires; Primates; Haplorrhini; Catarrhini; Hominidae; Homo	MIC19_HUMAN	290	E:3e-96	RecName: Full=MICOS complex subunit MIC19;^Eukaryota; Metazoa; Chordata; Craniata; Vertebrata; Euteleostomi; Mammalia; Eutheria; Euarchontoglires; Primates; Haplorrhini; Catarrhini; Hominidae; Homo	PF05300.10	DUF737	Protein of unknown function (DUF737)	ENOG41126BR	coiled-coil-helix-coiled-coil-helix domain containing	.	.	.	GO:0042407|cristae formation;GO:0007007|inner mitochondrial membrane organization;GO:0008053|mitochondrial fusion;GO:0000122|negative regulation of transcription from RNA polymerase II promoter;GO:0006351|transcription, DNA-templated	GO:0019902|phosphatase binding;GO:0032947|protein complex scaffold activity;GO:0001227|transcriptional repressor activity, RNA polymerase II transcription regulatory region sequence-specific binding	GO:0005737|cytoplasm;GO:0070062|extracellular exosome;GO:0061617|MICOS complex;GO:0005743|mitochondrial inner membrane;GO:0005739|mitochondrion;GO:0005634|nucleus	K17563|CHCHD3, MINOS3; coiled-coil-helix-coiled-coil-helix domain-containing protein 3, mitochondrial	.
genefamily3879	Protein.evm.model.utg4893.2_TLEUC::evm.model.utg4893.2_TLEUC	1-1[-]	gi|967509908|ref|XM_015129425.1|	1681	E:0	PREDICTED: Macaca mulatta TBC1 domain family member 3B-like (LOC702441), mRNA	gi|685622457|ref|XP_009198112.1|	683	E:0	PREDICTED: ubiquitin carboxyl-terminal hydrolase 6-like isoform X3 [Papio anubis]	UBP6_HUMAN	606	E:0	RecName: Full=Ubiquitin carboxyl-terminal hydrolase 6;^Eukaryota; Metazoa; Chordata; Craniata; Vertebrata; Euteleostomi; Mammalia; Eutheria; Euarchontoglires; Primates; Haplorrhini; Catarrhini; Hominidae; Homo	UBP6_HUMAN	607	E:0	RecName: Full=Ubiquitin carboxyl-terminal hydrolase 6;^Eukaryota; Metazoa; Chordata; Craniata; Vertebrata; Euteleostomi; Mammalia; Eutheria; Euarchontoglires; Primates; Haplorrhini; Catarrhini; Hominidae; Homo	PF00566.17	RabGAP-TBC	Rab-GTPase-TBC domain	COG5210	TBC1 domain family member	.	.	.	GO:0090630|activation of GTPase activity;GO:0006464|cellular protein modification process;GO:0006886|intracellular protein transport;GO:0016579|protein deubiquitination;GO:0031338|regulation of vesicle fusion;GO:0060627|regulation of vesicle-mediated transport;GO:0006511|ubiquitin-dependent protein catabolic process	GO:0005516|calmodulin binding;GO:0004197|cysteine-type endopeptidase activity;GO:0005096|GTPase activator activity;GO:0003676|nucleic acid binding;GO:0017137|Rab GTPase binding;GO:0004843|thiol-dependent ubiquitin-specific protease activity	GO:0005737|cytoplasm;GO:0005764|lysosome;GO:0005886|plasma membrane;GO:0055037|recycling endosome	K11837|USP6_32; ubiquitin carboxyl-terminal hydrolase 6/32 [EC:3.4.19.12]	.
genefamily1925	Protein.evm.model.utg427.2_TLEUC::evm.model.utg427.2_TLEUC	1-1[-]	gi|820992715|ref|XR_001116061.1|	344	E:2e-91	PREDICTED: Nomascus leucogenys keratin, type I cytoskeletal 18 pseudogene (LOC100604391), misc_RNA	gi|795228456|ref|XP_011851322.1|	129	E:1e-34	PREDICTED: keratin, type I cytoskeletal 18 [Mandrillus leucophaeus]	K1C18_HUMAN	128	E:2e-35	RecName: Full=Keratin, type I cytoskeletal 18;^Eukaryota; Metazoa; Chordata; Craniata; Vertebrata; Euteleostomi; Mammalia; Eutheria; Euarchontoglires; Primates; Haplorrhini; Catarrhini; Hominidae; Homo	K1C18_HUMAN	128	E:2e-35	RecName: Full=Keratin, type I cytoskeletal 18;^Eukaryota; Metazoa; Chordata; Craniata; Vertebrata; Euteleostomi; Mammalia; Eutheria; Euarchontoglires; Primates; Haplorrhini; Catarrhini; Hominidae; Homo	PF00038.20	Filament	Intermediate filament protein	ENOG4111DJ8	Keratin 18	.	.	.	GO:0009653|anatomical structure morphogenesis;GO:0007049|cell cycle;GO:0070268|cornification;GO:0097191|extrinsic apoptotic signaling pathway;GO:0043000|Golgi to plasma membrane CFTR protein transport;GO:0097284|hepatocyte apoptotic process;GO:0045104|intermediate filament cytoskeleton organization;GO:0031424|keratinization;GO:0043066|negative regulation of apoptotic process;GO:0033209|tumor necr…	GO:0098641|cadherin binding involved in cell-cell adhesion;GO:0003723|RNA binding;GO:0097110|scaffold protein binding;GO:0005198|structural molecule activityGO:0005198|structural molecule activity	GO:0071944|cell periphery;GO:0005913|cell-cell adherens junction;GO:0034451|centriolar satellite;GO:0005737|cytoplasm;GO:0005829|cytosol;GO:0070062|extracellular exosome;GO:0005882|intermediate filament;GO:0045095|keratin filament;GO:0005815|microtubule organizing center;GO:0005730|nucleolus;GO:0048471|perinuclear region of cytoplasmGO:0005882|intermediate filament	K07604|KRT1; type I keratin, acidic	.
genefamily4982	Protein.evm.model.utg248.33_TLEUC::evm.model.utg248.33_TLEUC	1-1[-]	gi|163532050|gb|AC207082.3|	285	E:2e-73	Pongo abelii BAC clone CH276-89I20 from chromosome unknown, complete sequence	gi|528752763|gb|EPY72422.1|	133	E:2e-37	ribosomal protein L10 isoform 4-like protein [Camelus ferus]	RL10_PONAB	102	E:5e-26	RecName: Full=60S ribosomal protein L10;^Eukaryota; Metazoa; Chordata; Craniata; Vertebrata; Euteleostomi; Mammalia; Eutheria; Euarchontoglires; Primates; Haplorrhini; Catarrhini; Hominidae; Pongo	RL10_SHEEP	103	E:2e-26	RecName: Full=60S ribosomal protein L10;^Eukaryota; Metazoa; Chordata; Craniata; Vertebrata; Euteleostomi; Mammalia; Eutheria; Laurasiatheria; Cetartiodactyla; Ruminantia; Pecora; Bovidae; Caprinae; Ovis	PF00252.17	Ribosomal_L16	Ribosomal protein L16p/L10e	.	.	.	.	.	GO:0006412|translationGO:0006412|translation	GO:0003735|structural constituent of ribosomeGO:0003735|structural constituent of ribosome	GO:0005840|ribosomeGO:0005840|ribosome	K02866|RP-L10e, RPL10; large subunit ribosomal protein L10e	map03010|Ribosome
genefamily11930	Protein.evm.model.utg1076.8_TLEUC::evm.model.utg1076.8_TLEUC	1-1[-]	gi|724866505|ref|XR_748909.1|	721	E:0	PREDICTED: Rhinopithecus roxellana interferon-induced transmembrane protein 3 pseudogene (LOC104668909), misc_RNA	gi|724796325|ref|XP_010353046.1|	246	E:7e-80	PREDICTED: interferon-induced transmembrane protein 3-like [Rhinopithecus roxellana]	IFM3_HUMAN	237	E:1e-77	RecName: Full=Interferon-induced transmembrane protein 3;^Eukaryota; Metazoa; Chordata; Craniata; Vertebrata; Euteleostomi; Mammalia; Eutheria; Euarchontoglires; Primates; Haplorrhini; Catarrhini; Hominidae; Homo	IFM3_HUMAN	266	E:5e-89	RecName: Full=Interferon-induced transmembrane protein 3;^Eukaryota; Metazoa; Chordata; Craniata; Vertebrata; Euteleostomi; Mammalia; Eutheria; Euarchontoglires; Primates; Haplorrhini; Catarrhini; Hominidae; Homo	PF04505.11	CD225	Interferon-induced transmembrane protein	ENOG4112C1U	Interferon induced transmembrane protein	.	.	.	GO:0051607|defense response to virus;GO:0006955|immune response;GO:0046597|negative regulation of viral entry into host cell;GO:0045071|negative regulation of viral genome replication;GO:0032897|negative regulation of viral transcription;GO:0035455|response to interferon-alpha;GO:0035456|response to interferon-beta;GO:0034341|response to interferon-gamma;GO:0009615|response to virus;GO:0060337|ty…	.	GO:0070062|extracellular exosome;GO:0016021|integral component of membrane;GO:0031902|late endosome membrane;GO:0005765|lysosomal membrane;GO:0005886|plasma membraneGO:0016021|integral component of membrane	K06566|IFITM; interferon induced transmembrane protein	.
genefamily662	Protein.evm.model.utg1629.1_TLEUC::evm.model.utg1629.1_TLEUC	1-1[-]	gi|795237933|ref|XM_011952951.1|	2178	E:0	PREDICTED: Colobus angolensis palliatus ankyrin repeat domain-containing protein 30B-like (LOC105519577), mRNA	gi|795237934|ref|XP_011808341.1|	794	E:0	PREDICTED: ankyrin repeat domain-containing protein 30B-like [Colobus angolensis palliatus]	AN30A_HUMAN	673	E:0	RecName: Full=Ankyrin repeat domain-containing protein 30A;^Eukaryota; Metazoa; Chordata; Craniata; Vertebrata; Euteleostomi; Mammalia; Eutheria; Euarchontoglires; Primates; Haplorrhini; Catarrhini; Hominidae; Homo	AN30A_HUMAN	691	E:0	RecName: Full=Ankyrin repeat domain-containing protein 30A;^Eukaryota; Metazoa; Chordata; Craniata; Vertebrata; Euteleostomi; Mammalia; Eutheria; Euarchontoglires; Primates; Haplorrhini; Catarrhini; Hominidae; Homo	PF14915.5	CCDC144C	CCDC144C protein coiled-coil region	COG0666	Ankyrin Repeat	.	.	.	GO:0006355|regulation of transcription, DNA-templated	GO:0003677|DNA binding;GO:0003700|transcription factor activity, sequence-specific DNA binding	GO:0005634|nucleus	.	.
genefamily12584	Protein.evm.model.utg1562.16_TLEUC::evm.model.utg1562.16_TLEUC	1-1[-]	gi|724934554|ref|XM_010386006.1|	1519	E:0	PREDICTED: Rhinopithecus roxellana metaxin 3 (MTX3), transcript variant X1, mRNA	gi|297294625|ref|XP_001104637.2|	572	E:0	PREDICTED: metaxin-3 isoform X1 [Macaca mulatta]	MTX3_HUMAN	566	E:0	RecName: Full=Metaxin-3;^Eukaryota; Metazoa; Chordata; Craniata; Vertebrata; Euteleostomi; Mammalia; Eutheria; Euarchontoglires; Primates; Haplorrhini; Catarrhini; Hominidae; Homo	MTX3_HUMAN	568	E:0	RecName: Full=Metaxin-3;^Eukaryota; Metazoa; Chordata; Craniata; Vertebrata; Euteleostomi; Mammalia; Eutheria; Euarchontoglires; Primates; Haplorrhini; Catarrhini; Hominidae; Homo	PF10568.8	Tom37	Outer mitochondrial membrane transport complex protein	ENOG41100SS	Metaxin 3	.	.	.	GO:0006626|protein targeting to mitochondrionGO:0006626|protein targeting to mitochondrion	.	GO:0005741|mitochondrial outer membraneGO:0005741|mitochondrial outer membrane	K17776|MTX; metaxin	.
genefamily7076	Protein.evm.model.utg490.47_TLEUC::evm.model.utg490.47_TLEUC	1-1[-]	gi|262359932|ref|NG_013376.1|	582	E:7e-163	Homo sapiens palladin, cytoskeletal associated protein (PALLD), RefSeqGene on chromosome 4	gi|296470876|tpg|DAA12991.1|	193	E:4e-60	TPA: ribosomal protein L9-like [Bos taurus]	RL9_MACFA	192	E:2e-61	RecName: Full=60S ribosomal protein L9;^Eukaryota; Metazoa; Chordata; Craniata; Vertebrata; Euteleostomi; Mammalia; Eutheria; Euarchontoglires; Primates; Haplorrhini; Catarrhini; Cercopithecidae; Cercopithecinae; Macaca	RL9_MACFA	192	E:2e-61	RecName: Full=60S ribosomal protein L9;^Eukaryota; Metazoa; Chordata; Craniata; Vertebrata; Euteleostomi; Mammalia; Eutheria; Euarchontoglires; Primates; Haplorrhini; Catarrhini; Cercopithecidae; Cercopithecinae; Macaca	PF00347.22	Ribosomal_L6	Ribosomal protein L6	.	.	.	.	.	GO:0006412|translationGO:0006412|translation	GO:0019843|rRNA binding;GO:0003735|structural constituent of ribosomeGO:0003735|structural constituent of ribosome;GO:0019843|rRNA binding	GO:0005840|ribosomeGO:0005840|ribosome	K02940|RP-L9e, RPL9; large subunit ribosomal protein L9e	map03010|Ribosome
genefamily1503	Protein.evm.model.utg184.65_TLEUC::evm.model.utg184.65_TLEUC	1-1[-]	gi|635015965|ref|XM_008019924.1|	676	E:0	PREDICTED: Chlorocebus sabaeus putative olfactory receptor 51H1 (LOC103247934), mRNA	gi|635015966|ref|XP_008018115.1|	219	E:1e-68	PREDICTED: LOW QUALITY PROTEIN: putative olfactory receptor 51H1 [Chlorocebus sabaeus]	O51H1_HUMAN	163	E:2e-48	RecName: Full=Olfactory receptor 51H1;^Eukaryota; Metazoa; Chordata; Craniata; Vertebrata; Euteleostomi; Mammalia; Eutheria; Euarchontoglires; Primates; Haplorrhini; Catarrhini; Hominidae; Homo	O51H1_HUMAN	167	E:5e-50	RecName: Full=Olfactory receptor 51H1;^Eukaryota; Metazoa; Chordata; Craniata; Vertebrata; Euteleostomi; Mammalia; Eutheria; Euarchontoglires; Primates; Haplorrhini; Catarrhini; Hominidae; Homo	PF13853.5	7tm_4	Olfactory receptor	ENOG410YDJ8	olfactory receptor, family 51, subfamily H, member 1	.	.	.	GO:0007165|signal transductionGO:0007186|G-protein coupled receptor signaling pathway	GO:0004930|G-protein coupled receptor activity;GO:0004984|olfactory receptor activityGO:0004984|olfactory receptor activity	GO:0016021|integral component of membrane;GO:0005886|plasma membraneGO:0016021|integral component of membrane	.	.
genefamily5548	Protein.evm.model.utg220.10_TLEUC::evm.model.utg220.10_TLEUC	1-1[-]	gi|724945765|ref|XR_750671.1|	760	E:0	PREDICTED: Rhinopithecus roxellana heterogeneous nuclear ribonucleoprotein H-like (LOC104682231), misc_RNA	gi|194389894|dbj|BAG60463.1|	195	E:6e-61	unnamed protein product [Homo sapiens]	HNRH1_HUMAN	182	E:3e-54	RecName: Full=Heterogeneous nuclear ribonucleoprotein H;^Eukaryota; Metazoa; Chordata; Craniata; Vertebrata; Euteleostomi; Mammalia; Eutheria; Euarchontoglires; Primates; Haplorrhini; Catarrhini; Hominidae; Homo	HNRH2_RAT	234	E:4e-74	RecName: Full=Heterogeneous nuclear ribonucleoprotein H2;^Eukaryota; Metazoa; Chordata; Craniata; Vertebrata; Euteleostomi; Mammalia; Eutheria; Euarchontoglires; Glires; Rodentia; Myomorpha; Muroidea; Muridae; Murinae; Rattus	PF00076.21	RRM_1	RNA recognition motif. (a.k.a. RRM, RBD, or RNP domain)	ENOG410Z6M0	heterogeneous nuclear ribonucleoprotein	.	.	.	.	GO:0003723|RNA bindingGO:0003676|nucleic acid binding	GO:0005829|cytosol;GO:0030529|intracellular ribonucleoprotein complex;GO:0016020|membrane;GO:0005654|nucleoplasm	K12898|HNRNPF_H; heterogeneous nuclear ribonucleoprotein F/H	.
genefamily4646	Protein.evm.model.utg1536.18_TLEUC::evm.model.utg1536.18_TLEUC	1-1[-]	gi|298357909|ref|NG_021828.1|	466	E:1e-127	Homo sapiens heterogeneous nuclear ribonucleoprotein C pseudogene 8 (HNRNPCP8) on chromosome 11	gi|472365264|ref|XP_004402188.1|	223	E:6e-70	PREDICTED: heterogeneous nuclear ribonucleoproteins C1/C2 isoform X5 [Odobenus rosmarus divergens]	HNRPC_RAT	170	E:2e-50	RecName: Full=Heterogeneous nuclear ribonucleoprotein C {ECO:0000305};^Eukaryota; Metazoa; Chordata; Craniata; Vertebrata; Euteleostomi; Mammalia; Eutheria; Euarchontoglires; Glires; Rodentia; Myomorpha; Muroidea; Muridae; Murinae; Rattus	HNRPC_RAT	169	E:3e-50	RecName: Full=Heterogeneous nuclear ribonucleoprotein C {ECO:0000305};^Eukaryota; Metazoa; Chordata; Craniata; Vertebrata; Euteleostomi; Mammalia; Eutheria; Euarchontoglires; Glires; Rodentia; Myomorpha; Muroidea; Muridae; Murinae; Rattus	PF13893.5	RRM_5	RNA recognition motif. (a.k.a. RRM, RBD, or RNP domain)	COG0724	Rna-binding protein	.	.	.	GO:0000398|mRNA splicing, via spliceosome;GO:0090367|negative regulation of mRNA modification	GO:1990827|deaminase binding;GO:0004857|enzyme inhibitor activity;GO:0003729|mRNA binding;GO:1990247|N6-methyladenosine-containing RNA binding;GO:0019904|protein domain specific binding;GO:0043021|ribonucleoprotein complex bindingGO:0003676|nucleic acid binding	GO:1990826|nucleoplasmic periphery of the nuclear pore complex;GO:0005634|nucleus;GO:0005681|spliceosomal complex	.	.
genefamily3413	Protein.evm.model.utg216.26_TLEUC::evm.model.utg216.26_TLEUC	1-1[-]	gi|795264310|ref|XM_011956252.1|	492	E:1e-135	PREDICTED: Colobus angolensis palliatus ubiquitin-like (LOC105521899), mRNA	gi|795264311|ref|XP_011811642.1|	186	E:2e-58	PREDICTED: ubiquitin-like [Colobus angolensis palliatus]	RL40_SHEEP	115	E:3e-32	RecName: Full=Ubiquitin-60S ribosomal protein L40;^Eukaryota; Metazoa; Chordata; Craniata; Vertebrata; Euteleostomi; Mammalia; Eutheria; Laurasiatheria; Cetartiodactyla; Ruminantia; Pecora; Bovidae; Caprinae; Ovis	RL40_SHEEP	115	E:2e-32	RecName: Full=Ubiquitin-60S ribosomal protein L40;^Eukaryota; Metazoa; Chordata; Craniata; Vertebrata; Euteleostomi; Mammalia; Eutheria; Laurasiatheria; Cetartiodactyla; Ruminantia; Pecora; Bovidae; Caprinae; Ovis	PF01020.16	Ribosomal_L40e	Ribosomal L40e family	.	.	.	.	.	GO:0006412|translationGO:0006412|translation	GO:0003735|structural constituent of ribosomeGO:0003735|structural constituent of ribosome	GO:0043209|myelin sheath;GO:0005634|nucleus;GO:0005840|ribosomeGO:0005840|ribosome	K02927|RP-L40e, RPL40; large subunit ribosomal protein L40e	map03010|Ribosome
genefamily10887	Protein.evm.model.utg2874.5_TLEUC::evm.model.utg2874.5_TLEUC	1-1[-]	gi|795523362|ref|XR_978213.1|	233	E:8e-58	PREDICTED: Macaca nemestrina uncharacterized LOC105466511 (LOC105466511), transcript variant X2, ncRNA	gi|820997748|ref|XP_012364553.1|	70.5	E:1e-13	PREDICTED: LOW QUALITY PROTEIN: mitochondrial import receptor subunit TOM5 homolog [Nomascus leucogenys]	TOM5_PONAB	66.6	E:4e-14	RecName: Full=Mitochondrial import receptor subunit TOM5 homolog;^Eukaryota; Metazoa; Chordata; Craniata; Vertebrata; Euteleostomi; Mammalia; Eutheria; Euarchontoglires; Primates; Haplorrhini; Catarrhini; Hominidae; Pongo	TOM5_PONAB	66.6	E:4e-14	RecName: Full=Mitochondrial import receptor subunit TOM5 homolog;^Eukaryota; Metazoa; Chordata; Craniata; Vertebrata; Euteleostomi; Mammalia; Eutheria; Euarchontoglires; Primates; Haplorrhini; Catarrhini; Hominidae; Pongo	PF15178.5	TOM_sub5	Mitochondrial import receptor subunit TOM5 homolog	ENOG41117YX	translocase of outer mitochondrial membrane 5 homolog (yeast)	.	.	.	GO:0006626|protein targeting to mitochondrion	.	GO:0016021|integral component of membrane;GO:0005742|mitochondrial outer membrane translocase complexGO:0005742|mitochondrial outer membrane translocase complex	K17773|TOM5; mitochondrial import receptor subunit TOM5	.
genefamily5731	Protein.evm.model.utg35.103_TLEUC::evm.model.utg35.103_TLEUC	1-1[-]	gi|795335122|ref|XM_011926076.1|	710	E:0	PREDICTED: Colobus angolensis palliatus nuclear transport factor 2 (LOC105500529), mRNA	gi|731501926|ref|XP_003417074.2|	268	E:3e-90	PREDICTED: nuclear transport factor 2 isoform X1 [Loxodonta africana]	NTF2_RAT	267	E:2e-91	RecName: Full=Nuclear transport factor 2 {ECO:0000305};^Eukaryota; Metazoa; Chordata; Craniata; Vertebrata; Euteleostomi; Mammalia; Eutheria; Euarchontoglires; Glires; Rodentia; Myomorpha; Muroidea; Muridae; Murinae; Rattus	NTF2_RAT	267	E:2e-91	RecName: Full=Nuclear transport factor 2 {ECO:0000305};^Eukaryota; Metazoa; Chordata; Craniata; Vertebrata; Euteleostomi; Mammalia; Eutheria; Euarchontoglires; Glires; Rodentia; Myomorpha; Muroidea; Muridae; Murinae; Rattus	PF02136.19	NTF2	Nuclear transport factor 2 (NTF2) domain	ENOG4111QUX	nuclear transport factor	.	.	.	GO:0051028|mRNA transport;GO:1904046|negative regulation of vascular endothelial growth factor production;GO:0042307|positive regulation of protein import into nucleus;GO:0006611|protein export from nucleus;GO:0006606|protein import into nucleus;GO:0000060|protein import into nucleus, translocation;GO:0090204|protein localization to nuclear poreGO:0006810|transport	GO:0005487|nucleocytoplasmic transporter activity;GO:0008536|Ran GTPase binding	GO:0005829|cytosol;GO:0070062|extracellular exosome;GO:0005637|nuclear inner membrane;GO:0031965|nuclear membrane;GO:0005640|nuclear outer membrane;GO:0044613|nuclear pore central transport channel;GO:0005654|nucleoplasmGO:0005622|intracellular	.	.
genefamily3677	Protein.evm.model.utg89.23_TLEUC::evm.model.utg89.23_TLEUC	1-1[-]	gi|821036577|ref|XM_012498853.1|	387	E:3e-104	PREDICTED: Nomascus leucogenys ribosomal protein S4, X-linked (RPS4X), transcript variant X5, mRNA	gi|209737924|gb|ACI69831.1|	140	E:1e-40	40S ribosomal protein S4 [Salmo salar]	RS4_ICTPU	140	E:5e-41	RecName: Full=40S ribosomal protein S4;^Eukaryota; Metazoa; Chordata; Craniata; Vertebrata; Euteleostomi; Actinopterygii; Neopterygii; Teleostei; Ostariophysi; Siluriformes; Ictaluridae; Ictalurus	RS4_ICTPU	140	E:3e-41	RecName: Full=40S ribosomal protein S4;^Eukaryota; Metazoa; Chordata; Craniata; Vertebrata; Euteleostomi; Actinopterygii; Neopterygii; Teleostei; Ostariophysi; Siluriformes; Ictaluridae; Ictalurus	PF08071.11	RS4NT	RS4NT (NUC023) domain	.	.	.	.	.	GO:0006412|translation	GO:0019843|rRNA binding;GO:0003735|structural constituent of ribosome	GO:0005840|ribosome	K02987|RP-S4e, RPS4; small subunit ribosomal protein S4e	map03010|Ribosome
genefamily4728	Protein.evm.model.utg1559.14_TLEUC::evm.model.utg1559.14_TLEUC	1-1[-]	gi|724951966|ref|XM_010353714.1|	1356	E:0	PREDICTED: Rhinopithecus roxellana delta-like 1 homolog (Drosophila) (DLK1), mRNA	gi|795387335|ref|XP_011939375.1|	671	E:0	PREDICTED: protein delta homolog 1 [Cercocebus atys]	DLK1_HUMAN	649	E:0	RecName: Full=Protein delta homolog 1;^Eukaryota; Metazoa; Chordata; Craniata; Vertebrata; Euteleostomi; Mammalia; Eutheria; Euarchontoglires; Primates; Haplorrhini; Catarrhini; Hominidae; Homo	DLK1_HUMAN	725	E:0	RecName: Full=Protein delta homolog 1;^Eukaryota; Metazoa; Chordata; Craniata; Vertebrata; Euteleostomi; Mammalia; Eutheria; Euarchontoglires; Primates; Haplorrhini; Catarrhini; Hominidae; Homo	PF00008.26	EGF	EGF-like domain	ENOG410XP6K	Notch ligand involved in the mediation of Notch signaling (By similarity)	.	.	.	GO:0030154|cell differentiation;GO:0045746|negative regulation of Notch signaling pathway	GO:0005509|calcium ion binding	GO:0005615|extracellular space;GO:0016021|integral component of membrane	.	.
genefamily5255	Protein.evm.model.utg35.79_TLEUC::evm.model.utg35.79_TLEUC	1-1[-]	gi|967503472|ref|XR_001441790.1|	514	E:3e-142	PREDICTED: Macaca mulatta calponin-2 pseudogene (LOC106995064), misc_RNA	gi|14198243|gb|AAH08181.1|	204	E:6e-64	Cnn2 protein [Mus musculus]	CNN2_MOUSE	204	E:2e-64	RecName: Full=Calponin-2;^Eukaryota; Metazoa; Chordata; Craniata; Vertebrata; Euteleostomi; Mammalia; Eutheria; Euarchontoglires; Glires; Rodentia; Myomorpha; Muroidea; Muridae; Murinae; Mus; Mus	CNN2_MOUSE	204	E:1e-64	RecName: Full=Calponin-2;^Eukaryota; Metazoa; Chordata; Craniata; Vertebrata; Euteleostomi; Mammalia; Eutheria; Euarchontoglires; Glires; Rodentia; Myomorpha; Muroidea; Muridae; Murinae; Mus; Mus	PF00307.30	CH	Calponin homology (CH) domain	COG5199	Calponin	.	.	.	GO:0031032|actomyosin structure organization;GO:0071260|cellular response to mechanical stimulus;GO:0030097|hemopoiesis;GO:0030336|negative regulation of cell migration;GO:0050765|negative regulation of phagocytosis;GO:0010628|positive regulation of gene expression;GO:0032970|regulation of actin filament-based process;GO:0042127|regulation of cell proliferation;GO:0042060|wound healing	GO:0003779|actin binding;GO:0045296|cadherin binding;GO:0005516|calmodulin bindingGO:0005515|protein binding	GO:0070062|extracellular exosome;GO:0005925|focal adhesion;GO:0016020|membrane;GO:0001725|stress fiber	.	.
genefamily2391	Protein.evm.model.utg446.21_TLEUC::evm.model.utg446.21_TLEUC	1-1[-]	gi|685531387|ref|XM_009203191.1|	532	E:6e-148	PREDICTED: Papio anubis ribonuclease UK114-like (LOC101013770), mRNA	gi|355698121|gb|EHH28669.1|	200	E:6e-64	Ribonuclease UK114 [Macaca mulatta]	RIDA_HUMAN	199	E:5e-65	RecName: Full=2-iminobutanoate/2-iminopropanoate deaminase {ECO:0000305|PubMed:22094463};^Eukaryota; Metazoa; Chordata; Craniata; Vertebrata; Euteleostomi; Mammalia; Eutheria; Euarchontoglires; Primates; Haplorrhini; Catarrhini; Hominidae; Homo	RIDA_HUMAN	199	E:4e-65	RecName: Full=2-iminobutanoate/2-iminopropanoate deaminase {ECO:0000305|PubMed:22094463};^Eukaryota; Metazoa; Chordata; Craniata; Vertebrata; Euteleostomi; Mammalia; Eutheria; Euarchontoglires; Primates; Haplorrhini; Catarrhini; Hominidae; Homo	PF01042.20	Ribonuc_L-PSP	Endoribonuclease L-PSP	COG0251	Endoribonuclease LPSP	.	.	.	GO:0007420|brain development;GO:0070314|G1 to G0 transition;GO:0001822|kidney development;GO:0030324|lung development;GO:0050680|negative regulation of epithelial cell proliferation;GO:0017148|negative regulation of translation;GO:1901565|organonitrogen compound catabolic process;GO:0033993|response to lipid;GO:1902074|response to salt	GO:0019239|deaminase activity;GO:0016892|endoribonuclease activity, producing 3'-phosphomonoesters;GO:0036041|long-chain fatty acid binding;GO:1904012|platinum binding;GO:0042803|protein homodimerization activity;GO:0003723|RNA binding;GO:0046914|transition metal ion binding;GO:1904013|xenon atom binding	GO:0005737|cytoplasm;GO:0005829|cytosol;GO:0070062|extracellular exosome;GO:0005759|mitochondrial matrix;GO:0005634|nucleus;GO:0005777|peroxisome	.	.
genefamily1883	Protein.evm.model.utg47.159_TLEUC::evm.model.utg47.159_TLEUC	1-1[-]	gi|987976949|emb|LT160002.1|	732	E:0	Macaca fascicularis complete genome, chromosome chr3	gi|795602652|ref|XP_011727170.1|	461	E:8e-156	PREDICTED: keratin, type II cytoskeletal 8 [Macaca nemestrina]	K2C8_BOVIN	451	E:1e-153	RecName: Full=Keratin, type II cytoskeletal 8;^Eukaryota; Metazoa; Chordata; Craniata; Vertebrata; Euteleostomi; Mammalia; Eutheria; Laurasiatheria; Cetartiodactyla; Ruminantia; Pecora; Bovidae; Bovinae; Bos	K2C8_BOVIN	540	E:0	RecName: Full=Keratin, type II cytoskeletal 8;^Eukaryota; Metazoa; Chordata; Craniata; Vertebrata; Euteleostomi; Mammalia; Eutheria; Laurasiatheria; Cetartiodactyla; Ruminantia; Pecora; Bovidae; Bovinae; Bos	PF00038.20	Filament	Intermediate filament protein	ENOG410YY6B	structural constituent of epidermis	.	.	.	.	GO:0005198|structural molecule activityGO:0005198|structural molecule activity	GO:0005737|cytoplasm;GO:0045095|keratin filament;GO:0016363|nuclear matrix;GO:0005654|nucleoplasmGO:0005882|intermediate filament	K07605|KRT2; type II keratin, basic	.
genefamily4660	Protein.evm.model.utg195.93_TLEUC::evm.model.utg195.93_TLEUC	1-1[-]	gi|635095033|ref|XM_007972538.1|	795	E:0	PREDICTED: Chlorocebus sabaeus ribosomal protein L7-like 1 (RPL7L1), transcript variant X1, mRNA	gi|52783289|sp|Q6DKI1.1|RL7L_HUMAN	301	E:6e-101	RecName: Full=60S ribosomal protein L7-like 1	RL7L_HUMAN	301	E:2e-102	RecName: Full=60S ribosomal protein L7-like 1;^Eukaryota; Metazoa; Chordata; Craniata; Vertebrata; Euteleostomi; Mammalia; Eutheria; Euarchontoglires; Primates; Haplorrhini; Catarrhini; Hominidae; Homo	RL7L_HUMAN	301	E:2e-102	RecName: Full=60S ribosomal protein L7-like 1;^Eukaryota; Metazoa; Chordata; Craniata; Vertebrata; Euteleostomi; Mammalia; Eutheria; Euarchontoglires; Primates; Haplorrhini; Catarrhini; Hominidae; Homo	PF00327.19	Ribosomal_L30	Ribosomal protein L30p/L7e	COG1841	ribosomal large subunit biogenesis	.	.	.	GO:0001825|blastocyst formation;GO:0002181|cytoplasmic translation;GO:0000463|maturation of LSU-rRNA from tricistronic rRNA transcript (SSU-rRNA, 5.8S rRNA, LSU-rRNA)	GO:0003723|RNA binding;GO:0003735|structural constituent of ribosome	GO:0022625|cytosolic large ribosomal subunit;GO:0005730|nucleolus	.	.
genefamily470	Protein.evm.model.utg1118.1_TLEUC::evm.model.utg1118.1_TLEUC	1-1[-]	gi|795330283|ref|XR_985525.1|	876	E:0	PREDICTED: Macaca nemestrina uncharacterized LOC105478843 (LOC105478843), transcript variant X5, ncRNA	gi|444519284|gb|ELV12714.1|	180	E:2e-50	Zinc finger protein 717 [Tupaia chinensis]	ZN717_HUMAN	176	E:7e-50	RecName: Full=Zinc finger protein 717;^Eukaryota; Metazoa; Chordata; Craniata; Vertebrata; Euteleostomi; Mammalia; Eutheria; Euarchontoglires; Primates; Haplorrhini; Catarrhini; Hominidae; Homo	ZN717_HUMAN	177	E:3e-50	RecName: Full=Zinc finger protein 717;^Eukaryota; Metazoa; Chordata; Craniata; Vertebrata; Euteleostomi; Mammalia; Eutheria; Euarchontoglires; Primates; Haplorrhini; Catarrhini; Hominidae; Homo	PF01352.26	KRAB	KRAB box	COG5048	Zinc finger protein	.	.	.	GO:0006355|regulation of transcription, DNA-templated;GO:0006351|transcription, DNA-templatedGO:0006355|regulation of transcription, DNA-templated	GO:0003677|DNA binding;GO:0046872|metal ion binding;GO:0003700|transcription factor activity, sequence-specific DNA bindingGO:0003676|nucleic acid binding	GO:0005634|nucleusGO:0005622|intracellular	.	.
genefamily7967	Protein.evm.model.utg74.84_TLEUC::evm.model.utg74.84_TLEUC	1-1[-]	gi|795130115|ref|XR_001000985.1|	593	E:3e-166	PREDICTED: Colobus angolensis palliatus glutathione S-transferase Mu 2 pseudogene (LOC105506740), misc_RNA	gi|119568685|gb|EAW48300.1|	211	E:1e-67	hCG1644619, partial [Homo sapiens]	GSTM2_PONAB	199	E:9e-64	RecName: Full=Glutathione S-transferase Mu 2;^Eukaryota; Metazoa; Chordata; Craniata; Vertebrata; Euteleostomi; Mammalia; Eutheria; Euarchontoglires; Primates; Haplorrhini; Catarrhini; Hominidae; Pongo	GSTM2_PONAB	199	E:8e-64	RecName: Full=Glutathione S-transferase Mu 2;^Eukaryota; Metazoa; Chordata; Craniata; Vertebrata; Euteleostomi; Mammalia; Eutheria; Euarchontoglires; Primates; Haplorrhini; Catarrhini; Hominidae; Pongo	PF02798.19	GST_N	Glutathione S-transferase, N-terminal domain	.	.	.	.	.	GO:0006749|glutathione metabolic process	GO:0004364|glutathione transferase activityGO:0005515|protein binding	GO:0005737|cytoplasm	K00799|GST, gst; glutathione S-transferase [EC:2.5.1.18]	map05204|Chemical carcinogenesis;map00982|Drug metabolism - cytochrome P450;map00480|Glutathione metabolism;map00980|Metabolism of xenobiotics by cytochrome P450
genefamily3456	Protein.evm.model.utg59.60_TLEUC::evm.model.utg59.60_TLEUC	1-1[-]	gi|724957019|ref|XM_010355333.1|	970	E:0	PREDICTED: Rhinopithecus roxellana ubiquitin-conjugating enzyme E2 C (LOC104655815), mRNA	gi|545688141|ref|NP_001270678.1|	375	E:9e-131	ubiquitin-conjugating enzyme E2 C [Macaca fascicularis]	UBE2C_MACFA	375	E:3e-132	RecName: Full=Ubiquitin-conjugating enzyme E2 C;^Eukaryota; Metazoa; Chordata; Craniata; Vertebrata; Euteleostomi; Mammalia; Eutheria; Euarchontoglires; Primates; Haplorrhini; Catarrhini; Cercopithecidae; Cercopithecinae; Macaca	UBE2C_MACFA	375	E:3e-132	RecName: Full=Ubiquitin-conjugating enzyme E2 C;^Eukaryota; Metazoa; Chordata; Craniata; Vertebrata; Euteleostomi; Mammalia; Eutheria; Euarchontoglires; Primates; Haplorrhini; Catarrhini; Cercopithecidae; Cercopithecinae; Macaca	PF00179.25	UQ_con	Ubiquitin-conjugating enzyme	.	.	.	.	.	GO:0031145|anaphase-promoting complex-dependent catabolic process;GO:0051301|cell division;GO:0010458|exit from mitosis;GO:0010994|free ubiquitin chain polymerization;GO:0070979|protein K11-linked ubiquitination;GO:0070936|protein K48-linked ubiquitination;GO:0006511|ubiquitin-dependent protein catabolic process	GO:0005524|ATP binding;GO:0004842|ubiquitin-protein transferase activity	GO:0005680|anaphase-promoting complex	K06688|UBE2C, UBC11; ubiquitin-conjugating enzyme E2 C [EC:2.3.2.23]	map04120|Ubiquitin mediated proteolysis
genefamily5598	Protein.evm.model.utg262.9_TLEUC::evm.model.utg262.9_TLEUC	1-1[-]	gi|795352086|ref|XM_011929149.1|	2948	E:0	PREDICTED: Colobus angolensis palliatus copine I (CPNE1), transcript variant X8, mRNA	gi|795352049|ref|XP_011784531.1|	1121	E:0	PREDICTED: copine-1 isoform X1 [Colobus angolensis palliatus]	CPNE1_HUMAN	1084	E:0	RecName: Full=Copine-1 {ECO:0000305};^Eukaryota; Metazoa; Chordata; Craniata; Vertebrata; Euteleostomi; Mammalia; Eutheria; Euarchontoglires; Primates; Haplorrhini; Catarrhini; Hominidae; Homo	CPNE1_HUMAN	1084	E:0	RecName: Full=Copine-1 {ECO:0000305};^Eukaryota; Metazoa; Chordata; Craniata; Vertebrata; Euteleostomi; Mammalia; Eutheria; Euarchontoglires; Primates; Haplorrhini; Catarrhini; Hominidae; Homo	PF00168.29	C2	C2 domain	ENOG410XPC8	copine family	.	.	.	GO:0071277|cellular response to calcium ion;GO:0046474|glycerophospholipid biosynthetic process;GO:0006629|lipid metabolic process;GO:0043392|negative regulation of DNA binding;GO:0010629|negative regulation of gene expression;GO:1901223|negative regulation of NIK/NF-kappaB signaling;GO:1990138|neuron projection extension;GO:0043312|neutrophil degranulation;GO:0045666|positive regulation of neuro…	GO:0005509|calcium ion binding;GO:0005544|calcium-dependent phospholipid binding;GO:0004175|endopeptidase activity;GO:0051059|NF-kappaB binding;GO:0001786|phosphatidylserine binding;GO:0042803|protein homodimerization activity;GO:0005215|transporter activity	GO:0035577|azurophil granule membrane;GO:0005737|cytoplasm;GO:0005829|cytosol;GO:0070062|extracellular exosome;GO:0016020|membrane;GO:0031965|nuclear membrane;GO:0005654|nucleoplasm;GO:0005634|nucleus;GO:0005886|plasma membrane	.	.
genefamily4398	Protein.evm.model.utg144.18_TLEUC::evm.model.utg144.18_TLEUC	1-1[-]	gi|298359204|ref|NG_021544.1|	577	E:4e-161	Homo sapiens adenosylhomocysteinase pseudogene 5 (AHCYP5) on chromosome 2	gi|92098073|gb|AAI14925.1|	186	E:1e-55	AHCY protein [Homo sapiens]	SAHH_MACFA	186	E:4e-56	RecName: Full=Adenosylhomocysteinase;^Eukaryota; Metazoa; Chordata; Craniata; Vertebrata; Euteleostomi; Mammalia; Eutheria; Euarchontoglires; Primates; Haplorrhini; Catarrhini; Cercopithecidae; Cercopithecinae; Macaca	SAHH_MACFA	186	E:3e-56	RecName: Full=Adenosylhomocysteinase;^Eukaryota; Metazoa; Chordata; Craniata; Vertebrata; Euteleostomi; Mammalia; Eutheria; Euarchontoglires; Primates; Haplorrhini; Catarrhini; Cercopithecidae; Cercopithecinae; Macaca	PF00670.20	AdoHcyase_NAD	S-adenosyl-L-homocysteine hydrolase, NAD binding domain	.	.	.	.	.	GO:0006730|one-carbon metabolic process;GO:0019510|S-adenosylhomocysteine catabolic processGO:0055114|oxidation-reduction process	GO:0004013|adenosylhomocysteinase activity;GO:0051287|NAD bindingGO:0051287|NAD binding	GO:0042470|melanosome	K01251|E3.3.1.1, ahcY; adenosylhomocysteinase [EC:3.3.1.1]	map01100|Metabolic pathways;map00270|Cysteine and methionine metabolism
genefamily5361	Protein.evm.model.utg479.45_TLEUC::evm.model.utg479.45_TLEUC	1-1[-]	gi|724951083|ref|XR_746796.1|	728	E:0	PREDICTED: Rhinopithecus roxellana dnaJ homolog subfamily C member 8 pseudogene (LOC104654176), misc_RNA	gi|426328607|ref|XP_004025343.1|	238	E:1e-76	PREDICTED: dnaJ homolog subfamily C member 8 [Gorilla gorilla gorilla]	DNJC8_HUMAN	239	E:3e-77	RecName: Full=DnaJ homolog subfamily C member 8;^Eukaryota; Metazoa; Chordata; Craniata; Vertebrata; Euteleostomi; Mammalia; Eutheria; Euarchontoglires; Primates; Haplorrhini; Catarrhini; Hominidae; Homo	DNJC8_HUMAN	265	E:2e-87	RecName: Full=DnaJ homolog subfamily C member 8;^Eukaryota; Metazoa; Chordata; Craniata; Vertebrata; Euteleostomi; Mammalia; Eutheria; Euarchontoglires; Primates; Haplorrhini; Catarrhini; Hominidae; Homo	PF00226.30	DnaJ	DnaJ domain	ENOG4110ZJ4	DnaJ (Hsp40) homolog, subfamily C, member 8	.	.	.	GO:0000398|mRNA splicing, via spliceosome	.	GO:0005829|cytosol;GO:0045171|intercellular bridge;GO:0005654|nucleoplasm	K09528|DNAJC8; DnaJ homolog subfamily C member 8	.
genefamily6751	Protein.evm.model.utg461.55_TLEUC::evm.model.utg461.55_TLEUC	1-1[-]	gi|982281442|ref|XM_015430923.1|	575	E:2e-160	PREDICTED: Macaca fascicularis methyltransferase like 7A (METTL7A), transcript variant X2, mRNA	gi|355786096|gb|EHH66279.1|	241	E:1e-77	Methyltransferase-like protein 7A [Macaca fascicularis]	MET7A_HUMAN	225	E:1e-72	RecName: Full=Methyltransferase-like protein 7A;^Eukaryota; Metazoa; Chordata; Craniata; Vertebrata; Euteleostomi; Mammalia; Eutheria; Euarchontoglires; Primates; Haplorrhini; Catarrhini; Hominidae; Homo	MET7A_HUMAN	224	E:1e-72	RecName: Full=Methyltransferase-like protein 7A;^Eukaryota; Metazoa; Chordata; Craniata; Vertebrata; Euteleostomi; Mammalia; Eutheria; Euarchontoglires; Primates; Haplorrhini; Catarrhini; Hominidae; Homo	PF13489.5	Methyltransf_23	Methyltransferase domain	ENOG4111EZC	methyltransferase like 7A	.	.	.	GO:0043312|neutrophil degranulationGO:0008152|metabolic process	GO:0008168|methyltransferase activityGO:0008168|methyltransferase activity	GO:0005783|endoplasmic reticulum;GO:0070062|extracellular exosome;GO:0005576|extracellular region;GO:0005811|lipid droplet;GO:0016020|membrane;GO:1904724|tertiary granule lumen	.	.
genefamily12306	Protein.evm.model.utg35.13_TLEUC::evm.model.utg35.13_TLEUC	1-1[-]	gi|685614190|ref|XM_003917138.2|	3751	E:0	PREDICTED: Papio anubis ataxin 1-like (ATXN1L), mRNA	gi|795190426|ref|XP_011899822.1|	1302	E:0	PREDICTED: ataxin-1-like [Cercocebus atys]	ATX1L_HUMAN	1278	E:0	RecName: Full=Ataxin-1-like;^Eukaryota; Metazoa; Chordata; Craniata; Vertebrata; Euteleostomi; Mammalia; Eutheria; Euarchontoglires; Primates; Haplorrhini; Catarrhini; Hominidae; Homo	ATX1L_HUMAN	1359	E:0	RecName: Full=Ataxin-1-like;^Eukaryota; Metazoa; Chordata; Craniata; Vertebrata; Euteleostomi; Mammalia; Eutheria; Euarchontoglires; Primates; Haplorrhini; Catarrhini; Hominidae; Homo	PF08517.11	AXH	Ataxin-1 and HBP1 module (AXH)	ENOG410XSNX	Ataxin 1	.	.	.	GO:0030198|extracellular matrix organization;GO:0048286|lung alveolus development;GO:0000122|negative regulation of transcription from RNA polymerase II promoter;GO:1902035|positive regulation of hematopoietic stem cell proliferation;GO:0006351|transcription, DNA-templated	GO:0003677|DNA binding;GO:0003723|RNA bindingGO:0003723|RNA binding;GO:0005515|protein binding	GO:0030425|dendrite;GO:0005730|nucleolus;GO:0005654|nucleoplasm;GO:0005634|nucleus	.	.
genefamily474	Protein.evm.model.utg749.8_TLEUC::evm.model.utg749.8_TLEUC	1-1[-]	gi|982263333|ref|XM_015454434.1|	377	E:6e-101	PREDICTED: Macaca fascicularis putative zinc finger protein 705G (LOC102122363), transcript variant X9, mRNA	gi|982263334|ref|XP_015309920.1|	150	E:1e-43	PREDICTED: putative zinc finger protein 705G isoform X3 [Macaca fascicularis]	Z705G_HUMAN	92.4	E:2e-21	RecName: Full=Putative zinc finger protein 705G;^Eukaryota; Metazoa; Chordata; Craniata; Vertebrata; Euteleostomi; Mammalia; Eutheria; Euarchontoglires; Primates; Haplorrhini; Catarrhini; Hominidae; Homo	Z705G_HUMAN	92.4	E:2e-21	RecName: Full=Putative zinc finger protein 705G;^Eukaryota; Metazoa; Chordata; Craniata; Vertebrata; Euteleostomi; Mammalia; Eutheria; Euarchontoglires; Primates; Haplorrhini; Catarrhini; Hominidae; Homo	PF01352.26	KRAB	KRAB box	COG5048	Zinc finger protein	.	.	.	GO:0006355|regulation of transcription, DNA-templated;GO:0006351|transcription, DNA-templatedGO:0006355|regulation of transcription, DNA-templated	GO:0003677|DNA binding;GO:0046872|metal ion bindingGO:0003676|nucleic acid binding	GO:0005634|nucleusGO:0005622|intracellular	.	.
genefamily3765	Protein.evm.model.utg123.30_TLEUC::evm.model.utg123.30_TLEUC	1-1[-]	gi|821034561|ref|XM_003271576.3|	630	E:3e-177	PREDICTED: Nomascus leucogenys cell division cycle 42 (CDC42), transcript variant X1, mRNA	gi|440897857|gb|ELR49467.1|	234	E:2e-76	Cell division control protein 42-like protein, partial [Bos mutus]	CDC42_MACFA	233	E:2e-77	RecName: Full=Cell division control protein 42 homolog;^Eukaryota; Metazoa; Chordata; Craniata; Vertebrata; Euteleostomi; Mammalia; Eutheria; Euarchontoglires; Primates; Haplorrhini; Catarrhini; Cercopithecidae; Cercopithecinae; Macaca	CDC42_MACFA	233	E:1e-77	RecName: Full=Cell division control protein 42 homolog;^Eukaryota; Metazoa; Chordata; Craniata; Vertebrata; Euteleostomi; Mammalia; Eutheria; Euarchontoglires; Primates; Haplorrhini; Catarrhini; Cercopithecidae; Cercopithecinae; Macaca	PF00071.21	Ras	Ras family	.	.	.	.	.	GO:0030154|cell differentiation;GO:0007399|nervous system development;GO:0032467|positive regulation of cytokinesis;GO:1900026|positive regulation of substrate adhesion-dependent cell spreading;GO:0051988|regulation of attachment of spindle microtubules to kinetochore;GO:0051489|regulation of filopodium assembly;GO:0007264|small GTPase mediated signal transduction	GO:0005525|GTP binding;GO:0003924|GTPase activityGO:0003924|GTPase activity;GO:0005525|GTP binding	GO:0005737|cytoplasm;GO:0016020|membrane;GO:0005815|microtubule organizing center;GO:0030496|midbody;GO:0072686|mitotic spindle;GO:0005886|plasma membrane;GO:0051233|spindle midzone	K04393|CDC42; cell division control protein 42	map05100|Bacterial invasion of epithelial cells;map05120|Epithelial cell signaling in Helicobacter pylori infection;map04360|Axon guidance;map05200|Pathways in cancer;map05203|Viral carcinogenesis;map04015|Rap1 signaling pathway;map04520|Adherens junction;map04011|MAPK signaling pathway - yeast;map04010|MAPK signaling pathway;map05205|Proteoglycans in cancer;map04670|Leukocyte transendothelial mi…
genefamily7648	Protein.evm.model.utg1186.28_TLEUC::evm.model.utg1186.28_TLEUC	1-1[-]	gi|164459317|gb|EU342418.1|	440	E:6e-120	Papio ursinus 3beta-hydroxysteroid dehydrogenase/isomerase mRNA, complete cds	gi|189066660|dbj|BAG36207.1|	269	E:7e-87	unnamed protein product [Homo sapiens]	3BHS1_MACMU	269	E:2e-88	RecName: Full=3 beta-hydroxysteroid dehydrogenase/Delta 5-->4-isomerase type 1;^Eukaryota; Metazoa; Chordata; Craniata; Vertebrata; Euteleostomi; Mammalia; Eutheria; Euarchontoglires; Primates; Haplorrhini; Catarrhini; Cercopithecidae; Cercopithecinae; Macaca	3BHS1_MACMU	270	E:1e-88	RecName: Full=3 beta-hydroxysteroid dehydrogenase/Delta 5-->4-isomerase type 1;^Eukaryota; Metazoa; Chordata; Craniata; Vertebrata; Euteleostomi; Mammalia; Eutheria; Euarchontoglires; Primates; Haplorrhini; Catarrhini; Cercopithecidae; Cercopithecinae; Macaca	PF01073.18	3Beta_HSD	3-beta hydroxysteroid dehydrogenase/isomerase family	COG0451	Nad-dependent epimerase dehydratase	.	.	.	GO:0006694|steroid biosynthetic processGO:0006694|steroid biosynthetic process;GO:0055114|oxidation-reduction process	GO:0003854|3-beta-hydroxy-delta5-steroid dehydrogenase activity;GO:0004769|steroid delta-isomerase activityGO:0003854|3-beta-hydroxy-delta5-steroid dehydrogenase activity;GO:0016616|oxidoreductase activity, acting on the CH-OH group of donors, NAD or NADP as acceptor	GO:0005789|endoplasmic reticulum membrane;GO:0016021|integral component of membrane;GO:0031966|mitochondrial membrane	.	.
genefamily4980	Protein.evm.model.utg299.86_TLEUC::evm.model.utg299.86_TLEUC	1-1[-]	gi|987976947|emb|LT160000.1|	457	E:4e-125	Macaca fascicularis complete genome, chromosome chr1	gi|795274901|ref|XP_011812933.1|	174	E:1e-53	PREDICTED: 60S ribosomal protein L10-like [Colobus angolensis palliatus]	RL10_MACFA	99.8	E:1e-25	RecName: Full=60S ribosomal protein L10;^Eukaryota; Metazoa; Chordata; Craniata; Vertebrata; Euteleostomi; Mammalia; Eutheria; Euarchontoglires; Primates; Haplorrhini; Catarrhini; Cercopithecidae; Cercopithecinae; Macaca	RL10_MACFA	99.8	E:1e-25	RecName: Full=60S ribosomal protein L10;^Eukaryota; Metazoa; Chordata; Craniata; Vertebrata; Euteleostomi; Mammalia; Eutheria; Euarchontoglires; Primates; Haplorrhini; Catarrhini; Cercopithecidae; Cercopithecinae; Macaca	PF00252.17	Ribosomal_L16	Ribosomal protein L16p/L10e	.	.	.	.	.	GO:0006412|translationGO:0006412|translation	GO:0003735|structural constituent of ribosomeGO:0003735|structural constituent of ribosome	GO:0005840|ribosomeGO:0005840|ribosome	K02866|RP-L10e, RPL10; large subunit ribosomal protein L10e	map03010|Ribosome
genefamily12977	Protein.evm.model.utg315.37_TLEUC::evm.model.utg315.37_TLEUC	1-1[-]	gi|635098899|ref|XM_007974116.1|	551	E:4e-153	PREDICTED: Chlorocebus sabaeus RNA polymerase II transcription factor SIII subunit A3-like (LOC103222465), mRNA	gi|966931726|ref|XP_014988544.1|	301	E:5e-99	PREDICTED: LOW QUALITY PROTEIN: RNA polymerase II transcription factor SIII subunit A3-like [Macaca mulatta]	ELOA3_HUMAN	276	E:2e-88	RecName: Full=Elongin-A3;^Eukaryota; Metazoa; Chordata; Craniata; Vertebrata; Euteleostomi; Mammalia; Eutheria; Euarchontoglires; Primates; Haplorrhini; Catarrhini; Hominidae; Homo	ELOA3_HUMAN	276	E:5e-88	RecName: Full=Elongin-A3;^Eukaryota; Metazoa; Chordata; Craniata; Vertebrata; Euteleostomi; Mammalia; Eutheria; Euarchontoglires; Primates; Haplorrhini; Catarrhini; Hominidae; Homo	PF06881.10	Elongin_A	RNA polymerase II transcription factor SIII (Elongin) subunit A	ENOG4110PG3	transcription elongation factor b	.	.	.	GO:0006355|regulation of transcription, DNA-templated;GO:0006368|transcription elongation from RNA polymerase II promoter;GO:0006366|transcription from RNA polymerase II promoterGO:0006355|regulation of transcription, DNA-templated	.	GO:0070449|elongin complex;GO:0016021|integral component of membrane;GO:0005654|nucleoplasmGO:0005634|nucleus;GO:0016021|integral component of membrane	K15076|TCEB3, ELOA; transcription elongation factor B, polypeptide 3	.
genefamily1815	Protein.evm.model.utg3880.1_TLEUC::evm.model.utg3880.1_TLEUC	1-1[-]	gi|724928089|ref|XM_010384313.1|	1526	E:0	PREDICTED: Rhinopithecus roxellana tripartite motif-containing protein 51 (LOC104678905), mRNA	gi|795147284|ref|XP_011793848.1|	543	E:0	PREDICTED: tripartite motif-containing protein 51 isoform X1 [Colobus angolensis palliatus]	TRI51_HUMAN	478	E:3e-166	RecName: Full=Tripartite motif-containing protein 51;^Eukaryota; Metazoa; Chordata; Craniata; Vertebrata; Euteleostomi; Mammalia; Eutheria; Euarchontoglires; Primates; Haplorrhini; Catarrhini; Hominidae; Homo	TRI51_HUMAN	512	E:2e-179	RecName: Full=Tripartite motif-containing protein 51;^Eukaryota; Metazoa; Chordata; Craniata; Vertebrata; Euteleostomi; Mammalia; Eutheria; Euarchontoglires; Primates; Haplorrhini; Catarrhini; Hominidae; Homo	PF15227.5	zf-C3HC4_4	zinc finger of C3HC4-type, RING	ENOG4111G04	tripartite motif containing	.	.	.	.	GO:0008270|zinc ion bindingGO:0046872|metal ion binding;GO:0008270|zinc ion binding	GO:0005622|intracellularGO:0005622|intracellular	K12019|TRIM43S; tripartite motif-containing protein 43/48/49/64/77	.
genefamily6194	Protein.evm.model.utg516.8_TLEUC::evm.model.utg516.8_TLEUC	1-1[-]	gi|795379669|ref|XR_001018333.1|	584	E:3e-163	PREDICTED: Cercocebus atys 60S ribosomal protein L5 pseudogene (LOC105595757), misc_RNA	gi|795154952|ref|XP_011795433.1|	244	E:2e-78	PREDICTED: 60S ribosomal protein L5 [Colobus angolensis palliatus]	RL5_MACFA	172	E:3e-51	RecName: Full=60S ribosomal protein L5;^Eukaryota; Metazoa; Chordata; Craniata; Vertebrata; Euteleostomi; Mammalia; Eutheria; Euarchontoglires; Primates; Haplorrhini; Catarrhini; Cercopithecidae; Cercopithecinae; Macaca	RL5_MACFA	181	E:1e-54	RecName: Full=60S ribosomal protein L5;^Eukaryota; Metazoa; Chordata; Craniata; Vertebrata; Euteleostomi; Mammalia; Eutheria; Euarchontoglires; Primates; Haplorrhini; Catarrhini; Cercopithecidae; Cercopithecinae; Macaca	PF17144.3	Ribosomal_L5e	Ribosomal large subunit proteins 60S L5, and 50S L18	.	.	.	.	.	GO:0006412|translationGO:0006412|translation	GO:0008097|5S rRNA binding;GO:0003735|structural constituent of ribosomeGO:0003735|structural constituent of ribosome;GO:0008097|5S rRNA binding	GO:0005737|cytoplasm;GO:0005730|nucleolus;GO:0005840|ribosomeGO:0005622|intracellular;GO:0005840|ribosome	K02932|RP-L5e, RPL5; large subunit ribosomal protein L5e	map03010|Ribosome
genefamily10338	Protein.evm.model.utg52.89_TLEUC::evm.model.utg52.89_TLEUC	1-1[-]	gi|817324737|ref|XM_012477647.1|	444	E:3e-121	PREDICTED: Aotus nancymaae 40S ribosomal protein S24-like (LOC105734721), mRNA	gi|585178904|ref|XP_006741153.1|	189	E:1e-59	PREDICTED: 40S ribosomal protein S24-like [Leptonychotes weddellii]	RS24_TAKRU	182	E:4e-58	RecName: Full=40S ribosomal protein S24;^Eukaryota; Metazoa; Chordata; Craniata; Vertebrata; Euteleostomi; Actinopterygii; Neopterygii; Teleostei; Neoteleostei; Acanthomorphata; Eupercaria; Tetraodontiformes; Tetradontoidea; Tetraodontidae; Takifugu	RS24_TAKRU	182	E:3e-58	RecName: Full=40S ribosomal protein S24;^Eukaryota; Metazoa; Chordata; Craniata; Vertebrata; Euteleostomi; Actinopterygii; Neopterygii; Teleostei; Neoteleostei; Acanthomorphata; Eupercaria; Tetraodontiformes; Tetradontoidea; Tetraodontidae; Takifugu	PF01282.18	Ribosomal_S24e	Ribosomal protein S24e	COG2004	40S ribosomal protein S24	.	.	.	GO:0000462|maturation of SSU-rRNA from tricistronic rRNA transcript (SSU-rRNA, 5.8S rRNA, LSU-rRNA);GO:0006412|translationGO:0006412|translation	GO:0003735|structural constituent of ribosomeGO:0003735|structural constituent of ribosome	GO:0022627|cytosolic small ribosomal subunitGO:0005622|intracellular;GO:0005840|ribosome	.	.
genefamily11399	Protein.evm.model.utg89.65_TLEUC::evm.model.utg89.65_TLEUC	1-1[-]	gi|686707253|ref|XM_009237261.1|	494	E:3e-136	PREDICTED: Pongo abelii copper metabolism (Murr1) domain containing 1 (COMMD1), mRNA	gi|686707254|ref|XP_009235536.1|	194	E:4e-62	PREDICTED: COMM domain-containing protein 1 [Pongo abelii]	COMD1_HUMAN	185	E:9e-59	RecName: Full=COMM domain-containing protein 1;^Eukaryota; Metazoa; Chordata; Craniata; Vertebrata; Euteleostomi; Mammalia; Eutheria; Euarchontoglires; Primates; Haplorrhini; Catarrhini; Hominidae; Homo	COMD1_HUMAN	185	E:4e-59	RecName: Full=COMM domain-containing protein 1;^Eukaryota; Metazoa; Chordata; Craniata; Vertebrata; Euteleostomi; Mammalia; Eutheria; Euarchontoglires; Primates; Haplorrhini; Catarrhini; Hominidae; Homo	PF17221.2	COMMD1_N	COMMD1 N-terminal domain	ENOG4111IWI	Copper metabolism (Murr1) domain containing 1	.	.	.	GO:0055070|copper ion homeostasis;GO:0006893|Golgi to plasma membrane transport;GO:0032088|negative regulation of NF-kappaB transcription factor activity;GO:2000009|negative regulation of protein localization to cell surface;GO:1902306|negative regulation of sodium ion transmembrane transport;GO:0048227|plasma membrane to endosome transport;GO:0031398|positive regulation of protein ubiquitination…	GO:0005507|copper ion binding;GO:0042802|identical protein binding;GO:0070300|phosphatidic acid binding;GO:0005547|phosphatidylinositol-3,4,5-trisphosphate binding;GO:0043325|phosphatidylinositol-3,4-bisphosphate binding;GO:0080025|phosphatidylinositol-3,5-bisphosphate binding;GO:0005546|phosphatidylinositol-4,5-bisphosphate binding;GO:0042803|protein homodimerization activity	GO:0031462|Cul2-RING ubiquitin ligase complex;GO:0005737|cytoplasm;GO:0005829|cytosol;GO:0005769|early endosome;GO:0010008|endosome membrane;GO:0070062|extracellular exosome;GO:0005654|nucleoplasm;GO:0005634|nucleus;GO:0055037|recycling endosome	.	.
genefamily6868	Protein.evm.model.utg1335.12_TLEUC::evm.model.utg1335.12_TLEUC	1-1[-]	gi|724909359|ref|XM_010380698.1|	1487	E:0	PREDICTED: Rhinopithecus roxellana osteoclast associated, immunoglobulin-like receptor (OSCAR), mRNA	gi|635041247|ref|XP_007996165.1|	542	E:0	PREDICTED: osteoclast-associated immunoglobulin-like receptor [Chlorocebus sabaeus]	OSCAR_MOUSE	390	E:3e-135	RecName: Full=Osteoclast-associated immunoglobulin-like receptor;^Eukaryota; Metazoa; Chordata; Craniata; Vertebrata; Euteleostomi; Mammalia; Eutheria; Euarchontoglires; Glires; Rodentia; Myomorpha; Muroidea; Muridae; Murinae; Mus; Mus	OSCAR_MOUSE	390	E:3e-135	RecName: Full=Osteoclast-associated immunoglobulin-like receptor;^Eukaryota; Metazoa; Chordata; Craniata; Vertebrata; Euteleostomi; Mammalia; Eutheria; Euarchontoglires; Glires; Rodentia; Myomorpha; Muroidea; Muridae; Murinae; Mus; Mus	PF13895.5	Ig_2	Immunoglobulin domain	ENOG411142H	immunoglobulin-like receptor	.	.	.	.	.	GO:0070062|extracellular exosome;GO:0016021|integral component of membrane;GO:0005886|plasma membrane	K14377|OSCAR; osteoclast-associated immunoglobulin-like receptor	map04380|Osteoclast differentiation
genefamily2729	Protein.evm.model.utg285.2_TLEUC::evm.model.utg285.2_TLEUC	1-1[-]	gi|724800028|ref|XR_748939.1|	556	E:4e-155	PREDICTED: Rhinopithecus roxellana pregnancy-specific beta-1-glycoprotein 8-like (LOC104669107), misc_RNA	gi|544514350|ref|XP_005590719.1|	207	E:2e-66	PREDICTED: pregnancy-specific beta-1-glycoprotein 2-like [Macaca fascicularis]	PSG11_HUMAN	183	E:4e-56	RecName: Full=Pregnancy-specific beta-1-glycoprotein 11;^Eukaryota; Metazoa; Chordata; Craniata; Vertebrata; Euteleostomi; Mammalia; Eutheria; Euarchontoglires; Primates; Haplorrhini; Catarrhini; Hominidae; Homo	PSG11_HUMAN	183	E:3e-56	RecName: Full=Pregnancy-specific beta-1-glycoprotein 11;^Eukaryota; Metazoa; Chordata; Craniata; Vertebrata; Euteleostomi; Mammalia; Eutheria; Euarchontoglires; Primates; Haplorrhini; Catarrhini; Hominidae; Homo	PF07686.16	V-set	Immunoglobulin V-set domain	ENOG410YTW2	Pregnancy specific beta-1-glycoprotein	.	.	.	GO:0007565|female pregnancy	.	GO:0005576|extracellular region	K06500|PSG; pregnancy specific beta-1-glycoprotein	.
genefamily7983	Protein.evm.model.utg326.117_TLEUC::evm.model.utg326.117_TLEUC	1-1[-]	gi|197107094|gb|AC231932.1|	368	E:2e-98	Homo sapiens FOSMID clone ABC14-1079422C15 from chromosome 11, complete sequence	gi|119580800|gb|EAW60396.1|	203	E:1e-63	suppression of tumorigenicity 13 (colon carcinoma) (Hsp70 interacting protein), isoform CRA_c [Homo sapiens]	F10A1_PONAB	203	E:3e-63	RecName: Full=Hsc70-interacting protein;^Eukaryota; Metazoa; Chordata; Craniata; Vertebrata; Euteleostomi; Mammalia; Eutheria; Euarchontoglires; Primates; Haplorrhini; Catarrhini; Hominidae; Pongo	F10A1_PONAB	203	E:3e-63	RecName: Full=Hsc70-interacting protein;^Eukaryota; Metazoa; Chordata; Craniata; Vertebrata; Euteleostomi; Mammalia; Eutheria; Euarchontoglires; Primates; Haplorrhini; Catarrhini; Hominidae; Pongo	PF13181.5	TPR_8	Tetratricopeptide repeat	ENOG410XR19	suppression of tumorigenicity 13 (colon carcinoma) (Hsp70 interacting protein)	.	.	.	.	GO:0046983|protein dimerization activityGO:0005515|protein binding	GO:0005737|cytoplasm	K09560|ST13; suppressor of tumorigenicity protein 13	.
genefamily8740	Protein.evm.model.utg422.40_TLEUC::evm.model.utg422.40_TLEUC	1-1[-]	gi|158534182|gb|AC198796.3|	721	E:0	MACACA MULATTA BAC clone CH250-326I2 from chromosome 16, complete sequence	gi|355568819|gb|EHH25100.1|	245	E:2e-74	hypothetical protein EGK_08862 [Macaca mulatta]	EF1D_MACFA	166	E:9e-50	RecName: Full=Elongation factor 1-delta;^Eukaryota; Metazoa; Chordata; Craniata; Vertebrata; Euteleostomi; Mammalia; Eutheria; Euarchontoglires; Primates; Haplorrhini; Catarrhini; Cercopithecidae; Cercopithecinae; Macaca	EF1D_MACFA	166	E:1e-49	RecName: Full=Elongation factor 1-delta;^Eukaryota; Metazoa; Chordata; Craniata; Vertebrata; Euteleostomi; Mammalia; Eutheria; Euarchontoglires; Primates; Haplorrhini; Catarrhini; Cercopithecidae; Cercopithecinae; Macaca	PF10587.8	EF-1_beta_acid	Eukaryotic elongation factor 1 beta central acidic region	.	.	.	.	.	GO:0006355|regulation of transcription, DNA-templated;GO:0006351|transcription, DNA-templatedGO:0006414|translational elongation	GO:0003677|DNA binding;GO:0003746|translation elongation factor activityGO:0003746|translation elongation factor activity	GO:0005853|eukaryotic translation elongation factor 1 complex;GO:0005634|nucleus	K15410|EEF1D; elongation factor 1-delta	map05168|Herpes simplex infection
genefamily2864	Protein.evm.model.utg489.11_TLEUC::evm.model.utg489.11_TLEUC	1-1[-]	gi|724962004|ref|XM_010356892.1|	736	E:0	PREDICTED: Rhinopithecus roxellana family with sequence similarity 13, member A (FAM13A), transcript variant X1, mRNA	gi|795106752|ref|XP_011830131.1|	286	E:1e-92	PREDICTED: protein FAM13A-like isoform X1 [Mandrillus leucophaeus]	FA13A_HUMAN	265	E:9e-82	RecName: Full=Protein FAM13A;^Eukaryota; Metazoa; Chordata; Craniata; Vertebrata; Euteleostomi; Mammalia; Eutheria; Euarchontoglires; Primates; Haplorrhini; Catarrhini; Hominidae; Homo	FA13A_HUMAN	265	E:1e-81	RecName: Full=Protein FAM13A;^Eukaryota; Metazoa; Chordata; Craniata; Vertebrata; Euteleostomi; Mammalia; Eutheria; Euarchontoglires; Primates; Haplorrhini; Catarrhini; Hominidae; Homo	PF00620.26	RhoGAP	RhoGAP domain	ENOG410XRR2	rho GTPase activating protein	.	.	.	GO:0051056|regulation of small GTPase mediated signal transduction;GO:0007165|signal transductionGO:0007165|signal transduction	GO:0005096|GTPase activator activity	GO:0005829|cytosol	.	.
genefamily2451	Protein.evm.model.utg46.219_TLEUC::evm.model.utg46.219_TLEUC	1-1[-]	gi|982266754|ref|XM_015455466.1|	472	E:4e-129	PREDICTED: Macaca fascicularis golgin subfamily A member 2-like (LOC102132234), mRNA	gi|795389881|ref|XP_011939994.1|	378	E:1e-124	PREDICTED: LOW QUALITY PROTEIN: golgin subfamily A member 2-like [Cercocebus atys]	GOGA2_HUMAN	270	E:2e-81	RecName: Full=Golgin subfamily A member 2;^Eukaryota; Metazoa; Chordata; Craniata; Vertebrata; Euteleostomi; Mammalia; Eutheria; Euarchontoglires; Primates; Haplorrhini; Catarrhini; Hominidae; Homo	GOGA2_HUMAN	270	E:1e-81	RecName: Full=Golgin subfamily A member 2;^Eukaryota; Metazoa; Chordata; Craniata; Vertebrata; Euteleostomi; Mammalia; Eutheria; Euarchontoglires; Primates; Haplorrhini; Catarrhini; Hominidae; Homo	PF15070.5	GOLGA2L5	Putative golgin subfamily A member 2-like protein 5	ENOG4111MFD	golgin A2	.	.	.	GO:0008356|asymmetric cell division;GO:0007098|centrosome cycle;GO:0048208|COPII vesicle coating;GO:0006888|ER to Golgi vesicle-mediated transport;GO:0090166|Golgi disassembly;GO:0090161|Golgi ribbon formation;GO:0007020|microtubule nucleation;GO:0090307|mitotic spindle assembly;GO:0010507|negative regulation of autophagy;GO:0032091|negative regulation of protein binding;GO:0060050|positive regul…	GO:0045296|cadherin binding;GO:0061676|importin-alpha family protein binding;GO:0008017|microtubule binding;GO:0019901|protein kinase binding;GO:0019905|syntaxin binding	GO:0005801|cis-Golgi network;GO:0033116|endoplasmic reticulum-Golgi intermediate compartment membrane;GO:0030134|COPII-coated ER to Golgi transport vesicle;GO:0005794|Golgi apparatus;GO:0000137|Golgi cis cisterna;GO:0032580|Golgi cisterna membrane;GO:0000139|Golgi membrane;GO:0005874|microtubule;GO:0072686|mitotic spindle;GO:0005634|nucleus;GO:0000922|spindle poleGO:0005794|Golgi apparatus	.	.
genefamily671	Protein.evm.model.utg133.9_TLEUC::evm.model.utg133.9_TLEUC	1-1[-]	gi|724955029|ref|XM_010354281.1|	1995	E:0	PREDICTED: Rhinopithecus roxellana actin, gamma 1 (ACTG1), mRNA	gi|74187644|dbj|BAE36758.1|	769	E:0	unnamed protein product [Mus musculus]	ACTG_XENLA	767	E:0	RecName: Full=Actin, cytoplasmic 2;^Eukaryota; Metazoa; Chordata; Craniata; Vertebrata; Euteleostomi; Amphibia; Batrachia; Anura; Pipoidea; Pipidae; Xenopodinae; Xenopus; Xenopus	ACTG_XENLA	767	E:0	RecName: Full=Actin, cytoplasmic 2;^Eukaryota; Metazoa; Chordata; Craniata; Vertebrata; Euteleostomi; Amphibia; Batrachia; Anura; Pipoidea; Pipidae; Xenopodinae; Xenopus; Xenopus	PF00022.18	Actin	Actin	.	.	.	.	.	.	GO:0005524|ATP binding	GO:0005856|cytoskeleton;GO:0097433|dense body;GO:0005925|focal adhesion;GO:0005886|plasma membrane	K05692|ACTB_G1; actin beta/gamma 1	map04745|Phototransduction - fly;map05100|Bacterial invasion of epithelial cells;map05205|Proteoglycans in cancer;map05164|Influenza A;map04015|Rap1 signaling pathway;map04520|Adherens junction;map04390|Hippo signaling pathway;map04670|Leukocyte transendothelial migration;map04611|Platelet activation;map04921|Oxytocin signaling pathway;map05110|Vibrio cholerae infection;map04145|Phagosome;map0439…
genefamily45	Protein.evm.model.utg11107.2_TLEUC::evm.model.utg11107.2_TLEUC	1-1[-]	gi|724878963|ref|XM_010374509.1|	529	E:9e-147	PREDICTED: Rhinopithecus roxellana 60S ribosomal protein L7a (LOC104671094), mRNA	gi|344249858|gb|EGW05962.1|	58.2	E:2e-15	60S ribosomal protein L7a [Cricetulus griseus]	RL7A_BOVIN	71.6	E:3e-16	RecName: Full=60S ribosomal protein L7a;^Eukaryota; Metazoa; Chordata; Craniata; Vertebrata; Euteleostomi; Mammalia; Eutheria; Laurasiatheria; Cetartiodactyla; Ruminantia; Pecora; Bovidae; Bovinae; Bos	RL7A_MOUSE	74.7	E:6e-16	RecName: Full=60S ribosomal protein L7a;^Eukaryota; Metazoa; Chordata; Craniata; Vertebrata; Euteleostomi; Mammalia; Eutheria; Euarchontoglires; Glires; Rodentia; Myomorpha; Muroidea; Muridae; Murinae; Mus; Mus	.	.	.	COG1358	(ribosomal) protein	.	.	.	GO:0000470|maturation of LSU-rRNA;GO:0006412|translation	GO:0045296|cadherin binding;GO:0003723|RNA binding	GO:0005737|cytoplasm;GO:0022625|cytosolic large ribosomal subunit;GO:0070062|extracellular exosome;GO:0005925|focal adhesion;GO:0016020|membrane;GO:0005730|nucleolus;GO:0005634|nucleus;GO:0042788|polysomal ribosome	K02936|RP-L7Ae, RPL7A; large subunit ribosomal protein L7Ae	map03010|Ribosome
genefamily9470	Protein.evm.model.utg33.160_TLEUC::evm.model.utg33.160_TLEUC	1-1[-]	gi|795106957|ref|XM_011951494.1|	350	E:8e-93	PREDICTED: Colobus angolensis palliatus uncharacterized LOC105518484 (LOC105518484), mRNA	gi|119621237|gb|EAX00832.1|	115	E:1e-30	hCG1642912, partial [Homo sapiens]	RS16_RAT	83.2	E:1e-19	RecName: Full=40S ribosomal protein S16;^Eukaryota; Metazoa; Chordata; Craniata; Vertebrata; Euteleostomi; Mammalia; Eutheria; Euarchontoglires; Glires; Rodentia; Myomorpha; Muroidea; Muridae; Murinae; Rattus	RS16_RAT	83.6	E:1e-19	RecName: Full=40S ribosomal protein S16;^Eukaryota; Metazoa; Chordata; Craniata; Vertebrata; Euteleostomi; Mammalia; Eutheria; Euarchontoglires; Glires; Rodentia; Myomorpha; Muroidea; Muridae; Murinae; Rattus	.	.	.	COG0103	30S ribosomal protein S9	.	.	.	GO:0097421|liver regeneration;GO:0000462|maturation of SSU-rRNA from tricistronic rRNA transcript (SSU-rRNA, 5.8S rRNA, LSU-rRNA);GO:0006412|translation	GO:0003723|RNA binding;GO:0003735|structural constituent of ribosome	GO:0022627|cytosolic small ribosomal subunit;GO:0015935|small ribosomal subunit	K02960|RP-S16e, RPS16; small subunit ribosomal protein S16e	map03010|Ribosome
genefamily2447	Protein.evm.model.utg180.1_TLEUC::evm.model.utg180.1_TLEUC	1-1[-]	gi|158262775|gb|AC211297.2|	272	E:2e-69	Macaca mulatta BAC CH250-399J21 (Children's Hospital Oakland Research Institute Rhesus macaque Adult Male BAC Library) complete sequence	gi|966953111|ref|XP_014998355.1|	128	E:1e-35	PREDICTED: ubiquitin-conjugating enzyme E2 Q2-like, partial [Macaca mulatta]	UB2Q2_MOUSE	101	E:1e-24	RecName: Full=Ubiquitin-conjugating enzyme E2 Q2;^Eukaryota; Metazoa; Chordata; Craniata; Vertebrata; Euteleostomi; Mammalia; Eutheria; Euarchontoglires; Glires; Rodentia; Myomorpha; Muroidea; Muridae; Murinae; Mus; Mus	UB2Q2_MOUSE	102	E:4e-25	RecName: Full=Ubiquitin-conjugating enzyme E2 Q2;^Eukaryota; Metazoa; Chordata; Craniata; Vertebrata; Euteleostomi; Mammalia; Eutheria; Euarchontoglires; Glires; Rodentia; Myomorpha; Muroidea; Muridae; Murinae; Mus; Mus	.	.	.	ENOG410XRET	ubiquitin-conjugating enzyme	.	.	.	GO:0070936|protein K48-linked ubiquitination	GO:0005524|ATP binding;GO:0061631|ubiquitin conjugating enzyme activity;GO:0004842|ubiquitin-protein transferase activity	GO:0005737|cytoplasm	K10582|UBE2Q; ubiquitin-conjugating enzyme E2 Q [EC:2.3.2.23]	map04120|Ubiquitin mediated proteolysis
genefamily9039	Protein.evm.model.utg745.33_TLEUC::evm.model.utg745.33_TLEUC	1-1[-]	gi|821033240|ref|XR_180194.2|	531	E:3e-147	PREDICTED: Nomascus leucogenys S-phase kinase-associated protein 1-like (LOC100579378), misc_RNA	gi|426371904|ref|XP_004052879.1|	183	E:5e-56	PREDICTED: S-phase kinase-associated protein 1-like [Gorilla gorilla gorilla]	SKP1_XENLA	124	E:5e-35	RecName: Full=S-phase kinase-associated protein 1;^Eukaryota; Metazoa; Chordata; Craniata; Vertebrata; Euteleostomi; Amphibia; Batrachia; Anura; Pipoidea; Pipidae; Xenopodinae; Xenopus; Xenopus	SKP1_XENLA	124	E:6e-35	RecName: Full=S-phase kinase-associated protein 1;^Eukaryota; Metazoa; Chordata; Craniata; Vertebrata; Euteleostomi; Amphibia; Batrachia; Anura; Pipoidea; Pipidae; Xenopodinae; Xenopus; Xenopus	PF03931.14	Skp1_POZ	Skp1 family, tetramerisation domain	.	.	.	.	.	GO:0016567|protein ubiquitination;GO:0006511|ubiquitin-dependent protein catabolic processGO:0006511|ubiquitin-dependent protein catabolic process	.	GO:0031467|Cul7-RING ubiquitin ligase complex;GO:0019005|SCF ubiquitin ligase complex	K03094|SKP1, CBF3D; S-phase kinase-associated protein 1	map04141|Protein processing in endoplasmic reticulum;map04310|Wnt signaling pathway;map04350|TGF-beta signaling pathway;map04110|Cell cycle;map04111|Cell cycle - yeast;map04114|Oocyte meiosis;map04120|Ubiquitin mediated proteolysis;map04710|Circadian rhythm;map05168|Herpes simplex infection
genefamily5880	Protein.evm.model.utg448.65_TLEUC::evm.model.utg448.65_TLEUC	1-1[-]	gi|987976947|emb|LT160000.1|	475	E:1e-130	Macaca fascicularis complete genome, chromosome chr1	gi|237768376|emb|CAQ55951.1|	140	E:3e-40	aldo-keto reductase family 1, member D1 [Homo sapiens]	AK1D1_HUMAN	140	E:4e-40	RecName: Full=3-oxo-5-beta-steroid 4-dehydrogenase;^Eukaryota; Metazoa; Chordata; Craniata; Vertebrata; Euteleostomi; Mammalia; Eutheria; Euarchontoglires; Primates; Haplorrhini; Catarrhini; Hominidae; Homo	AK1D1_HUMAN	140	E:3e-40	RecName: Full=3-oxo-5-beta-steroid 4-dehydrogenase;^Eukaryota; Metazoa; Chordata; Craniata; Vertebrata; Euteleostomi; Mammalia; Eutheria; Euarchontoglires; Primates; Haplorrhini; Catarrhini; Hominidae; Homo	.	.	.	COG0656	reductase	.	.	.	GO:0008209|androgen metabolic process;GO:0006699|bile acid biosynthetic process;GO:0030573|bile acid catabolic process;GO:0008207|C21-steroid hormone metabolic process;GO:0006707|cholesterol catabolic process;GO:0007586|digestion;GO:0055114|oxidation-reduction process	GO:0004033|aldo-keto reductase (NADP) activity;GO:0047787|delta4-3-oxosteroid 5beta-reductase activity;GO:0005496|steroid binding	GO:0005829|cytosol;GO:0070062|extracellular exosome	K00251|AKR1D1; 3-oxo-5-beta-steroid 4-dehydrogenase [EC:1.3.1.3]	map01100|Metabolic pathways;map00120|Primary bile acid biosynthesis;map00140|Steroid hormone biosynthesis
genefamily7127	Protein.evm.model.utg807.3_TLEUC::evm.model.utg807.3_TLEUC	1-1[-]	gi|724927289|ref|XM_010384038.1|	2627	E:0	PREDICTED: Rhinopithecus roxellana spermatogenesis-associated protein 31D1-like (LOC104678700), partial mRNA	gi|724927290|ref|XP_010382340.1|	965	E:0	PREDICTED: LOW QUALITY PROTEIN: spermatogenesis-associated protein 31D1-like, partial [Rhinopithecus roxellana]	S31D1_HUMAN	793	E:0	RecName: Full=Spermatogenesis-associated protein 31D1;^Eukaryota; Metazoa; Chordata; Craniata; Vertebrata; Euteleostomi; Mammalia; Eutheria; Euarchontoglires; Primates; Haplorrhini; Catarrhini; Hominidae; Homo	S31D1_HUMAN	791	E:0	RecName: Full=Spermatogenesis-associated protein 31D1;^Eukaryota; Metazoa; Chordata; Craniata; Vertebrata; Euteleostomi; Mammalia; Eutheria; Euarchontoglires; Primates; Haplorrhini; Catarrhini; Hominidae; Homo	PF14650.5	FAM75	FAM75 family	ENOG41117FY	sub-family D, member	.	.	.	GO:0030154|cell differentiation;GO:0007283|spermatogenesis	.	GO:0016021|integral component of membrane	.	.
genefamily8811	Protein.evm.model.utg1039.51_TLEUC::evm.model.utg1039.51_TLEUC	1-1[-]	gi|724932800|ref|XM_010385214.1|	721	E:0	PREDICTED: Rhinopithecus roxellana von Hippel-Lindau binding protein 1 (VBP1), transcript variant X1, mRNA	gi|90085541|dbj|BAE91511.1|	269	E:5e-90	unnamed protein product [Macaca fascicularis]	PFD3_PONAB	268	E:9e-91	RecName: Full=Prefoldin subunit 3;^Eukaryota; Metazoa; Chordata; Craniata; Vertebrata; Euteleostomi; Mammalia; Eutheria; Euarchontoglires; Primates; Haplorrhini; Catarrhini; Hominidae; Pongo	PFD3_PONAB	268	E:9e-91	RecName: Full=Prefoldin subunit 3;^Eukaryota; Metazoa; Chordata; Craniata; Vertebrata; Euteleostomi; Mammalia; Eutheria; Euarchontoglires; Primates; Haplorrhini; Catarrhini; Hominidae; Pongo	PF02996.16	Prefoldin	Prefoldin subunit	ENOG410XRZ8	Prefoldin, subunit	.	.	.	GO:0006457|protein folding	.	GO:0005829|cytosol;GO:0005634|nucleus;GO:0016272|prefoldin complex	.	.
genefamily11740	Protein.evm.model.utg1674.2_TLEUC::evm.model.utg1674.2_TLEUC	1-1[-]	gi|987976947|emb|LT160000.1|	213	E:9e-52	Macaca fascicularis complete genome, chromosome chr1	gi|625185635|ref|XP_007606998.1|	77.4	E:4e-16	PREDICTED: profilin-1 [Cricetulus griseus]	PROF1_RAT	73.9	E:3e-16	RecName: Full=Profilin-1;^Eukaryota; Metazoa; Chordata; Craniata; Vertebrata; Euteleostomi; Mammalia; Eutheria; Euarchontoglires; Glires; Rodentia; Myomorpha; Muroidea; Muridae; Murinae; Rattus	PROF1_RAT	73.9	E:2e-16	RecName: Full=Profilin-1;^Eukaryota; Metazoa; Chordata; Craniata; Vertebrata; Euteleostomi; Mammalia; Eutheria; Euarchontoglires; Glires; Rodentia; Myomorpha; Muroidea; Muridae; Murinae; Rattus	.	.	.	ENOG41126PD	Binds to actin and affects the structure of the cytoskeleton. At high concentrations, profilin prevents the polymerization of actin, whereas it enhances it at low concentrations (By	.	.	.	GO:0008154|actin polymerization or depolymerization;GO:0071363|cellular response to growth factor stimulus;GO:0001843|neural tube closure;GO:0051054|positive regulation of DNA metabolic process;GO:0051496|positive regulation of stress fiber assembly;GO:0045944|positive regulation of transcription from RNA polymerase II promoter;GO:0050434|positive regulation of viral transcription;GO:0030833|regu…	GO:0003779|actin binding;GO:0005546|phosphatidylinositol-4,5-bisphosphate binding;GO:0005102|receptor binding;GO:0017048|Rho GTPase binding	GO:0005737|cytoplasm;GO:0005856|cytoskeleton;GO:0005615|extracellular space;GO:0043005|neuron projection;GO:0005634|nucleus;GO:0045202|synapse	K05759|PFN; profilin	map05132|Salmonella infection;map04015|Rap1 signaling pathway;map05131|Shigellosis;map04810|Regulation of actin cytoskeleton
genefamily4534	Protein.evm.model.utg242.84_TLEUC::evm.model.utg242.84_TLEUC	1-1[-]	gi|820990639|ref|XR_001115947.1|	388	E:2e-104	PREDICTED: Nomascus leucogenys heterogeneous nuclear ribonucleoprotein A1 pseudogene (LOC100607274), misc_RNA	gi|620970677|ref|XP_007659907.1|	137	E:2e-38	PREDICTED: heterogeneous nuclear ribonucleoprotein A1, partial [Ornithorhynchus anatinus]	ROA1_PANTR	137	E:4e-38	RecName: Full=Heterogeneous nuclear ribonucleoprotein A1;^Eukaryota; Metazoa; Chordata; Craniata; Vertebrata; Euteleostomi; Mammalia; Eutheria; Euarchontoglires; Primates; Haplorrhini; Catarrhini; Hominidae; Pan	ROA1_PANTR	137	E:3e-38	RecName: Full=Heterogeneous nuclear ribonucleoprotein A1;^Eukaryota; Metazoa; Chordata; Craniata; Vertebrata; Euteleostomi; Mammalia; Eutheria; Euarchontoglires; Primates; Haplorrhini; Catarrhini; Hominidae; Pan	.	.	.	COG0724	Rna-binding protein	.	.	.	GO:1903936|cellular response to sodium arsenite;GO:0006397|mRNA processing;GO:0051028|mRNA transport;GO:0008380|RNA splicing	GO:0003723|RNA binding	GO:0005737|cytoplasm;GO:0030529|intracellular ribonucleoprotein complex;GO:0005634|nucleus;GO:0005681|spliceosomal complex	K12741|HNRNPA1_3; heterogeneous nuclear ribonucleoprotein A1/A3	map03040|Spliceosome
genefamily3993	Protein.evm.model.utg433.17_TLEUC::evm.model.utg433.17_TLEUC	1-1[-]	gi|224494594|ref|NG_010951.1|	324	E:5e-85	Homo sapiens ribosomal protein L19 pseudogene 17 (RPL19P17) on chromosome 12	gi|725555003|ref|XP_010331586.1|	82	E:3e-17	PREDICTED: 60S ribosomal protein L19 [Saimiri boliviensis boliviensis]	RL19_RAT	80.1	E:5e-18	RecName: Full=60S ribosomal protein L19;^Eukaryota; Metazoa; Chordata; Craniata; Vertebrata; Euteleostomi; Mammalia; Eutheria; Euarchontoglires; Glires; Rodentia; Myomorpha; Muroidea; Muridae; Murinae; Rattus	RL19_RAT	80.1	E:5e-18	RecName: Full=60S ribosomal protein L19;^Eukaryota; Metazoa; Chordata; Craniata; Vertebrata; Euteleostomi; Mammalia; Eutheria; Euarchontoglires; Glires; Rodentia; Myomorpha; Muroidea; Muridae; Murinae; Rattus	.	.	.	COG2147	ribosomal protein L19	.	.	.	GO:0097421|liver regeneration;GO:0006412|translation	GO:1990932|5.8S rRNA binding;GO:0070180|large ribosomal subunit rRNA binding;GO:0003735|structural constituent of ribosome	GO:0022625|cytosolic large ribosomal subunit;GO:0005925|focal adhesion;GO:0016020|membrane	K02885|RP-L19e, RPL19; large subunit ribosomal protein L19e	map03010|Ribosome
genefamily4648	Protein.evm.model.utg1951.18_TLEUC::evm.model.utg1951.18_TLEUC	1-1[-]	gi|795154430|ref|XM_011939934.1|	1537	E:0	PREDICTED: Colobus angolensis palliatus heterogeneous nuclear ribonucleoprotein C-like 1 (LOC105510255), mRNA	gi|795154431|ref|XP_011795324.1|	533	E:0	PREDICTED: heterogeneous nuclear ribonucleoprotein C-like 1 [Colobus angolensis palliatus]	HNRC1_HUMAN	409	E:8e-142	RecName: Full=Heterogeneous nuclear ribonucleoprotein C-like 1;^Eukaryota; Metazoa; Chordata; Craniata; Vertebrata; Euteleostomi; Mammalia; Eutheria; Euarchontoglires; Primates; Haplorrhini; Catarrhini; Hominidae; Homo	HNRC1_HUMAN	431	E:1e-150	RecName: Full=Heterogeneous nuclear ribonucleoprotein C-like 1;^Eukaryota; Metazoa; Chordata; Craniata; Vertebrata; Euteleostomi; Mammalia; Eutheria; Euarchontoglires; Primates; Haplorrhini; Catarrhini; Hominidae; Homo	PF13893.5	RRM_5	RNA recognition motif. (a.k.a. RRM, RBD, or RNP domain)	COG0724	Rna-binding protein	.	.	.	.	GO:0003723|RNA bindingGO:0003676|nucleic acid binding	GO:0030529|intracellular ribonucleoprotein complex;GO:0005634|nucleus	.	.
genefamily7371	Protein.evm.model.utg5955.1_TLEUC::evm.model.utg5955.1_TLEUC	1-1[-]	gi|724883942|ref|XM_010375466.1|	411	E:5e-111	PREDICTED: Rhinopithecus roxellana uncharacterized LOC104671836 (LOC104671836), partial mRNA	gi|724883943|ref|XP_010373768.1|	159	E:2e-44	PREDICTED: LOW QUALITY PROTEIN: uncharacterized protein LOC104671836, partial [Rhinopithecus roxellana]	H2BFM_HUMAN	82	E:2e-18	RecName: Full=Histone H2B type F-M;^Eukaryota; Metazoa; Chordata; Craniata; Vertebrata; Euteleostomi; Mammalia; Eutheria; Euarchontoglires; Primates; Haplorrhini; Catarrhini; Hominidae; Homo	H2BFM_HUMAN	81.6	E:2e-18	RecName: Full=Histone H2B type F-M;^Eukaryota; Metazoa; Chordata; Craniata; Vertebrata; Euteleostomi; Mammalia; Eutheria; Euarchontoglires; Primates; Haplorrhini; Catarrhini; Hominidae; Homo	.	.	.	ENOG4111NV5	Core component of nucleosome. Nucleosomes wrap and compact DNA into chromatin, limiting DNA accessibility to the cellular machineries which require DNA as a template. Histones thereby play a central role in transcription regulation, DNA repair, DNA replication and chromosomal stability. DNA accessibility is regulated via a complex set of post-translational modifications of histones, also called h…	.	.	.	GO:0006334|nucleosome assembly	GO:0003677|DNA binding;GO:0046982|protein heterodimerization activity	GO:0000786|nucleosome;GO:0005634|nucleus	K11252|H2B; histone H2B	map05322|Systemic lupus erythematosus;map05203|Viral carcinogenesis;map05034|Alcoholism
genefamily2903	Protein.evm.model.utg33.42_TLEUC::evm.model.utg33.42_TLEUC	1-1[-]	gi|724862973|ref|XM_010371222.1|	2712	E:0	PREDICTED: Rhinopithecus roxellana nuclear receptor binding protein 1 (NRBP1), mRNA	gi|426335097|ref|XP_004029070.1|	875	E:0	PREDICTED: nuclear receptor-binding protein [Gorilla gorilla gorilla]	NRBP_MACFA	874	E:0	RecName: Full=Nuclear receptor-binding protein;^Eukaryota; Metazoa; Chordata; Craniata; Vertebrata; Euteleostomi; Mammalia; Eutheria; Euarchontoglires; Primates; Haplorrhini; Catarrhini; Cercopithecidae; Cercopithecinae; Macaca	NRBP_MACFA	992	E:0	RecName: Full=Nuclear receptor-binding protein;^Eukaryota; Metazoa; Chordata; Craniata; Vertebrata; Euteleostomi; Mammalia; Eutheria; Euarchontoglires; Primates; Haplorrhini; Catarrhini; Cercopithecidae; Cercopithecinae; Macaca	PF00069.24	Pkinase	Protein kinase domain	.	.	.	.	.	GO:0006888|ER to Golgi vesicle-mediated transport;GO:0006468|protein phosphorylationGO:0006468|protein phosphorylation	GO:0042803|protein homodimerization activityGO:0004672|protein kinase activity;GO:0005524|ATP binding	GO:0005938|cell cortex;GO:0012505|endomembrane system;GO:0030027|lamellipodium;GO:0016020|membrane;GO:0048471|perinuclear region of cytoplasm	K08875|NRBP; nuclear receptor-binding protein	.
genefamily10196	Protein.evm.model.utg320.34_TLEUC::evm.model.utg320.34_TLEUC	1-1[-]	gi|795188851|ref|XM_011990783.1|	460	E:3e-126	PREDICTED: Mandrillus leucophaeus PEST proteolytic signal containing nuclear protein (PCNP), transcript variant X5, mRNA	gi|795188854|ref|XP_011846174.1|	103	E:3e-26	PREDICTED: PEST proteolytic signal-containing nuclear protein isoform X6 [Mandrillus leucophaeus]	PCNP_HUMAN	73.6	E:6e-16	RecName: Full=PEST proteolytic signal-containing nuclear protein;^Eukaryota; Metazoa; Chordata; Craniata; Vertebrata; Euteleostomi; Mammalia; Eutheria; Euarchontoglires; Primates; Haplorrhini; Catarrhini; Hominidae; Homo	PCNP_BOVIN	120	E:1e-33	RecName: Full=PEST proteolytic signal-containing nuclear protein;^Eukaryota; Metazoa; Chordata; Craniata; Vertebrata; Euteleostomi; Mammalia; Eutheria; Laurasiatheria; Cetartiodactyla; Ruminantia; Pecora; Bovidae; Bovinae; Bos	PF15473.5	PCNP	PEST, proteolytic signal-containing nuclear protein family	ENOG4111S9J	PEST proteolytic signal containing nuclear protein	.	.	.	GO:0007049|cell cycle;GO:0043161|proteasome-mediated ubiquitin-dependent protein catabolic process;GO:0016567|protein ubiquitinationGO:0016567|protein ubiquitination	.	GO:0016604|nuclear body	.	.
genefamily6539	Protein.evm.model.utg1666.7_TLEUC::evm.model.utg1666.7_TLEUC	1-1[-]	gi|982273546|ref|XM_015457650.1|	396	E:7e-107	PREDICTED: Macaca fascicularis eukaryotic translation initiation factor 2 subunit beta (EIF2S2), transcript variant X2, mRNA	gi|77747996|gb|AAI07589.1|	90.1	E:1e-21	EIF2S2 protein, partial [Homo sapiens]	IF2B_PONAB	90.9	E:7e-22	RecName: Full=Eukaryotic translation initiation factor 2 subunit 2;^Eukaryota; Metazoa; Chordata; Craniata; Vertebrata; Euteleostomi; Mammalia; Eutheria; Euarchontoglires; Primates; Haplorrhini; Catarrhini; Hominidae; Pongo	IF2B_HUMAN	122	E:2e-33	RecName: Full=Eukaryotic translation initiation factor 2 subunit 2;^Eukaryota; Metazoa; Chordata; Craniata; Vertebrata; Euteleostomi; Mammalia; Eutheria; Euarchontoglires; Primates; Haplorrhini; Catarrhini; Hominidae; Homo	.	.	.	COG1601	translation Initiation Factor	.	.	.	GO:0001701|in utero embryonic development;GO:0002176|male germ cell proliferation;GO:0008584|male gonad development;GO:0006413|translational initiation;GO:0055085|transmembrane transport	GO:0046872|metal ion binding;GO:0003723|RNA binding;GO:0008135|translation factor activity, RNA binding;GO:0003743|translation initiation factor activity	GO:0005737|cytoplasm;GO:0005829|cytosol;GO:0005850|eukaryotic translation initiation factor 2 complex	K03238|EIF2S2; translation initiation factor 2 subunit 2	map03013|RNA transport
genefamily672	Protein.evm.model.utg158.44_TLEUC::evm.model.utg158.44_TLEUC	1-1[-]	gi|987976947|emb|LT160000.1|	909	E:0	Macaca fascicularis complete genome, chromosome chr1	gi|635015447|ref|XP_008006053.1|	315	E:2e-103	PREDICTED: actin, cytoplasmic 2-like [Chlorocebus sabaeus]	ACT5_XENLA	314	E:1e-103	RecName: Full=Actin, cytoplasmic type 5;^Eukaryota; Metazoa; Chordata; Craniata; Vertebrata; Euteleostomi; Amphibia; Batrachia; Anura; Pipoidea; Pipidae; Xenopodinae; Xenopus; Xenopus	ACTB_RABIT	314	E:7e-104	RecName: Full=Actin, cytoplasmic 1;^Eukaryota; Metazoa; Chordata; Craniata; Vertebrata; Euteleostomi; Mammalia; Eutheria; Euarchontoglires; Glires; Lagomorpha; Leporidae; Oryctolagus	PF00022.18	Actin	Actin	.	.	.	.	.	.	GO:0005524|ATP binding	GO:0005856|cytoskeleton;GO:0005829|cytosol;GO:0097433|dense body;GO:0005925|focal adhesion;GO:0005886|plasma membrane	K05692|ACTB_G1; actin beta/gamma 1	map04745|Phototransduction - fly;map05100|Bacterial invasion of epithelial cells;map05205|Proteoglycans in cancer;map05164|Influenza A;map04015|Rap1 signaling pathway;map04520|Adherens junction;map04390|Hippo signaling pathway;map04670|Leukocyte transendothelial migration;map04611|Platelet activation;map04921|Oxytocin signaling pathway;map05110|Vibrio cholerae infection;map04145|Phagosome;map0439…
genefamily10543	Protein.evm.model.utg123.22_TLEUC::evm.model.utg123.22_TLEUC	1-1[-]	gi|28269710|gb|AC105289.4|	3153	E:0	Homo sapiens BAC clone RP11-629A7 from 4, complete sequence	gi|795192755|ref|XP_011802752.1|	178	E:2e-44	PREDICTED: cytoplasmic polyadenylation element-binding protein 2 [Colobus angolensis palliatus]	CPEB2_HUMAN	57.8	E:3e-07	RecName: Full=Cytoplasmic polyadenylation element-binding protein 2;^Eukaryota; Metazoa; Chordata; Craniata; Vertebrata; Euteleostomi; Mammalia; Eutheria; Euarchontoglires; Primates; Haplorrhini; Catarrhini; Hominidae; Homo	CPEB2_HUMAN	125	E:1e-28	RecName: Full=Cytoplasmic polyadenylation element-binding protein 2;^Eukaryota; Metazoa; Chordata; Craniata; Vertebrata; Euteleostomi; Mammalia; Eutheria; Euarchontoglires; Primates; Haplorrhini; Catarrhini; Hominidae; Homo	.	.	.	ENOG410Y1XZ	Cytoplasmic polyadenylation element binding protein	.	.	.	GO:0071243|cellular response to arsenic-containing substance;GO:0071456|cellular response to hypoxia;GO:0032869|cellular response to insulin stimulus;GO:0034599|cellular response to oxidative stress;GO:2000766|negative regulation of cytoplasmic translation;GO:1900248|negative regulation of cytoplasmic translational elongation;GO:0034260|negative regulation of GTPase activity	GO:0005095|GTPase inhibitor activity;GO:0035925|mRNA 3'-UTR AU-rich region binding;GO:0003730|mRNA 3'-UTR binding;GO:0043023|ribosomal large subunit binding;GO:0043024|ribosomal small subunit binding;GO:0043022|ribosome binding;GO:0003723|RNA binding;GO:0008135|translation factor activity, RNA binding;GO:0000900|translation repressor activity, nucleic acid binding	GO:0005737|cytoplasm;GO:1990124|messenger ribonucleoprotein complex;GO:0043005|neuron projection;GO:0005634|nucleus;GO:0045202|synapse	K02602|CPEB, ORB; cytoplasmic polyadenylation element-binding protein	map04114|Oocyte meiosis;map04320|Dorso-ventral axis formation;map04914|Progesterone-mediated oocyte maturation
genefamily8471	Protein.evm.model.utg64.1_TLEUC::evm.model.utg64.1_TLEUC	1-1[-]	gi|724970985|ref|XM_010359514.1|	2263	E:0	PREDICTED: Rhinopithecus roxellana putative exonuclease GOR-like protein (LOC104659436), mRNA	gi|724970986|ref|XP_010357816.1|	1068	E:0	PREDICTED: putative exonuclease GOR-like protein [Rhinopithecus roxellana]	GOR_HUMAN	896	E:0	RecName: Full=Putative exonuclease GOR;^Eukaryota; Metazoa; Chordata; Craniata; Vertebrata; Euteleostomi; Mammalia; Eutheria; Euarchontoglires; Primates; Haplorrhini; Catarrhini; Hominidae; Homo	GOR_HUMAN	946	E:0	RecName: Full=Putative exonuclease GOR;^Eukaryota; Metazoa; Chordata; Craniata; Vertebrata; Euteleostomi; Mammalia; Eutheria; Euarchontoglires; Primates; Haplorrhini; Catarrhini; Hominidae; Homo	PF15870.4	EloA-BP1	ElonginA binding-protein 1	COG0847	DNA polymerase iii	.	.	.	.	GO:0004527|exonuclease activity;GO:0003676|nucleic acid binding	GO:0005737|cytoplasm;GO:0005634|nucleus	.	.
genefamily11340	Protein.evm.model.utg539.11_TLEUC::evm.model.utg539.11_TLEUC	1-1[-]	gi|685583083|ref|XR_636734.1|	843	E:0	PREDICTED: Papio anubis ralA-binding protein 1 pseudogene (LOC101022872), misc_RNA	gi|74209677|dbj|BAE23576.1|	158	E:3e-46	unnamed protein product [Mus musculus]	RBP1_HUMAN	155	E:1e-42	RecName: Full=RalA-binding protein 1;^Eukaryota; Metazoa; Chordata; Craniata; Vertebrata; Euteleostomi; Mammalia; Eutheria; Euarchontoglires; Primates; Haplorrhini; Catarrhini; Hominidae; Homo	RBP1_HUMAN	168	E:2e-47	RecName: Full=RalA-binding protein 1;^Eukaryota; Metazoa; Chordata; Craniata; Vertebrata; Euteleostomi; Mammalia; Eutheria; Euarchontoglires; Primates; Haplorrhini; Catarrhini; Hominidae; Homo	.	.	.	ENOG410XRJ9	GTPase activator activity	.	.	.	GO:0006935|chemotaxis;GO:0006897|endocytosis;GO:0043547|positive regulation of GTPase activity;GO:0043087|regulation of GTPase activity;GO:0051056|regulation of small GTPase mediated signal transduction;GO:0007165|signal transduction;GO:0007264|small GTPase mediated signal transduction;GO:0055085|transmembrane transport;GO:0006810|transport	GO:0016887|ATPase activity;GO:0043492|ATPase activity, coupled to movement of substances;GO:0005096|GTPase activator activity;GO:0048365|Rac GTPase binding;GO:0017160|Ral GTPase binding;GO:0022857|transmembrane transporter activity	GO:0005829|cytosol;GO:0016020|membrane	K08773|RALBP1; RalA-binding protein 1	map05212|Pancreatic cancer;map04014|Ras signaling pathway;map05200|Pathways in cancer
genefamily5489	Protein.evm.model.utg263.139_TLEUC::evm.model.utg263.139_TLEUC	1-1[-]	gi|795153664|ref|XM_011939768.1|	4433	E:0	PREDICTED: Colobus angolensis palliatus uncharacterized LOC105510136 (LOC105510136), partial mRNA	gi|589953310|ref|XP_006989295.1|	2258	E:0	PREDICTED: uncharacterized protein LOC102911737 [Peromyscus maniculatus bairdii]	PCDG9_PANTR	1520	E:0	RecName: Full=Protocadherin gamma-A9;^Eukaryota; Metazoa; Chordata; Craniata; Vertebrata; Euteleostomi; Mammalia; Eutheria; Euarchontoglires; Primates; Haplorrhini; Catarrhini; Hominidae; Pan	PCDG9_PANTR	1577	E:0	RecName: Full=Protocadherin gamma-A9;^Eukaryota; Metazoa; Chordata; Craniata; Vertebrata; Euteleostomi; Mammalia; Eutheria; Euarchontoglires; Primates; Haplorrhini; Catarrhini; Hominidae; Pan	PF08266.11	Cadherin_2	Cadherin-like	.	.	.	.	.	GO:0007155|cell adhesion;GO:0007267|cell-cell signaling;GO:0007156|homophilic cell adhesion via plasma membrane adhesion molecules;GO:0007399|nervous system developmentGO:0007156|homophilic cell adhesion via plasma membrane adhesion molecules	GO:0005509|calcium ion bindingGO:0005509|calcium ion binding	GO:0005887|integral component of plasma membraneGO:0016020|membrane	K16495|PCDHGA; protocadherin gamma subfamily A	.
genefamily7129	Protein.evm.model.utg168.34_TLEUC::evm.model.utg168.34_TLEUC	1-1[-]	gi|795201782|ref|XM_011948662.1|	2907	E:0	PREDICTED: Colobus angolensis palliatus spermatogenesis-associated protein 31E1-like (LOC105516453), mRNA	gi|795201783|ref|XP_011804052.1|	1048	E:0	PREDICTED: spermatogenesis-associated protein 31E1-like [Colobus angolensis palliatus]	S31E1_HUMAN	939	E:0	RecName: Full=Spermatogenesis-associated protein 31E1;^Eukaryota; Metazoa; Chordata; Craniata; Vertebrata; Euteleostomi; Mammalia; Eutheria; Euarchontoglires; Primates; Haplorrhini; Catarrhini; Hominidae; Homo	S31E1_HUMAN	961	E:0	RecName: Full=Spermatogenesis-associated protein 31E1;^Eukaryota; Metazoa; Chordata; Craniata; Vertebrata; Euteleostomi; Mammalia; Eutheria; Euarchontoglires; Primates; Haplorrhini; Catarrhini; Hominidae; Homo	PF14650.5	FAM75	FAM75 family	ENOG4111EH8	May play a role in spermatogenesis (By similarity)	.	.	.	GO:0030154|cell differentiation;GO:0007283|spermatogenesis	.	GO:0016021|integral component of membrane	.	.
genefamily9481	Protein.evm.model.utg4252.3_TLEUC::evm.model.utg4252.3_TLEUC	1-1[-]	gi|224494131|ref|NG_010262.1|	448	E:2e-122	Homo sapiens ribosomal protein S6 pseudogene 26 (RPS6P26) on chromosome X	gi|148684174|gb|EDL16121.1|	169	E:8e-51	mCG122585 [Mus musculus]	RS6_RAT	160	E:2e-48	RecName: Full=40S ribosomal protein S6;^Eukaryota; Metazoa; Chordata; Craniata; Vertebrata; Euteleostomi; Mammalia; Eutheria; Euarchontoglires; Glires; Rodentia; Myomorpha; Muroidea; Muridae; Murinae; Rattus	RS6_RAT	160	E:1e-48	RecName: Full=40S ribosomal protein S6;^Eukaryota; Metazoa; Chordata; Craniata; Vertebrata; Euteleostomi; Mammalia; Eutheria; Euarchontoglires; Glires; Rodentia; Myomorpha; Muroidea; Muridae; Murinae; Rattus	.	.	.	COG2125	40s ribosomal protein s6	.	.	.	GO:0071361|cellular response to ethanol;GO:0042593|glucose homeostasis;GO:1903347|negative regulation of bicellular tight junction assembly;GO:0032868|response to insulin;GO:0000028|ribosomal small subunit assembly;GO:0006364|rRNA processing;GO:0006412|translation	GO:0003729|mRNA binding;GO:0003735|structural constituent of ribosome	GO:0022627|cytosolic small ribosomal subunit	K02991|RP-S6e, RPS6; small subunit ribosomal protein S6e	map04066|HIF-1 signaling pathway;map04150|mTOR signaling pathway;map04151|PI3K-Akt signaling pathway;map05205|Proteoglycans in cancer;map04910|Insulin signaling pathway;map03010|Ribosome
genefamily4041	Protein.evm.model.utg1256.6_TLEUC::evm.model.utg1256.6_TLEUC	1-1[-]	gi|685618817|ref|XM_009198572.1|	560	E:7e-156	PREDICTED: Papio anubis phosphatidylinositol-binding clathrin assembly protein-like (LOC103880965), transcript variant X3, mRNA	gi|967507963|ref|XP_014984063.1|	414	E:4e-144	PREDICTED: prefoldin subunit 3 isoform X2 [Macaca mulatta]	PICAL_RAT	274	E:4e-86	RecName: Full=Phosphatidylinositol-binding clathrin assembly protein;^Eukaryota; Metazoa; Chordata; Craniata; Vertebrata; Euteleostomi; Mammalia; Eutheria; Euarchontoglires; Glires; Rodentia; Myomorpha; Muroidea; Muridae; Murinae; Rattus	PICAL_RAT	273	E:4e-86	RecName: Full=Phosphatidylinositol-binding clathrin assembly protein;^Eukaryota; Metazoa; Chordata; Craniata; Vertebrata; Euteleostomi; Mammalia; Eutheria; Euarchontoglires; Glires; Rodentia; Myomorpha; Muroidea; Muridae; Murinae; Rattus	PF07651.15	ANTH	ANTH domain	.	.	.	.	.	GO:0007409|axonogenesis;GO:0035459|cargo loading into vesicle;GO:0008283|cell proliferation;GO:0048268|clathrin coat assembly;GO:0072583|clathrin-dependent endocytosis;GO:0048813|dendrite morphogenesis;GO:0055072|iron ion homeostasis;GO:0098711|iron ion import across plasma membrane;GO:0010629|negative regulation of gene expression;GO:1902963|negative regulation of metalloendopeptidase activity i…	GO:0005545|1-phosphatidylinositol binding;GO:0035615|clathrin adaptor activity;GO:0030276|clathrin binding;GO:0042802|identical protein binding;GO:0017124|SH3 domain bindingGO:0005543|phospholipid binding	GO:0005905|clathrin-coated pit;GO:0030136|clathrin-coated vesicle;GO:0005768|endosome;GO:0005794|Golgi apparatus;GO:0097418|neurofibrillary tangle;GO:0043025|neuronal cell body;GO:0005634|nucleus;GO:0005886|plasma membrane;GO:0014069|postsynaptic density of dendrite;GO:0045211|postsynaptic membrane;GO:0042734|presynaptic membrane;GO:0045202|synapse;GO:0008021|synaptic vesicle;GO:0031982|vesicle	.	.
genefamily5722	Protein.evm.model.utg820.5_TLEUC::evm.model.utg820.5_TLEUC	1-1[-]	gi|724873440|ref|XM_010373351.1|	1884	E:0	PREDICTED: Rhinopithecus roxellana heat shock transcription factor, Y-linked-like (LOC104670160), mRNA	gi|795249956|ref|XP_011810062.1|	677	E:0	PREDICTED: heat shock transcription factor, Y-linked-like [Colobus angolensis palliatus]	HSFX3_HUMAN	542	E:0	RecName: Full=Heat shock transcription factor, X-linked member 3;^Eukaryota; Metazoa; Chordata; Craniata; Vertebrata; Euteleostomi; Mammalia; Eutheria; Euarchontoglires; Primates; Haplorrhini; Catarrhini; Hominidae; Homo	HSFX3_HUMAN	577	E:0	RecName: Full=Heat shock transcription factor, X-linked member 3;^Eukaryota; Metazoa; Chordata; Craniata; Vertebrata; Euteleostomi; Mammalia; Eutheria; Euarchontoglires; Primates; Haplorrhini; Catarrhini; Hominidae; Homo	PF00447.16	HSF_DNA-bind	HSF-type DNA-binding	.	.	.	.	.	GO:0006355|regulation of transcription, DNA-templated	GO:0043565|sequence-specific DNA binding;GO:0003700|transcription factor activity, sequence-specific DNA bindingGO:0003700|transcription factor activity, sequence-specific DNA binding;GO:0043565|sequence-specific DNA binding	GO:0005634|nucleusGO:0005634|nucleus	.	.
genefamily9607	Protein.evm.model.utg84.107_TLEUC::evm.model.utg84.107_TLEUC	1-1[-]	gi|189187988|gb|EU626004.1|	795	E:0	Chlorocebus sabaeus tumor necrosis factor precursor (TNFA) gene, complete sequence	gi|6094492|sp|O77510.1|TNFA_PAPHU	286	E:1e-95	RecName: Full=Tumor necrosis factor; AltName: Full=Cachectin; AltName: Full=TNF-alpha; AltName: Full=Tumor necrosis factor ligand superfamily member 2; Short=TNF-a; Contains: RecName: Full=Tumor necrosis factor, membrane form; AltName: Full=N-terminal fragment; Short=NTF; Contains: RecName: Full=Intracellular domain 1; Short=ICD1; Contains: RecName: Full=Intracellular domain 2; Short=ICD2; Contai…	TNFA_PAPHU	286	E:4e-97	RecName: Full=Tumor necrosis factor;^Eukaryota; Metazoa; Chordata; Craniata; Vertebrata; Euteleostomi; Mammalia; Eutheria; Euarchontoglires; Primates; Haplorrhini; Catarrhini; Cercopithecidae; Cercopithecinae; Papio	TNFA_PAPHU	286	E:4e-97	RecName: Full=Tumor necrosis factor;^Eukaryota; Metazoa; Chordata; Craniata; Vertebrata; Euteleostomi; Mammalia; Eutheria; Euarchontoglires; Primates; Haplorrhini; Catarrhini; Cercopithecidae; Cercopithecinae; Papio	PF00229.17	TNF	TNF(Tumour Necrosis Factor) family	.	.	.	.	.	GO:0006955|immune response;GO:0097527|necroptotic signaling pathway;GO:0043242|negative regulation of protein complex disassembly;GO:0043065|positive regulation of apoptotic process;GO:0043507|positive regulation of JUN kinase activity;GO:0043406|positive regulation of MAP kinase activity;GO:0051092|positive regulation of NF-kappaB transcription factor activity;GO:0043243|positive regulation of p…	GO:0005125|cytokine activity;GO:0005164|tumor necrosis factor receptor bindingGO:0005164|tumor necrosis factor receptor binding	GO:0005615|extracellular space;GO:0016021|integral component of membrane;GO:0005886|plasma membraneGO:0016020|membrane	.	.
genefamily10377	Protein.evm.model.utg653.11_TLEUC::evm.model.utg653.11_TLEUC	1-1[-]	gi|795145216|ref|XM_011981939.1|	1426	E:0	PREDICTED: Mandrillus leucophaeus neuroblastoma breakpoint family member 6-like (LOC105541074), mRNA	gi|795145217|ref|XP_011837329.1|	700	E:0	PREDICTED: LOW QUALITY PROTEIN: neuroblastoma breakpoint family member 6-like [Mandrillus leucophaeus]	NBPF6_HUMAN	516	E:3e-173	RecName: Full=Neuroblastoma breakpoint family member 6;^Eukaryota; Metazoa; Chordata; Craniata; Vertebrata; Euteleostomi; Mammalia; Eutheria; Euarchontoglires; Primates; Haplorrhini; Catarrhini; Hominidae; Homo	NBPF4_HUMAN	548	E:0	RecName: Full=Neuroblastoma breakpoint family member 4;^Eukaryota; Metazoa; Chordata; Craniata; Vertebrata; Euteleostomi; Mammalia; Eutheria; Euarchontoglires; Primates; Haplorrhini; Catarrhini; Hominidae; Homo	PF06758.12	DUF1220	Repeat of unknown function (DUF1220)	ENOG4111C3E	Neuroblastoma breakpoint family member	.	.	.	.	.	GO:0005737|cytoplasm	.	.
genefamily2457	Protein.evm.model.utg842.22_TLEUC::evm.model.utg842.22_TLEUC	1-1[-]	gi|982325611|ref|XM_005595787.2|	1323	E:0	PREDICTED: Macaca fascicularis putative golgin subfamily A member 6-like protein 4 (LOC102122160), transcript variant X3, mRNA	gi|982259462|ref|XP_015308824.1|	262	E:3e-77	PREDICTED: putative golgin subfamily A member 6-like protein 3 [Macaca fascicularis]	GG6L3_HUMAN	201	E:4e-56	RecName: Full=Putative golgin subfamily A member 6-like protein 3;^Eukaryota; Metazoa; Chordata; Craniata; Vertebrata; Euteleostomi; Mammalia; Eutheria; Euarchontoglires; Primates; Haplorrhini; Catarrhini; Hominidae; Homo	GG6LS_HUMAN	236	E:6e-68	RecName: Full=Putative golgin subfamily A member 6-like protein 19;^Eukaryota; Metazoa; Chordata; Craniata; Vertebrata; Euteleostomi; Mammalia; Eutheria; Euarchontoglires; Primates; Haplorrhini; Catarrhini; Hominidae; Homo	PF15070.5	GOLGA2L5	Putative golgin subfamily A member 2-like protein 5	ENOG410ZIE4	NA	.	.	.	.	.	GO:0005794|Golgi apparatusGO:0005794|Golgi apparatus	.	.
genefamily10144	Protein.evm.model.utg5779.2_TLEUC::evm.model.utg5779.2_TLEUC	1-1[-]	gi|685619070|ref|XM_003918564.2|	1703	E:0	PREDICTED: Papio anubis factor VIII intron 22 protein (LOC101026575), mRNA	gi|332260616|ref|XP_003279380.1|	255	E:3e-78	PREDICTED: factor VIII intron 22 protein [Nomascus leucogenys]	F8I2_HUMAN	254	E:1e-79	RecName: Full=Factor VIII intron 22 protein;^Eukaryota; Metazoa; Chordata; Craniata; Vertebrata; Euteleostomi; Mammalia; Eutheria; Euarchontoglires; Primates; Haplorrhini; Catarrhini; Hominidae; Homo	F8I2_HUMAN	318	E:2e-104	RecName: Full=Factor VIII intron 22 protein;^Eukaryota; Metazoa; Chordata; Craniata; Vertebrata; Euteleostomi; Mammalia; Eutheria; Euarchontoglires; Primates; Haplorrhini; Catarrhini; Hominidae; Homo	PF14938.5	SNAP	Soluble NSF attachment protein, SNAP	ENOG410XSGC	coagulation factor VIII-associated	.	.	.	.	.	GO:0005634|nucleus	.	.
genefamily4134	Protein.evm.model.utg64.75_TLEUC::evm.model.utg64.75_TLEUC	1-1[-]	gi|325120945|ref|NG_028172.1|	379	E:9e-102	Homo sapiens destrin (actin depolymerizing factor) pseudogene 3 (DSTNP3) on chromosome 8	gi|157829918|pdb|1AK6|A	99.8	E:3e-24	Chain A, Destrin, Nmr, Minimized Average Structure	DEST_RAT	97.4	E:6e-25	RecName: Full=Destrin;^Eukaryota; Metazoa; Chordata; Craniata; Vertebrata; Euteleostomi; Mammalia; Eutheria; Euarchontoglires; Glires; Rodentia; Myomorpha; Muroidea; Muridae; Murinae; Rattus	DEST_RAT	97.8	E:3e-25	RecName: Full=Destrin;^Eukaryota; Metazoa; Chordata; Craniata; Vertebrata; Euteleostomi; Mammalia; Eutheria; Euarchontoglires; Glires; Rodentia; Myomorpha; Muroidea; Muridae; Murinae; Rattus	.	.	.	ENOG41122P5	actin-depolymerizing factor	.	.	.	GO:0030042|actin filament depolymerization;GO:0051014|actin filament severing;GO:0030836|positive regulation of actin filament depolymerization	GO:0051015|actin filament binding	GO:0015629|actin cytoskeleton	K10363|DSTN; destrin (actin-depolymerizing factor)	.
genefamily9461	Protein.evm.model.utg391.47_TLEUC::evm.model.utg391.47_TLEUC	1-1[-]	gi|795150417|ref|XM_011939094.1|	793	E:0	PREDICTED: Colobus angolensis palliatus glutathione peroxidase 1 (GPX1), mRNA	gi|795150418|ref|XP_011794484.1|	304	E:8e-103	PREDICTED: LOW QUALITY PROTEIN: glutathione peroxidase 1 [Colobus angolensis palliatus]	GPX1_MACFU	298	E:1e-101	RecName: Full=Glutathione peroxidase 1;^Eukaryota; Metazoa; Chordata; Craniata; Vertebrata; Euteleostomi; Mammalia; Eutheria; Euarchontoglires; Primates; Haplorrhini; Catarrhini; Cercopithecidae; Cercopithecinae; Macaca	GPX1_MACFU	319	E:4e-110	RecName: Full=Glutathione peroxidase 1;^Eukaryota; Metazoa; Chordata; Craniata; Vertebrata; Euteleostomi; Mammalia; Eutheria; Euarchontoglires; Primates; Haplorrhini; Catarrhini; Cercopithecidae; Cercopithecinae; Macaca	PF00255.18	GSHPx	Glutathione peroxidase	.	.	.	.	.	GO:0006979|response to oxidative stressGO:0006979|response to oxidative stress;GO:0055114|oxidation-reduction process	GO:0004602|glutathione peroxidase activityGO:0004602|glutathione peroxidase activity	GO:0005737|cytoplasm	.	.
genefamily11713	Protein.evm.model.utg1823.2_TLEUC::evm.model.utg1823.2_TLEUC	1-1[-]	gi|724826635|ref|XM_010363750.1|	904	E:0	PREDICTED: Rhinopithecus roxellana TERF1 (TRF1)-interacting nuclear factor 2 (TINF2), transcript variant X1, mRNA	gi|795328421|ref|XP_011826378.1|	305	E:2e-100	PREDICTED: TERF1-interacting nuclear factor 2 isoform X2 [Mandrillus leucophaeus]	TINF2_HUMAN	291	E:1e-95	RecName: Full=TERF1-interacting nuclear factor 2;^Eukaryota; Metazoa; Chordata; Craniata; Vertebrata; Euteleostomi; Mammalia; Eutheria; Euarchontoglires; Primates; Haplorrhini; Catarrhini; Hominidae; Homo	TINF2_HUMAN	324	E:1e-108	RecName: Full=TERF1-interacting nuclear factor 2;^Eukaryota; Metazoa; Chordata; Craniata; Vertebrata; Euteleostomi; Mammalia; Eutheria; Euarchontoglires; Primates; Haplorrhini; Catarrhini; Hominidae; Homo	.	.	.	ENOG410Z499	TERF1 (TRF1)-interacting nuclear factor 2	.	.	.	GO:0050680|negative regulation of epithelial cell proliferation;GO:0010836|negative regulation of protein ADP-ribosylation;GO:0032211|negative regulation of telomere maintenance via telomerase;GO:0070198|protein localization to chromosome, telomeric region;GO:1904356|regulation of telomere maintenance via telomere lengthening;GO:0032202|telomere assembly;GO:0016233|telomere capping	GO:0042162|telomeric DNA binding	GO:0000781|chromosome, telomeric region;GO:0016604|nuclear body;GO:0000784|nuclear chromosome, telomeric region;GO:0016363|nuclear matrix;GO:0000783|nuclear telomere cap complex;GO:0005654|nucleoplasm;GO:0010370|perinucleolar chromocenter;GO:0070187|shelterin complex	K11112|TINF2, TIN2; TERF1-interacting nuclear factor 2	.
genefamily6480	Protein.evm.model.utg169.43_TLEUC::evm.model.utg169.43_TLEUC	1-1[-]	gi|795110469|ref|XM_011956517.1|	363	E:1e-96	PREDICTED: Colobus angolensis palliatus ribosomal protein S3A (RPS3A), transcript variant X1, mRNA	gi|556773926|ref|XP_005982108.1|	168	E:2e-49	PREDICTED: 40S ribosomal protein S3a-like isoform X2 [Pantholops hodgsonii]	RS3A_OPHHA	115	E:4e-30	RecName: Full=40S ribosomal protein S3a {ECO:0000255|HAMAP-Rule:MF_03122};^Eukaryota; Metazoa; Chordata; Craniata; Vertebrata; Euteleostomi; Lepidosauria; Squamata; Bifurcata; Unidentata; Episquamata; Toxicofera; Serpentes; Colubroidea; Elapidae; Elapinae; Ophiophagus	RS3A_OPHHA	116	E:2e-30	RecName: Full=40S ribosomal protein S3a {ECO:0000255|HAMAP-Rule:MF_03122};^Eukaryota; Metazoa; Chordata; Craniata; Vertebrata; Euteleostomi; Lepidosauria; Squamata; Bifurcata; Unidentata; Episquamata; Toxicofera; Serpentes; Colubroidea; Elapidae; Elapinae; Ophiophagus	PF01015.17	Ribosomal_S3Ae	Ribosomal S3Ae family	.	.	.	.	.	GO:0006412|translationGO:0006412|translation	GO:0003735|structural constituent of ribosomeGO:0003735|structural constituent of ribosome	GO:0005840|ribosomeGO:0005840|ribosome	.	.
genefamily9986	Protein.evm.model.utg1796.9_TLEUC::evm.model.utg1796.9_TLEUC	1-1[-]	gi|725608318|ref|XM_003944336.2|	318	E:3e-83	PREDICTED: Saimiri boliviensis boliviensis chloride intracellular channel 1 (CLIC1), transcript variant X2, mRNA	gi|895845|emb|CAA61020.1|	253	E:2e-82	p64 CLCP [Homo sapiens]	CLIC1_HUMAN	253	E:1e-83	RecName: Full=Chloride intracellular channel protein 1;^Eukaryota; Metazoa; Chordata; Craniata; Vertebrata; Euteleostomi; Mammalia; Eutheria; Euarchontoglires; Primates; Haplorrhini; Catarrhini; Hominidae; Homo	CLIC1_HUMAN	253	E:1e-83	RecName: Full=Chloride intracellular channel protein 1;^Eukaryota; Metazoa; Chordata; Craniata; Vertebrata; Euteleostomi; Mammalia; Eutheria; Euarchontoglires; Primates; Haplorrhini; Catarrhini; Hominidae; Homo	.	.	.	ENOG410ZZZX	chloride intracellular channel 1	.	.	.	GO:0006821|chloride transport;GO:0070527|platelet aggregation;GO:0045669|positive regulation of osteoblast differentiation;GO:0051726|regulation of cell cycle;GO:0051881|regulation of mitochondrial membrane potential;GO:0007165|signal transduction	GO:0045296|cadherin binding;GO:0005254|chloride channel activity;GO:0005244|voltage-gated ion channel activity	GO:0072562|blood microparticle;GO:0005903|brush border;GO:0034707|chloride channel complex;GO:0005737|cytoplasm;GO:0070062|extracellular exosome;GO:0005615|extracellular space;GO:0016020|membrane;GO:0005739|mitochondrion;GO:0005635|nuclear envelope;GO:0031965|nuclear membrane;GO:0005634|nucleus;GO:0048471|perinuclear region of cytoplasm;GO:0005886|plasma membrane;GO:0031982|vesicle	K05021|CLIC1; chloride intracellular channel protein 1	.
genefamily3241	Protein.evm.model.utg2300.16_TLEUC::evm.model.utg2300.16_TLEUC	1-1[-]	gi|730043765|gb|KM455568.1|	459	E:2e-125	Homo sapiens immunoglobulin kappa chain variable region (IGKV6-21) gene, IGKV6-21-*02 allele, partial cds	gi|355751612|gb|EHH55867.1|	135	E:1e-37	hypothetical protein EGM_05153, partial [Macaca fascicularis]	KV621_HUMAN	135	E:6e-39	RecName: Full=Immunoglobulin kappa variable 6-21 {ECO:0000303|PubMed:11549845, ECO:0000303|Ref.3};^Eukaryota; Metazoa; Chordata; Craniata; Vertebrata; Euteleostomi; Mammalia; Eutheria; Euarchontoglires; Primates; Haplorrhini; Catarrhini; Hominidae; Homo	KVD21_HUMAN	167	E:1e-51	RecName: Full=Immunoglobulin kappa variable 6D-21 {ECO:0000303|PubMed:11549845, ECO:0000303|Ref.3};^Eukaryota; Metazoa; Chordata; Craniata; Vertebrata; Euteleostomi; Mammalia; Eutheria; Euarchontoglires; Primates; Haplorrhini; Catarrhini; Hominidae; Homo	PF07686.16	V-set	Immunoglobulin V-set domain	.	.	.	.	.	GO:0002250|adaptive immune response;GO:0006955|immune response;GO:0002377|immunoglobulin production	GO:0003823|antigen binding	GO:0005615|extracellular space;GO:0005886|plasma membrane	.	.
genefamily8298	Protein.evm.model.utg1666.10_TLEUC::evm.model.utg1666.10_TLEUC	1-1[-]	gi|724897689|ref|XM_010378098.1|	2121	E:0	PREDICTED: Rhinopithecus roxellana WD repeat domain 89 (WDR89), mRNA	gi|685554436|ref|XP_009209974.1|	806	E:0	PREDICTED: WD repeat-containing protein 89 isoform X1 [Papio anubis]	WDR89_PONAB	786	E:0	RecName: Full=WD repeat-containing protein 89;^Eukaryota; Metazoa; Chordata; Craniata; Vertebrata; Euteleostomi; Mammalia; Eutheria; Euarchontoglires; Primates; Haplorrhini; Catarrhini; Hominidae; Pongo	WDR89_PONAB	786	E:0	RecName: Full=WD repeat-containing protein 89;^Eukaryota; Metazoa; Chordata; Craniata; Vertebrata; Euteleostomi; Mammalia; Eutheria; Euarchontoglires; Primates; Haplorrhini; Catarrhini; Hominidae; Pongo	PF00400.31	WD40	WD domain, G-beta repeat	ENOG410ZUMD	WD repeat domain 89	.	.	.	.	GO:0005515|protein binding	.	.	.
genefamily1488	Protein.evm.model.utg1953.6_TLEUC::evm.model.utg1953.6_TLEUC	1-1[-]	gi|16974640|gb|AF355110.1|	621	E:2e-174	Papio hamadryas clone PHA63K1 beta-tubulin 4Q (TUBB4Q) pseudogene, partial sequence	gi|795266493|ref|XP_011856688.1|	164	E:9e-50	PREDICTED: tubulin beta-8 chain-like [Mandrillus leucophaeus]	TBB8_PAPHA	166	E:2e-48	RecName: Full=Tubulin beta-8 chain;^Eukaryota; Metazoa; Chordata; Craniata; Vertebrata; Euteleostomi; Mammalia; Eutheria; Euarchontoglires; Primates; Haplorrhini; Catarrhini; Cercopithecidae; Cercopithecinae; Papio	TBB_LYTPI	161	E:2e-49	RecName: Full=Tubulin beta chain;^Eukaryota; Metazoa; Echinodermata; Eleutherozoa; Echinozoa; Echinoidea; Euechinoidea; Echinacea; Temnopleuroida; Toxopneustidae; Lytechinus	PF03953.16	Tubulin_C	Tubulin C-terminal domain	.	.	.	.	.	GO:0007017|microtubule-based process	GO:0005525|GTP binding;GO:0005200|structural constituent of cytoskeleton	GO:0005737|cytoplasm;GO:0005874|microtubule	.	.
genefamily1831	Protein.evm.model.utg229.108_TLEUC::evm.model.utg229.108_TLEUC	1-1[-]	gi|987976948|emb|LT160001.1|	974	E:0	Macaca fascicularis complete genome, chromosome chr2	gi|724887287|ref|XP_010374223.1|	213	E:2e-65	PREDICTED: ret finger protein-like 3 isoform X2 [Rhinopithecus roxellana]	RFPL2_HUMAN	212	E:2e-65	RecName: Full=Ret finger protein-like 2;^Eukaryota; Metazoa; Chordata; Craniata; Vertebrata; Euteleostomi; Mammalia; Eutheria; Euarchontoglires; Primates; Haplorrhini; Catarrhini; Hominidae; Homo	RFPL2_HUMAN	213	E:1e-65	RecName: Full=Ret finger protein-like 2;^Eukaryota; Metazoa; Chordata; Craniata; Vertebrata; Euteleostomi; Mammalia; Eutheria; Euarchontoglires; Primates; Haplorrhini; Catarrhini; Hominidae; Homo	PF15227.5	zf-C3HC4_4	zinc finger of C3HC4-type, RING	ENOG4111G04	tripartite motif containing	.	.	.	.	GO:0046872|metal ion binding	.	.	.
genefamily3258	Protein.evm.model.utg965.19_TLEUC::evm.model.utg965.19_TLEUC	1-1[-]	gi|982271444|ref|XM_015456984.1|	466	E:7e-128	PREDICTED: Macaca fascicularis immunoglobulin lambda like polypeptide 5 (IGLL5), mRNA	gi|323404611|gb|ADX62855.1|	202	E:4e-63	immunoglobulin lambda light chain [Macaca mulatta]	IGLC6_HUMAN	187	E:8e-61	RecName: Full=Immunoglobulin lambda constant 6 {ECO:0000303|PubMed:11872955, ECO:0000303|Ref.5};^Eukaryota; Metazoa; Chordata; Craniata; Vertebrata; Euteleostomi; Mammalia; Eutheria; Euarchontoglires; Primates; Haplorrhini; Catarrhini; Hominidae; Homo	IGLC6_HUMAN	187	E:7e-61	RecName: Full=Immunoglobulin lambda constant 6 {ECO:0000303|PubMed:11872955, ECO:0000303|Ref.5};^Eukaryota; Metazoa; Chordata; Craniata; Vertebrata; Euteleostomi; Mammalia; Eutheria; Euarchontoglires; Primates; Haplorrhini; Catarrhini; Hominidae; Homo	PF07654.14	C1-set	Immunoglobulin C1-set domain	.	.	.	.	.	GO:0050853|B cell receptor signaling pathway;GO:0006956|complement activation;GO:0006958|complement activation, classical pathway;GO:0042742|defense response to bacterium;GO:0038095|Fc-epsilon receptor signaling pathway;GO:0038096|Fc-gamma receptor signaling pathway involved in phagocytosis;GO:0045087|innate immune response;GO:0050900|leukocyte migration;GO:0006911|phagocytosis, engulfment;GO:000…	GO:0003823|antigen binding;GO:0034987|immunoglobulin receptor binding;GO:0004252|serine-type endopeptidase activity	GO:0072562|blood microparticle;GO:0009897|external side of plasma membrane;GO:0005576|extracellular region;GO:0005615|extracellular space;GO:0042571|immunoglobulin complex, circulating;GO:0005886|plasma membrane	.	.
genefamily5920	Protein.evm.model.utg330.1_TLEUC::evm.model.utg330.1_TLEUC	1-1[-]	gi|685618922|ref|XM_009198609.1|	1092	E:0	PREDICTED: Papio anubis protein FRG2-like-2 (LOC101025036), mRNA	gi|685618923|ref|XP_009196873.1|	333	E:4e-111	PREDICTED: LOW QUALITY PROTEIN: protein FRG2-like-2 [Papio anubis]	FRG2C_HUMAN	285	E:1e-93	RecName: Full=Protein FRG2-like-2;^Eukaryota; Metazoa; Chordata; Craniata; Vertebrata; Euteleostomi; Mammalia; Eutheria; Euarchontoglires; Primates; Haplorrhini; Catarrhini; Hominidae; Homo	FRG2C_HUMAN	349	E:5e-119	RecName: Full=Protein FRG2-like-2;^Eukaryota; Metazoa; Chordata; Craniata; Vertebrata; Euteleostomi; Mammalia; Eutheria; Euarchontoglires; Primates; Haplorrhini; Catarrhini; Hominidae; Homo	PF15315.5	FRG2	Facioscapulohumeral muscular dystrophy candidate 2	ENOG4111DM4	NA	.	.	.	.	.	GO:0005634|nucleus	.	.
genefamily5379	Protein.evm.model.utg144.11_TLEUC::evm.model.utg144.11_TLEUC	1-1[-]	gi|795466944|ref|XM_012034807.1|	270	E:9e-69	PREDICTED: Cercocebus atys DnaJ (Hsp40) homolog, subfamily C, member 17 (DNAJC17), transcript variant X1, mRNA	gi|686747304|ref|XP_009248002.1|	121	E:2e-30	PREDICTED: LOW QUALITY PROTEIN: dnaJ homolog subfamily C member 17 [Pongo abelii]	DJC17_HUMAN	108	E:2e-27	RecName: Full=DnaJ homolog subfamily C member 17;^Eukaryota; Metazoa; Chordata; Craniata; Vertebrata; Euteleostomi; Mammalia; Eutheria; Euarchontoglires; Primates; Haplorrhini; Catarrhini; Hominidae; Homo	DJC17_BOVIN	108	E:3e-27	RecName: Full=DnaJ homolog subfamily C member 17;^Eukaryota; Metazoa; Chordata; Craniata; Vertebrata; Euteleostomi; Mammalia; Eutheria; Laurasiatheria; Cetartiodactyla; Ruminantia; Pecora; Bovidae; Bovinae; Bos	.	.	.	COG2214	DNAj domain protein	.	.	.	GO:0000122|negative regulation of transcription from RNA polymerase II promoter;GO:1901998|toxin transport;GO:0006351|transcription, DNA-templated	GO:0003723|RNA binding	GO:0005737|cytoplasm;GO:0005634|nucleus	K09537|DNAJC17; DnaJ homolog subfamily C member 17	.
[truncated: 63 more rows]
