# Supplementary material for: The reference genome and transcriptome of the limestone langur, Trachypithecus leucocephalus, reveal expansion of genes related to alkali tolerance
Source: BMC Biol. 2021 Apr 8;19:67. doi: 10.1186/s12915-021-00998-2 (PMC8034193; doi:10.1186/s12915-021-00998-2)
Supplement: Supplementary file 20 — Additional file 20: Table S15. The annotation of contracted gene families in the genome of T. leucocephalus. [file 12915_2021_998_MOESM20_ESM.xlsx]

## Sheet: Supplementary table 15
Additional file 20: Table S15: The annotation of contracted gene families in the genome of T. leucocephalus.
Family_ID	Prot_ID	Prot_Coords	NT_TopHit	NT_Score	NT_Evalue	NT_Description	NR_TopHit	NR_Score	NR_Evalue	NR_Description	BLASTX_Sprot_TopHit	BLASTX_Score	BLASTX_Evalue	BLASTX_Description	BLASTP_Sprot_TopHit	BLASTP_Score	BLASTP_Evalue	BLASTP_Description	PFAM_TopHit	PFAM_Name	PFAM_Description	eggNOG_TopHit	eggNOG_Description	SignalP	TmHMM	RNAMMER	GO_biological_process	GO_molecular_function	GO_cellular_component	KO	Map
genefamily1552	Protein.rna24382_PPANI::rna24382_PPANI	1-1[-]	gi|397499795|ref|XM_003820576.1|	1762	E:0	PREDICTED: Pan paniscus olfactory receptor 2F1-like (LOC100974907), mRNA	gi|397499796|ref|XP_003820624.1|	647	E:0	PREDICTED: olfactory receptor 2F1-like [Pan paniscus]	OR2F1_HUMAN	600	E:0	RecName: Full=Olfactory receptor 2F1;^Eukaryota; Metazoa; Chordata; Craniata; Vertebrata; Euteleostomi; Mammalia; Eutheria; Euarchontoglires; Primates; Haplorrhini; Catarrhini; Hominidae; Homo	OR2F1_HUMAN	601	E:0	RecName: Full=Olfactory receptor 2F1;^Eukaryota; Metazoa; Chordata; Craniata; Vertebrata; Euteleostomi; Mammalia; Eutheria; Euarchontoglires; Primates; Haplorrhini; Catarrhini; Hominidae; Homo	PF13853.5	7tm_4	Olfactory receptor	ENOG4111DQU	olfactory receptor-like protein OLF3-like	.	.	.	GO:0007186|G-protein coupled receptor signaling pathway;GO:0007608|sensory perception of smell;GO:0007165|signal transductionGO:0007186|G-protein coupled receptor signaling pathway	GO:0004930|G-protein coupled receptor activity;GO:0004984|olfactory receptor activityGO:0004984|olfactory receptor activity;GO:0004930|G-protein coupled receptor activity	GO:0016021|integral component of membrane;GO:0005886|plasma membraneGO:0016021|integral component of membrane	K04257|OLFR; olfactory receptor	map04740|Olfactory transduction
genefamily1600	Protein.rna6794_NLEUC::rna6794_NLEUC	1-1[-]	gi|820983322|ref|XM_003275337.2|	1773	E:0	PREDICTED: Nomascus leucogenys olfactory receptor 10Q1 (LOC100590351), mRNA	gi|332252485|ref|XP_003275385.1|	582	E:0	PREDICTED: olfactory receptor 10Q1 [Nomascus leucogenys]	O10Q1_HUMAN	558	E:0	RecName: Full=Olfactory receptor 10Q1;^Eukaryota; Metazoa; Chordata; Craniata; Vertebrata; Euteleostomi; Mammalia; Eutheria; Euarchontoglires; Primates; Haplorrhini; Catarrhini; Hominidae; Homo	O10Q1_HUMAN	595	E:0	RecName: Full=Olfactory receptor 10Q1;^Eukaryota; Metazoa; Chordata; Craniata; Vertebrata; Euteleostomi; Mammalia; Eutheria; Euarchontoglires; Primates; Haplorrhini; Catarrhini; Hominidae; Homo	PF13853.5	7tm_4	Olfactory receptor	ENOG411141U	Olfactory receptor	.	.	.	GO:0007186|G-protein coupled receptor signaling pathwayGO:0007186|G-protein coupled receptor signaling pathway	GO:0004930|G-protein coupled receptor activity;GO:0005549|odorant binding;GO:0004984|olfactory receptor activityGO:0004984|olfactory receptor activity;GO:0004930|G-protein coupled receptor activity	GO:0016021|integral component of membrane;GO:0005886|plasma membraneGO:0016021|integral component of membrane	K04257|OLFR; olfactory receptor	map04740|Olfactory transduction
genefamily10261	Protein.rna53577_PTEPH::rna53577_PTEPH	1-1[-]	gi|767985881|ref|XM_011522256.1|	6737	E:0	PREDICTED: Homo sapiens diphosphoinositol pentakisphosphate kinase 1 (PPIP5K1), transcript variant X8, mRNA	gi|767985882|ref|XP_011520558.1|	2645	E:0	PREDICTED: inositol hexakisphosphate and diphosphoinositol-pentakisphosphate kinase 1 isoform X4 [Homo sapiens]	VIP1_HUMAN	2555	E:0	RecName: Full=Inositol hexakisphosphate and diphosphoinositol-pentakisphosphate kinase 1;^Eukaryota; Metazoa; Chordata; Craniata; Vertebrata; Euteleostomi; Mammalia; Eutheria; Euarchontoglires; Primates; Haplorrhini; Catarrhini; Hominidae; Homo	VIP1_HUMAN	2674	E:0	RecName: Full=Inositol hexakisphosphate and diphosphoinositol-pentakisphosphate kinase 1;^Eukaryota; Metazoa; Chordata; Craniata; Vertebrata; Euteleostomi; Mammalia; Eutheria; Euarchontoglires; Primates; Haplorrhini; Catarrhini; Hominidae; Homo	PF00328.21	His_Phos_2	Histidine phosphatase superfamily (branch 2)	ENOG410XNSN	Diphosphoinositol pentakisphosphate kinase	.	.	.	GO:0006020|inositol metabolic process;GO:0032958|inositol phosphate biosynthetic process;GO:0043647|inositol phosphate metabolic process	GO:0003993|acid phosphatase activity;GO:0005524|ATP binding;GO:0033857|diphosphoinositol-pentakisphosphate kinase activity;GO:0000829|inositol heptakisphosphate kinase activity;GO:0052723|inositol hexakisphosphate 1-kinase activity;GO:0052724|inositol hexakisphosphate 3-kinase activity;GO:0000832|inositol hexakisphosphate 5-kinase activity;GO:0000828|inositol hexakisphosphate kinase activity;GO:0…	GO:0005829|cytosol;GO:0005654|nucleoplasm;GO:0005886|plasma membrane	K13024|PPIP5K, VIP; inositol-hexakisphosphate/diphosphoinositol-pentakisphosphate 1-kinase [EC:2.7.4.24]	map04070|Phosphatidylinositol signaling system
genefamily1688	Protein.rna32270_PANUB::rna32270_PANUB	1-1[-]	gi|685552961|ref|XM_003901544.2|	1740	E:0	PREDICTED: Papio anubis olfactory receptor 10G3 (LOC100998166), mRNA	gi|795116992|ref|XP_011831654.1|	592	E:0	PREDICTED: olfactory receptor 10G3 [Mandrillus leucophaeus]	O10G3_HUMAN	554	E:0	RecName: Full=Olfactory receptor 10G3;^Eukaryota; Metazoa; Chordata; Craniata; Vertebrata; Euteleostomi; Mammalia; Eutheria; Euarchontoglires; Primates; Haplorrhini; Catarrhini; Hominidae; Homo	O10G3_HUMAN	589	E:0	RecName: Full=Olfactory receptor 10G3;^Eukaryota; Metazoa; Chordata; Craniata; Vertebrata; Euteleostomi; Mammalia; Eutheria; Euarchontoglires; Primates; Haplorrhini; Catarrhini; Hominidae; Homo	PF13853.5	7tm_4	Olfactory receptor	ENOG411199R	Olfactory receptor	.	.	.	GO:0007186|G-protein coupled receptor signaling pathway;GO:0007608|sensory perception of smellGO:0007186|G-protein coupled receptor signaling pathway	GO:0004930|G-protein coupled receptor activity;GO:0004984|olfactory receptor activityGO:0004984|olfactory receptor activity;GO:0004930|G-protein coupled receptor activity	GO:0016021|integral component of membrane;GO:0005886|plasma membraneGO:0016021|integral component of membrane	K04257|OLFR; olfactory receptor	map04740|Olfactory transduction
genefamily7668	Protein.rna26609_NLEUC::rna26609_NLEUC	1-1[-]	gi|821013184|ref|XM_003276081.3|	8992	E:0	PREDICTED: Nomascus leucogenys ATP-binding cassette, sub-family A (ABC1), member 8 (ABCA8), transcript variant X1, mRNA	gi|332254020|ref|XP_003276129.1|	3013	E:0	PREDICTED: ATP-binding cassette sub-family A member 8 isoform X1 [Nomascus leucogenys]	ABCA8_HUMAN	2846	E:0	RecName: Full=ATP-binding cassette sub-family A member 8;^Eukaryota; Metazoa; Chordata; Craniata; Vertebrata; Euteleostomi; Mammalia; Eutheria; Euarchontoglires; Primates; Haplorrhini; Catarrhini; Hominidae; Homo	ABCA8_HUMAN	3056	E:0	RecName: Full=ATP-binding cassette sub-family A member 8;^Eukaryota; Metazoa; Chordata; Craniata; Vertebrata; Euteleostomi; Mammalia; Eutheria; Euarchontoglires; Primates; Haplorrhini; Catarrhini; Hominidae; Homo	PF12698.6	ABC2_membrane_3	ABC-2 family transporter protein	COG1131	(ABC) transporter	.	.	.	GO:0006869|lipid transport;GO:0055085|transmembrane transport;GO:0006810|transport	GO:0005524|ATP binding;GO:0042626|ATPase activity, coupled to transmembrane movement of substances;GO:0008559|xenobiotic-transporting ATPase activityGO:0005524|ATP binding;GO:0016887|ATPase activity	GO:0016021|integral component of membrane;GO:0005743|mitochondrial inner membrane;GO:0005886|plasma membrane	K05650|ABCA8; ATP-binding cassette, subfamily A (ABC1), member 8	map02010|ABC transporters
genefamily1586	Protein.rna21789_RROXE::rna21789_RROXE	1-1[-]	gi|724892734|ref|XM_010377089.1|	1740	E:0	PREDICTED: Rhinopithecus roxellana olfactory receptor 11H12-like (LOC104673142), mRNA	gi|724892735|ref|XP_010375391.1|	593	E:0	PREDICTED: olfactory receptor 11H12-like [Rhinopithecus roxellana]	O11G2_HUMAN	353	E:6e-119	RecName: Full=Olfactory receptor 11G2;^Eukaryota; Metazoa; Chordata; Craniata; Vertebrata; Euteleostomi; Mammalia; Eutheria; Euarchontoglires; Primates; Haplorrhini; Catarrhini; Hominidae; Homo	O11G2_HUMAN	375	E:1e-127	RecName: Full=Olfactory receptor 11G2;^Eukaryota; Metazoa; Chordata; Craniata; Vertebrata; Euteleostomi; Mammalia; Eutheria; Euarchontoglires; Primates; Haplorrhini; Catarrhini; Hominidae; Homo	PF13853.5	7tm_4	Olfactory receptor	ENOG411183S	Olfactory receptor	.	.	.	GO:0007186|G-protein coupled receptor signaling pathway	GO:0004930|G-protein coupled receptor activity;GO:0004984|olfactory receptor activityGO:0004984|olfactory receptor activity;GO:0004930|G-protein coupled receptor activity	GO:0016021|integral component of membrane;GO:0005886|plasma membraneGO:0016021|integral component of membrane	K04257|OLFR; olfactory receptor	map04740|Olfactory transduction
genefamily1580	Protein.rna83872_PANUB::rna83872_PANUB	1-1[-]	gi|685621339|ref|XM_003919103.2|	1751	E:0	PREDICTED: Papio anubis olfactory receptor 2T29 (LOC101026818), mRNA	gi|402913314|ref|XP_003919152.1|	591	E:0	PREDICTED: olfactory receptor 2T29 [Papio anubis]	O2T29_HUMAN	536	E:0	RecName: Full=Olfactory receptor 2T29;^Eukaryota; Metazoa; Chordata; Craniata; Vertebrata; Euteleostomi; Mammalia; Eutheria; Euarchontoglires; Primates; Haplorrhini; Catarrhini; Hominidae; Homo	O2T29_HUMAN	588	E:0	RecName: Full=Olfactory receptor 2T29;^Eukaryota; Metazoa; Chordata; Craniata; Vertebrata; Euteleostomi; Mammalia; Eutheria; Euarchontoglires; Primates; Haplorrhini; Catarrhini; Hominidae; Homo	PF13853.5	7tm_4	Olfactory receptor	ENOG41114MM	Olfactory receptor	.	.	.	GO:0007186|G-protein coupled receptor signaling pathway;GO:0007608|sensory perception of smellGO:0007186|G-protein coupled receptor signaling pathway	GO:0004930|G-protein coupled receptor activity;GO:0004984|olfactory receptor activityGO:0004984|olfactory receptor activity;GO:0004930|G-protein coupled receptor activity	GO:0016021|integral component of membrane;GO:0005886|plasma membraneGO:0016021|integral component of membrane	K04257|OLFR; olfactory receptor	map04740|Olfactory transduction
genefamily1647	Protein.rna50393_PPANI::rna50393_PPANI	1-1[-]	gi|675723719|ref|XM_003813599.2|	1779	E:0	PREDICTED: Pan paniscus olfactory receptor 7C1 (LOC100978567), mRNA	gi|397484992|ref|XP_003813647.1|	644	E:0	PREDICTED: olfactory receptor 7C1 [Pan paniscus]	OR7C1_HUMAN	629	E:0	RecName: Full=Olfactory receptor 7C1;^Eukaryota; Metazoa; Chordata; Craniata; Vertebrata; Euteleostomi; Mammalia; Eutheria; Euarchontoglires; Primates; Haplorrhini; Catarrhini; Hominidae; Homo	OR7C1_HUMAN	629	E:0	RecName: Full=Olfactory receptor 7C1;^Eukaryota; Metazoa; Chordata; Craniata; Vertebrata; Euteleostomi; Mammalia; Eutheria; Euarchontoglires; Primates; Haplorrhini; Catarrhini; Hominidae; Homo	PF13853.5	7tm_4	Olfactory receptor	ENOG410YBQN	Olfactory receptor	.	.	.	GO:0050911|detection of chemical stimulus involved in sensory perception of smell;GO:0007186|G-protein coupled receptor signaling pathway;GO:0007283|spermatogenesisGO:0007186|G-protein coupled receptor signaling pathway	GO:0004930|G-protein coupled receptor activity;GO:0004984|olfactory receptor activityGO:0004984|olfactory receptor activity;GO:0004930|G-protein coupled receptor activity	GO:0016021|integral component of membrane;GO:0005886|plasma membraneGO:0016021|integral component of membrane	K04257|OLFR; olfactory receptor	map04740|Olfactory transduction
genefamily5827	Protein.rna38632_MFASC::rna38632_MFASC	1-1[-]	gi|982271752|ref|XM_005567051.2|	2671	E:0	PREDICTED: Macaca fascicularis patatin like phospholipase domain containing 3 (PNPLA3), transcript variant X1, mRNA	gi|544461324|ref|XP_005567108.1|	989	E:0	PREDICTED: patatin-like phospholipase domain-containing protein 3 isoform X1 [Macaca fascicularis]	PLPL3_HUMAN	914	E:0	RecName: Full=Patatin-like phospholipase domain-containing protein 3;^Eukaryota; Metazoa; Chordata; Craniata; Vertebrata; Euteleostomi; Mammalia; Eutheria; Euarchontoglires; Primates; Haplorrhini; Catarrhini; Hominidae; Homo	PLPL3_HUMAN	914	E:0	RecName: Full=Patatin-like phospholipase domain-containing protein 3;^Eukaryota; Metazoa; Chordata; Craniata; Vertebrata; Euteleostomi; Mammalia; Eutheria; Euarchontoglires; Primates; Haplorrhini; Catarrhini; Hominidae; Homo	PF01734.21	Patatin	Patatin-like phospholipase	ENOG410XSQS	Patatin-like phospholipase domain containing	.	.	.	GO:0036155|acylglycerol acyl-chain remodeling;GO:0006650|glycerophospholipid metabolic process;GO:0055088|lipid homeostasis;GO:0001676|long-chain fatty acid metabolic process;GO:0006654|phosphatidic acid biosynthetic process;GO:0036153|triglyceride acyl-chain remodeling;GO:0019432|triglyceride biosynthetic process;GO:0019433|triglyceride catabolic processGO:0006629|lipid metabolic process	GO:0016411|acylglycerol O-acyltransferase activity;GO:0051265|diolein transacylation activity;GO:0004465|lipoprotein lipase activity;GO:0036042|long-chain fatty acyl-CoA binding;GO:0042171|lysophosphatidic acid acyltransferase activity;GO:0035727|lysophosphatidic acid binding;GO:0051264|mono-olein transacylation activity;GO:0004623|phospholipase A2 activity;GO:0004806|triglyceride lipase activity	GO:0005737|cytoplasm;GO:0005789|endoplasmic reticulum membrane;GO:0016021|integral component of membrane;GO:0005811|lipid droplet;GO:0016020|membrane	K13534|PNPLA3; patatin-like phospholipase domain-containing protein 3 [EC:3.1.1.3 2.3.1.-]	map00561|Glycerolipid metabolism;map01100|Metabolic pathways
genefamily1620	Protein.rna19744_PTEPH::rna19744_PTEPH	1-1[-]	gi|982293836|ref|XM_015434686.1|	1640	E:0	PREDICTED: Macaca fascicularis olfactory receptor 5B21 (LOC102117168), mRNA	gi|966985093|ref|XP_014969663.1|	592	E:0	PREDICTED: olfactory receptor 5B21 [Macaca mulatta]	OR5BL_HUMAN	574	E:0	RecName: Full=Olfactory receptor 5B21;^Eukaryota; Metazoa; Chordata; Craniata; Vertebrata; Euteleostomi; Mammalia; Eutheria; Euarchontoglires; Primates; Haplorrhini; Catarrhini; Hominidae; Homo	OR5BL_HUMAN	598	E:0	RecName: Full=Olfactory receptor 5B21;^Eukaryota; Metazoa; Chordata; Craniata; Vertebrata; Euteleostomi; Mammalia; Eutheria; Euarchontoglires; Primates; Haplorrhini; Catarrhini; Hominidae; Homo	PF13853.5	7tm_4	Olfactory receptor	ENOG41117FD	Olfactory receptor	.	.	.	GO:0007186|G-protein coupled receptor signaling pathwayGO:0007186|G-protein coupled receptor signaling pathway	GO:0004930|G-protein coupled receptor activity;GO:0005549|odorant binding;GO:0004984|olfactory receptor activityGO:0004984|olfactory receptor activity;GO:0004930|G-protein coupled receptor activity	GO:0016021|integral component of membrane;GO:0005886|plasma membraneGO:0016021|integral component of membrane	K04257|OLFR; olfactory receptor	map04740|Olfactory transduction
genefamily1588	Protein.rna62728_PTROG::rna62728_PTROG	1-1[-]	gi|114644368|ref|XM_522420.2|	1757	E:0	PREDICTED: Pan troglodytes olfactory receptor 10A7 (LOC467020), mRNA	gi|114644369|ref|XP_522420.2|	644	E:0	PREDICTED: olfactory receptor 10A7 [Pan troglodytes]	O10A7_HUMAN	626	E:0	RecName: Full=Olfactory receptor 10A7;^Eukaryota; Metazoa; Chordata; Craniata; Vertebrata; Euteleostomi; Mammalia; Eutheria; Euarchontoglires; Primates; Haplorrhini; Catarrhini; Hominidae; Homo	O10A7_HUMAN	626	E:0	RecName: Full=Olfactory receptor 10A7;^Eukaryota; Metazoa; Chordata; Craniata; Vertebrata; Euteleostomi; Mammalia; Eutheria; Euarchontoglires; Primates; Haplorrhini; Catarrhini; Hominidae; Homo	PF13853.5	7tm_4	Olfactory receptor	ENOG410YDA3	olfactory receptor, family 10, subfamily A, member	.	.	.	GO:0007186|G-protein coupled receptor signaling pathway;GO:0007608|sensory perception of smellGO:0007186|G-protein coupled receptor signaling pathway	GO:0004930|G-protein coupled receptor activity;GO:0004984|olfactory receptor activityGO:0004984|olfactory receptor activity;GO:0004930|G-protein coupled receptor activity	GO:0016021|integral component of membrane;GO:0005886|plasma membraneGO:0016021|integral component of membrane	K04257|OLFR; olfactory receptor	map04740|Olfactory transduction
genefamily1597	Protein.rna27582_RROXE::rna27582_RROXE	1-1[-]	gi|724919389|ref|XM_010382783.1|	1895	E:0	PREDICTED: Rhinopithecus roxellana olfactory receptor 10W1 (LOC104677671), mRNA	gi|724919390|ref|XP_010381085.1|	657	E:0	PREDICTED: olfactory receptor 10W1 [Rhinopithecus roxellana]	O10W1_HUMAN	531	E:0	RecName: Full=Olfactory receptor 10W1;^Eukaryota; Metazoa; Chordata; Craniata; Vertebrata; Euteleostomi; Mammalia; Eutheria; Euarchontoglires; Primates; Haplorrhini; Catarrhini; Hominidae; Homo	O10W1_HUMAN	564	E:0	RecName: Full=Olfactory receptor 10W1;^Eukaryota; Metazoa; Chordata; Craniata; Vertebrata; Euteleostomi; Mammalia; Eutheria; Euarchontoglires; Primates; Haplorrhini; Catarrhini; Hominidae; Homo	PF13853.5	7tm_4	Olfactory receptor	ENOG411141U	Olfactory receptor	.	.	.	GO:0007186|G-protein coupled receptor signaling pathwayGO:0007186|G-protein coupled receptor signaling pathway	GO:0004930|G-protein coupled receptor activity;GO:0005549|odorant binding;GO:0004984|olfactory receptor activityGO:0004984|olfactory receptor activity;GO:0004930|G-protein coupled receptor activity	GO:0016021|integral component of membrane;GO:0005886|plasma membraneGO:0016021|integral component of membrane	K04257|OLFR; olfactory receptor	map04740|Olfactory transduction
genefamily1673	Protein.rna23395_CATYS::rna23395_CATYS	1-1[-]	gi|795360026|ref|XM_012077761.1|	1557	E:0	PREDICTED: Cercocebus atys olfactory receptor 4F3/4F16/4F29-like (LOC105594092), mRNA	gi|795360027|ref|XP_011933151.1|	534	E:0	PREDICTED: olfactory receptor 4F3/4F16/4F29-like [Cercocebus atys]	O4F21_HUMAN	414	E:5e-144	RecName: Full=Olfactory receptor 4F21;^Eukaryota; Metazoa; Chordata; Craniata; Vertebrata; Euteleostomi; Mammalia; Eutheria; Euarchontoglires; Primates; Haplorrhini; Catarrhini; Hominidae; Homo	O4F21_HUMAN	441	E:8e-155	RecName: Full=Olfactory receptor 4F21;^Eukaryota; Metazoa; Chordata; Craniata; Vertebrata; Euteleostomi; Mammalia; Eutheria; Euarchontoglires; Primates; Haplorrhini; Catarrhini; Hominidae; Homo	PF13853.5	7tm_4	Olfactory receptor	ENOG4111AZC	Olfactory receptor	.	.	.	GO:0050907|detection of chemical stimulus involved in sensory perception;GO:0007186|G-protein coupled receptor signaling pathwayGO:0007186|G-protein coupled receptor signaling pathway	GO:0004930|G-protein coupled receptor activity;GO:0004984|olfactory receptor activity;GO:0004888|transmembrane signaling receptor activityGO:0004984|olfactory receptor activity;GO:0004930|G-protein coupled receptor activity	GO:0016021|integral component of membrane;GO:0005886|plasma membraneGO:0016021|integral component of membrane	K04257|OLFR; olfactory receptor	map04740|Olfactory transduction
genefamily1560	Protein.rna16347_CANGO::rna16347_CANGO	1-1[-]	gi|795179006|ref|XM_011944960.1|	1746	E:0	PREDICTED: Colobus angolensis palliatus olfactory receptor 2W1-like (LOC105513921), mRNA	gi|795179007|ref|XP_011800350.1|	585	E:0	PREDICTED: olfactory receptor 2W1-like [Colobus angolensis palliatus]	OR2W1_HUMAN	355	E:4e-120	RecName: Full=Olfactory receptor 2W1;^Eukaryota; Metazoa; Chordata; Craniata; Vertebrata; Euteleostomi; Mammalia; Eutheria; Euarchontoglires; Primates; Haplorrhini; Catarrhini; Hominidae; Homo	OR2W1_HUMAN	395	E:8e-136	RecName: Full=Olfactory receptor 2W1;^Eukaryota; Metazoa; Chordata; Craniata; Vertebrata; Euteleostomi; Mammalia; Eutheria; Euarchontoglires; Primates; Haplorrhini; Catarrhini; Hominidae; Homo	PF13853.5	7tm_4	Olfactory receptor	ENOG4111D99	olfactory receptor, family 2, subfamily W, member 1	.	.	.	GO:0007186|G-protein coupled receptor signaling pathway;GO:0007608|sensory perception of smellGO:0007186|G-protein coupled receptor signaling pathway	GO:0004930|G-protein coupled receptor activity;GO:0004984|olfactory receptor activityGO:0004984|olfactory receptor activity;GO:0004930|G-protein coupled receptor activity	GO:0016021|integral component of membrane;GO:0005886|plasma membraneGO:0016021|integral component of membrane	K04257|OLFR; olfactory receptor	map04740|Olfactory transduction
genefamily3196	Protein.rna20897_CATYS::rna20897_CATYS	1-1[-]	gi|795346570|ref|XM_012075365.1|	8045	E:0	PREDICTED: Cercocebus atys protein tyrosine phosphatase, receptor type, J (PTPRJ), transcript variant X1, mRNA	gi|795346571|ref|XP_011930755.1|	2702	E:0	PREDICTED: receptor-type tyrosine-protein phosphatase eta isoform X1 [Cercocebus atys]	PTPRJ_HUMAN	2418	E:0	RecName: Full=Receptor-type tyrosine-protein phosphatase eta;^Eukaryota; Metazoa; Chordata; Craniata; Vertebrata; Euteleostomi; Mammalia; Eutheria; Euarchontoglires; Primates; Haplorrhini; Catarrhini; Hominidae; Homo	PTPRJ_HUMAN	2478	E:0	RecName: Full=Receptor-type tyrosine-protein phosphatase eta;^Eukaryota; Metazoa; Chordata; Craniata; Vertebrata; Euteleostomi; Mammalia; Eutheria; Euarchontoglires; Primates; Haplorrhini; Catarrhini; Hominidae; Homo	PF00041.20	fn3	Fibronectin type III domain	COG5599	protein tyrosine phosphatase	.	.	.	GO:0060242|contact inhibition;GO:0030308|negative regulation of cell growth;GO:0030336|negative regulation of cell migration;GO:0008285|negative regulation of cell proliferation;GO:0042059|negative regulation of epidermal growth factor receptor signaling pathway;GO:0043407|negative regulation of MAP kinase activity;GO:0010642|negative regulation of platelet-derived growth factor receptor signalin…	GO:0008013|beta-catenin binding;GO:0070097|delta-catenin binding;GO:0045295|gamma-catenin binding;GO:0051019|mitogen-activated protein kinase binding;GO:0016791|phosphatase activity;GO:0005161|platelet-derived growth factor receptor binding;GO:0019901|protein kinase binding;GO:0004725|protein tyrosine phosphatase activityGO:0005515|protein binding;GO:0004725|protein tyrosine phosphatase activity	GO:0009986|cell surface;GO:0005911|cell-cell junction;GO:0070062|extracellular exosome;GO:0001772|immunological synapse;GO:0005887|integral component of plasma membrane;GO:0005886|plasma membrane;GO:0032587|ruffle membrane;GO:0035579|specific granule membrane	K05698|PTPRJ, DEP1; receptor-type tyrosine-protein phosphatase eta [EC:3.1.3.48]	map04520|Adherens junction
genefamily7409	Protein.evm.model.utg1078.9_TLEUC::evm.model.utg1078.9_TLEUC	1-1[-]	gi|982253003|ref|XM_015451492.1|	4165	E:0	PREDICTED: Macaca fascicularis glutamate receptor, metabotropic 6 (GRM6), mRNA	gi|724912205|ref|XP_010379293.1|	1554	E:0	PREDICTED: metabotropic glutamate receptor 6 [Rhinopithecus roxellana]	GRM6_HUMAN	1536	E:0	RecName: Full=Metabotropic glutamate receptor 6;^Eukaryota; Metazoa; Chordata; Craniata; Vertebrata; Euteleostomi; Mammalia; Eutheria; Euarchontoglires; Primates; Haplorrhini; Catarrhini; Hominidae; Homo	GRM6_HUMAN	1646	E:0	RecName: Full=Metabotropic glutamate receptor 6;^Eukaryota; Metazoa; Chordata; Craniata; Vertebrata; Euteleostomi; Mammalia; Eutheria; Euarchontoglires; Primates; Haplorrhini; Catarrhini; Hominidae; Homo	PF01094.27	ANF_receptor	Receptor family ligand binding region	ENOG410XR6W	receptor	.	.	.	GO:0007196|adenylate cyclase-inhibiting G-protein coupled glutamate receptor signaling pathway;GO:0007268|chemical synaptic transmission;GO:0050908|detection of light stimulus involved in visual perception;GO:0009584|detection of visible light;GO:0007216|G-protein coupled glutamate receptor signaling pathway;GO:0007626|locomotory behavior;GO:0090280|positive regulation of calcium ion import;GO:00…	GO:0001640|adenylate cyclase inhibiting G-protein coupled glutamate receptor activity;GO:0004930|G-protein coupled receptor activity;GO:0008066|glutamate receptor activity;GO:0042803|protein homodimerization activityGO:0004930|G-protein coupled receptor activity	GO:0030425|dendrite;GO:0005789|endoplasmic reticulum membrane;GO:0000139|Golgi membrane;GO:0005887|integral component of plasma membrane;GO:0035841|new growing cell tip;GO:0005886|plasma membrane;GO:0042734|presynaptic membraneGO:0016021|integral component of membrane	K04608|GRM6_7_8; metabotropic glutamate receptor 6/7/8	map04080|Neuroactive ligand-receptor interaction;map04724|Glutamatergic synapse
genefamily3341	Protein.rna6684_MMULA::rna6684_MMULA	1-1[-]	gi|982236747|ref|XM_015446578.1|	1031	E:0	PREDICTED: Macaca fascicularis dihydrofolate reductase like 1 (DHFRL1), mRNA	gi|966924628|ref|XP_014984757.1|	385	E:2e-134	PREDICTED: LOW QUALITY PROTEIN: dihydrofolate reductase, mitochondrial [Macaca mulatta]	DYR_HUMAN	344	E:5e-120	RecName: Full=Dihydrofolate reductase;^Eukaryota; Metazoa; Chordata; Craniata; Vertebrata; Euteleostomi; Mammalia; Eutheria; Euarchontoglires; Primates; Haplorrhini; Catarrhini; Hominidae; Homo	DYR_HUMAN	344	E:5e-120	RecName: Full=Dihydrofolate reductase;^Eukaryota; Metazoa; Chordata; Craniata; Vertebrata; Euteleostomi; Mammalia; Eutheria; Euarchontoglires; Primates; Haplorrhini; Catarrhini; Hominidae; Homo	PF00186.18	DHFR_1	Dihydrofolate reductase	COG0262	dihydrofolate reductase activity	.	.	.	GO:0031103|axon regeneration;GO:0046452|dihydrofolate metabolic process;GO:0046655|folic acid metabolic process;GO:0006545|glycine biosynthetic process;GO:0017148|negative regulation of translation;GO:0009165|nucleotide biosynthetic process;GO:0006730|one-carbon metabolic process;GO:0055114|oxidation-reduction process;GO:0051000|positive regulation of nitric-oxide synthase activity;GO:2000121|reg…	GO:0004146|dihydrofolate reductase activity;GO:0008144|drug binding;GO:0033560|folate reductase activity;GO:0005542|folic acid binding;GO:0051870|methotrexate binding;GO:0003729|mRNA binding;GO:0070402|NADPH binding;GO:1990825|sequence-specific mRNA binding;GO:0000900|translation repressor activity, nucleic acid bindingGO:0004146|dihydrofolate reductase activity	GO:0005829|cytosol;GO:0005739|mitochondrion	K00287|folA; dihydrofolate reductase [EC:1.5.1.3]	map01100|Metabolic pathways;map00790|Folate biosynthesis;map00670|One carbon pool by folate
genefamily3446	Protein.rna39067_PTEPH::rna39067_PTEPH	1-1[-]	gi|982321371|ref|XM_005592973.2|	244	E:1e-61	PREDICTED: Macaca fascicularis thymosin beta 4, X-linked (TMSB4X), mRNA	gi|821035588|ref|XP_012356370.1|	89	E:9e-22	PREDICTED: thymosin beta-4 isoform X1 [Nomascus leucogenys]	TYB4_RAT	85.5	E:2e-22	RecName: Full=Thymosin beta-4;^Eukaryota; Metazoa; Chordata; Craniata; Vertebrata; Euteleostomi; Mammalia; Eutheria; Euarchontoglires; Glires; Rodentia; Myomorpha; Muroidea; Muridae; Murinae; Rattus	TYB4_RAT	85.5	E:2e-22	RecName: Full=Thymosin beta-4;^Eukaryota; Metazoa; Chordata; Craniata; Vertebrata; Euteleostomi; Mammalia; Eutheria; Euarchontoglires; Glires; Rodentia; Myomorpha; Muroidea; Muridae; Murinae; Rattus	PF01290.19	Thymosin	Thymosin beta-4 family	ENOG410Y3I4	thymosin beta	.	.	.	GO:0007015|actin filament organization;GO:0001649|osteoblast differentiation;GO:0042989|sequestering of actin monomersGO:0007015|actin filament organization	GO:0003785|actin monomer bindingGO:0003785|actin monomer binding;GO:0003779|actin binding	GO:0005737|cytoplasm;GO:0005856|cytoskeleton	K05764|TMSB4; thymosin, beta 4	map04810|Regulation of actin cytoskeleton
genefamily5737	Protein.evm.model.utg1034.18_TLEUC::evm.model.utg1034.18_TLEUC	1-1[-]	gi|795203639|ref|XM_012078728.1|	5086	E:0	PREDICTED: Cercocebus atys ryanodine receptor 1 (skeletal) (RYR1), transcript variant X3, mRNA	gi|635038793|ref|XP_007994883.1|	2768	E:0	PREDICTED: ryanodine receptor 1 isoform X2 [Chlorocebus sabaeus]	RYR1_HUMAN	2753	E:0	RecName: Full=Ryanodine receptor 1;^Eukaryota; Metazoa; Chordata; Craniata; Vertebrata; Euteleostomi; Mammalia; Eutheria; Euarchontoglires; Primates; Haplorrhini; Catarrhini; Hominidae; Homo	RYR1_HUMAN	2904	E:0	RecName: Full=Ryanodine receptor 1;^Eukaryota; Metazoa; Chordata; Craniata; Vertebrata; Euteleostomi; Mammalia; Eutheria; Euarchontoglires; Primates; Haplorrhini; Catarrhini; Hominidae; Homo	PF02026.15	RyR	RyR domain	ENOG410YCNW	ryanodine receptor	.	.	.	GO:0006816|calcium ion transport;GO:0071313|cellular response to caffeine;GO:0071277|cellular response to calcium ion;GO:0034220|ion transmembrane transport;GO:0006936|muscle contraction;GO:0043931|ossification involved in bone maturation;GO:0003151|outflow tract morphogenesis;GO:0051289|protein homotetramerization;GO:1903779|regulation of cardiac conduction;GO:0051480|regulation of cytosolic cal…	GO:0005524|ATP binding;GO:0005262|calcium channel activity;GO:0005509|calcium ion binding;GO:0048763|calcium-induced calcium release activity;GO:0015278|calcium-release channel activity;GO:0005516|calmodulin binding;GO:0002020|protease binding;GO:0005219|ryanodine-sensitive calcium-release channel activity;GO:0005245|voltage-gated calcium channel activityGO:0005509|calcium ion binding;GO:0005219|…	GO:0005938|cell cortex;GO:0005737|cytoplasm;GO:0070062|extracellular exosome;GO:0031674|I band;GO:0031301|integral component of organelle membrane;GO:0005887|integral component of plasma membrane;GO:0030314|junctional membrane complex;GO:0014701|junctional sarcoplasmic reticulum membrane;GO:0005886|plasma membrane;GO:1990425|ryanodine receptor complex;GO:0016529|sarcoplasmic reticulum;GO:0033017|…	K04961|RYR1; ryanodine receptor 1	map04020|Calcium signaling pathway;map04713|Circadian entrainment;map04921|Oxytocin signaling pathway;map04730|Long-term depression
genefamily1674	Protein.rna1447_CSABA::rna1447_CSABA	1-1[-]	gi|635013508|ref|XM_007998979.1|	1718	E:0	PREDICTED: Chlorocebus sabaeus olfactory receptor 4C13 (LOC103235848), mRNA	gi|635013509|ref|XP_007997170.1|	588	E:0	PREDICTED: olfactory receptor 4C13 [Chlorocebus sabaeus]	OR4CD_HUMAN	523	E:0	RecName: Full=Olfactory receptor 4C13;^Eukaryota; Metazoa; Chordata; Craniata; Vertebrata; Euteleostomi; Mammalia; Eutheria; Euarchontoglires; Primates; Haplorrhini; Catarrhini; Hominidae; Homo	OR4CD_HUMAN	541	E:0	RecName: Full=Olfactory receptor 4C13;^Eukaryota; Metazoa; Chordata; Craniata; Vertebrata; Euteleostomi; Mammalia; Eutheria; Euarchontoglires; Primates; Haplorrhini; Catarrhini; Hominidae; Homo	PF13853.5	7tm_4	Olfactory receptor	ENOG4110P6N	olfactory receptor, family 4, subfamily C, member 13	.	.	.	GO:0050907|detection of chemical stimulus involved in sensory perception;GO:0007186|G-protein coupled receptor signaling pathwayGO:0007186|G-protein coupled receptor signaling pathway	GO:0004930|G-protein coupled receptor activity;GO:0004984|olfactory receptor activity;GO:0004888|transmembrane signaling receptor activityGO:0004984|olfactory receptor activity;GO:0004930|G-protein coupled receptor activity	GO:0016021|integral component of membrane;GO:0005886|plasma membraneGO:0016021|integral component of membrane	K04257|OLFR; olfactory receptor	map04740|Olfactory transduction
genefamily1521	Protein.rna13286_PTEPH::rna13286_PTEPH	1-1[-]	gi|795328284|ref|XM_011963624.1|	1757	E:0	PREDICTED: Colobus angolensis palliatus olfactory receptor 51E1 (LOC105527327), mRNA	gi|795187294|ref|XP_011801986.1|	613	E:0	PREDICTED: olfactory receptor 51E1 [Colobus angolensis palliatus]	O51E1_HUMAN	603	E:0	RecName: Full=Olfactory receptor 51E1;^Eukaryota; Metazoa; Chordata; Craniata; Vertebrata; Euteleostomi; Mammalia; Eutheria; Euarchontoglires; Primates; Haplorrhini; Catarrhini; Hominidae; Homo	O51E1_HUMAN	632	E:0	RecName: Full=Olfactory receptor 51E1;^Eukaryota; Metazoa; Chordata; Craniata; Vertebrata; Euteleostomi; Mammalia; Eutheria; Euarchontoglires; Primates; Haplorrhini; Catarrhini; Hominidae; Homo	PF13853.5	7tm_4	Olfactory receptor	ENOG41120HT	Olfactory receptor	.	.	.	GO:0007165|signal transductionGO:0007186|G-protein coupled receptor signaling pathway	GO:0004930|G-protein coupled receptor activity;GO:0004984|olfactory receptor activityGO:0004984|olfactory receptor activity;GO:0004930|G-protein coupled receptor activity	GO:0016021|integral component of membrane;GO:0005886|plasma membraneGO:0016021|integral component of membrane	K04257|OLFR; olfactory receptor	map04740|Olfactory transduction
genefamily13978	Protein.evm.model.utg1076.48_TLEUC::evm.model.utg1076.48_TLEUC	1-1[-]	gi|724804686|ref|XM_010386885.1|	6558	E:0	PREDICTED: Rhinopithecus roxellana mucin 5B, oligomeric mucus/gel-forming (MUC5B), mRNA	gi|966983320|ref|XP_014968812.1|	2715	E:0	PREDICTED: LOW QUALITY PROTEIN: mucin-5B-like [Macaca mulatta]	MUC5B_HUMAN	2362	E:0	RecName: Full=Mucin-5B;^Eukaryota; Metazoa; Chordata; Craniata; Vertebrata; Euteleostomi; Mammalia; Eutheria; Euarchontoglires; Primates; Haplorrhini; Catarrhini; Hominidae; Homo	MUC5B_HUMAN	2529	E:0	RecName: Full=Mucin-5B;^Eukaryota; Metazoa; Chordata; Craniata; Vertebrata; Euteleostomi; Mammalia; Eutheria; Euarchontoglires; Primates; Haplorrhini; Catarrhini; Hominidae; Homo	PF00094.24	VWD	von Willebrand factor type D domain	ENOG410XNSK	oligomeric mucus gel-forming	.	.	.	GO:0042742|defense response to bacterium;GO:0016266|O-glycan processing;GO:0043030|regulation of macrophage activation;GO:0002223|stimulatory C-type lectin receptor signaling pathway	GO:0005515|protein binding	GO:0070062|extracellular exosome;GO:0005615|extracellular space;GO:0005796|Golgi lumen;GO:0043231|intracellular membrane-bounded organelle;GO:0070701|mucus layer;GO:0005886|plasma membrane	K13908|MUC5B, MG1; mucin-5B	map04970|Salivary secretion
genefamily5431	Protein.rna49620_HUMAN::rna49620_HUMAN	1-1[-]	gi|380748948|ref|NM_001257210.1|	865	E:0	Homo sapiens fibroblast growth factor 1 (FGF1), transcript variant 12, mRNA	gi|226785|prf||1605206A	325	E:6e-112	acidic fibroblast growth factor	FGF1_PONAB	324	E:4e-113	RecName: Full=Fibroblast growth factor 1;^Eukaryota; Metazoa; Chordata; Craniata; Vertebrata; Euteleostomi; Mammalia; Eutheria; Euarchontoglires; Primates; Haplorrhini; Catarrhini; Hominidae; Pongo	FGF1_PONAB	324	E:3e-113	RecName: Full=Fibroblast growth factor 1;^Eukaryota; Metazoa; Chordata; Craniata; Vertebrata; Euteleostomi; Mammalia; Eutheria; Euarchontoglires; Primates; Haplorrhini; Catarrhini; Hominidae; Pongo	PF00167.17	FGF	Fibroblast growth factor	ENOG4111IPH	fibroblast growth factor receptor signaling pathway	.	.	.	GO:0000187|activation of MAPK activity;GO:0032148|activation of protein kinase B activity;GO:0001525|angiogenesis;GO:0060681|branch elongation involved in ureteric bud branching;GO:0030154|cell differentiation;GO:0034605|cellular response to heat;GO:0008543|fibroblast growth factor receptor signaling pathway;GO:0030324|lung development;GO:0072163|mesonephric epithelium development;GO:0001759|orga…	GO:0005104|fibroblast growth factor receptor binding;GO:0008083|growth factor activity;GO:0008201|heparin binding;GO:0005178|integrin binding;GO:0044548|S100 protein bindingGO:0008083|growth factor activity	GO:0005938|cell cortex;GO:0005829|cytosol;GO:0005576|extracellular region;GO:0005615|extracellular space;GO:0005654|nucleoplasm;GO:0005578|proteinaceous extracellular matrix	K18496|FGF1; fibroblast growth factor 1	map05206|MicroRNAs in cancer;map04014|Ras signaling pathway;map04144|Endocytosis;map04151|PI3K-Akt signaling pathway;map05205|Proteoglycans in cancer;map04514|Cell adhesion molecules (CAMs);map05215|Prostate cancer;map04512|ECM-receptor interaction;map05200|Pathways in cancer;map04015|Rap1 signaling pathway;map04520|Adherens junction;map05230|Central carbon metabolism in cancer;map04010|MAPK sign…
genefamily1578	Protein.rna14098_MMULA::rna14098_MMULA	1-1[-]	gi|966936219|ref|XM_015135181.1|	1724	E:0	PREDICTED: Macaca mulatta olfactory receptor 2A1/2A42-like (LOC709324), mRNA	gi|966936220|ref|XP_014990667.1|	595	E:0	PREDICTED: olfactory receptor 2A1/2A42-like [Macaca mulatta]	OR2A1_HUMAN	517	E:0	RecName: Full=Olfactory receptor 2A1/2A42;^Eukaryota; Metazoa; Chordata; Craniata; Vertebrata; Euteleostomi; Mammalia; Eutheria; Euarchontoglires; Primates; Haplorrhini; Catarrhini; Hominidae; Homo	OR2A1_HUMAN	546	E:0	RecName: Full=Olfactory receptor 2A1/2A42;^Eukaryota; Metazoa; Chordata; Craniata; Vertebrata; Euteleostomi; Mammalia; Eutheria; Euarchontoglires; Primates; Haplorrhini; Catarrhini; Hominidae; Homo	PF13853.5	7tm_4	Olfactory receptor	ENOG410Z9E8	Olfactory receptor	.	.	.	GO:0007186|G-protein coupled receptor signaling pathway;GO:0007608|sensory perception of smellGO:0007186|G-protein coupled receptor signaling pathway	GO:0004930|G-protein coupled receptor activity;GO:0004984|olfactory receptor activityGO:0004984|olfactory receptor activity;GO:0004930|G-protein coupled receptor activity	GO:0016021|integral component of membrane;GO:0005886|plasma membraneGO:0016021|integral component of membrane	K04257|OLFR; olfactory receptor	map04740|Olfactory transduction
genefamily1591	Protein.rna24794_CANGO::rna24794_CANGO	1-1[-]	gi|795241000|ref|XM_011953404.1|	1818	E:0	PREDICTED: Colobus angolensis palliatus olfactory receptor 10T2-like (LOC105519865), mRNA	gi|795241001|ref|XP_011808794.1|	565	E:0	PREDICTED: olfactory receptor 10T2-like [Colobus angolensis palliatus]	O10T2_HUMAN	284	E:2e-92	RecName: Full=Olfactory receptor 10T2;^Eukaryota; Metazoa; Chordata; Craniata; Vertebrata; Euteleostomi; Mammalia; Eutheria; Euarchontoglires; Primates; Haplorrhini; Catarrhini; Hominidae; Homo	O10T2_HUMAN	327	E:4e-109	RecName: Full=Olfactory receptor 10T2;^Eukaryota; Metazoa; Chordata; Craniata; Vertebrata; Euteleostomi; Mammalia; Eutheria; Euarchontoglires; Primates; Haplorrhini; Catarrhini; Hominidae; Homo	PF13853.5	7tm_4	Olfactory receptor	ENOG41117G5	Olfactory receptor, family 10, subfamily	.	.	.	GO:0050907|detection of chemical stimulus involved in sensory perception;GO:0007186|G-protein coupled receptor signaling pathwayGO:0007186|G-protein coupled receptor signaling pathway	GO:0004930|G-protein coupled receptor activity;GO:0004984|olfactory receptor activity;GO:0004888|transmembrane signaling receptor activityGO:0004984|olfactory receptor activity;GO:0004930|G-protein coupled receptor activity	GO:0016021|integral component of membrane;GO:0005886|plasma membraneGO:0016021|integral component of membrane	K04257|OLFR; olfactory receptor	map04740|Olfactory transduction
genefamily1751	Protein.rna15872_MFASC::rna15872_MFASC	1-1[-]	gi|982241993|ref|XM_015448210.1|	1729	E:0	PREDICTED: Macaca fascicularis olfactory receptor 6B1 (LOC102131860), mRNA	gi|982241994|ref|XP_015303696.1|	632	E:0	PREDICTED: olfactory receptor 6B1 [Macaca fascicularis]	OR6B1_HUMAN	603	E:0	RecName: Full=Olfactory receptor 6B1;^Eukaryota; Metazoa; Chordata; Craniata; Vertebrata; Euteleostomi; Mammalia; Eutheria; Euarchontoglires; Primates; Haplorrhini; Catarrhini; Hominidae; Homo	OR6B1_HUMAN	603	E:0	RecName: Full=Olfactory receptor 6B1;^Eukaryota; Metazoa; Chordata; Craniata; Vertebrata; Euteleostomi; Mammalia; Eutheria; Euarchontoglires; Primates; Haplorrhini; Catarrhini; Hominidae; Homo	PF13853.5	7tm_4	Olfactory receptor	ENOG410YB1I	olfactory receptor activity	.	.	.	GO:0007186|G-protein coupled receptor signaling pathway;GO:0007608|sensory perception of smellGO:0007186|G-protein coupled receptor signaling pathway	GO:0004930|G-protein coupled receptor activity;GO:0004984|olfactory receptor activityGO:0004984|olfactory receptor activity;GO:0004930|G-protein coupled receptor activity	GO:0016021|integral component of membrane;GO:0005886|plasma membraneGO:0016021|integral component of membrane	K04257|OLFR; olfactory receptor	map04740|Olfactory transduction
genefamily1596	Protein.rna9941_PTROG::rna9941_PTROG	1-1[-]	gi|332812449|ref|XM_525157.3|	1762	E:0	PREDICTED: Pan troglodytes olfactory receptor 2T27 (LOC469773), mRNA	gi|332812450|ref|XP_525157.3|	650	E:0	PREDICTED: olfactory receptor 2T27 [Pan troglodytes]	O2T27_HUMAN	635	E:0	RecName: Full=Olfactory receptor 2T27;^Eukaryota; Metazoa; Chordata; Craniata; Vertebrata; Euteleostomi; Mammalia; Eutheria; Euarchontoglires; Primates; Haplorrhini; Catarrhini; Hominidae; Homo	O2T27_HUMAN	635	E:0	RecName: Full=Olfactory receptor 2T27;^Eukaryota; Metazoa; Chordata; Craniata; Vertebrata; Euteleostomi; Mammalia; Eutheria; Euarchontoglires; Primates; Haplorrhini; Catarrhini; Hominidae; Homo	PF13853.5	7tm_4	Olfactory receptor	ENOG41120HT	Olfactory receptor	.	.	.	GO:0007186|G-protein coupled receptor signaling pathway;GO:0007608|sensory perception of smellGO:0007186|G-protein coupled receptor signaling pathway	GO:0004930|G-protein coupled receptor activity;GO:0004984|olfactory receptor activityGO:0004984|olfactory receptor activity;GO:0004930|G-protein coupled receptor activity	GO:0016021|integral component of membrane;GO:0005886|plasma membraneGO:0016021|integral component of membrane	K04257|OLFR; olfactory receptor	map04740|Olfactory transduction
genefamily2771	Protein.evm.model.utg303.13_TLEUC::evm.model.utg303.13_TLEUC	1-1[-]	gi|724813595|ref|XM_010361508.1|	2776	E:0	PREDICTED: Rhinopithecus roxellana phylloquinone omega-hydroxylase CYP4F2 (LOC104661012), mRNA	gi|795239968|ref|XP_011808634.1|	1028	E:0	PREDICTED: phylloquinone omega-hydroxylase CYP4F2 isoform X1 [Colobus angolensis palliatus]	CP4F2_HUMAN	981	E:0	RecName: Full=Phylloquinone omega-hydroxylase CYP4F2 {ECO:0000305};^Eukaryota; Metazoa; Chordata; Craniata; Vertebrata; Euteleostomi; Mammalia; Eutheria; Euarchontoglires; Primates; Haplorrhini; Catarrhini; Hominidae; Homo	CP4F2_HUMAN	1006	E:0	RecName: Full=Phylloquinone omega-hydroxylase CYP4F2 {ECO:0000305};^Eukaryota; Metazoa; Chordata; Craniata; Vertebrata; Euteleostomi; Mammalia; Eutheria; Euarchontoglires; Primates; Haplorrhini; Catarrhini; Hominidae; Homo	PF00067.21	p450	Cytochrome P450	COG2124	Cytochrome p450	.	.	.	GO:0019369|arachidonic acid metabolic process;GO:0007596|blood coagulation;GO:0017144|drug metabolic process;GO:0019373|epoxygenase P450 pathway;GO:0006690|icosanoid metabolic process;GO:0036101|leukotriene B4 catabolic process;GO:0006691|leukotriene metabolic process;GO:0001676|long-chain fatty acid metabolic process;GO:0042361|menaquinone catabolic process;GO:0032304|negative regulation of icos…	GO:0097259|20-aldehyde-leukotriene B4 20-monooxygenase activity;GO:0097258|20-hydroxy-leukotriene B4 omega oxidase activity;GO:0018685|alkane 1-monooxygenase activity;GO:0052871|alpha-tocopherol omega-hydroxylase activity;GO:0008392|arachidonic acid epoxygenase activity;GO:0052869|arachidonic acid omega-hydroxylase activity;GO:0020037|heme binding;GO:0005506|iron ion binding;GO:0050051|leukotrien…	GO:0016324|apical plasma membrane;GO:0005737|cytoplasm;GO:0005789|endoplasmic reticulum membrane;GO:0043231|intracellular membrane-bounded organelle;GO:0031090|organelle membrane	K17726|CYP4F2_3; leukotriene-B4 20-monooxygenase / phylloquinone omega-hydroxylase [EC:1.14.13.30 1.14.13.194]	map01100|Metabolic pathways;map00590|Arachidonic acid metabolism
genefamily1581	Protein.rna25780_NLEUC::rna25780_NLEUC	1-1[-]	gi|821038016|ref|XM_003282222.2|	1724	E:0	PREDICTED: Nomascus leucogenys olfactory receptor 2A1/2A42 (LOC100596515), mRNA	gi|332266552|ref|XP_003282270.1|	628	E:0	PREDICTED: olfactory receptor 2A1/2A42 [Nomascus leucogenys]	OR2A1_HUMAN	583	E:0	RecName: Full=Olfactory receptor 2A1/2A42;^Eukaryota; Metazoa; Chordata; Craniata; Vertebrata; Euteleostomi; Mammalia; Eutheria; Euarchontoglires; Primates; Haplorrhini; Catarrhini; Hominidae; Homo	OR2A1_HUMAN	583	E:0	RecName: Full=Olfactory receptor 2A1/2A42;^Eukaryota; Metazoa; Chordata; Craniata; Vertebrata; Euteleostomi; Mammalia; Eutheria; Euarchontoglires; Primates; Haplorrhini; Catarrhini; Hominidae; Homo	PF13853.5	7tm_4	Olfactory receptor	ENOG410Z9E8	Olfactory receptor	.	.	.	GO:0007186|G-protein coupled receptor signaling pathway;GO:0007608|sensory perception of smellGO:0007186|G-protein coupled receptor signaling pathway	GO:0004930|G-protein coupled receptor activity;GO:0004984|olfactory receptor activityGO:0004984|olfactory receptor activity;GO:0004930|G-protein coupled receptor activity	GO:0016021|integral component of membrane;GO:0005886|plasma membraneGO:0016021|integral component of membrane	K04257|OLFR; olfactory receptor	map04740|Olfactory transduction
genefamily1689	Protein.rna72814_CSABA::rna72814_CSABA	1-1[-]	gi|635142043|ref|XM_007990927.1|	1735	E:0	PREDICTED: Chlorocebus sabaeus olfactory receptor 4S2-like (LOC103231518), mRNA	gi|635142044|ref|XP_007989118.1|	603	E:0	PREDICTED: olfactory receptor 4S2-like [Chlorocebus sabaeus]	OR4S2_HUMAN	358	E:2e-121	RecName: Full=Olfactory receptor 4S2;^Eukaryota; Metazoa; Chordata; Craniata; Vertebrata; Euteleostomi; Mammalia; Eutheria; Euarchontoglires; Primates; Haplorrhini; Catarrhini; Hominidae; Homo	OR4S2_HUMAN	371	E:1e-126	RecName: Full=Olfactory receptor 4S2;^Eukaryota; Metazoa; Chordata; Craniata; Vertebrata; Euteleostomi; Mammalia; Eutheria; Euarchontoglires; Primates; Haplorrhini; Catarrhini; Hominidae; Homo	PF13853.5	7tm_4	Olfactory receptor	ENOG410YB9C	Olfactory receptor	.	.	.	GO:0050907|detection of chemical stimulus involved in sensory perception;GO:0007186|G-protein coupled receptor signaling pathwayGO:0007186|G-protein coupled receptor signaling pathway	GO:0004930|G-protein coupled receptor activity;GO:0004984|olfactory receptor activity;GO:0004888|transmembrane signaling receptor activityGO:0004984|olfactory receptor activity;GO:0004930|G-protein coupled receptor activity	GO:0016021|integral component of membrane;GO:0005886|plasma membraneGO:0016021|integral component of membrane	K04257|OLFR; olfactory receptor	map04740|Olfactory transduction
genefamily9801	Protein.rna3745_PPANI::rna3745_PPANI	1-1[-]	gi|931584233|ref|XM_014347444.1|	472	E:1e-129	PREDICTED: Pan paniscus 40S ribosomal protein S27 (LOC106635432), mRNA	gi|736172281|ref|XP_010766198.1|	150	E:2e-45	PREDICTED: 40S ribosomal protein S27 [Notothenia coriiceps]	RS27_RAT	148	E:6e-46	RecName: Full=40S ribosomal protein S27;^Eukaryota; Metazoa; Chordata; Craniata; Vertebrata; Euteleostomi; Mammalia; Eutheria; Euarchontoglires; Glires; Rodentia; Myomorpha; Muroidea; Muridae; Murinae; Rattus	RS27_RAT	175	E:1e-56	RecName: Full=40S ribosomal protein S27;^Eukaryota; Metazoa; Chordata; Craniata; Vertebrata; Euteleostomi; Mammalia; Eutheria; Euarchontoglires; Glires; Rodentia; Myomorpha; Muroidea; Muridae; Murinae; Rattus	PF01667.16	Ribosomal_S27e	Ribosomal protein S27	COG2051	40s ribosomal protein S27	.	.	.	GO:0000028|ribosomal small subunit assembly;GO:0006364|rRNA processing;GO:0006412|translationGO:0006412|translation	GO:0046872|metal ion binding;GO:0003723|RNA binding;GO:0003735|structural constituent of ribosomeGO:0003735|structural constituent of ribosome	GO:0022627|cytosolic small ribosomal subunit;GO:0005634|nucleusGO:0005622|intracellular;GO:0005840|ribosome	K02978|RP-S27e, RPS27; small subunit ribosomal protein S27e	map03010|Ribosome
genefamily1652	Protein.rna49264_PTROG::rna49264_PTROG	1-1[-]	gi|397526539|ref|XM_003833132.1|	1868	E:0	PREDICTED: Pan paniscus olfactory receptor 1L6 (LOC100968816), mRNA	gi|675801942|ref|XP_003833180.2|	683	E:0	PREDICTED: olfactory receptor 1L6 [Pan paniscus]	OR1L6_HUMAN	662	E:0	RecName: Full=Olfactory receptor 1L6;^Eukaryota; Metazoa; Chordata; Craniata; Vertebrata; Euteleostomi; Mammalia; Eutheria; Euarchontoglires; Primates; Haplorrhini; Catarrhini; Hominidae; Homo	OR1L6_HUMAN	662	E:0	RecName: Full=Olfactory receptor 1L6;^Eukaryota; Metazoa; Chordata; Craniata; Vertebrata; Euteleostomi; Mammalia; Eutheria; Euarchontoglires; Primates; Haplorrhini; Catarrhini; Hominidae; Homo	PF13853.5	7tm_4	Olfactory receptor	ENOG41114P7	Olfactory receptor	.	.	.	GO:0007186|G-protein coupled receptor signaling pathwayGO:0007186|G-protein coupled receptor signaling pathway	GO:0004930|G-protein coupled receptor activity;GO:0004984|olfactory receptor activityGO:0004984|olfactory receptor activity;GO:0004930|G-protein coupled receptor activity	GO:0016021|integral component of membrane;GO:0005886|plasma membraneGO:0016021|integral component of membrane	K04257|OLFR; olfactory receptor	map04740|Olfactory transduction
genefamily10751	Protein.rna39054_PTEPH::rna39054_PTEPH	1-1[-]	gi|795070793|ref|XM_011979140.1|	344	E:2e-91	PREDICTED: Mandrillus leucophaeus C-C motif chemokine 4-like (LOC105539032), transcript variant X1, mRNA	gi|402899430|ref|XP_003912700.1|	102	E:7e-27	PREDICTED: C-C motif chemokine 4 [Papio anubis]	CCL4_MACMU	101	E:9e-28	RecName: Full=C-C motif chemokine 4;^Eukaryota; Metazoa; Chordata; Craniata; Vertebrata; Euteleostomi; Mammalia; Eutheria; Euarchontoglires; Primates; Haplorrhini; Catarrhini; Cercopithecidae; Cercopithecinae; Macaca	CCL4_MACMU	124	E:1e-36	RecName: Full=C-C motif chemokine 4;^Eukaryota; Metazoa; Chordata; Craniata; Vertebrata; Euteleostomi; Mammalia; Eutheria; Euarchontoglires; Primates; Haplorrhini; Catarrhini; Cercopithecidae; Cercopithecinae; Macaca	PF00048.19	IL8	Small cytokines (intecrine/chemokine), interleukin-8 like	ENOG410YXJU	Chemokine (C-C motif) ligand	.	.	.	GO:0071346|cellular response to interferon-gamma;GO:0071347|cellular response to interleukin-1;GO:0071356|cellular response to tumor necrosis factor;GO:0070098|chemokine-mediated signaling pathway;GO:0007186|G-protein coupled receptor signaling pathway;GO:0006954|inflammatory response;GO:0048247|lymphocyte chemotaxis;GO:0002548|monocyte chemotaxis;GO:0030593|neutrophil chemotaxis;GO:0070374|posit…	GO:0048020|CCR chemokine receptor binding;GO:0008009|chemokine activityGO:0008009|chemokine activity	GO:0005615|extracellular spaceGO:0005576|extracellular region	K12964|CCL4; C-C motif chemokine 4	map04064|NF-kappa B signaling pathway;map04620|Toll-like receptor signaling pathway;map04060|Cytokine-cytokine receptor interaction;map04623|Cytosolic DNA-sensing pathway;map05132|Salmonella infection;map04062|Chemokine signaling pathway
genefamily8406	Protein.rna37502_CANGO::rna37502_CANGO	1-1[-]	gi|795341147|ref|XM_011927162.1|	638	E:2e-179	PREDICTED: Colobus angolensis palliatus C-X-C motif chemokine 5-like (LOC105501294), mRNA	gi|795341148|ref|XP_011782552.1|	165	E:4e-50	PREDICTED: C-X-C motif chemokine 5-like [Colobus angolensis palliatus]	CXCL5_HUMAN	128	E:3e-37	RecName: Full=C-X-C motif chemokine 5;^Eukaryota; Metazoa; Chordata; Craniata; Vertebrata; Euteleostomi; Mammalia; Eutheria; Euarchontoglires; Primates; Haplorrhini; Catarrhini; Hominidae; Homo	CXCL5_HUMAN	152	E:1e-46	RecName: Full=C-X-C motif chemokine 5;^Eukaryota; Metazoa; Chordata; Craniata; Vertebrata; Euteleostomi; Mammalia; Eutheria; Euarchontoglires; Primates; Haplorrhini; Catarrhini; Hominidae; Homo	PF00048.19	IL8	Small cytokines (intecrine/chemokine), interleukin-8 like	ENOG41117DC	(chemokine (C-X-C motif) ligand	.	.	.	GO:0007267|cell-cell signaling;GO:0070098|chemokine-mediated signaling pathway;GO:0006935|chemotaxis;GO:0007186|G-protein coupled receptor signaling pathway;GO:0006955|immune response;GO:0006954|inflammatory response;GO:0002446|neutrophil mediated immunity;GO:0008284|positive regulation of cell proliferation;GO:0090023|positive regulation of neutrophil chemotaxis;GO:0032496|response to lipopolysa…	GO:0008009|chemokine activity;GO:0045236|CXCR chemokine receptor bindingGO:0008009|chemokine activity	GO:0005576|extracellular region;GO:0005615|extracellular spaceGO:0005576|extracellular region	K05506|CXCL5_6, SCYB5_6; C-X-C motif chemokine 5/6	map05133|Pertussis;map05323|Rheumatoid arthritis;map04062|Chemokine signaling pathway
genefamily1695	Protein.rna32095_PANUB::rna32095_PANUB	1-1[-]	gi|685552716|ref|XM_009211025.1|	1740	E:0	PREDICTED: Papio anubis olfactory receptor 4Q3 (LOC101025504), transcript variant X2, mRNA	gi|402875461|ref|XP_003901523.1|	586	E:0	PREDICTED: olfactory receptor 4Q3 [Papio anubis]	OR4Q3_HUMAN	560	E:0	RecName: Full=Olfactory receptor 4Q3;^Eukaryota; Metazoa; Chordata; Craniata; Vertebrata; Euteleostomi; Mammalia; Eutheria; Euarchontoglires; Primates; Haplorrhini; Catarrhini; Hominidae; Homo	OR4Q3_HUMAN	586	E:0	RecName: Full=Olfactory receptor 4Q3;^Eukaryota; Metazoa; Chordata; Craniata; Vertebrata; Euteleostomi; Mammalia; Eutheria; Euarchontoglires; Primates; Haplorrhini; Catarrhini; Hominidae; Homo	PF13853.5	7tm_4	Olfactory receptor	ENOG4111BJW	olfactory receptor, family 4, subfamily Q, member 3	.	.	.	GO:0050907|detection of chemical stimulus involved in sensory perception;GO:0007186|G-protein coupled receptor signaling pathwayGO:0007186|G-protein coupled receptor signaling pathway	GO:0004930|G-protein coupled receptor activity;GO:0004984|olfactory receptor activity;GO:0004888|transmembrane signaling receptor activityGO:0004984|olfactory receptor activity;GO:0004930|G-protein coupled receptor activity	GO:0016021|integral component of membrane;GO:0005886|plasma membraneGO:0016021|integral component of membrane	K04257|OLFR; olfactory receptor	map04740|Olfactory transduction
genefamily1634	Protein.rna61506_CATYS::rna61506_CATYS	1-1[-]	gi|795535236|ref|XM_012047928.1|	1735	E:0	PREDICTED: Cercocebus atys olfactory receptor 6C75 (LOC105580216), mRNA	gi|795535237|ref|XP_011903318.1|	603	E:0	PREDICTED: olfactory receptor 6C75 [Cercocebus atys]	O6C75_HUMAN	571	E:0	RecName: Full=Olfactory receptor 6C75;^Eukaryota; Metazoa; Chordata; Craniata; Vertebrata; Euteleostomi; Mammalia; Eutheria; Euarchontoglires; Primates; Haplorrhini; Catarrhini; Hominidae; Homo	O6C75_HUMAN	596	E:0	RecName: Full=Olfactory receptor 6C75;^Eukaryota; Metazoa; Chordata; Craniata; Vertebrata; Euteleostomi; Mammalia; Eutheria; Euarchontoglires; Primates; Haplorrhini; Catarrhini; Hominidae; Homo	PF13853.5	7tm_4	Olfactory receptor	ENOG41120HT	Olfactory receptor	.	.	.	GO:0007186|G-protein coupled receptor signaling pathway	GO:0004930|G-protein coupled receptor activity;GO:0004984|olfactory receptor activityGO:0004984|olfactory receptor activity;GO:0004930|G-protein coupled receptor activity	GO:0016021|integral component of membrane;GO:0005886|plasma membraneGO:0016021|integral component of membrane	K04257|OLFR; olfactory receptor	map04740|Olfactory transduction
genefamily15915	Protein.rna3649_NLEUC::rna3649_NLEUC	1-1[-]	gi|820976571|ref|XM_012505492.1|	355	E:9e-95	PREDICTED: Nomascus leucogenys cytochrome c oxidase subunit 7C, mitochondrial (LOC100579903), transcript variant X2, mRNA	gi|4502993|ref|NP_001858.1|	132	E:5e-39	cytochrome c oxidase subunit 7C, mitochondrial precursor [Homo sapiens]	COX7C_PANTR	132	E:2e-40	RecName: Full=Cytochrome c oxidase subunit 7C, mitochondrial;^Eukaryota; Metazoa; Chordata; Craniata; Vertebrata; Euteleostomi; Mammalia; Eutheria; Euarchontoglires; Primates; Haplorrhini; Catarrhini; Hominidae; Pan	COX7C_PANTR	132	E:1e-40	RecName: Full=Cytochrome c oxidase subunit 7C, mitochondrial;^Eukaryota; Metazoa; Chordata; Craniata; Vertebrata; Euteleostomi; Mammalia; Eutheria; Euarchontoglires; Primates; Haplorrhini; Catarrhini; Hominidae; Pan	PF02935.15	COX7C	Cytochrome c oxidase subunit VIIc	ENOG4112B97	cytochrome C oxidase (Subunit	.	.	.	GO:0006123|mitochondrial electron transport, cytochrome c to oxygen	GO:0004129|cytochrome-c oxidase activityGO:0004129|cytochrome-c oxidase activity	GO:0016021|integral component of membrane;GO:0005751|mitochondrial respiratory chain complex IV	K02272|COX7C; cytochrome c oxidase subunit 7c	map00190|Oxidative phosphorylation;map04260|Cardiac muscle contraction;map05012|Parkinson's disease;map05016|Huntington's disease;map05010|Alzheimer's disease;map01100|Metabolic pathways;map04932|Non-alcoholic fatty liver disease (NAFLD)
genefamily1062	Protein.rna19864_RBIET::rna19864_RBIET	1-1[-]	gi|635076396|ref|XM_008007013.1|	1807	E:0	PREDICTED: Chlorocebus sabaeus trace amine-associated receptor 4-like (LOC103240357), mRNA	gi|635076397|ref|XP_008005204.1|	644	E:0	PREDICTED: trace amine-associated receptor 4-like [Chlorocebus sabaeus]	TAAR4_MOUSE	578	E:0	RecName: Full=Trace amine-associated receptor 4;^Eukaryota; Metazoa; Chordata; Craniata; Vertebrata; Euteleostomi; Mammalia; Eutheria; Euarchontoglires; Glires; Rodentia; Myomorpha; Muroidea; Muridae; Murinae; Mus; Mus	TAAR4_MOUSE	601	E:0	RecName: Full=Trace amine-associated receptor 4;^Eukaryota; Metazoa; Chordata; Craniata; Vertebrata; Euteleostomi; Mammalia; Eutheria; Euarchontoglires; Glires; Rodentia; Myomorpha; Muroidea; Muridae; Murinae; Mus; Mus	PF10320.8	7TM_GPCR_Srsx	Serpentine type 7TM GPCR chemoreceptor Srsx	ENOG410XRW9	Receptor	.	.	.	GO:0001662|behavioral fear response;GO:0007635|chemosensory behavior;GO:0007606|sensory perception of chemical stimulusGO:0007186|G-protein coupled receptor signaling pathway	GO:1990080|2-phenylethylamine receptor activity;GO:0008227|G-protein coupled amine receptor activity;GO:0001594|trace-amine receptor activityGO:0004930|G-protein coupled receptor activity	GO:0016021|integral component of membrane;GO:0005886|plasma membraneGO:0016021|integral component of membrane	K05051|TAAR; trace amine associated receptor	map04080|Neuroactive ligand-receptor interaction
genefamily1770	Protein.rna60190_PTEPH::rna60190_PTEPH	1-1[-]	gi|724929116|ref|XM_010384644.1|	1513	E:0	PREDICTED: Rhinopithecus roxellana olfactory receptor 2V2 (LOC104679161), mRNA	gi|795310587|ref|XP_011925410.1|	555	E:0	PREDICTED: olfactory receptor 2V2 [Cercocebus atys]	OR2V2_HUMAN	540	E:0	RecName: Full=Olfactory receptor 2V2;^Eukaryota; Metazoa; Chordata; Craniata; Vertebrata; Euteleostomi; Mammalia; Eutheria; Euarchontoglires; Primates; Haplorrhini; Catarrhini; Hominidae; Homo	OR2V2_HUMAN	564	E:0	RecName: Full=Olfactory receptor 2V2;^Eukaryota; Metazoa; Chordata; Craniata; Vertebrata; Euteleostomi; Mammalia; Eutheria; Euarchontoglires; Primates; Haplorrhini; Catarrhini; Hominidae; Homo	PF13853.5	7tm_4	Olfactory receptor	ENOG4111BJF	olfactory receptor, family 2, subfamily V, member	.	.	.	GO:0007186|G-protein coupled receptor signaling pathway;GO:0007608|sensory perception of smellGO:0007186|G-protein coupled receptor signaling pathway	GO:0004930|G-protein coupled receptor activity;GO:0004984|olfactory receptor activityGO:0004984|olfactory receptor activity;GO:0004930|G-protein coupled receptor activity	GO:0016021|integral component of membrane;GO:0005886|plasma membraneGO:0016021|integral component of membrane	K04257|OLFR; olfactory receptor	map04740|Olfactory transduction
genefamily1750	Protein.rna51800_CSABA::rna51800_CSABA	1-1[-]	gi|635103877|ref|XM_007976602.1|	1725	E:0	PREDICTED: Chlorocebus sabaeus olfactory receptor 6K3-like (LOC103223774), mRNA	gi|635103878|ref|XP_007974793.1|	627	E:0	PREDICTED: LOW QUALITY PROTEIN: olfactory receptor 6K3-like [Chlorocebus sabaeus]	OR6K3_HUMAN	451	E:1e-157	RecName: Full=Olfactory receptor 6K3;^Eukaryota; Metazoa; Chordata; Craniata; Vertebrata; Euteleostomi; Mammalia; Eutheria; Euarchontoglires; Primates; Haplorrhini; Catarrhini; Hominidae; Homo	OR6K3_HUMAN	451	E:7e-158	RecName: Full=Olfactory receptor 6K3;^Eukaryota; Metazoa; Chordata; Craniata; Vertebrata; Euteleostomi; Mammalia; Eutheria; Euarchontoglires; Primates; Haplorrhini; Catarrhini; Hominidae; Homo	PF13853.5	7tm_4	Olfactory receptor	ENOG4111AD8	olfactory receptor activity	.	.	.	GO:0050907|detection of chemical stimulus involved in sensory perception;GO:0007186|G-protein coupled receptor signaling pathwayGO:0007186|G-protein coupled receptor signaling pathway	GO:0004930|G-protein coupled receptor activity;GO:0004984|olfactory receptor activity;GO:0004888|transmembrane signaling receptor activityGO:0004984|olfactory receptor activity;GO:0004930|G-protein coupled receptor activity	GO:0016021|integral component of membrane;GO:0005886|plasma membraneGO:0016021|integral component of membrane	K04257|OLFR; olfactory receptor	map04740|Olfactory transduction
genefamily1609	Protein.rna83944_PANUB::rna83944_PANUB	1-1[-]	gi|795087428|ref|XM_011971675.1|	1707	E:0	PREDICTED: Mandrillus leucophaeus olfactory receptor 491-like (LOC105533280), mRNA	gi|795252409|ref|XP_011919107.1|	482	E:7e-169	PREDICTED: olfactory receptor 491-like [Cercocebus atys]	OL491_MOUSE	388	E:3e-133	RecName: Full=Olfactory receptor 491;^Eukaryota; Metazoa; Chordata; Craniata; Vertebrata; Euteleostomi; Mammalia; Eutheria; Euarchontoglires; Glires; Rodentia; Myomorpha; Muroidea; Muridae; Murinae; Mus; Mus	OL491_MOUSE	484	E:5e-171	RecName: Full=Olfactory receptor 491;^Eukaryota; Metazoa; Chordata; Craniata; Vertebrata; Euteleostomi; Mammalia; Eutheria; Euarchontoglires; Glires; Rodentia; Myomorpha; Muroidea; Muridae; Murinae; Mus; Mus	PF13853.5	7tm_4	Olfactory receptor	ENOG410ZSS8	Olfactory receptor	.	.	.	GO:0007186|G-protein coupled receptor signaling pathway;GO:0007608|sensory perception of smellGO:0007186|G-protein coupled receptor signaling pathway	GO:0004930|G-protein coupled receptor activity;GO:0005549|odorant binding;GO:0004984|olfactory receptor activityGO:0004984|olfactory receptor activity;GO:0004930|G-protein coupled receptor activity	GO:0016021|integral component of membrane;GO:0005886|plasma membraneGO:0016021|integral component of membrane	K04257|OLFR; olfactory receptor	map04740|Olfactory transduction
genefamily1670	Protein.rna32067_PANUB::rna32067_PANUB	1-1[-]	gi|685552679|ref|XM_003901456.2|	1845	E:0	PREDICTED: Papio anubis olfactory receptor 4F3/4F16/4F29-like (LOC101018463), mRNA	gi|685552680|ref|XP_003901505.2|	672	E:0	PREDICTED: olfactory receptor 4F3/4F16/4F29-like [Papio anubis]	OR4F3_HUMAN	432	E:3e-150	RecName: Full=Olfactory receptor 4F3/4F16/4F29;^Eukaryota; Metazoa; Chordata; Craniata; Vertebrata; Euteleostomi; Mammalia; Eutheria; Euarchontoglires; Primates; Haplorrhini; Catarrhini; Hominidae; Homo	OR4F3_HUMAN	432	E:3e-150	RecName: Full=Olfactory receptor 4F3/4F16/4F29;^Eukaryota; Metazoa; Chordata; Craniata; Vertebrata; Euteleostomi; Mammalia; Eutheria; Euarchontoglires; Primates; Haplorrhini; Catarrhini; Hominidae; Homo	PF13853.5	7tm_4	Olfactory receptor	ENOG4111AZC	Olfactory receptor	.	.	.	GO:0050907|detection of chemical stimulus involved in sensory perception;GO:0007186|G-protein coupled receptor signaling pathwayGO:0007186|G-protein coupled receptor signaling pathway	GO:0004930|G-protein coupled receptor activity;GO:0004984|olfactory receptor activity;GO:0004888|transmembrane signaling receptor activityGO:0004984|olfactory receptor activity;GO:0004930|G-protein coupled receptor activity	GO:0016021|integral component of membrane;GO:0005886|plasma membraneGO:0016021|integral component of membrane	K04257|OLFR; olfactory receptor	map04740|Olfactory transduction
genefamily16876	Protein.rna18894_MFASC::rna18894_MFASC	1-1[-]	gi|982323971|ref|XM_015444313.1|	289	E:7e-75	PREDICTED: Macaca fascicularis ribosomal protein L39 (RPL39), transcript variant X1, mRNA	gi|861504629|ref|XP_012923730.1|	106	E:2e-28	PREDICTED: 60S ribosomal protein L39 [Heterocephalus glaber]	RL39_RAT	103	E:3e-29	RecName: Full=60S ribosomal protein L39;^Eukaryota; Metazoa; Chordata; Craniata; Vertebrata; Euteleostomi; Mammalia; Eutheria; Euarchontoglires; Glires; Rodentia; Myomorpha; Muroidea; Muridae; Murinae; Rattus	RL39_RAT	103	E:3e-29	RecName: Full=60S ribosomal protein L39;^Eukaryota; Metazoa; Chordata; Craniata; Vertebrata; Euteleostomi; Mammalia; Eutheria; Euarchontoglires; Glires; Rodentia; Myomorpha; Muroidea; Muridae; Murinae; Rattus	PF00832.19	Ribosomal_L39	Ribosomal L39 protein	COG2167	Ribosomal protein	.	.	.	GO:0019731|antibacterial humoral response;GO:0061844|antimicrobial humoral immune response mediated by antimicrobial peptide;GO:0050830|defense response to Gram-positive bacterium;GO:0002227|innate immune response in mucosa;GO:0006412|translationGO:0006412|translation	GO:0003723|RNA binding;GO:0003735|structural constituent of ribosomeGO:0003735|structural constituent of ribosome	GO:0022625|cytosolic large ribosomal subunit;GO:0005615|extracellular spaceGO:0005622|intracellular;GO:0005840|ribosome	K02924|RP-L39e, RPL39; large subunit ribosomal protein L39e	map03010|Ribosome
genefamily3338	Protein.rna37366_PTROG::rna37366_PTROG	1-1[-]	gi|694918855|ref|XM_009452228.1|	1369	E:0	PREDICTED: Pan troglodytes retinoic acid early transcript 1L (RAET1L), mRNA	gi|694918856|ref|XP_009450503.1|	440	E:3e-154	PREDICTED: retinoic acid early transcript 1L protein [Pan troglodytes]	N2DL2_HUMAN	412	E:8e-145	RecName: Full=NKG2D ligand 2;^Eukaryota; Metazoa; Chordata; Craniata; Vertebrata; Euteleostomi; Mammalia; Eutheria; Euarchontoglires; Primates; Haplorrhini; Catarrhini; Hominidae; Homo	N2DL2_HUMAN	420	E:5e-148	RecName: Full=NKG2D ligand 2;^Eukaryota; Metazoa; Chordata; Craniata; Vertebrata; Euteleostomi; Mammalia; Eutheria; Euarchontoglires; Primates; Haplorrhini; Catarrhini; Hominidae; Homo	PF00129.17	MHC_I	Class I Histocompatibility antigen, domains alpha 1 and 2	ENOG41113ZC	uL16 binding protein	.	.	.	GO:0006501|C-terminal protein lipidation;GO:0030101|natural killer cell activation;GO:0042267|natural killer cell mediated cytotoxicity	GO:0046703|natural killer cell lectin-like receptor binding	GO:0046658|anchored component of plasma membrane;GO:0009986|cell surface;GO:0005576|extracellular region;GO:0005615|extracellular space;GO:0005886|plasma membrane	K07986|ULBP; UL16 binding protein	map04650|Natural killer cell mediated cytotoxicity
genefamily1572	Protein.rna35063_RBIET::rna35063_RBIET	1-1[-]	gi|724903517|ref|XM_010379433.1|	1607	E:0	PREDICTED: Rhinopithecus roxellana olfactory receptor-like protein OLF3 (LOC104674953), mRNA	gi|724903518|ref|XP_010377735.1|	474	E:2e-165	PREDICTED: olfactory receptor-like protein OLF3 [Rhinopithecus roxellana]	OR2F1_HUMAN	262	E:7e-84	RecName: Full=Olfactory receptor 2F1;^Eukaryota; Metazoa; Chordata; Craniata; Vertebrata; Euteleostomi; Mammalia; Eutheria; Euarchontoglires; Primates; Haplorrhini; Catarrhini; Hominidae; Homo	OR2F1_HUMAN	313	E:1e-103	RecName: Full=Olfactory receptor 2F1;^Eukaryota; Metazoa; Chordata; Craniata; Vertebrata; Euteleostomi; Mammalia; Eutheria; Euarchontoglires; Primates; Haplorrhini; Catarrhini; Hominidae; Homo	PF13853.5	7tm_4	Olfactory receptor	ENOG4111DQU	olfactory receptor-like protein OLF3-like	.	.	.	GO:0007186|G-protein coupled receptor signaling pathway;GO:0007608|sensory perception of smell;GO:0007165|signal transductionGO:0007186|G-protein coupled receptor signaling pathway	GO:0004930|G-protein coupled receptor activity;GO:0004984|olfactory receptor activityGO:0004984|olfactory receptor activity;GO:0004930|G-protein coupled receptor activity	GO:0016021|integral component of membrane;GO:0005886|plasma membraneGO:0016021|integral component of membrane	K04257|OLFR; olfactory receptor	map04740|Olfactory transduction
genefamily1717	Protein.rna62149_CSABA::rna62149_CSABA	1-1[-]	gi|635122819|ref|XM_007986239.1|	1611	E:0	PREDICTED: Chlorocebus sabaeus olfactory receptor 5K4 (LOC103228686), partial mRNA	gi|635122820|ref|XP_007984430.1|	595	E:0	PREDICTED: LOW QUALITY PROTEIN: olfactory receptor 5K4, partial [Chlorocebus sabaeus]	OR5K4_HUMAN	554	E:0	RecName: Full=Olfactory receptor 5K4;^Eukaryota; Metazoa; Chordata; Craniata; Vertebrata; Euteleostomi; Mammalia; Eutheria; Euarchontoglires; Primates; Haplorrhini; Catarrhini; Hominidae; Homo	OR5K4_HUMAN	554	E:0	RecName: Full=Olfactory receptor 5K4;^Eukaryota; Metazoa; Chordata; Craniata; Vertebrata; Euteleostomi; Mammalia; Eutheria; Euarchontoglires; Primates; Haplorrhini; Catarrhini; Hominidae; Homo	PF13853.5	7tm_4	Olfactory receptor	ENOG41116R8	Olfactory receptor	.	.	.	GO:0007186|G-protein coupled receptor signaling pathwayGO:0007186|G-protein coupled receptor signaling pathway	GO:0004930|G-protein coupled receptor activity;GO:0005549|odorant binding;GO:0004984|olfactory receptor activityGO:0004984|olfactory receptor activity;GO:0004930|G-protein coupled receptor activity	GO:0016021|integral component of membrane;GO:0005886|plasma membraneGO:0016021|integral component of membrane	K04257|OLFR; olfactory receptor	map04740|Olfactory transduction
genefamily2116	Protein.rna87317_PTROG::rna87317_PTROG	1-1[-]	gi|694972772|ref|XM_001160313.4|	1735	E:0	PREDICTED: Pan troglodytes olfactory receptor 7D2 (LOC468710), mRNA	gi|410053125|ref|XP_001160313.3|	631	E:0	PREDICTED: olfactory receptor 7D2 [Pan troglodytes]	OR7D2_HUMAN	619	E:0	RecName: Full=Olfactory receptor 7D2;^Eukaryota; Metazoa; Chordata; Craniata; Vertebrata; Euteleostomi; Mammalia; Eutheria; Euarchontoglires; Primates; Haplorrhini; Catarrhini; Hominidae; Homo	OR7D2_HUMAN	619	E:0	RecName: Full=Olfactory receptor 7D2;^Eukaryota; Metazoa; Chordata; Craniata; Vertebrata; Euteleostomi; Mammalia; Eutheria; Euarchontoglires; Primates; Haplorrhini; Catarrhini; Hominidae; Homo	PF13853.5	7tm_4	Olfactory receptor	ENOG410YBQN	Olfactory receptor	.	.	.	GO:0050911|detection of chemical stimulus involved in sensory perception of smell;GO:0007186|G-protein coupled receptor signaling pathway;GO:0006355|regulation of transcription, DNA-templatedGO:0007186|G-protein coupled receptor signaling pathway	GO:0004930|G-protein coupled receptor activity;GO:0004984|olfactory receptor activityGO:0004984|olfactory receptor activity;GO:0004930|G-protein coupled receptor activity	GO:0016021|integral component of membrane;GO:0005886|plasma membraneGO:0016021|integral component of membrane	K04257|OLFR; olfactory receptor	map04740|Olfactory transduction
genefamily1585	Protein.evm.model.utg112.3_TLEUC::evm.model.utg112.3_TLEUC	1-1[-]	gi|795345464|ref|XM_011927943.1|	568	E:3e-158	PREDICTED: Colobus angolensis palliatus olfactory receptor 11A1-like (LOC105501844), mRNA	gi|795345465|ref|XP_011783333.1|	209	E:2e-64	PREDICTED: LOW QUALITY PROTEIN: olfactory receptor 11A1-like [Colobus angolensis palliatus]	O1030_MOUSE	99.8	E:6e-24	RecName: Full=Olfactory receptor 1030;^Eukaryota; Metazoa; Chordata; Craniata; Vertebrata; Euteleostomi; Mammalia; Eutheria; Euarchontoglires; Glires; Rodentia; Myomorpha; Muroidea; Muridae; Murinae; Mus; Mus	O1030_MOUSE	100	E:5e-24	RecName: Full=Olfactory receptor 1030;^Eukaryota; Metazoa; Chordata; Craniata; Vertebrata; Euteleostomi; Mammalia; Eutheria; Euarchontoglires; Glires; Rodentia; Myomorpha; Muroidea; Muridae; Murinae; Mus; Mus	PF13853.5	7tm_4	Olfactory receptor	ENOG41118NH	Olfactory receptor	.	.	.	GO:0007186|G-protein coupled receptor signaling pathway;GO:0007608|sensory perception of smellGO:0007186|G-protein coupled receptor signaling pathway	GO:0004930|G-protein coupled receptor activity;GO:0005549|odorant binding;GO:0004984|olfactory receptor activityGO:0004984|olfactory receptor activity	GO:0016021|integral component of membrane;GO:0005886|plasma membraneGO:0016021|integral component of membrane	K04257|OLFR; olfactory receptor	map04740|Olfactory transduction
genefamily1593	Protein.rna34796_RROXE::rna34796_RROXE	1-1[-]	gi|724948122|ref|XM_010352752.1|	1735	E:0	PREDICTED: Rhinopithecus roxellana olfactory receptor 2B6-like (LOC104653696), mRNA	gi|724948123|ref|XP_010351054.1|	635	E:0	PREDICTED: olfactory receptor 2B6-like [Rhinopithecus roxellana]	OR2BB_HUMAN	370	E:3e-126	RecName: Full=Olfactory receptor 2B11;^Eukaryota; Metazoa; Chordata; Craniata; Vertebrata; Euteleostomi; Mammalia; Eutheria; Euarchontoglires; Primates; Haplorrhini; Catarrhini; Hominidae; Homo	OR2BB_HUMAN	370	E:3e-126	RecName: Full=Olfactory receptor 2B11;^Eukaryota; Metazoa; Chordata; Craniata; Vertebrata; Euteleostomi; Mammalia; Eutheria; Euarchontoglires; Primates; Haplorrhini; Catarrhini; Hominidae; Homo	PF13853.5	7tm_4	Olfactory receptor	ENOG41117FE	Olfactory receptor	.	.	.	GO:0007186|G-protein coupled receptor signaling pathway;GO:0007608|sensory perception of smellGO:0007186|G-protein coupled receptor signaling pathway	GO:0004930|G-protein coupled receptor activity;GO:0004984|olfactory receptor activityGO:0004984|olfactory receptor activity;GO:0004930|G-protein coupled receptor activity	GO:0016021|integral component of membrane;GO:0005886|plasma membraneGO:0016021|integral component of membrane	K04257|OLFR; olfactory receptor	map04740|Olfactory transduction
genefamily2369	Protein.rna155358_HUMAN::rna155358_HUMAN	1-1[-]	gi|589908562|ref|NR_110887.1|	2017	E:0	Homo sapiens mitogen-activated protein kinase 11 (MAPK11), transcript variant 2, non-coding RNA	gi|20128774|ref|NP_002742.3|	699	E:0	mitogen-activated protein kinase 11 [Homo sapiens]	MK11_HUMAN	699	E:0	RecName: Full=Mitogen-activated protein kinase 11;^Eukaryota; Metazoa; Chordata; Craniata; Vertebrata; Euteleostomi; Mammalia; Eutheria; Euarchontoglires; Primates; Haplorrhini; Catarrhini; Hominidae; Homo	MK11_HUMAN	754	E:0	RecName: Full=Mitogen-activated protein kinase 11;^Eukaryota; Metazoa; Chordata; Craniata; Vertebrata; Euteleostomi; Mammalia; Eutheria; Euarchontoglires; Primates; Haplorrhini; Catarrhini; Hominidae; Homo	PF00069.24	Pkinase	Protein kinase domain	ENOG410XNY0	Mitogen-activated protein kinase	.	.	.	GO:0000187|activation of MAPK activity;GO:0098586|cellular response to virus;GO:0035556|intracellular signal transduction;GO:0060044|negative regulation of cardiac muscle cell proliferation;GO:0010628|positive regulation of gene expression;GO:2001184|positive regulation of interleukin-12 secretion;GO:0051149|positive regulation of muscle cell differentiation;GO:0007265|Ras protein signal transduc…	GO:0005524|ATP binding;GO:0004707|MAP kinase activity;GO:0004674|protein serine/threonine kinase activityGO:0004672|protein kinase activity;GO:0005524|ATP binding;GO:0016773|phosphotransferase activity, alcohol group as acceptor	GO:0005737|cytoplasm;GO:0005829|cytosol;GO:0005654|nucleoplasm;GO:0005634|nucleusGO:0016020|membrane	K04441|P38; p38 MAP kinase [EC:2.7.11.24]	map04071|Sphingolipid signaling pathway;map04620|Toll-like receptor signaling pathway;map04621|NOD-like receptor signaling pathway;map04622|RIG-I-like receptor signaling pathway;map04380|Osteoclast differentiation;map05120|Epithelial cell signaling in Helicobacter pylori infection;map04010|MAPK signaling pathway;map04370|VEGF signaling pathway;map05164|Influenza A;map04015|Rap1 signaling pathway;…
genefamily1555	Protein.rna164023_HUMAN::rna164023_HUMAN	1-1[-]	gi|937628050|gb|KP290422.1|	1757	E:0	Homo sapiens OR2H1 (OR2H1) gene, complete cds	gi|28626523|ref|NP_112145.1|	611	E:0	olfactory receptor 2H1 [Homo sapiens]	OR2H1_HUMAN	611	E:0	RecName: Full=Olfactory receptor 2H1;^Eukaryota; Metazoa; Chordata; Craniata; Vertebrata; Euteleostomi; Mammalia; Eutheria; Euarchontoglires; Primates; Haplorrhini; Catarrhini; Hominidae; Homo	OR2H1_HUMAN	643	E:0	RecName: Full=Olfactory receptor 2H1;^Eukaryota; Metazoa; Chordata; Craniata; Vertebrata; Euteleostomi; Mammalia; Eutheria; Euarchontoglires; Primates; Haplorrhini; Catarrhini; Hominidae; Homo	PF13853.5	7tm_4	Olfactory receptor	ENOG41117A7	Olfactory receptor	.	.	.	GO:0007186|G-protein coupled receptor signaling pathway;GO:0007608|sensory perception of smellGO:0007186|G-protein coupled receptor signaling pathway	GO:0004930|G-protein coupled receptor activity;GO:0004984|olfactory receptor activityGO:0004984|olfactory receptor activity;GO:0004930|G-protein coupled receptor activity	GO:0016021|integral component of membrane;GO:0005886|plasma membraneGO:0016021|integral component of membrane	K04257|OLFR; olfactory receptor	map04740|Olfactory transduction
genefamily16529	Protein.rna61249_PTEPH::rna61249_PTEPH	1-1[-]	gi|795383055|ref|XM_012082864.1|	438	E:1e-119	PREDICTED: Cercocebus atys cytochrome c oxidase subunit 7B, mitochondrial (LOC105596144), mRNA	gi|384475847|ref|NP_001245069.1|	168	E:1e-52	cytochrome c oxidase subunit 7B, mitochondrial [Macaca mulatta]	COX7B_PONAB	164	E:2e-52	RecName: Full=Cytochrome c oxidase subunit 7B, mitochondrial;^Eukaryota; Metazoa; Chordata; Craniata; Vertebrata; Euteleostomi; Mammalia; Eutheria; Euarchontoglires; Primates; Haplorrhini; Catarrhini; Hominidae; Pongo	COX7B_PONAB	164	E:2e-52	RecName: Full=Cytochrome c oxidase subunit 7B, mitochondrial;^Eukaryota; Metazoa; Chordata; Craniata; Vertebrata; Euteleostomi; Mammalia; Eutheria; Euarchontoglires; Primates; Haplorrhini; Catarrhini; Hominidae; Pongo	PF05392.10	COX7B	Cytochrome C oxidase chain VIIB	ENOG4112BN9	cytoChrome c oxidase subunit	.	.	.	GO:0007417|central nervous system development	GO:0004129|cytochrome-c oxidase activityGO:0004129|cytochrome-c oxidase activity	GO:0016021|integral component of membrane;GO:0005746|mitochondrial respiratory chainGO:0005746|mitochondrial respiratory chain	K02271|COX7B; cytochrome c oxidase subunit 7b	map00190|Oxidative phosphorylation;map04260|Cardiac muscle contraction;map05012|Parkinson's disease;map05016|Huntington's disease;map05010|Alzheimer's disease;map01100|Metabolic pathways;map04932|Non-alcoholic fatty liver disease (NAFLD)
genefamily1563	Protein.rna40810_CATYS::rna40810_CATYS	1-1[-]	gi|795433714|ref|XM_012094246.1|	1757	E:0	PREDICTED: Cercocebus atys olfactory receptor 10H4-like (LOC105601623), mRNA	gi|795433715|ref|XP_011949636.1|	558	E:0	PREDICTED: olfactory receptor 10H4-like [Cercocebus atys]	O10H4_HUMAN	510	E:0	RecName: Full=Olfactory receptor 10H4;^Eukaryota; Metazoa; Chordata; Craniata; Vertebrata; Euteleostomi; Mammalia; Eutheria; Euarchontoglires; Primates; Haplorrhini; Catarrhini; Hominidae; Homo	O10H4_HUMAN	552	E:0	RecName: Full=Olfactory receptor 10H4;^Eukaryota; Metazoa; Chordata; Craniata; Vertebrata; Euteleostomi; Mammalia; Eutheria; Euarchontoglires; Primates; Haplorrhini; Catarrhini; Hominidae; Homo	PF13853.5	7tm_4	Olfactory receptor	ENOG4111CKD	Olfactory receptor	.	.	.	GO:0007186|G-protein coupled receptor signaling pathway	GO:0004993|G-protein coupled serotonin receptor activity;GO:0030594|neurotransmitter receptor activity;GO:0004984|olfactory receptor activityGO:0004984|olfactory receptor activity;GO:0004930|G-protein coupled receptor activity	GO:0016021|integral component of membrane;GO:0005886|plasma membraneGO:0016021|integral component of membrane	K04257|OLFR; olfactory receptor	map04740|Olfactory transduction
genefamily12407	Protein.rna65034_MMULA::rna65034_MMULA	1-1[-]	gi|388453140|ref|NM_001265789.1|	4953	E:0	Macaca mulatta oculocerebrorenal syndrome of Lowe (OCRL), mRNA	gi|388453141|ref|NP_001252718.1|	1838	E:0	inositol polyphosphate 5-phosphatase OCRL-1 [Macaca mulatta]	OCRL_HUMAN	1825	E:0	RecName: Full=Inositol polyphosphate 5-phosphatase OCRL-1;^Eukaryota; Metazoa; Chordata; Craniata; Vertebrata; Euteleostomi; Mammalia; Eutheria; Euarchontoglires; Primates; Haplorrhini; Catarrhini; Hominidae; Homo	OCRL_HUMAN	1838	E:0	RecName: Full=Inositol polyphosphate 5-phosphatase OCRL-1;^Eukaryota; Metazoa; Chordata; Craniata; Vertebrata; Euteleostomi; Mammalia; Eutheria; Euarchontoglires; Primates; Haplorrhini; Catarrhini; Hominidae; Homo	PF16726.4	OCRL_clath_bd	Inositol polyphosphate 5-phosphatase clathrin binding domain	COG5411	inositol	.	.	.	GO:0060271|cilium assembly;GO:0001701|in utero embryonic development;GO:0043647|inositol phosphate metabolic process;GO:0006629|lipid metabolic process;GO:0061024|membrane organization;GO:0006661|phosphatidylinositol biosynthetic process;GO:0046856|phosphatidylinositol dephosphorylation;GO:0043087|regulation of GTPase activity;GO:0051056|regulation of small GTPase mediated signal transduction;GO:…	GO:0005096|GTPase activator activity;GO:0052745|inositol phosphate phosphatase activity;GO:0052659|inositol-1,3,4,5-tetrakisphosphate 5-phosphatase activity;GO:0052658|inositol-1,4,5-trisphosphate 5-phosphatase activity;GO:0034596|phosphatidylinositol phosphate 4-phosphatase activity;GO:0043813|phosphatidylinositol-3,5-bisphosphate 5-phosphatase activity;GO:0004439|phosphatidylinositol-4,5-bispho…	GO:0005905|clathrin-coated pit;GO:0030136|clathrin-coated vesicle;GO:0005737|cytoplasm;GO:0005829|cytosol;GO:0005769|early endosome;GO:0031901|early endosome membrane;GO:0070062|extracellular exosome;GO:0005795|Golgi stack;GO:0005798|Golgi-associated vesicle;GO:0005634|nucleus;GO:0030670|phagocytic vesicle membrane;GO:0001750|photoreceptor outer segment;GO:0005886|plasma membrane;GO:0005802|trans…	K01099|E3.1.3.36; phosphatidylinositol-bisphosphatase [EC:3.1.3.36]	map00562|Inositol phosphate metabolism;map01100|Metabolic pathways;map04070|Phosphatidylinositol signaling system
genefamily166	Protein.rna59547_MMULA::rna59547_MMULA	1-1[-]	gi|967498685|ref|XM_015124228.1|	3690	E:0	PREDICTED: Macaca mulatta zinc finger protein 180 (ZNF180), transcript variant X1, mRNA	gi|685608920|ref|XP_009192967.1|	1301	E:0	PREDICTED: zinc finger protein 180 isoform X3 [Papio anubis]	ZN180_HUMAN	1266	E:0	RecName: Full=Zinc finger protein 180;^Eukaryota; Metazoa; Chordata; Craniata; Vertebrata; Euteleostomi; Mammalia; Eutheria; Euarchontoglires; Primates; Haplorrhini; Catarrhini; Hominidae; Homo	ZN180_HUMAN	1333	E:0	RecName: Full=Zinc finger protein 180;^Eukaryota; Metazoa; Chordata; Craniata; Vertebrata; Euteleostomi; Mammalia; Eutheria; Euarchontoglires; Primates; Haplorrhini; Catarrhini; Hominidae; Homo	PF01352.26	KRAB	KRAB box	COG5048	Zinc finger protein	.	.	.	GO:0006355|regulation of transcription, DNA-templated;GO:0006351|transcription, DNA-templatedGO:0006355|regulation of transcription, DNA-templated	GO:0003677|DNA binding;GO:0046872|metal ion bindingGO:0003676|nucleic acid binding	GO:0005634|nucleusGO:0005622|intracellular	K09228|KRAB; KRAB domain-containing zinc finger protein	.
genefamily2714	Protein.evm.model.utg718.4_TLEUC::evm.model.utg718.4_TLEUC	1-1[-]	gi|685561634|ref|XR_651509.1|	477	E:3e-131	PREDICTED: Papio anubis FXYD domain-containing ion transport regulator 6 pseudogene (LOC103887431), misc_RNA	gi|426364487|ref|XP_004049337.1|	131	E:2e-37	PREDICTED: FXYD domain-containing ion transport regulator 6-like [Gorilla gorilla gorilla]	FXYD6_HUMAN	115	E:5e-33	RecName: Full=FXYD domain-containing ion transport regulator 6;^Eukaryota; Metazoa; Chordata; Craniata; Vertebrata; Euteleostomi; Mammalia; Eutheria; Euarchontoglires; Primates; Haplorrhini; Catarrhini; Hominidae; Homo	FXYD6_HUMAN	147	E:2e-45	RecName: Full=FXYD domain-containing ion transport regulator 6;^Eukaryota; Metazoa; Chordata; Craniata; Vertebrata; Euteleostomi; Mammalia; Eutheria; Euarchontoglires; Primates; Haplorrhini; Catarrhini; Hominidae; Homo	PF02038.15	ATP1G1_PLM_MAT8	ATP1G1/PLM/MAT8 family	ENOG410YUN8	FXYD domain containing ion transport regulator 6	.	.	.	GO:0034220|ion transmembrane transport;GO:1903779|regulation of cardiac conduction;GO:2000649|regulation of sodium ion transmembrane transporter activityGO:0006811|ion transport	GO:0005216|ion channel activity;GO:0017080|sodium channel regulator activityGO:0005216|ion channel activity	GO:0005887|integral component of plasma membrane;GO:0005886|plasma membraneGO:0016020|membrane	K13363|FXYD6; FXYD domain-containing ion transport regulator 6	.
genefamily337	Protein.rna15712_HUMAN::rna15712_HUMAN	1-1[-]	gi|323635442|ref|NM_033213.4|	2161	E:0	Homo sapiens zinc finger protein 670 (ZNF670), transcript variant 1, mRNA	gi|15082252|ref|NP_149990.1|	803	E:0	zinc finger protein 670 isoform 1 [Homo sapiens]	ZN670_HUMAN	803	E:0	RecName: Full=Zinc finger protein 670;^Eukaryota; Metazoa; Chordata; Craniata; Vertebrata; Euteleostomi; Mammalia; Eutheria; Euarchontoglires; Primates; Haplorrhini; Catarrhini; Hominidae; Homo	ZN670_HUMAN	803	E:0	RecName: Full=Zinc finger protein 670;^Eukaryota; Metazoa; Chordata; Craniata; Vertebrata; Euteleostomi; Mammalia; Eutheria; Euarchontoglires; Primates; Haplorrhini; Catarrhini; Hominidae; Homo	PF01352.26	KRAB	KRAB box	COG5048	Zinc finger protein	.	.	.	GO:0006355|regulation of transcription, DNA-templated;GO:0006351|transcription, DNA-templatedGO:0006355|regulation of transcription, DNA-templated	GO:0003677|DNA binding;GO:0046872|metal ion bindingGO:0003676|nucleic acid binding	GO:0005634|nucleusGO:0005622|intracellular	K09228|KRAB; KRAB domain-containing zinc finger protein	.
genefamily5050	Protein.rna29234_MNEME::rna29234_MNEME	1-1[-]	gi|795420429|ref|XM_011760582.1|	9374	E:0	PREDICTED: Macaca nemestrina ADAM metallopeptidase with thrombospondin type 1 motif, 7 (ADAMTS7), transcript variant X4, mRNA	gi|795420416|ref|XP_011758881.1|	3001	E:0	PREDICTED: A disintegrin and metalloproteinase with thrombospondin motifs 7 [Macaca nemestrina]	ATS7_HUMAN	2831	E:0	RecName: Full=A disintegrin and metalloproteinase with thrombospondin motifs 7;^Eukaryota; Metazoa; Chordata; Craniata; Vertebrata; Euteleostomi; Mammalia; Eutheria; Euarchontoglires; Primates; Haplorrhini; Catarrhini; Hominidae; Homo	ATS7_HUMAN	3143	E:0	RecName: Full=A disintegrin and metalloproteinase with thrombospondin motifs 7;^Eukaryota; Metazoa; Chordata; Craniata; Vertebrata; Euteleostomi; Mammalia; Eutheria; Euarchontoglires; Primates; Haplorrhini; Catarrhini; Hominidae; Homo	PF01562.18	Pep_M12B_propep	Reprolysin family propeptide	ENOG410XPKZ	ADAM metallopeptidase with thrombospondin type 1, motif	.	.	.	GO:0071773|cellular response to BMP stimulus;GO:0071347|cellular response to interleukin-1;GO:0071356|cellular response to tumor necrosis factor;GO:0032331|negative regulation of chondrocyte differentiation;GO:0036066|protein O-linked fucosylation;GO:0051603|proteolysis involved in cellular protein catabolic processGO:0006508|proteolysis	GO:0004222|metalloendopeptidase activity;GO:0008237|metallopeptidase activity;GO:0008270|zinc ion bindingGO:0004222|metalloendopeptidase activity	GO:0009986|cell surface;GO:0005788|endoplasmic reticulum lumen;GO:0005615|extracellular space;GO:0005578|proteinaceous extracellular matrix	K08622|ADAMTS7; a disintegrin and metalloproteinase with thrombospondin motifs 7 [EC:3.4.24.-]	.
genefamily316	Protein.rna56857_CSABA::rna56857_CSABA	1-1[-]	gi|635112946|ref|XM_007981239.1|	2372	E:0	PREDICTED: Chlorocebus sabaeus zinc finger protein 727, pseudogene (ZNF727P), transcript variant X1, mRNA	gi|635112947|ref|XP_007979430.1|	874	E:0	PREDICTED: putative zinc finger protein 727 isoform X1 [Chlorocebus sabaeus]	ZN736_HUMAN	822	E:0	RecName: Full=Zinc finger protein 736;^Eukaryota; Metazoa; Chordata; Craniata; Vertebrata; Euteleostomi; Mammalia; Eutheria; Euarchontoglires; Primates; Haplorrhini; Catarrhini; Hominidae; Homo	ZN736_HUMAN	822	E:0	RecName: Full=Zinc finger protein 736;^Eukaryota; Metazoa; Chordata; Craniata; Vertebrata; Euteleostomi; Mammalia; Eutheria; Euarchontoglires; Primates; Haplorrhini; Catarrhini; Hominidae; Homo	PF01352.26	KRAB	KRAB box	COG5048	Zinc finger protein	.	.	.	GO:0006355|regulation of transcription, DNA-templated;GO:0006351|transcription, DNA-templatedGO:0006355|regulation of transcription, DNA-templated	GO:0003677|DNA binding;GO:0046872|metal ion bindingGO:0003676|nucleic acid binding	GO:0005634|nucleusGO:0005622|intracellular	K09228|KRAB; KRAB domain-containing zinc finger protein	.
genefamily1033	Protein.rna26570_NLEUC::rna26570_NLEUC	1-1[-]	gi|821012880|ref|XM_003279248.3|	1663	E:0	PREDICTED: Nomascus leucogenys CD300a molecule (CD300A), transcript variant X2, mRNA	gi|332260438|ref|XP_003279296.1|	500	E:3e-176	PREDICTED: CMRF35-like molecule 8 isoform X1 [Nomascus leucogenys]	CLM8_HUMAN	432	E:8e-151	RecName: Full=CMRF35-like molecule 8;^Eukaryota; Metazoa; Chordata; Craniata; Vertebrata; Euteleostomi; Mammalia; Eutheria; Euarchontoglires; Primates; Haplorrhini; Catarrhini; Hominidae; Homo	CLM8_HUMAN	478	E:7e-169	RecName: Full=CMRF35-like molecule 8;^Eukaryota; Metazoa; Chordata; Craniata; Vertebrata; Euteleostomi; Mammalia; Eutheria; Euarchontoglires; Primates; Haplorrhini; Catarrhini; Hominidae; Homo	PF00047.24	ig	Immunoglobulin domain	ENOG410ZH9V	molecule	.	.	.	GO:0007155|cell adhesion;GO:1902569|negative regulation of activation of Janus kinase activity;GO:0030889|negative regulation of B cell proliferation;GO:0050859|negative regulation of B cell receptor signaling pathway;GO:1902567|negative regulation of eosinophil activation;GO:2000417|negative regulation of eosinophil migration;GO:0048147|negative regulation of fibroblast proliferation;GO:0043407|…	GO:0008429|phosphatidylethanolamine binding;GO:0001786|phosphatidylserine binding;GO:0038023|signaling receptor activity	GO:0070062|extracellular exosome;GO:0101003|ficolin-1-rich granule membrane;GO:0016021|integral component of membrane;GO:0016020|membrane;GO:0005886|plasma membrane;GO:0070821|tertiary granule membrane	K06719|CD300; CD300 antigen	.
genefamily16425	Protein.rna60793_PTEPH::rna60793_PTEPH	1-1[-]	gi|724866644|ref|XM_010371759.1|	793	E:0	PREDICTED: Rhinopithecus roxellana eukaryotic translation initiation factor 1A, Y-chromosomal (LOC104668952), transcript variant X1, mRNA	gi|823451964|ref|XP_012424900.1|	202	E:7e-64	PREDICTED: eukaryotic translation initiation factor 1A, X-chromosomal [Taeniopygia guttata]	IF1AY_PANTR	202	E:3e-65	RecName: Full=Eukaryotic translation initiation factor 1A, Y-chromosomal;^Eukaryota; Metazoa; Chordata; Craniata; Vertebrata; Euteleostomi; Mammalia; Eutheria; Euarchontoglires; Primates; Haplorrhini; Catarrhini; Hominidae; Pan	IF1AY_HUMAN	288	E:2e-99	RecName: Full=Eukaryotic translation initiation factor 1A, Y-chromosomal;^Eukaryota; Metazoa; Chordata; Craniata; Vertebrata; Euteleostomi; Mammalia; Eutheria; Euarchontoglires; Primates; Haplorrhini; Catarrhini; Hominidae; Homo	PF01176.18	eIF-1a	Translation initiation factor 1A / IF-1	COG0361	however, it seems to stimulate more or less all the activities of the other two initiation factors, IF-2 and IF-3 (By similarity)	.	.	.	GO:0006413|translational initiation	GO:0003743|translation initiation factor activityGO:0003723|RNA binding;GO:0003743|translation initiation factor activity	.	K03236|EIF1A; translation initiation factor 1A	map03013|RNA transport
genefamily300	Protein.rna67544_MFASC::rna67544_MFASC	1-1[-]	gi|982312039|ref|XM_015440424.1|	3164	E:0	PREDICTED: Macaca fascicularis zinc finger protein 430 (LOC102134786), transcript variant X2, mRNA	gi|982312040|ref|XP_015295910.1|	1147	E:0	PREDICTED: zinc finger protein 430 isoform X2 [Macaca fascicularis]	ZN430_HUMAN	1109	E:0	RecName: Full=Zinc finger protein 430;^Eukaryota; Metazoa; Chordata; Craniata; Vertebrata; Euteleostomi; Mammalia; Eutheria; Euarchontoglires; Primates; Haplorrhini; Catarrhini; Hominidae; Homo	ZN430_HUMAN	1143	E:0	RecName: Full=Zinc finger protein 430;^Eukaryota; Metazoa; Chordata; Craniata; Vertebrata; Euteleostomi; Mammalia; Eutheria; Euarchontoglires; Primates; Haplorrhini; Catarrhini; Hominidae; Homo	PF01352.26	KRAB	KRAB box	COG5048	Zinc finger protein	.	.	.	GO:0006355|regulation of transcription, DNA-templated;GO:0021762|substantia nigra development;GO:0006351|transcription, DNA-templatedGO:0006355|regulation of transcription, DNA-templated	GO:0003677|DNA binding;GO:0046872|metal ion bindingGO:0003676|nucleic acid binding	GO:0005634|nucleusGO:0005622|intracellular	K09228|KRAB; KRAB domain-containing zinc finger protein	.
genefamily910	Protein.rna61607_PTROG::rna61607_PTROG	1-1[-]	gi|694948610|ref|XM_001134875.2|	1186	E:0	PREDICTED: Pan troglodytes C-type lectin domain family 4, member D (CLEC4D), mRNA	gi|114643353|ref|XP_001134875.1|	451	E:1e-159	PREDICTED: C-type lectin domain family 4 member D [Pan troglodytes]	CLC4D_HUMAN	445	E:1e-158	RecName: Full=C-type lectin domain family 4 member D;^Eukaryota; Metazoa; Chordata; Craniata; Vertebrata; Euteleostomi; Mammalia; Eutheria; Euarchontoglires; Primates; Haplorrhini; Catarrhini; Hominidae; Homo	CLC4D_HUMAN	445	E:9e-159	RecName: Full=C-type lectin domain family 4 member D;^Eukaryota; Metazoa; Chordata; Craniata; Vertebrata; Euteleostomi; Mammalia; Eutheria; Euarchontoglires; Primates; Haplorrhini; Catarrhini; Hominidae; Homo	PF00059.20	Lectin_C	Lectin C-type domain	ENOG410XYR0	C-type lectin domain family 4, member	.	.	.	GO:0002250|adaptive immune response;GO:0042742|defense response to bacterium;GO:0038094|Fc-gamma receptor signaling pathway;GO:0045087|innate immune response;GO:0043312|neutrophil degranulation;GO:0002223|stimulatory C-type lectin receptor signaling pathway;GO:0002292|T cell differentiation involved in immune response	GO:0030246|carbohydrate binding;GO:0034987|immunoglobulin receptor binding	GO:0101003|ficolin-1-rich granule membrane;GO:0016021|integral component of membrane;GO:0005886|plasma membrane;GO:0035579|specific granule membrane;GO:0070821|tertiary granule membrane	K10058|CLEC4D; C-type lectin domain family 4 member D	.
genefamily9987	Protein.rna903_PPANI::rna903_PPANI	1-1[-]	gi|931563207|ref|XM_008963159.2|	1175	E:0	PREDICTED: Pan paniscus chloride intracellular channel 4 (CLIC4), mRNA	gi|426328383|ref|XP_004025234.1|	434	E:4e-153	PREDICTED: chloride intracellular channel protein 4 isoform 1 [Gorilla gorilla gorilla]	CLIC4_HUMAN	434	E:4e-154	RecName: Full=Chloride intracellular channel protein 4;^Eukaryota; Metazoa; Chordata; Craniata; Vertebrata; Euteleostomi; Mammalia; Eutheria; Euarchontoglires; Primates; Haplorrhini; Catarrhini; Hominidae; Homo	CLIC4_HUMAN	434	E:4e-154	RecName: Full=Chloride intracellular channel protein 4;^Eukaryota; Metazoa; Chordata; Craniata; Vertebrata; Euteleostomi; Mammalia; Eutheria; Euarchontoglires; Primates; Haplorrhini; Catarrhini; Hominidae; Homo	PF13410.5	GST_C_2	Glutathione S-transferase, C-terminal domain	ENOG410ZRK6	Chloride intracellular channel	.	.	.	GO:0001525|angiogenesis;GO:0048754|branching morphogenesis of an epithelial tube;GO:0030154|cell differentiation;GO:0071277|cellular response to calcium ion;GO:1902476|chloride transmembrane transport;GO:0006821|chloride transport;GO:0001886|endothelial cell morphogenesis;GO:0035088|establishment or maintenance of apical/basal cell polarity;GO:0009566|fertilization;GO:0030216|keratinocyte differe…	GO:0005254|chloride channel activity;GO:0005244|voltage-gated ion channel activity	GO:0015629|actin cytoskeleton;GO:0045177|apical part of cell;GO:0009986|cell surface;GO:0005911|cell-cell junction;GO:0005813|centrosome;GO:0034707|chloride channel complex;GO:0005737|cytoplasm;GO:0030659|cytoplasmic vesicle membrane;GO:0005829|cytosol;GO:0070062|extracellular exosome;GO:0005622|intracellular;GO:0005902|microvillus;GO:0030496|midbody;GO:0005739|mitochondrion;GO:0016363|nuclear ma…	K05024|CLIC4; chloride intracellular channel protein 4	.
genefamily3283	Protein.rna57758_RBIET::rna57758_RBIET	1-1[-]	gi|724961062|ref|XR_747172.1|	750	E:0	PREDICTED: Rhinopithecus roxellana MHC class I polypeptide-related sequence B-like (LOC104656725), misc_RNA	gi|635096182|ref|XP_007971334.1|	276	E:7e-89	PREDICTED: MHC class I polypeptide-related sequence B-like isoform X2 [Chlorocebus sabaeus]	MICB_HUMAN	253	E:3e-80	RecName: Full=MHC class I polypeptide-related sequence B;^Eukaryota; Metazoa; Chordata; Craniata; Vertebrata; Euteleostomi; Mammalia; Eutheria; Euarchontoglires; Primates; Haplorrhini; Catarrhini; Hominidae; Homo	MICB_HUMAN	253	E:3e-80	RecName: Full=MHC class I polypeptide-related sequence B;^Eukaryota; Metazoa; Chordata; Craniata; Vertebrata; Euteleostomi; Mammalia; Eutheria; Euarchontoglires; Primates; Haplorrhini; Catarrhini; Hominidae; Homo	PF00129.17	MHC_I	Class I Histocompatibility antigen, domains alpha 1 and 2	ENOG41118IQ	MHC class I polypeptide-related sequence	.	.	.	GO:0019835|cytolysis;GO:0046629|gamma-delta T cell activation;GO:0002429|immune response-activating cell surface receptor signaling pathway;GO:0042267|natural killer cell mediated cytotoxicity;GO:0050689|negative regulation of defense response to virus by host;GO:0050776|regulation of immune response;GO:0009408|response to heat;GO:0006979|response to oxidative stress;GO:0032526|response to retino…	GO:0046703|natural killer cell lectin-like receptor binding	GO:0009986|cell surface;GO:0016021|integral component of membrane;GO:0005886|plasma membrane	K07985|MIC; MHC class I-related protein	.
genefamily272	Protein.rna14830_CSABA::rna14830_CSABA	1-1[-]	gi|635037413|ref|XM_007995963.1|	4499	E:0	PREDICTED: Chlorocebus sabaeus zinc finger protein 43 (LOC103234255), transcript variant X1, mRNA	gi|635037414|ref|XP_007994154.1|	1643	E:0	PREDICTED: zinc finger protein 43 isoform X1 [Chlorocebus sabaeus]	ZNF43_HUMAN	1531	E:0	RecName: Full=Zinc finger protein 43;^Eukaryota; Metazoa; Chordata; Craniata; Vertebrata; Euteleostomi; Mammalia; Eutheria; Euarchontoglires; Primates; Haplorrhini; Catarrhini; Hominidae; Homo	ZNF43_HUMAN	1531	E:0	RecName: Full=Zinc finger protein 43;^Eukaryota; Metazoa; Chordata; Craniata; Vertebrata; Euteleostomi; Mammalia; Eutheria; Euarchontoglires; Primates; Haplorrhini; Catarrhini; Hominidae; Homo	PF01352.26	KRAB	KRAB box	COG5048	Zinc finger protein	.	.	.	GO:0006355|regulation of transcription, DNA-templated;GO:0006351|transcription, DNA-templatedGO:0006355|regulation of transcription, DNA-templated	GO:0003677|DNA binding;GO:0046872|metal ion binding;GO:0003700|transcription factor activity, sequence-specific DNA bindingGO:0003676|nucleic acid binding	GO:0005634|nucleusGO:0005622|intracellular	K09228|KRAB; KRAB domain-containing zinc finger protein	.
genefamily17589	Protein.rna18519_NLEUC::rna18519_NLEUC	1-1[-]	gi|821002298|ref|XM_012509381.1|	604	E:1e-169	PREDICTED: Nomascus leucogenys resistin (RETN), transcript variant X1, mRNA	gi|332264145|ref|XP_003281107.1|	189	E:8e-60	PREDICTED: resistin [Nomascus leucogenys]	RETN_HUMAN	181	E:4e-58	RecName: Full=Resistin;^Eukaryota; Metazoa; Chordata; Craniata; Vertebrata; Euteleostomi; Mammalia; Eutheria; Euarchontoglires; Primates; Haplorrhini; Catarrhini; Hominidae; Homo	RETN_HUMAN	182	E:2e-58	RecName: Full=Resistin;^Eukaryota; Metazoa; Chordata; Craniata; Vertebrata; Euteleostomi; Mammalia; Eutheria; Euarchontoglires; Primates; Haplorrhini; Catarrhini; Hominidae; Homo	PF06954.10	Resistin	Resistin	ENOG410ZE8R	resistin	.	.	.	GO:0007568|aging;GO:0045444|fat cell differentiation;GO:2000252|negative regulation of feeding behavior;GO:0043312|neutrophil degranulation;GO:0010714|positive regulation of collagen metabolic process;GO:2000872|positive regulation of progesterone secretion;GO:0014911|positive regulation of smooth muscle cell migration;GO:0048661|positive regulation of smooth muscle cell proliferation;GO:0050806|…	GO:0005179|hormone activityGO:0005179|hormone activity	GO:0035578|azurophil granule lumen;GO:0070062|extracellular exosome;GO:0005576|extracellular region;GO:0005615|extracellular space;GO:0005634|nucleus;GO:0035580|specific granule lumenGO:0005576|extracellular region	K13438|RETN; resistin	.
genefamily12341	Protein.rna9166_RROXE::rna9166_RROXE	1-1[-]	gi|724828943|ref|XM_010364506.1|	1923	E:0	PREDICTED: Rhinopithecus roxellana KH domain containing, RNA binding, signal transduction associated 3 (KHDRBS3), transcript variant X1, mRNA	gi|755811110|ref|XP_011289771.1|	559	E:0	PREDICTED: KH domain-containing, RNA-binding, signal transduction-associated protein 3 [Felis catus]	KHDR3_HUMAN	558	E:0	RecName: Full=KH domain-containing, RNA-binding, signal transduction-associated protein 3;^Eukaryota; Metazoa; Chordata; Craniata; Vertebrata; Euteleostomi; Mammalia; Eutheria; Euarchontoglires; Primates; Haplorrhini; Catarrhini; Hominidae; Homo	KHDR3_HUMAN	703	E:0	RecName: Full=KH domain-containing, RNA-binding, signal transduction-associated protein 3;^Eukaryota; Metazoa; Chordata; Craniata; Vertebrata; Euteleostomi; Mammalia; Eutheria; Euarchontoglires; Primates; Haplorrhini; Catarrhini; Hominidae; Homo	PF16274.4	Qua1	Qua1 domain	COG5176	mRNA processing	.	.	.	GO:0006397|mRNA processing;GO:0051259|protein oligomerization;GO:0048024|regulation of mRNA splicing, via spliceosome;GO:0006355|regulation of transcription, DNA-templated;GO:0006351|transcription, DNA-templated	GO:0042802|identical protein binding;GO:0019904|protein domain specific binding;GO:0003723|RNA binding;GO:0017124|SH3 domain bindingGO:0003723|RNA binding	GO:0005654|nucleoplasm;GO:0005634|nucleus	K14942|KHDRBS3, SLM2; KH domain-containing, RNA-binding, signal transduction-associated protein 3	.
genefamily69	Protein.rna144534_HUMAN::rna144534_HUMAN	1-1[-]	gi|768012012|ref|XM_005259401.2|	5380	E:0	PREDICTED: Homo sapiens zinc finger protein 845 (ZNF845), transcript variant X1, mRNA	gi|210031219|ref|NP_612383.1|	1987	E:0	zinc finger protein 845 [Homo sapiens]	ZN845_HUMAN	1987	E:0	RecName: Full=Zinc finger protein 845;^Eukaryota; Metazoa; Chordata; Craniata; Vertebrata; Euteleostomi; Mammalia; Eutheria; Euarchontoglires; Primates; Haplorrhini; Catarrhini; Hominidae; Homo	ZN845_HUMAN	1987	E:0	RecName: Full=Zinc finger protein 845;^Eukaryota; Metazoa; Chordata; Craniata; Vertebrata; Euteleostomi; Mammalia; Eutheria; Euarchontoglires; Primates; Haplorrhini; Catarrhini; Hominidae; Homo	PF01352.26	KRAB	KRAB box	COG5048	Zinc finger protein	.	.	.	GO:0006355|regulation of transcription, DNA-templated;GO:0006351|transcription, DNA-templatedGO:0006355|regulation of transcription, DNA-templated	GO:0003677|DNA binding;GO:0046872|metal ion bindingGO:0003676|nucleic acid binding	GO:0005634|nucleusGO:0005622|intracellular	K09228|KRAB; KRAB domain-containing zinc finger protein	.
genefamily5891	Protein.rna45195_PANUB::rna45195_PANUB	1-1[-]	gi|685569466|ref|XM_009217285.1|	1908	E:0	PREDICTED: Papio anubis apolipoprotein B mRNA editing enzyme, catalytic polypeptide-like 3G (APOBEC3G), transcript variant X5, mRNA	gi|24416443|gb|AAH38808.1|	591	E:0	Apolipoprotein B mRNA editing enzyme, catalytic polypeptide-like 3F [Homo sapiens]	ABC3F_HUMAN	592	E:0	RecName: Full=DNA dC->dU-editing enzyme APOBEC-3F;^Eukaryota; Metazoa; Chordata; Craniata; Vertebrata; Euteleostomi; Mammalia; Eutheria; Euarchontoglires; Primates; Haplorrhini; Catarrhini; Hominidae; Homo	ABC3F_HUMAN	592	E:0	RecName: Full=DNA dC->dU-editing enzyme APOBEC-3F;^Eukaryota; Metazoa; Chordata; Craniata; Vertebrata; Euteleostomi; Mammalia; Eutheria; Euarchontoglires; Primates; Haplorrhini; Catarrhini; Hominidae; Homo	PF08210.10	APOBEC_N	APOBEC-like N-terminal domain	ENOG41119MS	Apolipoprotein B mRNA editing enzyme catalytic polypeptide-like	.	.	.	GO:0016553|base conversion or substitution editing;GO:0051607|defense response to virus;GO:0070383|DNA cytosine deamination;GO:0080111|DNA demethylation;GO:0045087|innate immune response;GO:0045869|negative regulation of single stranded viral RNA replication via double stranded DNA intermediate;GO:0010529|negative regulation of transposition;GO:0045071|negative regulation of viral genome replicat…	GO:0004126|cytidine deaminase activity;GO:0003723|RNA binding;GO:0008270|zinc ion bindingGO:0008270|zinc ion binding;GO:0016814|hydrolase activity, acting on carbon-nitrogen (but not peptide) bonds, in cyclic amidines	GO:0030895|apolipoprotein B mRNA editing enzyme complex;GO:0005737|cytoplasm;GO:0030529|intracellular ribonucleoprotein complex;GO:0000932|P-body	K18750|APOBEC3; C->U-editing enzyme APOBEC3 [EC:3.5.4.-]	.
genefamily3723	Protein.rna26999_CATYS::rna26999_CATYS	1-1[-]	gi|795376698|ref|XM_012081189.1|	4538	E:0	PREDICTED: Cercocebus atys zinc finger protein 160 (ZNF160), transcript variant X2, mRNA	gi|795376695|ref|XP_011936578.1|	1666	E:0	PREDICTED: zinc finger protein 160 isoform X1 [Cercocebus atys]	ZN160_HUMAN	1637	E:0	RecName: Full=Zinc finger protein 160;^Eukaryota; Metazoa; Chordata; Craniata; Vertebrata; Euteleostomi; Mammalia; Eutheria; Euarchontoglires; Primates; Haplorrhini; Catarrhini; Hominidae; Homo	ZN160_HUMAN	1666	E:0	RecName: Full=Zinc finger protein 160;^Eukaryota; Metazoa; Chordata; Craniata; Vertebrata; Euteleostomi; Mammalia; Eutheria; Euarchontoglires; Primates; Haplorrhini; Catarrhini; Hominidae; Homo	PF01352.26	KRAB	KRAB box	COG5048	Zinc finger protein	.	.	.	GO:0030097|hemopoiesis;GO:0006355|regulation of transcription, DNA-templated;GO:0006351|transcription, DNA-templatedGO:0006355|regulation of transcription, DNA-templated	GO:0003677|DNA binding;GO:0046872|metal ion bindingGO:0003676|nucleic acid binding	GO:0005634|nucleusGO:0005622|intracellular	K09228|KRAB; KRAB domain-containing zinc finger protein	.
genefamily15946	Protein.rna38771_RROXE::rna38771_RROXE	1-1[-]	gi|724961584|ref|XM_010356678.1|	604	E:1e-169	PREDICTED: Rhinopithecus roxellana tubulin folding cofactor A (TBCA), mRNA	gi|548960999|ref|NP_001272077.1|	149	E:3e-44	tubulin-specific chaperone A [Macaca fascicularis]	TBCA_HUMAN	145	E:5e-44	RecName: Full=Tubulin-specific chaperone A;^Eukaryota; Metazoa; Chordata; Craniata; Vertebrata; Euteleostomi; Mammalia; Eutheria; Euarchontoglires; Primates; Haplorrhini; Catarrhini; Hominidae; Homo	TBCA_HUMAN	197	E:1e-64	RecName: Full=Tubulin-specific chaperone A;^Eukaryota; Metazoa; Chordata; Craniata; Vertebrata; Euteleostomi; Mammalia; Eutheria; Euarchontoglires; Primates; Haplorrhini; Catarrhini; Hominidae; Homo	PF02970.15	TBCA	Tubulin binding cofactor A	ENOG4111Y9A	Tubulin folding cofactor A	.	.	.	GO:0007023|post-chaperonin tubulin folding pathway;GO:0006457|protein folding;GO:0007021|tubulin complex assemblyGO:0007021|tubulin complex assembly;GO:0007023|post-chaperonin tubulin folding pathway	GO:0048487|beta-tubulin binding;GO:0051087|chaperone binding;GO:0003723|RNA bindingGO:0048487|beta-tubulin binding	GO:0005737|cytoplasm;GO:0070062|extracellular exosome;GO:0005874|microtubule;GO:0015630|microtubule cytoskeleton;GO:0005730|nucleolus	K17292|TBCA; tubulin-specific chaperone A	.
genefamily298	Protein.rna140482_HUMAN::rna140482_HUMAN	1-1[-]	gi|522021166|ref|NM_203282.3|	3657	E:0	Homo sapiens zinc finger protein 254 (ZNF254), transcript variant 4, mRNA	gi|116256449|ref|NP_975011.3|	1346	E:0	zinc finger protein 254 isoform b [Homo sapiens]	ZN254_HUMAN	1346	E:0	RecName: Full=Zinc finger protein 254;^Eukaryota; Metazoa; Chordata; Craniata; Vertebrata; Euteleostomi; Mammalia; Eutheria; Euarchontoglires; Primates; Haplorrhini; Catarrhini; Hominidae; Homo	ZN254_HUMAN	1346	E:0	RecName: Full=Zinc finger protein 254;^Eukaryota; Metazoa; Chordata; Craniata; Vertebrata; Euteleostomi; Mammalia; Eutheria; Euarchontoglires; Primates; Haplorrhini; Catarrhini; Hominidae; Homo	PF01352.26	KRAB	KRAB box	COG5048	Zinc finger protein	.	.	.	GO:0000122|negative regulation of transcription from RNA polymerase II promoter;GO:0006351|transcription, DNA-templatedGO:0006355|regulation of transcription, DNA-templated	GO:0003677|DNA binding;GO:0046872|metal ion binding;GO:0003700|transcription factor activity, sequence-specific DNA bindingGO:0003676|nucleic acid binding	GO:0005634|nucleusGO:0005622|intracellular	K09228|KRAB; KRAB domain-containing zinc finger protein	.
genefamily3450	Protein.rna19909_PPANI::rna19909_PPANI	1-1[-]	gi|977380215|ref|NM_001319082.1|	599	E:7e-168	Homo sapiens high mobility group AT-hook 1 (HMGA1), transcript variant 12, mRNA	gi|119624169|gb|EAX03764.1|	99.4	E:4e-24	high mobility group AT-hook 1, isoform CRA_c, partial [Homo sapiens]	HMGA1_RAT	60.5	E:2e-11	RecName: Full=High mobility group protein HMG-I/HMG-Y;^Eukaryota; Metazoa; Chordata; Craniata; Vertebrata; Euteleostomi; Mammalia; Eutheria; Euarchontoglires; Glires; Rodentia; Myomorpha; Muroidea; Muridae; Murinae; Rattus	HMGA1_HUMAN	196	E:2e-64	RecName: Full=High mobility group protein HMG-I/HMG-Y;^Eukaryota; Metazoa; Chordata; Craniata; Vertebrata; Euteleostomi; Mammalia; Eutheria; Euarchontoglires; Primates; Haplorrhini; Catarrhini; Hominidae; Homo	PF02178.18	AT_hook	AT hook motif	ENOG410Z566	High mobility group AT-hook 1	.	.	.	GO:0006284|base-excision repair;GO:0006268|DNA unwinding involved in DNA replication;GO:0075713|establishment of integrated proviral latency;GO:0008285|negative regulation of cell proliferation;GO:0031936|negative regulation of chromatin silencing;GO:0045892|negative regulation of transcription, DNA-templated;GO:0051169|nuclear transport;GO:0006337|nucleosome disassembly;GO:0090402|oncogene-induc…	GO:0051575|5'-deoxyribose-5-phosphate lyase activity;GO:0003680|AT DNA binding;GO:0003682|chromatin binding;GO:0003677|DNA binding;GO:0003906|DNA-(apurinic or apyrimidinic site) lyase activity;GO:0001158|enhancer sequence-specific DNA binding;GO:0019899|enzyme binding;GO:0030374|ligand-dependent nuclear receptor transcription coactivator activity;GO:0042975|peroxisome proliferator activated recep…	GO:0005829|cytosol;GO:0005925|focal adhesion;GO:0005654|nucleoplasm;GO:0005634|nucleus;GO:0090575|RNA polymerase II transcription factor complex;GO:0035985|senescence-associated heterochromatin focus;GO:0005667|transcription factor complex	K09282|HMGA1; high mobility group AT-hook protein 1	.
genefamily15704	Protein.rna67531_CATYS::rna67531_CATYS	1-1[-]	gi|795566172|ref|XM_012053780.1|	38400	E:0	PREDICTED: Cercocebus atys spectrin repeat containing, nuclear envelope 2 (SYNE2), transcript variant X5, mRNA	gi|795566151|ref|XP_011909166.1|	13400	E:0	PREDICTED: nesprin-2 isoform X1 [Cercocebus atys]	SYNE2_HUMAN	12700	E:0	RecName: Full=Nesprin-2;^Eukaryota; Metazoa; Chordata; Craniata; Vertebrata; Euteleostomi; Mammalia; Eutheria; Euarchontoglires; Primates; Haplorrhini; Catarrhini; Hominidae; Homo	SYNE2_HUMAN	13200	E:0	RecName: Full=Nesprin-2;^Eukaryota; Metazoa; Chordata; Craniata; Vertebrata; Euteleostomi; Mammalia; Eutheria; Euarchontoglires; Primates; Haplorrhini; Catarrhini; Hominidae; Homo	PF00307.30	CH	Calponin homology (CH) domain	COG5069	Microtubule associated monoxygenase, calponin and LIM domain containing	.	.	.	GO:0051642|centrosome localization;GO:0090286|cytoskeletal anchoring at nuclear membrane;GO:0007163|establishment or maintenance of cell polarity;GO:0010761|fibroblast migration;GO:0006998|nuclear envelope organization;GO:0007097|nuclear migration;GO:0031022|nuclear migration along microfilament;GO:0021817|nucleokinesis involved in cell motility in cerebral cortex radial glia guided migration;GO:…	GO:0003779|actin binding;GO:0051015|actin filament bindingGO:0005515|protein binding	GO:0016235|aggresome;GO:0005737|cytoplasm;GO:0070062|extracellular exosome;GO:0031527|filopodium membrane;GO:0005925|focal adhesion;GO:0016021|integral component of membrane;GO:0045111|intermediate filament cytoskeleton;GO:0031258|lamellipodium membrane;GO:0034993|LINC complex;GO:0005739|mitochondrion;GO:0005635|nuclear envelope;GO:0031981|nuclear lumen;GO:0031965|nuclear membrane;GO:0005640|nucl…	K19346|SYNE2; nesprin-2	.
genefamily3668	Protein.rna83695_PANUB::rna83695_PANUB	1-1[-]	gi|685621076|ref|XM_003919041.2|	518	E:2e-143	PREDICTED: Papio anubis caspase recruitment domain-containing protein 18 (LOC101003290), transcript variant X1, mRNA	gi|402913164|ref|XP_003919090.1|	184	E:2e-58	PREDICTED: caspase recruitment domain-containing protein 18 [Papio anubis]	CAR18_HUMAN	176	E:1e-56	RecName: Full=Caspase recruitment domain-containing protein 18;^Eukaryota; Metazoa; Chordata; Craniata; Vertebrata; Euteleostomi; Mammalia; Eutheria; Euarchontoglires; Primates; Haplorrhini; Catarrhini; Hominidae; Homo	CAR18_HUMAN	176	E:8e-57	RecName: Full=Caspase recruitment domain-containing protein 18;^Eukaryota; Metazoa; Chordata; Craniata; Vertebrata; Euteleostomi; Mammalia; Eutheria; Euarchontoglires; Primates; Haplorrhini; Catarrhini; Hominidae; Homo	PF00619.20	CARD	Caspase recruitment domain	ENOG410ZQIE	apoptosis-related cysteine peptidase	.	.	.	GO:0097194|execution phase of apoptosis;GO:0006954|inflammatory response;GO:0042981|regulation of apoptotic processGO:0042981|regulation of apoptotic process	GO:0097200|cysteine-type endopeptidase activity involved in execution phase of apoptosis;GO:0004869|cysteine-type endopeptidase inhibitor activity	GO:0005737|cytoplasm	K12806|CARD18, ICEBERG; caspase recruitment domain-containing protein 18	.
genefamily103	Protein.rna13508_RROXE::rna13508_RROXE	1-1[-]	gi|724851824|ref|XM_010368818.1|	2760	E:0	PREDICTED: Rhinopithecus roxellana zinc finger protein 565 (ZNF565), transcript variant X2, mRNA	gi|724851822|ref|XP_010367118.1|	1022	E:0	PREDICTED: zinc finger protein 565 [Rhinopithecus roxellana]	ZN565_HUMAN	997	E:0	RecName: Full=Zinc finger protein 565;^Eukaryota; Metazoa; Chordata; Craniata; Vertebrata; Euteleostomi; Mammalia; Eutheria; Euarchontoglires; Primates; Haplorrhini; Catarrhini; Hominidae; Homo	ZN565_HUMAN	997	E:0	RecName: Full=Zinc finger protein 565;^Eukaryota; Metazoa; Chordata; Craniata; Vertebrata; Euteleostomi; Mammalia; Eutheria; Euarchontoglires; Primates; Haplorrhini; Catarrhini; Hominidae; Homo	PF01352.26	KRAB	KRAB box	COG5048	Zinc finger protein	.	.	.	GO:0006355|regulation of transcription, DNA-templated;GO:0006351|transcription, DNA-templatedGO:0006355|regulation of transcription, DNA-templated	GO:0003677|DNA binding;GO:0046872|metal ion binding;GO:0003700|transcription factor activity, sequence-specific DNA bindingGO:0003676|nucleic acid binding	GO:0005634|nucleusGO:0005622|intracellular	K09228|KRAB; KRAB domain-containing zinc finger protein	.
genefamily282	Protein.rna23552_MMULA::rna23552_MMULA	1-1[-]	gi|966950312|ref|XM_015141604.1|	3358	E:0	PREDICTED: Macaca mulatta zinc finger protein 354A (ZNF354A), transcript variant X2, mRNA	gi|966950311|ref|XP_014997089.1|	1179	E:0	PREDICTED: zinc finger protein 354A [Macaca mulatta]	Z354A_HUMAN	1165	E:0	RecName: Full=Zinc finger protein 354A;^Eukaryota; Metazoa; Chordata; Craniata; Vertebrata; Euteleostomi; Mammalia; Eutheria; Euarchontoglires; Primates; Haplorrhini; Catarrhini; Hominidae; Homo	Z354A_HUMAN	1220	E:0	RecName: Full=Zinc finger protein 354A;^Eukaryota; Metazoa; Chordata; Craniata; Vertebrata; Euteleostomi; Mammalia; Eutheria; Euarchontoglires; Primates; Haplorrhini; Catarrhini; Hominidae; Homo	PF01352.26	KRAB	KRAB box	COG5048	Zinc finger protein	.	.	.	GO:0006357|regulation of transcription from RNA polymerase II promoter;GO:0007605|sensory perception of sound;GO:0006351|transcription, DNA-templatedGO:0006355|regulation of transcription, DNA-templated	GO:0003677|DNA binding;GO:0046872|metal ion binding;GO:0003700|transcription factor activity, sequence-specific DNA bindingGO:0003676|nucleic acid binding	GO:0005829|cytosol;GO:0005730|nucleolus;GO:0005634|nucleusGO:0005622|intracellular	K09228|KRAB; KRAB domain-containing zinc finger protein	.
genefamily7783	Protein.rna3342_CANGO::rna3342_CANGO	1-1[-]	gi|795113528|ref|XM_011961036.1|	3347	E:0	PREDICTED: Colobus angolensis palliatus polypeptide N-acetylgalactosaminyltransferase 9 (GALNT9), transcript variant X1, mRNA	gi|795113529|ref|XP_011816426.1|	1214	E:0	PREDICTED: polypeptide N-acetylgalactosaminyltransferase 9 isoform X1 [Colobus angolensis palliatus]	GALT9_HUMAN	1195	E:0	RecName: Full=Polypeptide N-acetylgalactosaminyltransferase 9;^Eukaryota; Metazoa; Chordata; Craniata; Vertebrata; Euteleostomi; Mammalia; Eutheria; Euarchontoglires; Primates; Haplorrhini; Catarrhini; Hominidae; Homo	GALT9_HUMAN	1228	E:0	RecName: Full=Polypeptide N-acetylgalactosaminyltransferase 9;^Eukaryota; Metazoa; Chordata; Craniata; Vertebrata; Euteleostomi; Mammalia; Eutheria; Euarchontoglires; Primates; Haplorrhini; Catarrhini; Hominidae; Homo	PF00535.25	Glycos_transf_2	Glycosyl transferase family 2	.	.	.	.	.	GO:0016266|O-glycan processing;GO:0006493|protein O-linked glycosylation	GO:0030246|carbohydrate binding;GO:0046872|metal ion binding;GO:0004653|polypeptide N-acetylgalactosaminyltransferase activity	GO:0000139|Golgi membrane;GO:0016021|integral component of membrane	K00710|GALNT; polypeptide N-acetylgalactosaminyltransferase [EC:2.4.1.41]	map00512|Mucin type O-Glycan biosynthesis;map01100|Metabolic pathways
genefamily3115	Protein.rna27096_HUMAN::rna27096_HUMAN	1-1[-]	gi|237649043|ref|NM_025202.3|	1330	E:0	Homo sapiens EF-hand domain family member D1 (EFHD1), transcript variant 1, mRNA	gi|20149496|ref|NP_079478.1|	323	E:1e-108	EF-hand domain-containing protein D1 isoform 1 [Homo sapiens]	EFHD1_HUMAN	323	E:4e-110	RecName: Full=EF-hand domain-containing protein D1;^Eukaryota; Metazoa; Chordata; Craniata; Vertebrata; Euteleostomi; Mammalia; Eutheria; Euarchontoglires; Primates; Haplorrhini; Catarrhini; Hominidae; Homo	EFHD1_HUMAN	471	E:3e-168	RecName: Full=EF-hand domain-containing protein D1;^Eukaryota; Metazoa; Chordata; Craniata; Vertebrata; Euteleostomi; Mammalia; Eutheria; Euarchontoglires; Primates; Haplorrhini; Catarrhini; Hominidae; Homo	PF13499.5	EF-hand_7	EF-hand domain pair	ENOG4111JG9	EF-hand domain family, member	.	.	.	GO:0031175|neuron projection development	GO:0005509|calcium ion bindingGO:0005509|calcium ion binding	GO:0070062|extracellular exosome;GO:0005743|mitochondrial inner membrane	.	.
genefamily4733	Protein.rna39415_MNEME::rna39415_MNEME	1-1[-]	gi|795466593|ref|XM_011768767.1|	11200	E:0	PREDICTED: Macaca nemestrina notch 4 (NOTCH4), transcript variant X1, mRNA	gi|795466594|ref|XP_011767069.1|	3545	E:0	PREDICTED: neurogenic locus notch homolog protein 4 isoform X1 [Macaca nemestrina]	NOTC4_HUMAN	3397	E:0	RecName: Full=Neurogenic locus notch homolog protein 4;^Eukaryota; Metazoa; Chordata; Craniata; Vertebrata; Euteleostomi; Mammalia; Eutheria; Euarchontoglires; Primates; Haplorrhini; Catarrhini; Hominidae; Homo	NOTC4_HUMAN	3682	E:0	RecName: Full=Neurogenic locus notch homolog protein 4;^Eukaryota; Metazoa; Chordata; Craniata; Vertebrata; Euteleostomi; Mammalia; Eutheria; Euarchontoglires; Primates; Haplorrhini; Catarrhini; Hominidae; Homo	PF12661.6	hEGF	Human growth factor-like EGF	COG0666	Ankyrin Repeat	.	.	.	GO:0001569|branching involved in blood vessel morphogenesis;GO:0030154|cell differentiation;GO:0001709|cell fate determination;GO:0009790|embryo development;GO:0001886|endothelial cell morphogenesis;GO:0030097|hemopoiesis;GO:0030879|mammary gland development;GO:0001763|morphogenesis of a branching structure;GO:0045596|negative regulation of cell differentiation;GO:0045602|negative regulation of e…	GO:0005509|calcium ion binding;GO:0046982|protein heterodimerization activity;GO:0004872|receptor activityGO:0005509|calcium ion binding;GO:0005515|protein binding	GO:0009986|cell surface;GO:0005829|cytosol;GO:0005789|endoplasmic reticulum membrane;GO:0005576|extracellular region;GO:0000139|Golgi membrane;GO:0005887|integral component of plasma membrane;GO:0005654|nucleoplasm;GO:0005634|nucleus;GO:0005886|plasma membraneGO:0016021|integral component of membrane	.	.
genefamily1687	Protein.rna45506_RBIET::rna45506_RBIET	1-1[-]	gi|724960261|ref|XM_010355990.1|	1718	E:0	PREDICTED: Rhinopithecus roxellana olfactory receptor 149-like (LOC104656391), mRNA	gi|724960262|ref|XP_010354292.1|	626	E:0	PREDICTED: olfactory receptor 149-like [Rhinopithecus roxellana]	OL149_MOUSE	507	E:3e-180	RecName: Full=Olfactory receptor 149;^Eukaryota; Metazoa; Chordata; Craniata; Vertebrata; Euteleostomi; Mammalia; Eutheria; Euarchontoglires; Glires; Rodentia; Myomorpha; Muroidea; Muridae; Murinae; Mus; Mus	OL149_MOUSE	507	E:3e-180	RecName: Full=Olfactory receptor 149;^Eukaryota; Metazoa; Chordata; Craniata; Vertebrata; Euteleostomi; Mammalia; Eutheria; Euarchontoglires; Glires; Rodentia; Myomorpha; Muroidea; Muridae; Murinae; Mus; Mus	PF13853.5	7tm_4	Olfactory receptor	.	.	.	.	.	GO:0007186|G-protein coupled receptor signaling pathway;GO:0007608|sensory perception of smellGO:0007186|G-protein coupled receptor signaling pathway	GO:0004930|G-protein coupled receptor activity;GO:0004984|olfactory receptor activityGO:0004984|olfactory receptor activity;GO:0004930|G-protein coupled receptor activity	GO:0016021|integral component of membrane;GO:0005886|plasma membraneGO:0016021|integral component of membrane	K04257|OLFR; olfactory receptor	map04740|Olfactory transduction
genefamily15060	Protein.evm.model.utg2249.9_TLEUC::evm.model.utg2249.9_TLEUC	1-1[-]	gi|724898919|ref|XM_010378547.1|	765	E:0	PREDICTED: Rhinopithecus roxellana EKC/KEOPS complex subunit LAGE3-like (LOC104674276), transcript variant X2, mRNA	gi|724898917|ref|XP_010376848.1|	228	E:2e-74	PREDICTED: EKC/KEOPS complex subunit LAGE3-like [Rhinopithecus roxellana]	LAGE3_HUMAN	170	E:1e-52	RecName: Full=EKC/KEOPS complex subunit LAGE3;^Eukaryota; Metazoa; Chordata; Craniata; Vertebrata; Euteleostomi; Mammalia; Eutheria; Euarchontoglires; Primates; Haplorrhini; Catarrhini; Hominidae; Homo	LAGE3_HUMAN	180	E:1e-56	RecName: Full=EKC/KEOPS complex subunit LAGE3;^Eukaryota; Metazoa; Chordata; Craniata; Vertebrata; Euteleostomi; Mammalia; Eutheria; Euarchontoglires; Primates; Haplorrhini; Catarrhini; Hominidae; Homo	PF09341.9	Pcc1	Transcription factor Pcc1	ENOG410Y0JU	L antigen family member 3	.	.	.	GO:0008033|tRNA processing	.	GO:0000408|EKC/KEOPS complex;GO:0016604|nuclear body;GO:0005654|nucleoplasm	K15902|PCC1, LAGE3; EKC/KEOPS complex subunit PCC1/LAGE3	.
genefamily18729	Protein.rna2858_MMULA::rna2858_MMULA	1-1[-]	gi|966918709|ref|XM_001083783.3|	3302	E:0	PREDICTED: Macaca mulatta guanylate binding protein 3 (GBP3), mRNA	gi|109009892|ref|XP_001083783.1|	1165	E:0	PREDICTED: guanylate-binding protein 3 [Macaca mulatta]	GBP3_HUMAN	1091	E:0	RecName: Full=Guanylate-binding protein 3;^Eukaryota; Metazoa; Chordata; Craniata; Vertebrata; Euteleostomi; Mammalia; Eutheria; Euarchontoglires; Primates; Haplorrhini; Catarrhini; Hominidae; Homo	GBP3_HUMAN	1132	E:0	RecName: Full=Guanylate-binding protein 3;^Eukaryota; Metazoa; Chordata; Craniata; Vertebrata; Euteleostomi; Mammalia; Eutheria; Euarchontoglires; Primates; Haplorrhini; Catarrhini; Hominidae; Homo	PF02263.18	GBP	Guanylate-binding protein, N-terminal domain	ENOG410XR6Z	Guanylate binding protein	.	.	.	GO:0051607|defense response to virus	GO:0005525|GTP binding;GO:0003924|GTPase activityGO:0003924|GTPase activity;GO:0005525|GTP binding	GO:0000139|Golgi membrane;GO:0048471|perinuclear region of cytoplasm	.	.
genefamily1035	Protein.rna25234_RBIET::rna25234_RBIET	1-1[-]	gi|795550341|ref|XM_011719738.1|	970	E:0	PREDICTED: Macaca nemestrina CMRF35-like molecule 6 (LOC105469127), transcript variant X1, mRNA	gi|685599623|ref|XP_009189438.1|	336	E:9e-115	PREDICTED: CMRF35-like molecule 2 isoform X2 [Papio anubis]	CLM6_HUMAN	114	E:1e-29	RecName: Full=CMRF35-like molecule 6;^Eukaryota; Metazoa; Chordata; Craniata; Vertebrata; Euteleostomi; Mammalia; Eutheria; Euarchontoglires; Primates; Haplorrhini; Catarrhini; Hominidae; Homo	CLM_MOUSE	116	E:2e-30	RecName: Full=CMRF35-like molecule;^Eukaryota; Metazoa; Chordata; Craniata; Vertebrata; Euteleostomi; Mammalia; Eutheria; Euarchontoglires; Glires; Rodentia; Myomorpha; Muroidea; Muridae; Murinae; Mus; Mus	PF07686.16	V-set	Immunoglobulin V-set domain	ENOG4111BBB	Immunoglobulin V-set domain	.	.	.	GO:0002376|immune system process;GO:0050715|positive regulation of cytokine secretion	.	GO:0016021|integral component of membrane;GO:0005886|plasma membrane	K06719|CD300; CD300 antigen	.
genefamily3830	Protein.rna52813_CATYS::rna52813_CATYS	1-1[-]	gi|982290192|ref|XM_005575734.2|	1142	E:0	PREDICTED: Macaca fascicularis RAB1A, member RAS oncogene family (RAB1A), mRNA	gi|4758988|ref|NP_004152.1|	425	E:8e-150	ras-related protein Rab-1A isoform 1 [Homo sapiens]	RAB1A_RAT	425	E:3e-151	RecName: Full=Ras-related protein Rab-1A;^Eukaryota; Metazoa; Chordata; Craniata; Vertebrata; Euteleostomi; Mammalia; Eutheria; Euarchontoglires; Glires; Rodentia; Myomorpha; Muroidea; Muridae; Murinae; Rattus	RAB1A_RAT	425	E:2e-151	RecName: Full=Ras-related protein Rab-1A;^Eukaryota; Metazoa; Chordata; Craniata; Vertebrata; Euteleostomi; Mammalia; Eutheria; Euarchontoglires; Glires; Rodentia; Myomorpha; Muroidea; Muridae; Murinae; Rattus	PF00025.20	Arf	ADP-ribosylation factor family	.	.	.	.	.	GO:0000045|autophagosome assembly;GO:0006914|autophagy;GO:0016477|cell migration;GO:0042742|defense response to bacterium;GO:0006897|endocytosis;GO:0006888|ER to Golgi vesicle-mediated transport;GO:0030252|growth hormone secretion;GO:0072606|interleukin-8 secretion;GO:0032482|Rab protein signal transduction;GO:0047496|vesicle transport along microtubule	GO:0005525|GTP binding;GO:0003924|GTPase activityGO:0005525|GTP binding;GO:0003924|GTPase activity	GO:0005829|cytosol;GO:0005769|early endosome;GO:0005789|endoplasmic reticulum membrane;GO:0000139|Golgi membrane;GO:0042470|melanosome;GO:0043025|neuronal cell body	K07874|RAB1A; Ras-related protein Rab-1A	map05134|Legionellosis
genefamily1616	Protein.rna36130_CATYS::rna36130_CATYS	1-1[-]	gi|795411514|ref|XM_012089740.1|	1746	E:0	PREDICTED: Cercocebus atys olfactory receptor 14A2 (LOC105599472), mRNA	gi|795411515|ref|XP_011945130.1|	598	E:0	PREDICTED: olfactory receptor 14A2 [Cercocebus atys]	O14A2_HUMAN	567	E:0	RecName: Full=Olfactory receptor 14A2;^Eukaryota; Metazoa; Chordata; Craniata; Vertebrata; Euteleostomi; Mammalia; Eutheria; Euarchontoglires; Primates; Haplorrhini; Catarrhini; Hominidae; Homo	O14A2_HUMAN	591	E:0	RecName: Full=Olfactory receptor 14A2;^Eukaryota; Metazoa; Chordata; Craniata; Vertebrata; Euteleostomi; Mammalia; Eutheria; Euarchontoglires; Primates; Haplorrhini; Catarrhini; Hominidae; Homo	PF13853.5	7tm_4	Olfactory receptor	ENOG410YBQN	Olfactory receptor	.	.	.	GO:0007186|G-protein coupled receptor signaling pathwayGO:0007186|G-protein coupled receptor signaling pathway	GO:0004930|G-protein coupled receptor activity;GO:0005549|odorant binding;GO:0004984|olfactory receptor activityGO:0004984|olfactory receptor activity;GO:0004930|G-protein coupled receptor activity	GO:0016021|integral component of membrane;GO:0005886|plasma membraneGO:0016021|integral component of membrane	.	.
genefamily87	Protein.rna83080_PANUB::rna83080_PANUB	1-1[-]	gi|685620228|ref|XM_009199099.1|	3502	E:0	PREDICTED: Papio anubis putative zinc finger protein 724 (LOC101003755), transcript variant X1, mRNA	gi|685620229|ref|XP_009197363.1|	1291	E:0	PREDICTED: putative zinc finger protein 724 isoform X1 [Papio anubis]	ZN724_HUMAN	1234	E:0	RecName: Full=Zinc finger protein 724 {ECO:0000305};^Eukaryota; Metazoa; Chordata; Craniata; Vertebrata; Euteleostomi; Mammalia; Eutheria; Euarchontoglires; Primates; Haplorrhini; Catarrhini; Hominidae; Homo	ZN724_HUMAN	1233	E:0	RecName: Full=Zinc finger protein 724 {ECO:0000305};^Eukaryota; Metazoa; Chordata; Craniata; Vertebrata; Euteleostomi; Mammalia; Eutheria; Euarchontoglires; Primates; Haplorrhini; Catarrhini; Hominidae; Homo	PF01352.26	KRAB	KRAB box	COG5048	Zinc finger protein	.	.	.	GO:0006355|regulation of transcription, DNA-templated;GO:0006351|transcription, DNA-templatedGO:0006355|regulation of transcription, DNA-templated	GO:0003677|DNA binding;GO:0046872|metal ion bindingGO:0003676|nucleic acid binding	GO:0005634|nucleusGO:0005622|intracellular	.	.
genefamily10878	Protein.rna73006_CATYS::rna73006_CATYS	1-1[-]	gi|795592441|ref|XM_012058942.1|	2272	E:0	PREDICTED: Cercocebus atys glucosaminyl (N-acetyl) transferase family member 7 (GCNT7), mRNA	gi|795592442|ref|XP_011914332.1|	833	E:0	PREDICTED: beta-1,3-galactosyl-O-glycosyl-glycoprotein beta-1,6-N-acetylglucosaminyltransferase 7 [Cercocebus atys]	GCNT7_HUMAN	761	E:0	RecName: Full=Beta-1,3-galactosyl-O-glycosyl-glycoprotein beta-1,6-N-acetylglucosaminyltransferase 7;^Eukaryota; Metazoa; Chordata; Craniata; Vertebrata; Euteleostomi; Mammalia; Eutheria; Euarchontoglires; Primates; Haplorrhini; Catarrhini; Hominidae; Homo	GCNT7_HUMAN	785	E:0	RecName: Full=Beta-1,3-galactosyl-O-glycosyl-glycoprotein beta-1,6-N-acetylglucosaminyltransferase 7;^Eukaryota; Metazoa; Chordata; Craniata; Vertebrata; Euteleostomi; Mammalia; Eutheria; Euarchontoglires; Primates; Haplorrhini; Catarrhini; Hominidae; Homo	PF02485.20	Branch	Core-2/I-Branching enzyme	ENOG410XQ7M	Glucosaminyl (N-acetyl) transferase	.	.	.	GO:0006486|protein glycosylation	GO:0008375|acetylglucosaminyltransferase activityGO:0008375|acetylglucosaminyltransferase activity	GO:0000139|Golgi membrane;GO:0016021|integral component of membraneGO:0016020|membrane	.	.
genefamily2993	Protein.rna16936_CATYS::rna16936_CATYS	1-1[-]	gi|795322978|ref|XM_012071503.1|	5797	E:0	PREDICTED: Cercocebus atys unc-51 like autophagy activating kinase 1 (ULK1), mRNA	gi|795322979|ref|XP_011926893.1|	1838	E:0	PREDICTED: LOW QUALITY PROTEIN: serine/threonine-protein kinase ULK1 [Cercocebus atys]	ULK1_HUMAN	1792	E:0	RecName: Full=Serine/threonine-protein kinase ULK1;^Eukaryota; Metazoa; Chordata; Craniata; Vertebrata; Euteleostomi; Mammalia; Eutheria; Euarchontoglires; Primates; Haplorrhini; Catarrhini; Hominidae; Homo	ULK1_HUMAN	1931	E:0	RecName: Full=Serine/threonine-protein kinase ULK1;^Eukaryota; Metazoa; Chordata; Craniata; Vertebrata; Euteleostomi; Mammalia; Eutheria; Euarchontoglires; Primates; Haplorrhini; Catarrhini; Hominidae; Homo	PF00069.24	Pkinase	Protein kinase domain	ENOG410XR01	Unc51-like kinase	.	.	.	GO:0006914|autophagy;GO:0075044|autophagy of host cells involved in interaction with symbiont;GO:0048675|axon extension;GO:0031669|cellular response to nutrient levels;GO:0016236|macroautophagy;GO:0061024|membrane organization;GO:0031333|negative regulation of protein complex assembly;GO:0031175|neuron projection development;GO:0031102|neuron projection regeneration;GO:0018105|peptidyl-serine pho…	GO:0005524|ATP binding;GO:0051020|GTPase binding;GO:0016301|kinase activity;GO:0032403|protein complex binding;GO:0004674|protein serine/threonine kinase activity;GO:0017137|Rab GTPase bindingGO:0004672|protein kinase activity;GO:0005524|ATP binding;GO:0016773|phosphotransferase activity, alcohol group as acceptor;GO:0004674|protein serine/threonine kinase activity	GO:1990316|ATG1/ULK1 kinase complex;GO:0005776|autophagosome;GO:0005737|cytoplasm;GO:0005829|cytosol;GO:0005789|endoplasmic reticulum membrane;GO:0097635|extrinsic component of autophagosome membrane;GO:0097629|extrinsic component of omegasome membrane;GO:0097632|extrinsic component of pre-autophagosomal structure membrane;GO:0005741|mitochondrial outer membrane;GO:0034045|pre-autophagosomal stru…	.	.
genefamily2722	Protein.rna142410_HUMAN::rna142410_HUMAN	1-1[-]	gi|768010083|ref|XM_011527128.1|	2298	E:0	PREDICTED: Homo sapiens pregnancy specific beta-1-glycoprotein 4 (PSG4), transcript variant X1, mRNA	gi|119577580|gb|EAW57176.1|	835	E:0	pregnancy specific beta-1-glycoprotein 4, isoform CRA_c [Homo sapiens]	PSG4_HUMAN	820	E:0	RecName: Full=Pregnancy-specific beta-1-glycoprotein 4;^Eukaryota; Metazoa; Chordata; Craniata; Vertebrata; Euteleostomi; Mammalia; Eutheria; Euarchontoglires; Primates; Haplorrhini; Catarrhini; Hominidae; Homo	PSG4_HUMAN	852	E:0	RecName: Full=Pregnancy-specific beta-1-glycoprotein 4;^Eukaryota; Metazoa; Chordata; Craniata; Vertebrata; Euteleostomi; Mammalia; Eutheria; Euarchontoglires; Primates; Haplorrhini; Catarrhini; Hominidae; Homo	PF07686.16	V-set	Immunoglobulin V-set domain	ENOG410YTW2	Pregnancy specific beta-1-glycoprotein	.	.	.	GO:0007565|female pregnancy	.	GO:0070062|extracellular exosome	K06500|PSG; pregnancy specific beta-1-glycoprotein	.
genefamily11064	Protein.rna6760_PANUB::rna6760_PANUB	1-1[-]	gi|635131792|ref|XM_007989089.1|	4556	E:0	PREDICTED: Chlorocebus sabaeus complement factor H-related 4 (CFHR4), transcript variant X3, mRNA	gi|635131793|ref|XP_007987280.1|	1783	E:0	PREDICTED: complement factor H-related protein 4 isoform X3 [Chlorocebus sabaeus]	FHR4_HUMAN	1041	E:0	RecName: Full=Complement factor H-related protein 4;^Eukaryota; Metazoa; Chordata; Craniata; Vertebrata; Euteleostomi; Mammalia; Eutheria; Euarchontoglires; Primates; Haplorrhini; Catarrhini; Hominidae; Homo	FHR4_HUMAN	1041	E:0	RecName: Full=Complement factor H-related protein 4;^Eukaryota; Metazoa; Chordata; Craniata; Vertebrata; Euteleostomi; Mammalia; Eutheria; Euarchontoglires; Primates; Haplorrhini; Catarrhini; Hominidae; Homo	PF00084.19	Sushi	Sushi repeat (SCR repeat)	ENOG411156Y	Complement factor	.	.	.	GO:0030449|regulation of complement activation	GO:0005319|lipid transporter activity	GO:0005576|extracellular region	.	.
genefamily16717	Protein.rna165593_HUMAN::rna165593_HUMAN	1-1[-]	gi|675797308|ref|XM_008956754.1|	549	E:6e-153	PREDICTED: Pan paniscus keratin-associated protein 3-3-like (LOC103783813), mRNA	gi|15055511|ref|NP_149441.1|	157	E:2e-47	keratin-associated protein 3-3 [Homo sapiens]	KRA33_HUMAN	157	E:6e-49	RecName: Full=Keratin-associated protein 3-3;^Eukaryota; Metazoa; Chordata; Craniata; Vertebrata; Euteleostomi; Mammalia; Eutheria; Euarchontoglires; Primates; Haplorrhini; Catarrhini; Hominidae; Homo	KRA33_HUMAN	187	E:7e-61	RecName: Full=Keratin-associated protein 3-3;^Eukaryota; Metazoa; Chordata; Craniata; Vertebrata; Euteleostomi; Mammalia; Eutheria; Euarchontoglires; Primates; Haplorrhini; Catarrhini; Hominidae; Homo	PF04579.11	Keratin_matx	Keratin, high-sulphur matrix protein	ENOG410XY8D	In the hair cortex, hair keratin intermediate filaments are embedded in an interfilamentous matrix, consisting of hair keratin-associated proteins (KRTAP), which are essential for the formation of a rigid and resistant hair shaft through their extensive disulfide bond cross-linking with abundant cysteine residues of hair keratins. The matrix proteins include the high- sulfur and high-glycine-tyro…	.	.	.	GO:0031424|keratinization	GO:0005198|structural molecule activityGO:0005198|structural molecule activity	GO:0005829|cytosol;GO:0045095|keratin filamentGO:0045095|keratin filament	.	.
genefamily12481	Protein.rna63157_MFASC::rna63157_MFASC	1-1[-]	gi|544502811|ref|XM_005585466.1|	2399	E:0	PREDICTED: Macaca fascicularis mitochondrial calcium uptake 2 (MICU2), transcript variant X1, mRNA	gi|544502812|ref|XP_005585523.1|	795	E:0	PREDICTED: calcium uptake protein 2, mitochondrial isoform X1 [Macaca fascicularis]	MICU2_HUMAN	768	E:0	RecName: Full=Calcium uptake protein 2, mitochondrial;^Eukaryota; Metazoa; Chordata; Craniata; Vertebrata; Euteleostomi; Mammalia; Eutheria; Euarchontoglires; Primates; Haplorrhini; Catarrhini; Hominidae; Homo	MICU2_HUMAN	827	E:0	RecName: Full=Calcium uptake protein 2, mitochondrial;^Eukaryota; Metazoa; Chordata; Craniata; Vertebrata; Euteleostomi; Mammalia; Eutheria; Euarchontoglires; Primates; Haplorrhini; Catarrhini; Hominidae; Homo	PF13833.5	EF-hand_8	EF-hand domain pair	ENOG410ZSC1	EF-hand domain family, member	.	.	.	GO:0051560|mitochondrial calcium ion homeostasis;GO:0006851|mitochondrial calcium ion transmembrane transport;GO:0036444|mitochondrial calcium uptake;GO:0051562|negative regulation of mitochondrial calcium ion concentration;GO:0051561|positive regulation of mitochondrial calcium ion concentration	GO:0005509|calcium ion binding;GO:0046982|protein heterodimerization activityGO:0005509|calcium ion binding	GO:0034704|calcium channel complex;GO:0005743|mitochondrial inner membrane;GO:0005758|mitochondrial intermembrane space;GO:0005739|mitochondrion;GO:0005634|nucleus;GO:1990246|uniplex complex	.	.
genefamily14392	Protein.rna80921_PTROG::rna80921_PTROG	1-1[-]	gi|685598142|ref|XM_003913012.2|	981	E:0	PREDICTED: Papio anubis keratin-associated protein 4-12 (LOC101005698), transcript variant X1, mRNA	gi|301779185|ref|XP_002925001.1|	68.6	E:8e-12	PREDICTED: keratin-associated protein 4-8 isoform X1 [Ailuropoda melanoleuca]	KR412_HUMAN	67.8	E:8e-13	RecName: Full=Keratin-associated protein 4-12;^Eukaryota; Metazoa; Chordata; Craniata; Vertebrata; Euteleostomi; Mammalia; Eutheria; Euarchontoglires; Primates; Haplorrhini; Catarrhini; Hominidae; Homo	KR411_HUMAN	159	E:7e-47	RecName: Full=Keratin-associated protein 4-11;^Eukaryota; Metazoa; Chordata; Craniata; Vertebrata; Euteleostomi; Mammalia; Eutheria; Euarchontoglires; Primates; Haplorrhini; Catarrhini; Hominidae; Homo	PF13885.5	Keratin_B2_2	Keratin, high sulfur B2 protein	ENOG410ZG1J	In the hair cortex, hair keratin intermediate filaments are embedded in an interfilamentous matrix, consisting of hair keratin-associated proteins (KRTAP), which are essential for the formation of a rigid and resistant hair shaft through their extensive disulfide bond cross-linking with abundant cysteine residues of hair keratins. The matrix proteins include the high- sulfur and high-glycine-tyro…	.	.	.	GO:0031424|keratinization	.	GO:0005829|cytosol;GO:0045095|keratin filamentGO:0045095|keratin filament	.	.
genefamily1568	Protein.rna36250_RROXE::rna36250_RROXE	1-1[-]	gi|724952841|ref|XM_010354179.1|	1092	E:0	PREDICTED: Rhinopithecus roxellana olfactory receptor 8S1-like (LOC104654865), mRNA	gi|724952842|ref|XP_010352481.1|	398	E:2e-139	PREDICTED: olfactory receptor 8S1-like [Rhinopithecus roxellana]	OR5B2_HUMAN	68.6	E:1e-12	RecName: Full=Olfactory receptor 5B2;^Eukaryota; Metazoa; Chordata; Craniata; Vertebrata; Euteleostomi; Mammalia; Eutheria; Euarchontoglires; Primates; Haplorrhini; Catarrhini; Hominidae; Homo	OR5B2_HUMAN	68.9	E:8e-13	RecName: Full=Olfactory receptor 5B2;^Eukaryota; Metazoa; Chordata; Craniata; Vertebrata; Euteleostomi; Mammalia; Eutheria; Euarchontoglires; Primates; Haplorrhini; Catarrhini; Hominidae; Homo	.	.	.	ENOG41115T4	olfactory receptor, family 5, subfamily B, member 2	.	.	.	GO:0007186|G-protein coupled receptor signaling pathway	GO:0004930|G-protein coupled receptor activity;GO:0005549|odorant binding;GO:0004984|olfactory receptor activity	GO:0016021|integral component of membrane;GO:0005886|plasma membrane	K04257|OLFR; olfactory receptor	map04740|Olfactory transduction
genefamily129	Protein.rna18526_RROXE::rna18526_RROXE	1-1[-]	gi|724876820|ref|XM_010373808.1|	2699	E:0	PREDICTED: Rhinopithecus roxellana zinc finger protein 561 (LOC104670503), transcript variant X1, mRNA	gi|724876821|ref|XP_010372110.1|	965	E:0	PREDICTED: zinc finger protein 561 isoform X1 [Rhinopithecus roxellana]	ZN561_MACFA	924	E:0	RecName: Full=Zinc finger protein 561;^Eukaryota; Metazoa; Chordata; Craniata; Vertebrata; Euteleostomi; Mammalia; Eutheria; Euarchontoglires; Primates; Haplorrhini; Catarrhini; Cercopithecidae; Cercopithecinae; Macaca	ZN561_MACFA	935	E:0	RecName: Full=Zinc finger protein 561;^Eukaryota; Metazoa; Chordata; Craniata; Vertebrata; Euteleostomi; Mammalia; Eutheria; Euarchontoglires; Primates; Haplorrhini; Catarrhini; Cercopithecidae; Cercopithecinae; Macaca	PF01352.26	KRAB	KRAB box	.	.	.	.	.	GO:0006355|regulation of transcription, DNA-templated;GO:0006351|transcription, DNA-templatedGO:0006355|regulation of transcription, DNA-templated	GO:0046872|metal ion binding;GO:0003676|nucleic acid bindingGO:0003676|nucleic acid binding	GO:0005634|nucleusGO:0005622|intracellular	K09228|KRAB; KRAB domain-containing zinc finger protein	.
genefamily14390	Protein.rna67353_PANUB::rna67353_PANUB	1-1[-]	gi|402900214|ref|XM_003913025.1|	992	E:0	PREDICTED: Papio anubis keratin-associated protein 9-2-like (LOC101011625), mRNA	gi|724967174|ref|XP_010356858.1|	55.5	E:3e-07	PREDICTED: keratin-associated protein 9-8 [Rhinopithecus roxellana]	KRA94_HUMAN	47	E:8e-06	RecName: Full=Keratin-associated protein 9-4;^Eukaryota; Metazoa; Chordata; Craniata; Vertebrata; Euteleostomi; Mammalia; Eutheria; Euarchontoglires; Primates; Haplorrhini; Catarrhini; Hominidae; Homo	KRA97_HUMAN	229	E:5e-75	RecName: Full=Keratin-associated protein 9-7 {ECO:0000305};^Eukaryota; Metazoa; Chordata; Craniata; Vertebrata; Euteleostomi; Mammalia; Eutheria; Euarchontoglires; Primates; Haplorrhini; Catarrhini; Hominidae; Homo	PF13885.5	Keratin_B2_2	Keratin, high sulfur B2 protein	ENOG41118YY	In the hair cortex, hair keratin intermediate filaments are embedded in an interfilamentous matrix, consisting of hair keratin-associated proteins (KRTAP), which are essential for the formation of a rigid and resistant hair shaft through their extensive disulfide bond cross-linking with abundant cysteine residues of hair keratins. The matrix proteins include the high- sulfur and high-glycine-tyro…	.	.	.	GO:0031424|keratinization	.	GO:0005829|cytosol;GO:0045095|keratin filamentGO:0045095|keratin filament	.	.
genefamily65	Protein.rna76045_PANUB::rna76045_PANUB	1-1[-]	gi|685610207|ref|XM_009195243.1|	4449	E:0	PREDICTED: Papio anubis zinc finger protein 761 (LOC101020089), transcript variant X4, mRNA	gi|685610202|ref|XP_009193504.1|	1634	E:0	PREDICTED: zinc finger protein 761 [Papio anubis]	ZN761_HUMAN	1335	E:0	RecName: Full=Zinc finger protein 761;^Eukaryota; Metazoa; Chordata; Craniata; Vertebrata; Euteleostomi; Mammalia; Eutheria; Euarchontoglires; Primates; Haplorrhini; Catarrhini; Hominidae; Homo	ZN761_HUMAN	1334	E:0	RecName: Full=Zinc finger protein 761;^Eukaryota; Metazoa; Chordata; Craniata; Vertebrata; Euteleostomi; Mammalia; Eutheria; Euarchontoglires; Primates; Haplorrhini; Catarrhini; Hominidae; Homo	PF01352.26	KRAB	KRAB box	.	.	.	.	.	GO:0006355|regulation of transcription, DNA-templated;GO:0006351|transcription, DNA-templatedGO:0006355|regulation of transcription, DNA-templated	GO:0003677|DNA binding;GO:0046872|metal ion binding;GO:0003700|transcription factor activity, sequence-specific DNA bindingGO:0003676|nucleic acid binding	GO:0005634|nucleusGO:0005622|intracellular	K09228|KRAB; KRAB domain-containing zinc finger protein	.
genefamily13009	Protein.rna33552_CATYS::rna33552_CATYS	1-1[-]	gi|795400315|ref|XM_012087318.1|	665	E:0	PREDICTED: Cercocebus atys yippee-like 1 (Drosophila) (YPEL1), mRNA	gi|938070899|gb|KPP69417.1|	255	E:1e-84	protein yippee-like 1-like [Scleropages formosus]	YPEL1_HUMAN	253	E:4e-86	RecName: Full=Protein yippee-like 1;^Eukaryota; Metazoa; Chordata; Craniata; Vertebrata; Euteleostomi; Mammalia; Eutheria; Euarchontoglires; Primates; Haplorrhini; Catarrhini; Hominidae; Homo	YPEL1_HUMAN	253	E:4e-86	RecName: Full=Protein yippee-like 1;^Eukaryota; Metazoa; Chordata; Craniata; Vertebrata; Euteleostomi; Mammalia; Eutheria; Euarchontoglires; Primates; Haplorrhini; Catarrhini; Hominidae; Homo	PF03226.13	Yippee-Mis18	Yippee zinc-binding/DNA-binding /Mis18, centromere assembly	ENOG4111VJ1	Yippee-like	.	.	.	.	GO:0046872|metal ion binding	GO:0005634|nucleus	.	.
genefamily14380	Protein.rna12187_MFASC::rna12187_MFASC	1-1[-]	gi|982237317|ref|XM_015446783.1|	1430	E:0	PREDICTED: Macaca fascicularis keratin-associated protein 10-12-like (LOC102121985), transcript variant X2, mRNA	gi|119629823|gb|EAX09418.1|	103	E:1e-24	hCG2043579 [Homo sapiens]	KR104_HUMAN	64.7	E:1e-10	RecName: Full=Keratin-associated protein 10-4;^Eukaryota; Metazoa; Chordata; Craniata; Vertebrata; Euteleostomi; Mammalia; Eutheria; Euarchontoglires; Primates; Haplorrhini; Catarrhini; Hominidae; Homo	KR10C_HUMAN	306	E:4e-103	RecName: Full=Keratin-associated protein 10-12;^Eukaryota; Metazoa; Chordata; Craniata; Vertebrata; Euteleostomi; Mammalia; Eutheria; Euarchontoglires; Primates; Haplorrhini; Catarrhini; Hominidae; Homo	PF13885.5	Keratin_B2_2	Keratin, high sulfur B2 protein	ENOG41118FU	keratin associated protein	.	.	.	GO:0031424|keratinization	.	GO:0005829|cytosol;GO:0045095|keratin filamentGO:0045095|keratin filament	.	.
genefamily14381	Protein.rna41279_NLEUC::rna41279_NLEUC	1-1[-]	gi|821035217|ref|XM_012501877.1|	549	E:6e-153	PREDICTED: Nomascus leucogenys keratin-associated protein 12-1 (LOC100586454), transcript variant X1, mRNA	gi|821035218|ref|XP_012357331.1|	145	E:5e-43	PREDICTED: keratin-associated protein 12-1 isoform X1 [Nomascus leucogenys]	KR121_HUMAN	112	E:2e-31	RecName: Full=Keratin-associated protein 12-1;^Eukaryota; Metazoa; Chordata; Craniata; Vertebrata; Euteleostomi; Mammalia; Eutheria; Euarchontoglires; Primates; Haplorrhini; Catarrhini; Hominidae; Homo	KR121_HUMAN	140	E:2e-42	RecName: Full=Keratin-associated protein 12-1;^Eukaryota; Metazoa; Chordata; Craniata; Vertebrata; Euteleostomi; Mammalia; Eutheria; Euarchontoglires; Primates; Haplorrhini; Catarrhini; Hominidae; Homo	PF13885.5	Keratin_B2_2	Keratin, high sulfur B2 protein	ENOG410XY8D	In the hair cortex, hair keratin intermediate filaments are embedded in an interfilamentous matrix, consisting of hair keratin-associated proteins (KRTAP), which are essential for the formation of a rigid and resistant hair shaft through their extensive disulfide bond cross-linking with abundant cysteine residues of hair keratins. The matrix proteins include the high- sulfur and high-glycine-tyro…	.	.	.	GO:0031424|keratinization	.	GO:0005829|cytosol;GO:0045095|keratin filamentGO:0045095|keratin filament	.	.
genefamily15850	Protein.rna9381_CANGO::rna9381_CANGO	1-1[-]	gi|795144843|ref|XM_011937966.1|	904	E:0	PREDICTED: Colobus angolensis palliatus pseudouridine-5'-phosphatase-like (LOC105508940), mRNA	gi|795144844|ref|XP_011793356.1|	336	E:4e-116	PREDICTED: pseudouridine-5'-phosphatase-like [Colobus angolensis palliatus]	HDHD1_HUMAN	233	E:7e-76	RecName: Full=Pseudouridine-5'-phosphatase {ECO:0000312|HGNC:HGNC:16818};^Eukaryota; Metazoa; Chordata; Craniata; Vertebrata; Euteleostomi; Mammalia; Eutheria; Euarchontoglires; Primates; Haplorrhini; Catarrhini; Hominidae; Homo	HDHD1_HUMAN	233	E:6e-76	RecName: Full=Pseudouridine-5'-phosphatase {ECO:0000312|HGNC:HGNC:16818};^Eukaryota; Metazoa; Chordata; Craniata; Vertebrata; Euteleostomi; Mammalia; Eutheria; Euarchontoglires; Primates; Haplorrhini; Catarrhini; Hominidae; Homo	PF13419.5	HAD_2	Haloacid dehalogenase-like hydrolase	.	.	.	.	.	GO:0009117|nucleotide metabolic process;GO:0043097|pyrimidine nucleoside salvage	GO:0016787|hydrolase activity;GO:0046872|metal ion binding;GO:0016791|phosphatase activity;GO:1990738|pseudouridine 5'-phosphatase activity	GO:0005737|cytoplasm;GO:0005829|cytosol;GO:0070062|extracellular exosome	K17623|HDHD1; pseudouridine-5'-monophosphatase [EC:3.1.3.-]	.
genefamily3468	Protein.rna17370_RBIET::rna17370_RBIET	1-1[-]	gi|724861391|ref|XM_010370706.1|	1696	E:0	PREDICTED: Rhinopithecus roxellana ubiquitin-conjugating enzyme E2U (putative) (UBE2U), mRNA	gi|724861392|ref|XP_010369008.1|	597	E:0	PREDICTED: ubiquitin-conjugating enzyme E2 U [Rhinopithecus roxellana]	UBE2U_MACFA	581	E:0	RecName: Full=Ubiquitin-conjugating enzyme E2 U;^Eukaryota; Metazoa; Chordata; Craniata; Vertebrata; Euteleostomi; Mammalia; Eutheria; Euarchontoglires; Primates; Haplorrhini; Catarrhini; Cercopithecidae; Cercopithecinae; Macaca	UBE2U_MACFA	624	E:0	RecName: Full=Ubiquitin-conjugating enzyme E2 U;^Eukaryota; Metazoa; Chordata; Craniata; Vertebrata; Euteleostomi; Mammalia; Eutheria; Euarchontoglires; Primates; Haplorrhini; Catarrhini; Cercopithecidae; Cercopithecinae; Macaca	PF00179.25	UQ_con	Ubiquitin-conjugating enzyme	.	.	.	.	.	GO:0016567|protein ubiquitination	GO:0005524|ATP binding;GO:0016740|transferase activity	.	K10584|UBE2U; ubiquitin-conjugating enzyme E2 U [EC:2.3.2.23]	map04120|Ubiquitin mediated proteolysis
genefamily8200	Protein.rna59196_MFASC::rna59196_MFASC	1-1[-]	gi|982324523|ref|XM_015444435.1|	4410	E:0	PREDICTED: Macaca fascicularis contactin associated protein-like 3B (CNTNAP3B), partial mRNA	gi|982324524|ref|XP_015299921.1|	1600	E:0	PREDICTED: contactin-associated protein-like 3B, partial [Macaca fascicularis]	CNTP3_HUMAN	1550	E:0	RecName: Full=Contactin-associated protein-like 3;^Eukaryota; Metazoa; Chordata; Craniata; Vertebrata; Euteleostomi; Mammalia; Eutheria; Euarchontoglires; Primates; Haplorrhini; Catarrhini; Hominidae; Homo	CNTP3_HUMAN	1577	E:0	RecName: Full=Contactin-associated protein-like 3;^Eukaryota; Metazoa; Chordata; Craniata; Vertebrata; Euteleostomi; Mammalia; Eutheria; Euarchontoglires; Primates; Haplorrhini; Catarrhini; Hominidae; Homo	PF02210.23	Laminin_G_2	Laminin G domain	ENOG410XPHG	contactin associated protein-like	.	.	.	GO:0007155|cell adhesion;GO:0008037|cell recognition	.	GO:0005576|extracellular region;GO:0016021|integral component of membrane;GO:0005886|plasma membrane	.	.
genefamily13024	Protein.rna25646_NLEUC::rna25646_NLEUC	1-1[-]	gi|441640719|ref|XM_004090262.1|	1701	E:0	PREDICTED: Nomascus leucogenys GTPase, IMAP family member 1 (GIMAP1), mRNA	gi|441640720|ref|XP_004090310.1|	558	E:0	PREDICTED: GTPase IMAP family member 1 [Nomascus leucogenys]	GIMA1_HUMAN	508	E:1e-180	RecName: Full=GTPase IMAP family member 1;^Eukaryota; Metazoa; Chordata; Craniata; Vertebrata; Euteleostomi; Mammalia; Eutheria; Euarchontoglires; Primates; Haplorrhini; Catarrhini; Hominidae; Homo	GIMA1_HUMAN	543	E:0	RecName: Full=GTPase IMAP family member 1;^Eukaryota; Metazoa; Chordata; Craniata; Vertebrata; Euteleostomi; Mammalia; Eutheria; Euarchontoglires; Primates; Haplorrhini; Catarrhini; Hominidae; Homo	PF04548.15	AIG1	AIG1 family	ENOG410Y0H9	gTPase, IMAP family member	.	.	.	.	GO:0005525|GTP bindingGO:0005525|GTP binding	GO:0005783|endoplasmic reticulum;GO:0005789|endoplasmic reticulum membrane;GO:0000139|Golgi membrane;GO:0016021|integral component of membrane	.	.
genefamily14398	Protein.rna165599_HUMAN::rna165599_HUMAN	1-1[-]	gi|18873872|gb|AC037482.14|	987	E:0	Homo sapiens chromosome 17, clone RP11-619M15, complete sequence	gi|13569942|ref|NP_112229.1|	102	E:4e-24	keratin-associated protein 1-1 [Homo sapiens]	KRA11_HUMAN	102	E:1e-25	RecName: Full=Keratin-associated protein 1-1;^Eukaryota; Metazoa; Chordata; Craniata; Vertebrata; Euteleostomi; Mammalia; Eutheria; Euarchontoglires; Primates; Haplorrhini; Catarrhini; Hominidae; Homo	KRA11_HUMAN	317	E:1e-109	RecName: Full=Keratin-associated protein 1-1;^Eukaryota; Metazoa; Chordata; Craniata; Vertebrata; Euteleostomi; Mammalia; Eutheria; Euarchontoglires; Primates; Haplorrhini; Catarrhini; Hominidae; Homo	PF01500.16	Keratin_B2	Keratin, high sulfur B2 protein	ENOG410XY8D	In the hair cortex, hair keratin intermediate filaments are embedded in an interfilamentous matrix, consisting of hair keratin-associated proteins (KRTAP), which are essential for the formation of a rigid and resistant hair shaft through their extensive disulfide bond cross-linking with abundant cysteine residues of hair keratins. The matrix proteins include the high- sulfur and high-glycine-tyro…	.	.	.	GO:0031424|keratinization	.	GO:0005829|cytosol;GO:0045095|keratin filamentGO:0045095|keratin filament	.	.
genefamily16005	Protein.rna12067_RROXE::rna12067_RROXE	1-1[-]	gi|724845554|ref|XM_010367384.1|	1269	E:0	PREDICTED: Rhinopithecus roxellana calcyclin binding protein (CACYBP), mRNA	gi|388454116|ref|NP_001253590.1|	464	E:3e-164	calcyclin-binding protein [Macaca mulatta]	CYBP_MACFA	464	E:8e-166	RecName: Full=Calcyclin-binding protein;^Eukaryota; Metazoa; Chordata; Craniata; Vertebrata; Euteleostomi; Mammalia; Eutheria; Euarchontoglires; Primates; Haplorrhini; Catarrhini; Cercopithecidae; Cercopithecinae; Macaca	CYBP_MACFA	464	E:7e-166	RecName: Full=Calcyclin-binding protein;^Eukaryota; Metazoa; Chordata; Craniata; Vertebrata; Euteleostomi; Mammalia; Eutheria; Euarchontoglires; Primates; Haplorrhini; Catarrhini; Cercopithecidae; Cercopithecinae; Macaca	PF09032.10	Siah-Interact_N	Siah interacting protein, N terminal	.	.	.	.	.	.	.	GO:0005737|cytoplasm;GO:0005634|nucleus	K04507|CACYBP, SIP; calcyclin binding protein	map04310|Wnt signaling pathway
genefamily1643	Protein.rna10999_CSABA::rna10999_CSABA	1-1[-]	gi|635030403|ref|XM_007983582.1|	1751	E:0	PREDICTED: Chlorocebus sabaeus putative olfactory receptor 1F2 (LOC103227280), transcript variant X1, mRNA	gi|635030404|ref|XP_007981773.1|	587	E:0	PREDICTED: putative olfactory receptor 1F2 isoform X1 [Chlorocebus sabaeus]	OR1F2_HUMAN	476	E:7e-168	RecName: Full=Putative olfactory receptor 1F2;^Eukaryota; Metazoa; Chordata; Craniata; Vertebrata; Euteleostomi; Mammalia; Eutheria; Euarchontoglires; Primates; Haplorrhini; Catarrhini; Hominidae; Homo	OR1F2_HUMAN	511	E:0	RecName: Full=Putative olfactory receptor 1F2;^Eukaryota; Metazoa; Chordata; Craniata; Vertebrata; Euteleostomi; Mammalia; Eutheria; Euarchontoglires; Primates; Haplorrhini; Catarrhini; Hominidae; Homo	PF13853.5	7tm_4	Olfactory receptor	.	.	.	.	.	GO:0007186|G-protein coupled receptor signaling pathwayGO:0007186|G-protein coupled receptor signaling pathway	GO:0004930|G-protein coupled receptor activity;GO:0004984|olfactory receptor activityGO:0004984|olfactory receptor activity;GO:0004930|G-protein coupled receptor activity	GO:0016021|integral component of membrane;GO:0005886|plasma membraneGO:0016021|integral component of membrane	.	.
genefamily1569	Protein.rna19730_CANGO::rna19730_CANGO	1-1[-]	gi|795198805|ref|XM_011948247.1|	1729	E:0	PREDICTED: Colobus angolensis palliatus olfactory receptor 13D1-like (LOC105516158), mRNA	gi|795198806|ref|XP_011803637.1|	602	E:0	PREDICTED: olfactory receptor 13D1-like [Colobus angolensis palliatus]	O13C3_HUMAN	366	E:5e-124	RecName: Full=Olfactory receptor 13C3;^Eukaryota; Metazoa; Chordata; Craniata; Vertebrata; Euteleostomi; Mammalia; Eutheria; Euarchontoglires; Primates; Haplorrhini; Catarrhini; Hominidae; Homo	O13C7_HUMAN	390	E:5e-134	RecName: Full=Olfactory receptor 13C7;^Eukaryota; Metazoa; Chordata; Craniata; Vertebrata; Euteleostomi; Mammalia; Eutheria; Euarchontoglires; Primates; Haplorrhini; Catarrhini; Hominidae; Homo	PF13853.5	7tm_4	Olfactory receptor	.	.	.	.	.	GO:0007186|G-protein coupled receptor signaling pathway	GO:0004930|G-protein coupled receptor activity;GO:0004984|olfactory receptor activityGO:0004984|olfactory receptor activity;GO:0004930|G-protein coupled receptor activity	GO:0016021|integral component of membrane;GO:0005886|plasma membraneGO:0016021|integral component of membrane	.	.
genefamily735	Protein.evm.model.utg195.121_TLEUC::evm.model.utg195.121_TLEUC	1-1[-]	gi|795443365|ref|XM_012030174.1|	1138	E:0	PREDICTED: Cercocebus atys protease, serine, 41 (PRSS41), transcript variant X4, mRNA	gi|982317714|ref|XP_015297882.1|	430	E:9e-151	PREDICTED: putative serine protease 41 isoform X4 [Macaca fascicularis]	PRS41_HUMAN	397	E:3e-138	RecName: Full=Serine protease 41;^Eukaryota; Metazoa; Chordata; Craniata; Vertebrata; Euteleostomi; Mammalia; Eutheria; Euarchontoglires; Primates; Haplorrhini; Catarrhini; Hominidae; Homo	PRS41_HUMAN	398	E:2e-138	RecName: Full=Serine protease 41;^Eukaryota; Metazoa; Chordata; Craniata; Vertebrata; Euteleostomi; Mammalia; Eutheria; Euarchontoglires; Primates; Haplorrhini; Catarrhini; Hominidae; Homo	PF00089.25	Trypsin	Trypsin	.	.	.	.	.	GO:0006501|C-terminal protein lipidationGO:0006508|proteolysis	GO:0004252|serine-type endopeptidase activity;GO:0008236|serine-type peptidase activity;GO:0017080|sodium channel regulator activityGO:0004252|serine-type endopeptidase activity	GO:0046658|anchored component of plasma membrane;GO:0005576|extracellular region;GO:0019897|extrinsic component of plasma membrane;GO:0043229|intracellular organelle;GO:0005886|plasma membrane	.	.
genefamily14763	Protein.evm.model.utg433.3_TLEUC::evm.model.utg433.3_TLEUC	1-1[-]	gi|724898661|ref|XM_010378452.1|	865	E:0	PREDICTED: Rhinopithecus roxellana taste receptor type 2 member 31 (LOC104674192), mRNA	gi|724898662|ref|XP_010376754.1|	290	E:7e-96	PREDICTED: taste receptor type 2 member 31 [Rhinopithecus roxellana]	T2R31_PAPHA	267	E:2e-88	RecName: Full=Taste receptor type 2 member 31;^Eukaryota; Metazoa; Chordata; Craniata; Vertebrata; Euteleostomi; Mammalia; Eutheria; Euarchontoglires; Primates; Haplorrhini; Catarrhini; Cercopithecidae; Cercopithecinae; Papio	T2R31_PAPHA	302	E:3e-102	RecName: Full=Taste receptor type 2 member 31;^Eukaryota; Metazoa; Chordata; Craniata; Vertebrata; Euteleostomi; Mammalia; Eutheria; Euarchontoglires; Primates; Haplorrhini; Catarrhini; Cercopithecidae; Cercopithecinae; Papio	PF05296.12	TAS2R	Taste receptor protein (TAS2R)	.	.	.	.	.	GO:0050909|sensory perception of tasteGO:0007186|G-protein coupled receptor signaling pathway;GO:0050909|sensory perception of taste	GO:0004930|G-protein coupled receptor activityGO:0004930|G-protein coupled receptor activity	GO:0016021|integral component of membraneGO:0016021|integral component of membrane	.	.
genefamily1655	Protein.rna45547_PPANI::rna45547_PPANI	1-1[-]	gi|675706917|ref|XM_008962605.1|	1707	E:0	PREDICTED: Pan paniscus putative olfactory receptor 3A4 (LOC100989658), mRNA	gi|675706918|ref|XP_008960853.1|	622	E:0	PREDICTED: LOW QUALITY PROTEIN: putative olfactory receptor 3A4 [Pan paniscus]	OR3A4_HUMAN	530	E:0	RecName: Full=Putative olfactory receptor 3A4;^Eukaryota; Metazoa; Chordata; Craniata; Vertebrata; Euteleostomi; Mammalia; Eutheria; Euarchontoglires; Primates; Haplorrhini; Catarrhini; Hominidae; Homo	OR3A4_HUMAN	530	E:0	RecName: Full=Putative olfactory receptor 3A4;^Eukaryota; Metazoa; Chordata; Craniata; Vertebrata; Euteleostomi; Mammalia; Eutheria; Euarchontoglires; Primates; Haplorrhini; Catarrhini; Hominidae; Homo	PF13853.5	7tm_4	Olfactory receptor	.	.	.	.	.	GO:0007186|G-protein coupled receptor signaling pathway;GO:0007608|sensory perception of smellGO:0007186|G-protein coupled receptor signaling pathway	GO:0004930|G-protein coupled receptor activity;GO:0004984|olfactory receptor activityGO:0004984|olfactory receptor activity;GO:0004930|G-protein coupled receptor activity	GO:0016021|integral component of membrane;GO:0005886|plasma membraneGO:0016021|integral component of membrane	.	.
genefamily1656	Protein.rna6423_MNEME::rna6423_MNEME	1-1[-]	gi|795319263|ref|XM_011724689.1|	1857	E:0	PREDICTED: Macaca nemestrina olfactory receptor 1E2 (LOC105471883), mRNA	gi|795319264|ref|XP_011722991.1|	679	E:0	PREDICTED: olfactory receptor 1E2 [Macaca nemestrina]	OR1E2_GORGO	596	E:0	RecName: Full=Olfactory receptor 1E2;^Eukaryota; Metazoa; Chordata; Craniata; Vertebrata; Euteleostomi; Mammalia; Eutheria; Euarchontoglires; Primates; Haplorrhini; Catarrhini; Hominidae; Gorilla	OR1E2_GORGO	596	E:0	RecName: Full=Olfactory receptor 1E2;^Eukaryota; Metazoa; Chordata; Craniata; Vertebrata; Euteleostomi; Mammalia; Eutheria; Euarchontoglires; Primates; Haplorrhini; Catarrhini; Hominidae; Gorilla	PF13853.5	7tm_4	Olfactory receptor	.	.	.	.	.	GO:0007186|G-protein coupled receptor signaling pathway	GO:0004930|G-protein coupled receptor activity;GO:0004984|olfactory receptor activityGO:0004984|olfactory receptor activity;GO:0004930|G-protein coupled receptor activity	GO:0016021|integral component of membrane;GO:0005886|plasma membraneGO:0016021|integral component of membrane	.	.
genefamily17150	Protein.rna71778_MFASC::rna71778_MFASC	1-1[-]	gi|982320164|ref|XM_005591973.2|	333	E:4e-88	PREDICTED: Macaca fascicularis metallothionein-1E-like (LOC102137214), mRNA	gi|528756970|gb|EPY76629.1|	54.7	E:2e-08	hypothetical protein CB1_001402132 [Camelus ferus]	.	.	.	.	MT1E_HUMAN	72.4	E:5e-17	RecName: Full=Metallothionein-1E;^Eukaryota; Metazoa; Chordata; Craniata; Vertebrata; Euteleostomi; Mammalia; Eutheria; Euarchontoglires; Primates; Haplorrhini; Catarrhini; Hominidae; Homo	PF00131.19	Metallothio	Metallothionein	ENOG41113QR	Metallothioneins have a high content of cysteine residues that bind various heavy metals (By similarity)	.	.	.	GO:0071276|cellular response to cadmium ion;GO:0071294|cellular response to zinc ion;GO:0045926|negative regulation of growth	GO:0008270|zinc ion bindingGO:0046872|metal ion binding	GO:0005737|cytoplasm;GO:0005634|nucleus;GO:0048471|perinuclear region of cytoplasm	K14739|MT1_2; metallothionein 1/2	map04978|Mineral absorption
genefamily1686	Protein.rna58201_PANUB::rna58201_PANUB	1-1[-]	gi|685586349|ref|XM_009186062.1|	1652	E:0	PREDICTED: Papio anubis putative olfactory receptor 4A8 (LOC101013758), mRNA	gi|685586350|ref|XP_009184326.1|	580	E:0	PREDICTED: LOW QUALITY PROTEIN: putative olfactory receptor 4A8 [Papio anubis]	OR4A8_HUMAN	490	E:3e-173	RecName: Full=Olfactory receptor 4A8;^Eukaryota; Metazoa; Chordata; Craniata; Vertebrata; Euteleostomi; Mammalia; Eutheria; Euarchontoglires; Primates; Haplorrhini; Catarrhini; Hominidae; Homo	OR4A8_HUMAN	499	E:7e-177	RecName: Full=Olfactory receptor 4A8;^Eukaryota; Metazoa; Chordata; Craniata; Vertebrata; Euteleostomi; Mammalia; Eutheria; Euarchontoglires; Primates; Haplorrhini; Catarrhini; Hominidae; Homo	PF13853.5	7tm_4	Olfactory receptor	.	.	.	.	.	GO:0050907|detection of chemical stimulus involved in sensory perception;GO:0007186|G-protein coupled receptor signaling pathwayGO:0007186|G-protein coupled receptor signaling pathway	GO:0004930|G-protein coupled receptor activity;GO:0004984|olfactory receptor activity;GO:0004888|transmembrane signaling receptor activityGO:0004984|olfactory receptor activity;GO:0004930|G-protein coupled receptor activity	GO:0016021|integral component of membrane;GO:0005886|plasma membraneGO:0016021|integral component of membrane	.	.
genefamily17151	Protein.rna12141_CSABA::rna12141_CSABA	1-1[-]	gi|635032530|ref|XM_007993375.1|	721	E:0	PREDICTED: Chlorocebus sabaeus metallothionein-1E-like (LOC103233041), transcript variant X1, mRNA	gi|635032531|ref|XP_007991566.1|	145	E:3e-42	PREDICTED: metallothionein-1-like isoform X1 [Chlorocebus sabaeus]	.	.	.	.	MT2_CANLF	70.9	E:2e-15	RecName: Full=Metallothionein-2;^Eukaryota; Metazoa; Chordata; Craniata; Vertebrata; Euteleostomi; Mammalia; Eutheria; Laurasiatheria; Carnivora; Caniformia; Canidae; Canis	PF00131.19	Metallothio	Metallothionein	ENOG41113QR	Metallothioneins have a high content of cysteine residues that bind various heavy metals (By similarity)	.	.	.	GO:0071294|cellular response to zinc ion;GO:0045926|negative regulation of growth	GO:0008270|zinc ion bindingGO:0046872|metal ion binding	GO:0005737|cytoplasm;GO:0005634|nucleus;GO:0048471|perinuclear region of cytoplasm	K14739|MT1_2; metallothionein 1/2	map04978|Mineral absorption
genefamily1579	Protein.rna27195_PPANI::rna27195_PPANI	1-1[-]	gi|397519506|ref|XM_003829852.1|	1768	E:0	PREDICTED: Pan paniscus olfactory receptor 2S2 (LOC100994474), mRNA	gi|397519507|ref|XP_003829900.1|	598	E:0	PREDICTED: olfactory receptor 2S2 [Pan paniscus]	O13C7_HUMAN	590	E:0	RecName: Full=Olfactory receptor 13C7;^Eukaryota; Metazoa; Chordata; Craniata; Vertebrata; Euteleostomi; Mammalia; Eutheria; Euarchontoglires; Primates; Haplorrhini; Catarrhini; Hominidae; Homo	O13C7_HUMAN	634	E:0	RecName: Full=Olfactory receptor 13C7;^Eukaryota; Metazoa; Chordata; Craniata; Vertebrata; Euteleostomi; Mammalia; Eutheria; Euarchontoglires; Primates; Haplorrhini; Catarrhini; Hominidae; Homo	PF13853.5	7tm_4	Olfactory receptor	.	.	.	.	.	GO:0007186|G-protein coupled receptor signaling pathway	GO:0004930|G-protein coupled receptor activity;GO:0004984|olfactory receptor activityGO:0004984|olfactory receptor activity;GO:0004930|G-protein coupled receptor activity	GO:0016021|integral component of membrane;GO:0005886|plasma membraneGO:0016021|integral component of membrane	.	.
genefamily15407	Protein.rna8059_PTEPH::rna8059_PTEPH	1-1[-]	gi|982239127|ref|XM_015447360.1|	250	E:3e-63	PREDICTED: Macaca fascicularis chromosome 3 open reading frame, human C7orf73 (C3H7orf73), mRNA	gi|635116480|ref|XP_007981218.1|	98.2	E:2e-24	PREDICTED: uncharacterized protein C7orf73 homolog isoform X1 [Chlorocebus sabaeus]	CG073_HUMAN	92.4	E:5e-25	RecName: Full=Uncharacterized protein C7orf73;^Eukaryota; Metazoa; Chordata; Craniata; Vertebrata; Euteleostomi; Mammalia; Eutheria; Euarchontoglires; Primates; Haplorrhini; Catarrhini; Hominidae; Homo	CG073_HUMAN	92.4	E:4e-25	RecName: Full=Uncharacterized protein C7orf73;^Eukaryota; Metazoa; Chordata; Craniata; Vertebrata; Euteleostomi; Mammalia; Eutheria; Euarchontoglires; Primates; Haplorrhini; Catarrhini; Hominidae; Homo	PF15054.5	DUF4535	Domain of unknown function (DUF4535)	ENOG4111B4D	NA	.	.	.	.	.	GO:0016021|integral component of membrane;GO:0031966|mitochondrial membrane	.	.
genefamily1644	Protein.rna56034_RBIET::rna56034_RBIET	1-1[-]	gi|795193714|ref|XM_011947499.1|	1679	E:0	PREDICTED: Colobus angolensis palliatus olfactory receptor 1D2 (LOC105515659), mRNA	gi|544496262|ref|XP_005582553.1|	603	E:0	PREDICTED: olfactory receptor 1D2 [Macaca fascicularis]	OR1D2_PONPY	555	E:0	RecName: Full=Olfactory receptor 1D2;^Eukaryota; Metazoa; Chordata; Craniata; Vertebrata; Euteleostomi; Mammalia; Eutheria; Euarchontoglires; Primates; Haplorrhini; Catarrhini; Hominidae; Pongo	OR1D2_PONPY	582	E:0	RecName: Full=Olfactory receptor 1D2;^Eukaryota; Metazoa; Chordata; Craniata; Vertebrata; Euteleostomi; Mammalia; Eutheria; Euarchontoglires; Primates; Haplorrhini; Catarrhini; Hominidae; Pongo	PF13853.5	7tm_4	Olfactory receptor	.	.	.	.	.	GO:0007186|G-protein coupled receptor signaling pathway	GO:0004930|G-protein coupled receptor activity;GO:0004984|olfactory receptor activityGO:0004984|olfactory receptor activity;GO:0004930|G-protein coupled receptor activity	GO:0016021|integral component of membrane;GO:0005886|plasma membraneGO:0016021|integral component of membrane	.	.
genefamily16304	Protein.rna46025_PTEPH::rna46025_PTEPH	1-1[-]	gi|982240083|ref|XM_005549954.2|	588	E:1e-164	PREDICTED: Macaca fascicularis cytochrome c (LOC102120205), mRNA	gi|402861848|ref|XP_003895289.1|	216	E:1e-70	PREDICTED: cytochrome c [Papio anubis]	CYC_MACSY	216	E:5e-72	RecName: Full=Cytochrome c;^Eukaryota; Metazoa; Chordata; Craniata; Vertebrata; Euteleostomi; Mammalia; Eutheria; Euarchontoglires; Primates; Haplorrhini; Catarrhini; Cercopithecidae; Cercopithecinae; Macaca	CYC_MACSY	216	E:4e-72	RecName: Full=Cytochrome c;^Eukaryota; Metazoa; Chordata; Craniata; Vertebrata; Euteleostomi; Mammalia; Eutheria; Euarchontoglires; Primates; Haplorrhini; Catarrhini; Cercopithecidae; Cercopithecinae; Macaca	PF13442.5	Cytochrome_CBB3	Cytochrome C oxidase, cbb3-type, subunit III	.	.	.	.	.	GO:0006915|apoptotic process;GO:0055114|oxidation-reduction process	GO:0009055|electron carrier activity;GO:0020037|heme binding;GO:0046872|metal ion bindingGO:0009055|electron carrier activity;GO:0020037|heme binding	GO:0005758|mitochondrial intermembrane space;GO:0070469|respiratory chain	.	.
genefamily969	Protein.rna28417_MNEME::rna28417_MNEME	1-1[-]	gi|795416868|ref|XM_011759987.1|	2449	E:0	PREDICTED: Macaca nemestrina collagen, type XXVI, alpha 1 (COL26A1), transcript variant X2, mRNA	gi|795416869|ref|XP_011758289.1|	547	E:0	PREDICTED: collagen alpha-1(XXVI) chain isoform X2 [Macaca nemestrina]	COQA1_HUMAN	530	E:0	RecName: Full=Collagen alpha-1(XXVI) chain;^Eukaryota; Metazoa; Chordata; Craniata; Vertebrata; Euteleostomi; Mammalia; Eutheria; Euarchontoglires; Primates; Haplorrhini; Catarrhini; Hominidae; Homo	COQA1_HUMAN	669	E:0	RecName: Full=Collagen alpha-1(XXVI) chain;^Eukaryota; Metazoa; Chordata; Craniata; Vertebrata; Euteleostomi; Mammalia; Eutheria; Euarchontoglires; Primates; Haplorrhini; Catarrhini; Hominidae; Homo	PF07546.12	EMI	EMI domain	.	.	.	.	.	GO:0030574|collagen catabolic process;GO:0010811|positive regulation of cell-substrate adhesion	GO:0005515|protein binding	GO:0005581|collagen trimer;GO:0005788|endoplasmic reticulum lumen;GO:0031012|extracellular matrix;GO:0005576|extracellular region;GO:0005794|Golgi apparatus;GO:0005886|plasma membrane;GO:0005578|proteinaceous extracellular matrix	.	.
genefamily6870	Protein.rna69757_MFASC::rna69757_MFASC	1-1[-]	gi|982316928|ref|XM_015442112.1|	2543	E:0	PREDICTED: Macaca fascicularis putative killer cell immunoglobulin-like receptor-like protein KIR3DX1 (LOC102120587), mRNA	gi|982316929|ref|XP_015297598.1|	952	E:0	PREDICTED: putative killer cell immunoglobulin-like receptor-like protein KIR3DX1 [Macaca fascicularis]	KI3X1_HUMAN	534	E:0	RecName: Full=Putative killer cell immunoglobulin-like receptor-like protein KIR3DX1;^Eukaryota; Metazoa; Chordata; Craniata; Vertebrata; Euteleostomi; Mammalia; Eutheria; Euarchontoglires; Primates; Haplorrhini; Catarrhini; Hominidae; Homo	KI3X1_HUMAN	533	E:0	RecName: Full=Putative killer cell immunoglobulin-like receptor-like protein KIR3DX1;^Eukaryota; Metazoa; Chordata; Craniata; Vertebrata; Euteleostomi; Mammalia; Eutheria; Euarchontoglires; Primates; Haplorrhini; Catarrhini; Hominidae; Homo	PF00047.24	ig	Immunoglobulin domain	ENOG411179U	killer cell immunoglobulin-like receptor	.	.	.	.	.	GO:0005576|extracellular region	.	.
genefamily3299	Protein.rna38860_RROXE::rna38860_RROXE	1-1[-]	gi|724961741|ref|XM_010356753.1|	3668	E:0	PREDICTED: Rhinopithecus roxellana DEAD (Asp-Glu-Ala-Asp) box helicase 3, Y-linked (DDX3Y), transcript variant X1, mRNA	gi|724961742|ref|XP_010355055.1|	1188	E:0	PREDICTED: ATP-dependent RNA helicase DDX3Y isoform X1 [Rhinopithecus roxellana]	DDX3Y_HUMAN	1162	E:0	RecName: Full=ATP-dependent RNA helicase DDX3Y;^Eukaryota; Metazoa; Chordata; Craniata; Vertebrata; Euteleostomi; Mammalia; Eutheria; Euarchontoglires; Primates; Haplorrhini; Catarrhini; Hominidae; Homo	DDX3Y_PONAB	1248	E:0	RecName: Full=ATP-dependent RNA helicase DDX3Y;^Eukaryota; Metazoa; Chordata; Craniata; Vertebrata; Euteleostomi; Mammalia; Eutheria; Euarchontoglires; Primates; Haplorrhini; Catarrhini; Hominidae; Pongo	PF00270.28	DEAD	DEAD/DEAH box helicase	.	.	.	.	.	.	GO:0005524|ATP binding;GO:0003677|DNA binding;GO:0004386|helicase activity;GO:0003723|RNA bindingGO:0003676|nucleic acid binding;GO:0005524|ATP binding	GO:0005737|cytoplasm;GO:0005634|nucleus	K17642|DDX3Y; ATP-dependent RNA helicase DDX3Y [EC:3.6.4.13]	.
genefamily16117	Protein.rna87045_MNEME::rna87045_MNEME	1-1[-]	gi|806776649|ref|NM_001306047.1|	2981	E:0	Macaca nemestrina endogenous retrovirus group FRD, member 1 (ERVFRD-1), mRNA	gi|806776650|ref|NP_001292976.1|	975	E:0	syncytin-2 precursor [Macaca nemestrina]	SYCY2_MACFA	969	E:0	RecName: Full=Syncytin-2;^Eukaryota; Metazoa; Chordata; Craniata; Vertebrata; Euteleostomi; Mammalia; Eutheria; Euarchontoglires; Primates; Haplorrhini; Catarrhini; Cercopithecidae; Cercopithecinae; Macaca	SYCY2_MACFA	1094	E:0	RecName: Full=Syncytin-2;^Eukaryota; Metazoa; Chordata; Craniata; Vertebrata; Euteleostomi; Mammalia; Eutheria; Euarchontoglires; Primates; Haplorrhini; Catarrhini; Cercopithecidae; Cercopithecinae; Macaca	PF00429.18	TLV_coat	ENV polyprotein (coat polyprotein)	.	.	.	.	.	GO:0006949|syncytium formation	.	GO:0016021|integral component of membrane;GO:0005886|plasma membrane;GO:0019031|viral envelope	.	.
genefamily17281	Protein.rna50486_MFASC::rna50486_MFASC	1-1[-]	gi|982291889|ref|XM_015434066.1|	688	E:0	PREDICTED: Macaca fascicularis uncharacterized protein C8orf59 homolog (LOC102122670), mRNA	gi|982291890|ref|XP_015289552.1|	219	E:2e-71	PREDICTED: uncharacterized protein C8orf59 homolog [Macaca fascicularis]	CH059_HUMAN	139	E:1e-41	RecName: Full=Uncharacterized protein C8orf59;^Eukaryota; Metazoa; Chordata; Craniata; Vertebrata; Euteleostomi; Mammalia; Eutheria; Euarchontoglires; Primates; Haplorrhini; Catarrhini; Hominidae; Homo	CH059_HUMAN	144	E:2e-43	RecName: Full=Uncharacterized protein C8orf59;^Eukaryota; Metazoa; Chordata; Craniata; Vertebrata; Euteleostomi; Mammalia; Eutheria; Euarchontoglires; Primates; Haplorrhini; Catarrhini; Hominidae; Homo	PF15679.4	DUF4665	Domain of unknown function (DUF4665)	ENOG410Z9RI	Chromosome 8 open reading frame	.	.	.	.	.	.	.	.
genefamily5713	Protein.rna56302_RBIET::rna56302_RBIET	1-1[-]	gi|724961663|ref|XM_010356714.1|	2017	E:0	PREDICTED: Rhinopithecus roxellana melanoma-associated antigen B6-like (LOC104657003), mRNA	gi|724961664|ref|XP_010355016.1|	635	E:0	PREDICTED: melanoma-associated antigen B6-like [Rhinopithecus roxellana]	MAGB6_HUMAN	508	E:6e-178	RecName: Full=Melanoma-associated antigen B6;^Eukaryota; Metazoa; Chordata; Craniata; Vertebrata; Euteleostomi; Mammalia; Eutheria; Euarchontoglires; Primates; Haplorrhini; Catarrhini; Hominidae; Homo	MAGB6_HUMAN	545	E:0	RecName: Full=Melanoma-associated antigen B6;^Eukaryota; Metazoa; Chordata; Craniata; Vertebrata; Euteleostomi; Mammalia; Eutheria; Euarchontoglires; Primates; Haplorrhini; Catarrhini; Hominidae; Homo	PF12440.7	MAGE_N	Melanoma associated antigen family N terminal	ENOG4111S70	Melanoma antigen, family	.	.	.	.	.	.	.	.
genefamily899	Protein.rna44638_MNEME::rna44638_MNEME	1-1[-]	gi|795491088|ref|XM_011710160.1|	976	E:0	PREDICTED: Macaca nemestrina NKG2-A/NKG2-B type II integral membrane protein-like (LOC105463187), mRNA	gi|795491089|ref|XP_011708462.1|	365	E:6e-127	PREDICTED: NKG2-A/NKG2-B type II integral membrane protein-like [Macaca nemestrina]	NKG2A_MACMU	231	E:8e-75	RecName: Full=NKG2-A/NKG2-B type II integral membrane protein;^Eukaryota; Metazoa; Chordata; Craniata; Vertebrata; Euteleostomi; Mammalia; Eutheria; Euarchontoglires; Primates; Haplorrhini; Catarrhini; Cercopithecidae; Cercopithecinae; Macaca	NKG2A_MACMU	231	E:3e-75	RecName: Full=NKG2-A/NKG2-B type II integral membrane protein;^Eukaryota; Metazoa; Chordata; Craniata; Vertebrata; Euteleostomi; Mammalia; Eutheria; Euarchontoglires; Primates; Haplorrhini; Catarrhini; Cercopithecidae; Cercopithecinae; Macaca	PF00059.20	Lectin_C	Lectin C-type domain	.	.	.	.	.	.	GO:0030246|carbohydrate binding	GO:0016021|integral component of membrane	.	.
genefamily6763	Protein.rna22230_RROXE::rna22230_RROXE	1-1[-]	gi|724894044|ref|XM_010377555.1|	1812	E:0	PREDICTED: Rhinopithecus roxellana PNMA-like protein 1 (LOC104673487), mRNA	gi|724894045|ref|XP_010375857.1|	528	E:0	PREDICTED: PNMA-like protein 1 [Rhinopithecus roxellana]	PNM8B_HUMAN	223	E:4e-69	RecName: Full=Paraneoplastic antigen-like protein 8B;^Eukaryota; Metazoa; Chordata; Craniata; Vertebrata; Euteleostomi; Mammalia; Eutheria; Euarchontoglires; Primates; Haplorrhini; Catarrhini; Hominidae; Homo	PNM8B_HUMAN	264	E:7e-85	RecName: Full=Paraneoplastic antigen-like protein 8B;^Eukaryota; Metazoa; Chordata; Craniata; Vertebrata; Euteleostomi; Mammalia; Eutheria; Euarchontoglires; Primates; Haplorrhini; Catarrhini; Hominidae; Homo	PF14893.5	PNMA	PNMA	COG0057	glyceraldehyde3phosphate dehydrogenase	.	.	.	.	.	.	.	.
genefamily3030	Protein.rna39044_MFASC::rna39044_MFASC	1-1[-]	gi|982272251|ref|XM_005567398.2|	616	E:7e-173	PREDICTED: Macaca fascicularis parvalbumin (PVALB), mRNA	gi|544462060|ref|XP_005567455.1|	184	E:1e-57	PREDICTED: parvalbumin alpha [Macaca fascicularis]	PRVA_MACFU	184	E:3e-59	RecName: Full=Parvalbumin alpha;^Eukaryota; Metazoa; Chordata; Craniata; Vertebrata; Euteleostomi; Mammalia; Eutheria; Euarchontoglires; Primates; Haplorrhini; Catarrhini; Cercopithecidae; Cercopithecinae; Macaca	PRVA_MACFU	211	E:4e-70	RecName: Full=Parvalbumin alpha;^Eukaryota; Metazoa; Chordata; Craniata; Vertebrata; Euteleostomi; Mammalia; Eutheria; Euarchontoglires; Primates; Haplorrhini; Catarrhini; Cercopithecidae; Cercopithecinae; Macaca	PF13499.5	EF-hand_7	EF-hand domain pair	.	.	.	.	.	.	GO:0005509|calcium ion bindingGO:0005509|calcium ion binding	.	.	.
genefamily16346	Protein.rna3941_MMULA::rna3941_MMULA	1-1[-]	gi|795470040|ref|XM_011769414.1|	532	E:6e-148	PREDICTED: Macaca nemestrina late cornified envelope protein 3B (LOC105497891), mRNA	gi|829780713|ref|XP_012623106.1|	53.1	E:4e-07	PREDICTED: bromodomain-containing protein 4-like [Microcebus murinus]	.	.	.	.	LCE3B_HUMAN	86.7	E:1e-21	RecName: Full=Late cornified envelope protein 3B;^Eukaryota; Metazoa; Chordata; Craniata; Vertebrata; Euteleostomi; Mammalia; Eutheria; Euarchontoglires; Primates; Haplorrhini; Catarrhini; Hominidae; Homo	PF14672.5	LCE	Late cornified envelope	ENOG4110NZV	late cornified envelope 3B	.	.	.	GO:0031424|keratinization;GO:0030216|keratinocyte differentiation;GO:0018149|peptide cross-linkingGO:0008544|epidermis development	GO:0005198|structural molecule activity	GO:0001533|cornified envelope;GO:0005737|cytoplasm	.	.
genefamily14411	Protein.evm.model.utg94.74_TLEUC::evm.model.utg94.74_TLEUC	1-1[-]	gi|795355952|ref|XM_011929803.1|	555	E:2e-154	PREDICTED: Colobus angolensis palliatus keratin-associated protein 2-1 (LOC105503070), mRNA	gi|724967108|ref|XP_010356822.1|	131	E:1e-36	PREDICTED: keratin-associated protein 2-1-like [Rhinopithecus roxellana]	KRA21_HUMAN	116	E:2e-32	RecName: Full=Keratin-associated protein 2-1;^Eukaryota; Metazoa; Chordata; Craniata; Vertebrata; Euteleostomi; Mammalia; Eutheria; Euarchontoglires; Primates; Haplorrhini; Catarrhini; Hominidae; Homo	KRA3_CAPHI	162	E:2e-50	RecName: Full=Keratin, high-sulfur matrix protein, IIIA3;^Eukaryota; Metazoa; Chordata; Craniata; Vertebrata; Euteleostomi; Mammalia; Eutheria; Laurasiatheria; Cetartiodactyla; Ruminantia; Pecora; Bovidae; Caprinae; Capra	PF01500.16	Keratin_B2	Keratin, high sulfur B2 protein	.	.	.	.	.	.	.	GO:0045095|keratin filamentGO:0045095|keratin filament	.	.
genefamily7692	Protein.rna34172_CSABA::rna34172_CSABA	1-1[-]	gi|635075042|ref|XM_007969952.1|	1607	E:0	PREDICTED: Chlorocebus sabaeus uncharacterized LOC103219868 (LOC103219868), mRNA	gi|635075043|ref|XP_007968143.1|	521	E:0	PREDICTED: uncharacterized protein LOC103219868 [Chlorocebus sabaeus]	EBLN1_HUMAN	83.6	E:5e-17	RecName: Full=Endogenous Bornavirus-like nucleoprotein 1;^Eukaryota; Metazoa; Chordata; Craniata; Vertebrata; Euteleostomi; Mammalia; Eutheria; Euarchontoglires; Primates; Haplorrhini; Catarrhini; Hominidae; Homo	EBLN1_HUMAN	85.1	E:1e-17	RecName: Full=Endogenous Bornavirus-like nucleoprotein 1;^Eukaryota; Metazoa; Chordata; Craniata; Vertebrata; Euteleostomi; Mammalia; Eutheria; Euarchontoglires; Primates; Haplorrhini; Catarrhini; Hominidae; Homo	PF06407.10	BDV_P40	Borna disease virus P40 protein	.	.	.	.	.	.	.	.	.	.
genefamily18937	Protein.rna15387_PPANI::rna15387_PPANI	1-1[-]	gi|931570218|ref|XM_003830054.3|	1109	E:0	PREDICTED: Pan paniscus chromosome 4 open reading frame, human C4orf3 (C4H4orf3), mRNA	gi|397519928|ref|XP_003830102.1|	359	E:4e-124	PREDICTED: uncharacterized protein C4orf3 homolog [Pan paniscus]	CD003_HUMAN	96.7	E:2e-24	RecName: Full=Uncharacterized protein C4orf3;^Eukaryota; Metazoa; Chordata; Craniata; Vertebrata; Euteleostomi; Mammalia; Eutheria; Euarchontoglires; Primates; Haplorrhini; Catarrhini; Hominidae; Homo	CD003_HUMAN	138	E:2e-40	RecName: Full=Uncharacterized protein C4orf3;^Eukaryota; Metazoa; Chordata; Craniata; Vertebrata; Euteleostomi; Mammalia; Eutheria; Euarchontoglires; Primates; Haplorrhini; Catarrhini; Hominidae; Homo	.	.	.	ENOG41117U8	chromosome 4 open reading frame 3	.	.	.	.	.	GO:0016021|integral component of membrane	.	.
genefamily17233	Protein.rna47127_PTROG::rna47127_PTROG	1-1[-]	gi|931576027|ref|XM_003830818.2|	1857	E:0	PREDICTED: Pan paniscus putative UPF0607 protein ENSP00000383144 (LOC100970878), mRNA	gi|397521569|ref|XP_003830866.1|	604	E:0	PREDICTED: putative UPF0607 protein ENSP00000383144 [Pan paniscus]	YM017_HUMAN	572	E:0	RecName: Full=Putative UPF0607 protein ENSP00000383144;^Eukaryota; Metazoa; Chordata; Craniata; Vertebrata; Euteleostomi; Mammalia; Eutheria; Euarchontoglires; Primates; Haplorrhini; Catarrhini; Hominidae; Homo	YM017_HUMAN	578	E:0	RecName: Full=Putative UPF0607 protein ENSP00000383144;^Eukaryota; Metazoa; Chordata; Craniata; Vertebrata; Euteleostomi; Mammalia; Eutheria; Euarchontoglires; Primates; Haplorrhini; Catarrhini; Hominidae; Homo	PF15229.5	POM121	POM121 family	.	.	.	.	.	.	.	.	.	.
genefamily16343	Protein.rna15026_CATYS::rna15026_CATYS	1-1[-]	gi|795307596|ref|XM_012069674.1|	616	E:7e-173	PREDICTED: Cercocebus atys late cornified envelope protein 2D-like (LOC105590263), mRNA	gi|444705980|gb|ELW47356.1|	54.3	E:1e-07	hypothetical protein TREES_T100021963 [Tupaia chinensis]	.	.	.	.	LCE2B_HUMAN	103	E:1e-27	RecName: Full=Late cornified envelope protein 2B;^Eukaryota; Metazoa; Chordata; Craniata; Vertebrata; Euteleostomi; Mammalia; Eutheria; Euarchontoglires; Primates; Haplorrhini; Catarrhini; Hominidae; Homo	PF14672.5	LCE	Late cornified envelope	.	.	.	.	.	GO:0008544|epidermis development;GO:0031424|keratinization;GO:0030216|keratinocyte differentiation;GO:0018149|peptide cross-linkingGO:0008544|epidermis development	GO:0005198|structural molecule activity	GO:0001533|cornified envelope;GO:0005737|cytoplasm	.	.
genefamily8405	Protein.evm.model.utg150.25_TLEUC::evm.model.utg150.25_TLEUC	1-1[-]	gi|163955246|gb|AC214816.3|	433	E:8e-118	Macaca mulatta BAC CH250-210N8 (Children's Hospital Oakland Research Institute Rhesus macaque Adult Male BAC Library) complete sequence	.	.	.	.	.	.	.	.	.	.	.	.	.	.	.	.	.	.	.	.	.	.	.	.	.
