# Supplementary material for: The reference genome and transcriptome of the limestone langur, Trachypithecus leucocephalus, reveal expansion of genes related to alkali tolerance
Source: BMC Biol. 2021 Apr 8;19:67. doi: 10.1186/s12915-021-00998-2 (PMC8034193; doi:10.1186/s12915-021-00998-2)
Supplement: Supplementary file 21 — Additional file 21: Table S16. Annotation analysis of positive selected genes related to alkaline ion metabolism of T. leucocephalus. [file 12915_2021_998_MOESM21_ESM.xlsx]

## Sheet: Supplementary Table 16
Additional file 21: Table S16: Annotation analysis of positive selected genes related to alkaline ion metabolism of T. leucocephalus.
Genefamily	Gene_ID	Pvalue	Site(NEB;BEB)	NT_TopHit	NT_Score	NT_Evalue	NT_Description	NR_TopHit	NR_Score	NR_Evalue	NR_Description	BLASTX_Sprot_TopHit	BLASTX_Score	BLASTX_Evalue	BLASTX_Description	BLASTP_Sprot_TopHit	BLASTP_Score	BLASTP_Evalue	BLASTP_Description	PFAM_TopHit	PFAM_Name	PFAM_Description	eggNOG_TopHit	eggNOG_Description	SignalP	TmHMM	RNAMMER	GO_biological_process	GO_molecular_function	GO_cellular_component	KO	Map
genefamily1960	evm.model.utg448.40	4.75e-05	130 N 0.692,201 M 0.772,206 L 0.792,207 M 0.994**,208 A 1.000**,209 I 0.871,210 R 0.956*,214 F 0.753,215 E 0.989*;1 M 0.526,130 N 0.885,201 M 0.893,206 L 0.887,207 M 0.984*,208 A 0.998**,209 I 0.900,210 R 0.897,214 F 0.891,215 E 0.984*	gi|830087245|ref|XM_012729099.1|	776	E:0	PREDICTED: Condylura cristata NME/NM23 family member 7 (NME7), transcript variant X2, mRNA	gi|355767788|gb|EHH62662.1|	399	E:6e-138	hypothetical protein EGM_21079, partial [Macaca fascicularis]	NDK7_HUMAN	394	E:7e-136	RecName: Full=Nucleoside diphosphate kinase 7;^Eukaryota; Metazoa; Chordata; Craniata; Vertebrata; Euteleostomi; Mammalia; Eutheria; Euarchontoglires; Primates; Haplorrhini; Catarrhini; Hominidae; Homo	NDK7_HUMAN	395	E:4e-136	RecName: Full=Nucleoside diphosphate kinase 7;^Eukaryota; Metazoa; Chordata; Craniata; Vertebrata; Euteleostomi; Mammalia; Eutheria; Euarchontoglires; Primates; Haplorrhini; Catarrhini; Hominidae; Homo	PF06565.11	DUF1126	DUF1126 PH-like domain	COG0105	Major role in the synthesis of nucleoside triphosphates other than ATP. The ATP gamma phosphate is transferred to the NDP beta phosphate via a ping-pong mechanism, using a phosphorylated active-site intermediate (By similarity)	.	.	.	GO:0006241|CTP biosynthetic process;GO:0006183|GTP biosynthetic process;GO:0015949|nucleobase-containing small molecule interconversion;GO:0006228|UTP biosynthetic process	GO:0005524|ATP binding;GO:0046872|metal ion binding;GO:0004550|nucleoside diphosphate kinase activity	GO:0005813|centrosome;GO:0005829|cytosol	K00940|ndk, NME; nucleoside-diphosphate kinase [EC:2.7.4.6]	map01100|Metabolic pathways;map01130|Biosynthesis of antibiotics;map01110|Biosynthesis of secondary metabolites;map00240|Pyrimidine metabolism;map00230|Purine metabolism
genefamily14438	evm.model.utg697.82	2.27e-09	;1 E 1.000**,2 F 0.981*,3 R 0.981*,4 T 0.981*,7 V 0.996**,8 N 0.999**,9 I 1.000**,35 E 0.999**,39 E 0.980*,40 N 0.980*,167 D 0.999**	gi|795169543|ref|XM_011943010.1|	684	E:0	PREDICTED: Colobus angolensis palliatus exosome component 8 (EXOSC8), mRNA	gi|59006476|emb|CAI46226.1|	295	E:8e-98	hypothetical protein [Homo sapiens]	EXOS8_HUMAN	285	E:7e-95	RecName: Full=Exosome complex component RRP43;^Eukaryota; Metazoa; Chordata; Craniata; Vertebrata; Euteleostomi; Mammalia; Eutheria; Euarchontoglires; Primates; Haplorrhini; Catarrhini; Hominidae; Homo	EXOS8_HUMAN	285	E:5e-95	RecName: Full=Exosome complex component RRP43;^Eukaryota; Metazoa; Chordata; Craniata; Vertebrata; Euteleostomi; Mammalia; Eutheria; Euarchontoglires; Primates; Haplorrhini; Catarrhini; Hominidae; Homo	PF01138.20	RNase_PH	3' exoribonuclease family, domain 1	COG2123	Exosome complex	.	.	.	GO:0043928|exonucleolytic nuclear-transcribed mRNA catabolic process involved in deadenylation-dependent decay;GO:0000467|exonucleolytic trimming to generate mature 3'-end of 5.8S rRNA from tricistronic rRNA transcript (SSU-rRNA, 5.8S rRNA, LSU-rRNA);GO:0071028|nuclear mRNA surveillance;GO:0071042|nuclear polyadenylation-dependent mRNA catabolic process;GO:0071035|nuclear polyadenylation-dependen…	GO:0017091|AU-rich element binding;GO:0042802|identical protein binding	GO:0005737|cytoplasm;GO:0000177|cytoplasmic exosome (RNase complex);GO:0005829|cytosol;GO:0000178|exosome (RNase complex);GO:0000176|nuclear exosome (RNase complex);GO:0005730|nucleolus;GO:0005654|nucleoplasm;GO:0005634|nucleus	K12586|RRP43, EXOSC8, OIP2; exosome complex component RRP43	map03018|RNA degradation
genefamily9269	evm.model.utg78.104	0.000526102	327 V 1.000**;242 T 0.671,327 V 0.959*	gi|724956943|ref|XM_010355292.1|	1773	E:0	PREDICTED: Rhinopithecus roxellana butyrylcholinesterase (BCHE), mRNA	gi|795309529|ref|XP_011713610.1|	635	E:0	PREDICTED: cholinesterase isoform X2 [Macaca nemestrina]	CHLE_HUMAN	619	E:0	RecName: Full=Cholinesterase;^Eukaryota; Metazoa; Chordata; Craniata; Vertebrata; Euteleostomi; Mammalia; Eutheria; Euarchontoglires; Primates; Haplorrhini; Catarrhini; Hominidae; Homo	CHLE_HUMAN	653	E:0	RecName: Full=Cholinesterase;^Eukaryota; Metazoa; Chordata; Craniata; Vertebrata; Euteleostomi; Mammalia; Eutheria; Euarchontoglires; Primates; Haplorrhini; Catarrhini; Hominidae; Homo	PF00135.27	COesterase	Carboxylesterase family	COG2272	Carboxylesterase	.	.	.	GO:0019695|choline metabolic process;GO:0050783|cocaine metabolic process;GO:0007612|learning;GO:0008285|negative regulation of cell proliferation;GO:0050805|negative regulation of synaptic transmission;GO:0014016|neuroblast differentiation;GO:0043279|response to alkaloid;GO:0042493|response to drug;GO:0051593|response to folic acid;GO:0051384|response to glucocorticoidGO:0008152|metabolic process	GO:0003990|acetylcholinesterase activity;GO:0001540|amyloid-beta binding;GO:0003824|catalytic activity;GO:0033265|choline binding;GO:0004104|cholinesterase activity;GO:0019899|enzyme binding;GO:0016788|hydrolase activity, acting on ester bonds;GO:0042802|identical protein bindingGO:0016787|hydrolase activity	GO:0072562|blood microparticle;GO:0005788|endoplasmic reticulum lumen;GO:0005576|extracellular region;GO:0016020|membrane;GO:0005641|nuclear envelope lumen	K01050|BCHE; cholinesterase [EC:3.1.1.8]	.
genefamily5870	evm.model.utg539.38	0.000629852	333 S 0.999**;298 F 0.685,326 L 0.676,333 S 0.941	gi|724938012|ref|XM_010386778.1|	1797	E:0	PREDICTED: Rhinopithecus roxellana lipoyltransferase 1 (LIPT1), transcript variant X2, mRNA	gi|724938011|ref|XP_010385079.1|	686	E:0	PREDICTED: lipoyltransferase 1, mitochondrial [Rhinopithecus roxellana]	LIPT_HUMAN	678	E:0	RecName: Full=Lipoyltransferase 1, mitochondrial;^Eukaryota; Metazoa; Chordata; Craniata; Vertebrata; Euteleostomi; Mammalia; Eutheria; Euarchontoglires; Primates; Haplorrhini; Catarrhini; Hominidae; Homo	LIPT_HUMAN	678	E:0	RecName: Full=Lipoyltransferase 1, mitochondrial;^Eukaryota; Metazoa; Chordata; Craniata; Vertebrata; Euteleostomi; Mammalia; Eutheria; Euarchontoglires; Primates; Haplorrhini; Catarrhini; Hominidae; Homo	.	.	.	COG0095	Lipoate-protein, ligase	.	.	.	GO:0034641|cellular nitrogen compound metabolic process;GO:0006464|cellular protein modification process;GO:0006629|lipid metabolic process;GO:0009249|protein lipoylation	GO:0016979|lipoate-protein ligase activity;GO:0016746|transferase activity, transferring acyl groups	GO:0005759|mitochondrial matrix	K10105|LIPT1; lipoyltransferase 1	map00785|Lipoic acid metabolism;map01100|Metabolic pathways
genefamily13221	evm.model.utg7.21	3.41e-08	2 S 0.999**,10 R 0.821,11 S 0.999**,12 S 0.993**,13 R 1.000**;2 S 0.985*,10 R 0.814,11 S 0.997**,12 S 0.980*,13 R 0.994**,37 D 0.574,82 F 0.807	gi|724798471|ref|XM_010366817.1|	470	E:1e-128	PREDICTED: Rhinopithecus roxellana GRB2-binding adaptor protein, transmembrane (GAPT), mRNA	gi|724798472|ref|XP_010365119.1|	185	E:5e-56	PREDICTED: protein GAPT [Rhinopithecus roxellana]	GAPT_HUMAN	169	E:3e-51	RecName: Full=Protein GAPT;^Eukaryota; Metazoa; Chordata; Craniata; Vertebrata; Euteleostomi; Mammalia; Eutheria; Euarchontoglires; Primates; Haplorrhini; Catarrhini; Hominidae; Homo	GAPT_HUMAN	169	E:3e-51	RecName: Full=Protein GAPT;^Eukaryota; Metazoa; Chordata; Craniata; Vertebrata; Euteleostomi; Mammalia; Eutheria; Euarchontoglires; Primates; Haplorrhini; Catarrhini; Hominidae; Homo	PF11770.7	GAPT	GRB2-binding adapter (GAPT)	ENOG4111803	B cell activation	.	.	.	GO:0001782|B cell homeostasis;GO:0002322|B cell proliferation involved in immune response;GO:0002381|immunoglobulin production involved in immunoglobulin mediated immune response	.	GO:0016021|integral component of membrane;GO:0005886|plasma membraneGO:0016021|integral component of membrane	.	.
genefamily2931	evm.model.utg568.58	0.00125846	104 L 1.000**,152 I 0.892;104 L 0.989*,152 I 0.899	gi|724798455|ref|XM_010366747.1|	2525	E:0	PREDICTED: Rhinopithecus roxellana membrane protein, palmitoylated 5 (MAGUK p55 subfamily member 5) (MPP5), transcript variant X2, mRNA	gi|947297069|ref|XP_014447193.1|	1168	E:0	PREDICTED: MAGUK p55 subfamily member 5 isoform X3 [Tupaia chinensis]	MPP5_HUMAN	1162	E:0	RecName: Full=MAGUK p55 subfamily member 5;^Eukaryota; Metazoa; Chordata; Craniata; Vertebrata; Euteleostomi; Mammalia; Eutheria; Euarchontoglires; Primates; Haplorrhini; Catarrhini; Hominidae; Homo	MPP5_HUMAN	1244	E:0	RecName: Full=MAGUK p55 subfamily member 5;^Eukaryota; Metazoa; Chordata; Craniata; Vertebrata; Euteleostomi; Mammalia; Eutheria; Euarchontoglires; Primates; Haplorrhini; Catarrhini; Hominidae; Homo	PF09060.9	L27_N	L27_N	COG0194	Essential for recycling GMP and indirectly, cGMP (By similarity)	.	.	.	GO:0070830|bicellular tight junction assembly;GO:0090162|establishment of epithelial cell polarity;GO:0002011|morphogenesis of an epithelial sheet;GO:0032288|myelin assembly;GO:0032287|peripheral nervous system myelin maintenance;GO:0035750|protein localization to myelin sheath abaxonal region	GO:0019904|protein domain specific bindingGO:0005515|protein binding	GO:0005923|bicellular tight junction;GO:0005737|cytoplasm;GO:0012505|endomembrane system;GO:0070062|extracellular exosome;GO:0043219|lateral loop;GO:0035749|myelin sheath adaxonal region;GO:0005886|plasma membrane;GO:0043234|protein complex;GO:0043220|Schmidt-Lanterman incisure	K06091|MPP5, PALS1; MAGUK p55 subfamily member 5	map04530|Tight junction;map04390|Hippo signaling pathway;map04391|Hippo signaling pathway - fly
genefamily18436	evm.model.utg141.80	0.000325714	237 E 0.780,239 V 0.793,240 M 1.000**,241 K 0.810,280 A 0.817,283 M 0.788;237 E 0.870,239 V 0.868,240 M 0.995**,241 K 0.867,280 A 0.870,283 M 0.869	gi|724966636|ref|XM_010358275.1|	2362	E:0	PREDICTED: Rhinopithecus roxellana phosphoglucomutase 3 (PGM3), mRNA	gi|795241449|ref|XP_011808856.1|	894	E:0	PREDICTED: phosphoacetylglucosamine mutase isoform X1 [Colobus angolensis palliatus]	AGM1_HUMAN	891	E:0	RecName: Full=Phosphoacetylglucosamine mutase {ECO:0000305};^Eukaryota; Metazoa; Chordata; Craniata; Vertebrata; Euteleostomi; Mammalia; Eutheria; Euarchontoglires; Primates; Haplorrhini; Catarrhini; Hominidae; Homo	AGM1_HUMAN	891	E:0	RecName: Full=Phosphoacetylglucosamine mutase {ECO:0000305};^Eukaryota; Metazoa; Chordata; Craniata; Vertebrata; Euteleostomi; Mammalia; Eutheria; Euarchontoglires; Primates; Haplorrhini; Catarrhini; Hominidae; Homo	PF02878.15	PGM_PMM_I	Phosphoglucomutase/phosphomannomutase, alpha/beta/alpha domain I	COG1109	Catalyzes the conversion of glucosamine-6-phosphate to glucosamine-1-phosphate (By similarity)	.	.	.	GO:0005975|carbohydrate metabolic process;GO:0006041|glucosamine metabolic process;GO:0019255|glucose 1-phosphate metabolic process;GO:0030097|hemopoiesis;GO:0006487|protein N-linked glycosylation;GO:0006493|protein O-linked glycosylation;GO:0007283|spermatogenesis;GO:0006048|UDP-N-acetylglucosamine biosynthetic processGO:0005975|carbohydrate metabolic process;GO:0071704|organic substance metabol…	GO:0000287|magnesium ion binding;GO:0004610|phosphoacetylglucosamine mutase activity;GO:0004614|phosphoglucomutase activityGO:0016868|intramolecular transferase activity, phosphotransferases	GO:0005829|cytosol	K01836|E5.4.2.3; phosphoacetylglucosamine mutase [EC:5.4.2.3]	map01100|Metabolic pathways;map00520|Amino sugar and nucleotide sugar metabolism;map01130|Biosynthesis of antibiotics
genefamily11328	evm.model.utg15.20	7.19e-09	;444 A 0.988*,446 L 0.654,447 T 0.970*	gi|724821436|ref|XM_010362696.1|	2279	E:0	PREDICTED: Rhinopithecus roxellana elongator acetyltransferase complex subunit 2 (ELP2), mRNA	gi|724821437|ref|XP_010360998.1|	1213	E:0	PREDICTED: elongator complex protein 2 [Rhinopithecus roxellana]	ELP2_HUMAN	1201	E:0	RecName: Full=Elongator complex protein 2;^Eukaryota; Metazoa; Chordata; Craniata; Vertebrata; Euteleostomi; Mammalia; Eutheria; Euarchontoglires; Primates; Haplorrhini; Catarrhini; Hominidae; Homo	ELP2_HUMAN	1202	E:0	RecName: Full=Elongator complex protein 2;^Eukaryota; Metazoa; Chordata; Craniata; Vertebrata; Euteleostomi; Mammalia; Eutheria; Euarchontoglires; Primates; Haplorrhini; Catarrhini; Hominidae; Homo	PF00400.31	WD40	WD domain, G-beta repeat	.	.	.	.	.	GO:0046425|regulation of JAK-STAT cascade;GO:0006357|regulation of transcription from RNA polymerase II promoter;GO:0006368|transcription elongation from RNA polymerase II promoter	GO:0019901|protein kinase bindingGO:0005515|protein binding	GO:0005737|cytoplasm;GO:0005829|cytosol;GO:0033588|Elongator holoenzyme complex;GO:0000123|histone acetyltransferase complex;GO:0008023|transcription elongation factor complex	K11374|ELP2; elongator complex protein 2	.
genefamily16617	evm.model.utg277.28	4.66e-09	;63 N 1.000**,64 V 0.966*,65 F 1.000**	gi|724961580|ref|XM_010356676.1|	699	E:0	PREDICTED: Rhinopithecus roxellana WD repeat domain 41 (WDR41), transcript variant X5, mRNA	gi|52545864|emb|CAD38853.2|	371	E:3e-127	hypothetical protein [Homo sapiens]	WDR41_HUMAN	371	E:2e-126	RecName: Full=WD repeat-containing protein 41 {ECO:0000305};^Eukaryota; Metazoa; Chordata; Craniata; Vertebrata; Euteleostomi; Mammalia; Eutheria; Euarchontoglires; Primates; Haplorrhini; Catarrhini; Hominidae; Homo	WDR41_HUMAN	371	E:2e-126	RecName: Full=WD repeat-containing protein 41 {ECO:0000305};^Eukaryota; Metazoa; Chordata; Craniata; Vertebrata; Euteleostomi; Mammalia; Eutheria; Euarchontoglires; Primates; Haplorrhini; Catarrhini; Hominidae; Homo	PF00400.31	WD40	WD domain, G-beta repeat	ENOG410ZZCU	WD repeat domain 41	.	.	.	GO:0006914|autophagy;GO:0043547|positive regulation of GTPase activity;GO:0010506|regulation of autophagy	GO:0005515|protein binding	GO:0005737|cytoplasm;GO:0032045|guanyl-nucleotide exchange factor complex;GO:0005765|lysosomal membrane	.	.
genefamily5231	evm.model.utg132.157	0.000786978	3 G 0.999**;2 E 0.791,3 G 0.842,12 E 0.529,61 K 0.790,182 Y 0.784	gi|724807227|ref|XM_010358027.1|	1181	E:0	PREDICTED: Rhinopithecus roxellana acyl-CoA dehydrogenase, short/branched chain (ACADSB), mRNA	gi|724807228|ref|XP_010356329.1|	706	E:0	PREDICTED: short/branched chain specific acyl-CoA dehydrogenase, mitochondrial [Rhinopithecus roxellana]	ACDSB_HUMAN	630	E:0	RecName: Full=Short/branched chain specific acyl-CoA dehydrogenase, mitochondrial;^Eukaryota; Metazoa; Chordata; Craniata; Vertebrata; Euteleostomi; Mammalia; Eutheria; Euarchontoglires; Primates; Haplorrhini; Catarrhini; Hominidae; Homo	ACDSB_HUMAN	630	E:0	RecName: Full=Short/branched chain specific acyl-CoA dehydrogenase, mitochondrial;^Eukaryota; Metazoa; Chordata; Craniata; Vertebrata; Euteleostomi; Mammalia; Eutheria; Euarchontoglires; Primates; Haplorrhini; Catarrhini; Hominidae; Homo	PF02771.15	Acyl-CoA_dh_N	Acyl-CoA dehydrogenase, N-terminal domain	COG1960	acyl-CoA dehydrogenase	.	.	.	GO:0009083|branched-chain amino acid catabolic process;GO:0006631|fatty acid metabolic processGO:0055114|oxidation-reduction process	GO:0003995|acyl-CoA dehydrogenase activity;GO:0050660|flavin adenine dinucleotide bindingGO:0016627|oxidoreductase activity, acting on the CH-CH group of donors;GO:0050660|flavin adenine dinucleotide binding	GO:0070062|extracellular exosome;GO:0005759|mitochondrial matrix;GO:0005739|mitochondrion	K09478|ACADSB; short/branched chain acyl-CoA dehydrogenase [EC:1.3.99.12]	map00071|Fatty acid degradation;map00280|Valine, leucine and isoleucine degradation;map01212|Fatty acid metabolism;map01100|Metabolic pathways;map01110|Biosynthesis of secondary metabolites
genefamily3997	evm.model.utg364.15	0.000360994	;1 M 0.533,2 E 0.535,3 R 0.536,4 I 0.534,5 V 0.536,6 I 0.535,7 C 0.537,8 L 0.537,9 M 0.533,10 V 0.536,11 I 0.535,12 F 0.536,13 L 0.537,14 G 0.536,15 T 0.536,16 L 0.537,17 V 0.536,18 H 0.536,19 K 0.535,20 S 0.537,21 S 0.536,22 S 0.537,23 Q 0.536,24 G 0.949,25 Q 0.536,26 D 0.534,27 R 0.537,28 H 0.536,29 M 0.533,30 I 0.534,31 R 0.536,32 M 0.533,33 R 0.536,34 Q 0.536,35 L 0.536,36 I 0.534,37 D 0.534,…	gi|52854252|gb|AY763518.1|	383	E:1e-102	Homo sapiens interleukin 21 (IL21) gene, complete cds	gi|795201447|ref|XP_011804008.1|	128	E:8e-35	PREDICTED: interleukin-21 [Colobus angolensis palliatus]	IL21_HUMAN	124	E:1e-34	RecName: Full=Interleukin-21;^Eukaryota; Metazoa; Chordata; Craniata; Vertebrata; Euteleostomi; Mammalia; Eutheria; Euarchontoglires; Primates; Haplorrhini; Catarrhini; Hominidae; Homo	IL21_HUMAN	123	E:2e-34	RecName: Full=Interleukin-21;^Eukaryota; Metazoa; Chordata; Craniata; Vertebrata; Euteleostomi; Mammalia; Eutheria; Euarchontoglires; Primates; Haplorrhini; Catarrhini; Hominidae; Homo	.	.	.	ENOG411198G	interleukin 21	.	.	.	GO:0048469|cell maturation;GO:0006955|immune response;GO:0030890|positive regulation of B cell proliferation;GO:0008284|positive regulation of cell proliferation;GO:0001819|positive regulation of cytokine production;GO:0050729|positive regulation of inflammatory response;GO:0045078|positive regulation of interferon-gamma biosynthetic process;GO:0032740|positive regulation of interleukin-17 produc…	GO:0005125|cytokine activity;GO:0005126|cytokine receptor binding;GO:0005134|interleukin-2 receptor binding	GO:0005615|extracellular space;GO:0005622|intracellular	K05434|IL21; interleukin 21	map05321|Inflammatory bowel disease (IBD);map04060|Cytokine-cytokine receptor interaction;map04630|Jak-STAT signaling pathway
genefamily2525	evm.model.utg56.60	2.19e-06	;2 S 0.995**	gi|795211240|ref|XM_011949934.1|	1050	E:0	PREDICTED: Colobus angolensis palliatus STE20-related kinase adaptor beta (STRADB), transcript variant X2, mRNA	gi|795105074|ref|XP_011829886.1|	385	E:3e-128	PREDICTED: STE20-related kinase adapter protein beta isoform X2 [Mandrillus leucophaeus]	STRAB_HUMAN	380	E:3e-127	RecName: Full=STE20-related kinase adapter protein beta;^Eukaryota; Metazoa; Chordata; Craniata; Vertebrata; Euteleostomi; Mammalia; Eutheria; Euarchontoglires; Primates; Haplorrhini; Catarrhini; Hominidae; Homo	STRAB_MOUSE	508	E:4e-177	RecName: Full=STE20-related kinase adapter protein beta;^Eukaryota; Metazoa; Chordata; Craniata; Vertebrata; Euteleostomi; Mammalia; Eutheria; Euarchontoglires; Glires; Rodentia; Myomorpha; Muroidea; Muridae; Murinae; Mus; Mus	PF07714.16	Pkinase_Tyr	Protein tyrosine kinase	ENOG410XSWS	ste20-related kinase adaptor	.	.	.	GO:0032147|activation of protein kinase activity;GO:0007049|cell cycle;GO:0000902|cell morphogenesis;GO:0007010|cytoskeleton organization;GO:0007254|JNK cascade;GO:2001240|negative regulation of extrinsic apoptotic signaling pathway in absence of ligand;GO:0006611|protein export from nucleus;GO:0007346|regulation of mitotic cell cycleGO:0006468|protein phosphorylation	GO:0005524|ATP binding;GO:0004672|protein kinase activityGO:0004672|protein kinase activity;GO:0005524|ATP binding	GO:0016235|aggresome;GO:0005737|cytoplasm;GO:0005829|cytosol;GO:0005634|nucleus	K17532|STRADB; STE20-related kinase adapter protein beta	map04152|AMPK signaling pathway
genefamily5372	evm.model.utg91.47	0.00338198	;47 F 0.899	gi|795195358|ref|XM_012067454.1|	2257	E:0	PREDICTED: Cercocebus atys DnaJ (Hsp40) homolog, subfamily A, member 2 (DNAJA2), mRNA	gi|95147672|ref|NP_001035581.1|	709	E:0	dnaJ homolog subfamily A member 2 [Bos taurus]	DNJA2_BOVIN	709	E:0	RecName: Full=DnaJ homolog subfamily A member 2;^Eukaryota; Metazoa; Chordata; Craniata; Vertebrata; Euteleostomi; Mammalia; Eutheria; Laurasiatheria; Cetartiodactyla; Ruminantia; Pecora; Bovidae; Bovinae; Bos	DNJA2_BOVIN	771	E:0	RecName: Full=DnaJ homolog subfamily A member 2;^Eukaryota; Metazoa; Chordata; Craniata; Vertebrata; Euteleostomi; Mammalia; Eutheria; Laurasiatheria; Cetartiodactyla; Ruminantia; Pecora; Bovidae; Bovinae; Bos	PF00226.30	DnaJ	DnaJ domain	COG0484	ATP binding to DnaK triggers the release of the substrate protein, thus completing the reaction cycle. Several rounds of ATP-dependent interactions between DnaJ, DnaK and GrpE are required for fully efficient folding. Also involved, together with DnaK and GrpE, in the DNA replication of plasmids through activation of initiation proteins (By similarity)	.	.	.	GO:0042026|protein refolding;GO:0009408|response to heat	GO:0005524|ATP binding;GO:0001671|ATPase activator activity;GO:0051087|chaperone binding;GO:0031072|heat shock protein binding;GO:0046872|metal ion binding;GO:0051082|unfolded protein bindingGO:0031072|heat shock protein binding;GO:0051082|unfolded protein binding	GO:0005829|cytosol;GO:0070062|extracellular exosome;GO:0016020|membrane	K09503|DNAJA2; DnaJ homolog subfamily A member 2	map04141|Protein processing in endoplasmic reticulum
genefamily19273	evm.model.utg441.48	0.00195457	249 N 0.908,250 V 1.000**,354 K 0.931;249 N 0.943,250 V 0.995**,354 K 0.940	gi|724796825|ref|XM_010360676.1|	1371	E:0	PREDICTED: Rhinopithecus roxellana PWP1 homolog (S. cerevisiae) (PWP1), transcript variant X1, mRNA	gi|966974403|ref|XP_015008169.1|	814	E:0	PREDICTED: periodic tryptophan protein 1 homolog [Macaca mulatta]	PWP1_HUMAN	813	E:0	RecName: Full=Periodic tryptophan protein 1 homolog;^Eukaryota; Metazoa; Chordata; Craniata; Vertebrata; Euteleostomi; Mammalia; Eutheria; Euarchontoglires; Primates; Haplorrhini; Catarrhini; Hominidae; Homo	PWP1_BOVIN	920	E:0	RecName: Full=Periodic tryptophan protein 1 homolog;^Eukaryota; Metazoa; Chordata; Craniata; Vertebrata; Euteleostomi; Mammalia; Eutheria; Laurasiatheria; Cetartiodactyla; Ruminantia; Pecora; Bovidae; Bovinae; Bos	PF00400.31	WD40	WD domain, G-beta repeat	ENOG410XT1V	periodic tryptophan protein	.	.	.	GO:0034773|histone H4-K20 trimethylation;GO:0033140|negative regulation of peptidyl-serine phosphorylation of STAT protein;GO:2000738|positive regulation of stem cell differentiation	GO:1990889|H4K20me3 modified histone bindingGO:0005515|protein binding	GO:0005794|Golgi apparatus;GO:0005730|nucleolus;GO:0005634|nucleus	K14791|PWP1; periodic tryptophan protein 1	.
genefamily7633	evm.model.utg2937.3	0.00254618	;2 D 0.972*	gi|795201882|ref|XM_011948677.1|	2359	E:0	PREDICTED: Colobus angolensis palliatus NFKB repressing factor (NKRF), transcript variant X2, mRNA	gi|967506915|ref|XP_014983572.1|	952	E:0	PREDICTED: NF-kappa-B-repressing factor isoform X1 [Macaca mulatta]	NKRF_HUMAN	876	E:0	RecName: Full=NF-kappa-B-repressing factor;^Eukaryota; Metazoa; Chordata; Craniata; Vertebrata; Euteleostomi; Mammalia; Eutheria; Euarchontoglires; Primates; Haplorrhini; Catarrhini; Hominidae; Homo	NKRF_HUMAN	911	E:0	RecName: Full=NF-kappa-B-repressing factor;^Eukaryota; Metazoa; Chordata; Craniata; Vertebrata; Euteleostomi; Mammalia; Eutheria; Euarchontoglires; Primates; Haplorrhini; Catarrhini; Hominidae; Homo	PF11952.7	XTBD	XRN-Two Binding Domain, XTBD	COG5048	Zinc finger protein	.	.	.	GO:0045892|negative regulation of transcription, DNA-templated;GO:0006351|transcription, DNA-templated	GO:0003677|DNA binding;GO:0003723|RNA bindingGO:0003676|nucleic acid binding	GO:0005730|nucleolus;GO:0005634|nucleus	.	.
genefamily15505	evm.model.utg19.61	0.000337775	463 T 1.000**;94 Y 0.753,284 I 0.736,365 R 0.728,463 T 0.937	gi|724803153|ref|XM_010381770.1|	1986	E:0	PREDICTED: Rhinopithecus roxellana complement component 7 (C7), mRNA	gi|724803154|ref|XP_010380072.1|	776	E:0	PREDICTED: complement component C7 [Rhinopithecus roxellana]	CO7_HUMAN	761	E:0	RecName: Full=Complement component C7;^Eukaryota; Metazoa; Chordata; Craniata; Vertebrata; Euteleostomi; Mammalia; Eutheria; Euarchontoglires; Primates; Haplorrhini; Catarrhini; Hominidae; Homo	CO7_HUMAN	857	E:0	RecName: Full=Complement component C7;^Eukaryota; Metazoa; Chordata; Craniata; Vertebrata; Euteleostomi; Mammalia; Eutheria; Euarchontoglires; Primates; Haplorrhini; Catarrhini; Hominidae; Homo	PF01823.18	MACPF	MAC/Perforin domain	ENOG410YJ70	Complement component	.	.	.	GO:0006883|cellular sodium ion homeostasis;GO:0006956|complement activation;GO:0006957|complement activation, alternative pathway;GO:0006958|complement activation, classical pathway;GO:0019835|cytolysis;GO:0030449|regulation of complement activation	.	GO:0070062|extracellular exosome;GO:0005576|extracellular region;GO:0005579|membrane attack complex	K03996|C7; complement component 7	map05322|Systemic lupus erythematosus;map04610|Complement and coagulation cascades;map05020|Prion diseases
genefamily5545	evm.model.utg148.25	4.98e-07	;264 Q 0.999**,266 G 0.982*,268 G 0.997**,270 V 0.999**	gi|982269217|ref|XM_015456274.1|	854	E:0	PREDICTED: Macaca fascicularis heterogeneous nuclear ribonucleoprotein H3 (2H9) (HNRNPH3), transcript variant X3, mRNA	gi|676284281|gb|KFO36932.1|	229	E:6e-68	Heterogeneous nuclear ribonucleoprotein H3 [Fukomys damarensis]	HNRH3_HUMAN	213	E:7e-64	RecName: Full=Heterogeneous nuclear ribonucleoprotein H3;^Eukaryota; Metazoa; Chordata; Craniata; Vertebrata; Euteleostomi; Mammalia; Eutheria; Euarchontoglires; Primates; Haplorrhini; Catarrhini; Hominidae; Homo	HNRH3_HUMAN	417	E:2e-143	RecName: Full=Heterogeneous nuclear ribonucleoprotein H3;^Eukaryota; Metazoa; Chordata; Craniata; Vertebrata; Euteleostomi; Mammalia; Eutheria; Euarchontoglires; Primates; Haplorrhini; Catarrhini; Hominidae; Homo	PF00076.21	RRM_1	RNA recognition motif. (a.k.a. RRM, RBD, or RNP domain)	ENOG410Z6M0	heterogeneous nuclear ribonucleoprotein	.	.	.	GO:0030855|epithelial cell differentiation;GO:0000398|mRNA splicing, via spliceosome;GO:0006396|RNA processing;GO:0008380|RNA splicing	GO:0003723|RNA bindingGO:0003676|nucleic acid binding	GO:0005654|nucleoplasm;GO:0005634|nucleus;GO:0005681|spliceosomal complex	K12898|HNRNPF_H; heterogeneous nuclear ribonucleoprotein F/H	.
genefamily8655	evm.model.utg219.16	0.000161704	1 Q 1.000**;1 Q 0.976*,2 H 0.585	gi|724846197|ref|XM_010367606.1|	1441	E:0	PREDICTED: Rhinopithecus roxellana protein phosphatase 2C-like domain containing 1 (PP2D1), mRNA	gi|402861676|ref|XP_003895211.1|	490	E:5e-168	PREDICTED: protein phosphatase 2C-like domain-containing protein 1 isoform X2 [Papio anubis]	PP2D1_HUMAN	474	E:4e-163	RecName: Full=Protein phosphatase 2C-like domain-containing protein 1;^Eukaryota; Metazoa; Chordata; Craniata; Vertebrata; Euteleostomi; Mammalia; Eutheria; Euarchontoglires; Primates; Haplorrhini; Catarrhini; Hominidae; Homo	PP2D1_HUMAN	528	E:0	RecName: Full=Protein phosphatase 2C-like domain-containing protein 1;^Eukaryota; Metazoa; Chordata; Craniata; Vertebrata; Euteleostomi; Mammalia; Eutheria; Euarchontoglires; Primates; Haplorrhini; Catarrhini; Hominidae; Homo	PF00481.20	PP2C	Protein phosphatase 2C	COG0631	Phosphatase	.	.	.	.	GO:0004722|protein serine/threonine phosphatase activityGO:0003824|catalytic activity	.	.	.
genefamily11008	evm.model.utg341.8	3.25e-05	705 E 0.992**,706 R 0.999**;705 E 0.982*,706 R 0.971*	gi|724933792|ref|XM_010385598.1|	3871	E:0	PREDICTED: Rhinopithecus roxellana SWI/SNF-related, matrix-associated actin-dependent regulator of chromatin, subfamily a, containing DEAD/H box 1 (SMARCAD1), mRNA	gi|795446904|ref|XP_011886286.1|	1354	E:0	PREDICTED: SWI/SNF-related matrix-associated actin-dependent regulator of chromatin subfamily A containing DEAD/H box 1 isoform X1 [Cercocebus atys]	SMRCD_HUMAN	1348	E:0	RecName: Full=SWI/SNF-related matrix-associated actin-dependent regulator of chromatin subfamily A containing DEAD/H box 1;^Eukaryota; Metazoa; Chordata; Craniata; Vertebrata; Euteleostomi; Mammalia; Eutheria; Euarchontoglires; Primates; Haplorrhini; Catarrhini; Hominidae; Homo	SMRCD_HUMAN	1420	E:0	RecName: Full=SWI/SNF-related matrix-associated actin-dependent regulator of chromatin subfamily A containing DEAD/H box 1;^Eukaryota; Metazoa; Chordata; Craniata; Vertebrata; Euteleostomi; Mammalia; Eutheria; Euarchontoglires; Primates; Haplorrhini; Catarrhini; Hominidae; Homo	PF11969.7	DcpS_C	Scavenger mRNA decapping enzyme C-term binding	ENOG410XNUT	helicase activity	.	.	.	GO:0043044|ATP-dependent chromatin remodeling;GO:0006325|chromatin organization;GO:0006338|chromatin remodeling;GO:0051304|chromosome separation;GO:0000729|DNA double-strand break processing;GO:0070932|histone H3 deacetylation;GO:0070933|histone H4 deacetylation;GO:0009117|nucleotide metabolic process;GO:0045893|positive regulation of transcription, DNA-templated;GO:0051260|protein homooligomeriz…	GO:0005524|ATP binding;GO:0003677|DNA binding;GO:0004386|helicase activity;GO:0003676|nucleic acid bindingGO:0003677|DNA binding;GO:0005524|ATP binding;GO:0016787|hydrolase activity	GO:0000792|heterochromatin;GO:0016363|nuclear matrix;GO:0043596|nuclear replication fork;GO:0005654|nucleoplasm;GO:0035861|site of double-strand break	K14439|SMARCAD1; SWI/SNF-related matrix-associated actin-dependent regulator of chromatin subfamily A containing DEAD/H box 1 [EC:3.6.4.12]	map04550|Signaling pathways regulating pluripotency of stem cells
genefamily13767	evm.model.utg46.3	0.00356318	285 H 0.758,472 D 0.723,475 T 0.999**,477 H 0.786;285 H 0.870,472 D 0.876,475 T 0.974*,477 H 0.871	gi|724888557|ref|XM_010376341.1|	2584	E:0	PREDICTED: Rhinopithecus roxellana coiled-coil serine-rich protein 2 (CCSER2), transcript variant X3, mRNA	gi|724888552|ref|XP_010374641.1|	876	E:0	PREDICTED: serine-rich coiled-coil domain-containing protein 2 isoform X1 [Rhinopithecus roxellana]	CCSE2_HUMAN	843	E:0	RecName: Full=Serine-rich coiled-coil domain-containing protein 2;^Eukaryota; Metazoa; Chordata; Craniata; Vertebrata; Euteleostomi; Mammalia; Eutheria; Euarchontoglires; Primates; Haplorrhini; Catarrhini; Hominidae; Homo	CCSE2_HUMAN	911	E:0	RecName: Full=Serine-rich coiled-coil domain-containing protein 2;^Eukaryota; Metazoa; Chordata; Craniata; Vertebrata; Euteleostomi; Mammalia; Eutheria; Euarchontoglires; Primates; Haplorrhini; Catarrhini; Hominidae; Homo	.	.	.	ENOG410XT5P	Family with sequence similarity 190, member B	.	.	.	GO:0001578|microtubule bundle formation	GO:0008017|microtubule binding	GO:0015630|microtubule cytoskeleton	.	.
genefamily12331	evm.model.utg56.77	0.00180321	336 V 1.000**,339 E 0.894;336 V 0.989*,339 E 0.892	gi|724938235|ref|XM_010386894.1|	2562	E:0	PREDICTED: Rhinopithecus roxellana NOP58 ribonucleoprotein (NOP58), transcript variant X1, mRNA	gi|7706254|ref|NP_057018.1|	863	E:0	nucleolar protein 58 [Homo sapiens]	NOP58_HUMAN	863	E:0	RecName: Full=Nucleolar protein 58;^Eukaryota; Metazoa; Chordata; Craniata; Vertebrata; Euteleostomi; Mammalia; Eutheria; Euarchontoglires; Primates; Haplorrhini; Catarrhini; Hominidae; Homo	NOP58_MACFA	959	E:0	RecName: Full=Nucleolar protein 58;^Eukaryota; Metazoa; Chordata; Craniata; Vertebrata; Euteleostomi; Mammalia; Eutheria; Euarchontoglires; Primates; Haplorrhini; Catarrhini; Cercopithecidae; Cercopithecinae; Macaca	PF08156.12	NOP5NT	NOP5NT (NUC127) domain	.	.	.	.	.	GO:0042254|ribosome biogenesis	.	GO:0030529|intracellular ribonucleoprotein complex;GO:0005730|nucleolus;GO:0005654|nucleoplasm	K14565|NOP58; nucleolar protein 58	map03008|Ribosome biogenesis in eukaryotes
genefamily5868	evm.model.utg486.34	7.52e-05	;1 H 0.996**,2 T 0.793	gi|724798232|ref|XM_010365872.1|	1164	E:0	PREDICTED: Rhinopithecus roxellana phosducin (PDC), transcript variant X1, mRNA	gi|297281228|ref|XP_001107723.2|	440	E:5e-154	PREDICTED: phosducin [Macaca mulatta]	PHOS_HUMAN	434	E:4e-153	RecName: Full=Phosducin;^Eukaryota; Metazoa; Chordata; Craniata; Vertebrata; Euteleostomi; Mammalia; Eutheria; Euarchontoglires; Primates; Haplorrhini; Catarrhini; Hominidae; Homo	PHOS_HUMAN	435	E:1e-153	RecName: Full=Phosducin;^Eukaryota; Metazoa; Chordata; Craniata; Vertebrata; Euteleostomi; Mammalia; Eutheria; Euarchontoglires; Primates; Haplorrhini; Catarrhini; Hominidae; Homo	PF02114.15	Phosducin	Phosducin	ENOG4110DRD	phosducin	.	.	.	GO:0007186|G-protein coupled receptor signaling pathway;GO:0007602|phototransduction;GO:0008616|queuosine biosynthetic process;GO:0007601|visual perception	GO:0004859|phospholipase inhibitor activity	GO:0005737|cytoplasm;GO:0005829|cytosol;GO:0005634|nucleus;GO:0001917|photoreceptor inner segment;GO:0001750|photoreceptor outer segment	K08327|PDC; phosducin	.
genefamily8530	evm.model.utg166.4	1.61e-06	;121 T 0.849,123 L 0.996**,125 L 0.998**,130 L 0.848,186 K 0.848	gi|966977292|ref|XM_015110510.1|	861	E:0	PREDICTED: Macaca mulatta calcitonin receptor like receptor (CALCRL), transcript variant X2, mRNA	gi|676273244|gb|KFO27951.1|	500	E:5e-176	Calcitonin gene-related peptide type 1 receptor [Fukomys damarensis]	CALRL_HUMAN	305	E:1e-98	RecName: Full=Calcitonin gene-related peptide type 1 receptor;^Eukaryota; Metazoa; Chordata; Craniata; Vertebrata; Euteleostomi; Mammalia; Eutheria; Euarchontoglires; Primates; Haplorrhini; Catarrhini; Hominidae; Homo	CALRL_HUMAN	305	E:1e-98	RecName: Full=Calcitonin gene-related peptide type 1 receptor;^Eukaryota; Metazoa; Chordata; Craniata; Vertebrata; Euteleostomi; Mammalia; Eutheria; Euarchontoglires; Primates; Haplorrhini; Catarrhini; Hominidae; Homo	PF02793.21	HRM	Hormone receptor domain	ENOG410XRS2	Receptor	.	.	.	GO:0007189|adenylate cyclase-activating G-protein coupled receptor signaling pathway;GO:0001525|angiogenesis;GO:0006816|calcium ion transport;GO:0006171|cAMP biosynthetic process;GO:0007166|cell surface receptor signaling pathway;GO:0071329|cellular response to sucrose stimulus;GO:0007187|G-protein coupled receptor signaling pathway, coupled to cyclic nucleotide second messenger;GO:0007507|heart …	GO:0001605|adrenomedullin receptor activity;GO:0001635|calcitonin gene-related peptide receptor activity;GO:0004948|calcitonin receptor activity;GO:0004930|G-protein coupled receptor activity;GO:0008565|protein transporter activityGO:0004930|G-protein coupled receptor activity	GO:0005783|endoplasmic reticulum;GO:0005768|endosome;GO:0005887|integral component of plasma membrane;GO:0005764|lysosome;GO:0005886|plasma membraneGO:0016020|membrane;GO:0016021|integral component of membrane	K04577|CALCRL; calcitonin receptor-like	map04080|Neuroactive ligand-receptor interaction;map04270|Vascular smooth muscle contraction
genefamily6850	evm.model.utg414.59	3.38e-07	64 A 0.925,296 D 0.897,299 L 1.000**,300 N 1.000**,301 P 0.929;1 A 0.532,2 P 0.530,3 F 0.529,4 Q 0.532,5 Y 0.530,6 T 0.528,7 P 0.529,8 D 0.526,9 H 0.527,10 V 0.529,11 V 0.527,12 G 0.529,13 P 0.529,14 G 0.529,15 A 0.529,16 D 0.528,17 I 0.527,18 D 0.526,19 P 0.530,20 T 0.528,21 Q 0.530,22 I 0.528,23 T 0.530,24 F 0.527,25 P 0.530,26 G 0.529,27 C 0.530,28 I 0.527,29 C 0.528,30 V 0.529,31 K 0.528,32 T…	gi|444299630|ref|NM_001276325.1|	1901	E:0	Homo sapiens SET domain and mariner transposase fusion gene (SETMAR), transcript variant 4, mRNA	gi|675729871|ref|XP_008980305.1|	714	E:0	PREDICTED: LOW QUALITY PROTEIN: histone-lysine N-methyltransferase SETMAR [Callithrix jacchus]	SETMR_HUMAN	672	E:0	RecName: Full=Histone-lysine N-methyltransferase SETMAR {ECO:0000305};^Eukaryota; Metazoa; Chordata; Craniata; Vertebrata; Euteleostomi; Mammalia; Eutheria; Euarchontoglires; Primates; Haplorrhini; Catarrhini; Hominidae; Homo	SETMR_HUMAN	672	E:0	RecName: Full=Histone-lysine N-methyltransferase SETMAR {ECO:0000305};^Eukaryota; Metazoa; Chordata; Craniata; Vertebrata; Euteleostomi; Mammalia; Eutheria; Euarchontoglires; Primates; Haplorrhini; Catarrhini; Hominidae; Homo	PF05033.15	Pre-SET	Pre-SET motif	COG2940	Histone-lysine N-methyltransferase	.	.	.	GO:0008283|cell proliferation;GO:0000737|DNA catabolic process, endonucleolytic;GO:0000729|DNA double-strand break processing;GO:0015074|DNA integration;GO:0006303|double-strand break repair via nonhomologous end joining;GO:0097676|histone H3-K36 dimethylation;GO:0010452|histone H3-K36 methylation;GO:0051568|histone H3-K4 methylation;GO:0044774|mitotic DNA integrity checkpoint;GO:0071157|negative…	GO:0003677|DNA binding;GO:0044547|DNA topoisomerase binding;GO:0003690|double-stranded DNA binding;GO:0004519|endonuclease activity;GO:0046975|histone methyltransferase activity (H3-K36 specific);GO:0042800|histone methyltransferase activity (H3-K4 specific);GO:0042803|protein homodimerization activity;GO:0003697|single-stranded DNA binding;GO:0000014|single-stranded DNA endodeoxyribonuclease act…	GO:0005730|nucleolus;GO:0005634|nucleus;GO:0035861|site of double-strand breakGO:0005634|nucleus	K11433|SETMAR; histone-lysine N-methyltransferase SETMAR [EC:2.1.1.43]	map00310|Lysine degradation
genefamily12451	evm.model.utg2726.1	0.00178502	;141 A 0.905	gi|724808143|ref|XM_010359714.1|	776	E:0	PREDICTED: Rhinopithecus roxellana sparc/osteonectin, cwcv and kazal-like domains proteoglycan (testican) 3 (SPOCK3), transcript variant X4, mRNA	gi|194382878|dbj|BAG58995.1|	299	E:3e-99	unnamed protein product [Homo sapiens]	TICN3_HUMAN	296	E:5e-98	RecName: Full=Testican-3;^Eukaryota; Metazoa; Chordata; Craniata; Vertebrata; Euteleostomi; Mammalia; Eutheria; Euarchontoglires; Primates; Haplorrhini; Catarrhini; Hominidae; Homo	TICN3_HUMAN	297	E:2e-98	RecName: Full=Testican-3;^Eukaryota; Metazoa; Chordata; Craniata; Vertebrata; Euteleostomi; Mammalia; Eutheria; Euarchontoglires; Primates; Haplorrhini; Catarrhini; Hominidae; Homo	PF10591.8	SPARC_Ca_bdg	Secreted protein acidic and rich in cysteine Ca binding region	ENOG410Y6A8	peptide cross-linking via chondroitin 4-sulfate glycosaminoglycan	.	.	.	GO:2000146|negative regulation of cell motility;GO:0010951|negative regulation of endopeptidase activity;GO:0019800|peptide cross-linking via chondroitin 4-sulfate glycosaminoglycan;GO:0007165|signal transductionGO:0007165|signal transduction	GO:0005509|calcium ion binding;GO:0005539|glycosaminoglycan binding;GO:0008191|metalloendopeptidase inhibitor activityGO:0005509|calcium ion binding	GO:0031012|extracellular matrix;GO:0005615|extracellular space;GO:0005578|proteinaceous extracellular matrixGO:0005578|proteinaceous extracellular matrix	K08136|SPOCK; sparc/osteonectin, cwcv and kazal-like domains proteoglycan (testican)	.
genefamily2361	evm.model.utg1097.1	0.00183985	172 R 0.998**;172 R 0.986*	gi|795237611|ref|XM_011952905.1|	1934	E:0	PREDICTED: Colobus angolensis palliatus mitogen-activated protein kinase 9 (MAPK9), transcript variant X5, mRNA	gi|795237583|ref|XP_011808291.1|	745	E:0	PREDICTED: mitogen-activated protein kinase 9 isoform X1 [Colobus angolensis palliatus]	MK09_HUMAN	745	E:0	RecName: Full=Mitogen-activated protein kinase 9;^Eukaryota; Metazoa; Chordata; Craniata; Vertebrata; Euteleostomi; Mammalia; Eutheria; Euarchontoglires; Primates; Haplorrhini; Catarrhini; Hominidae; Homo	MK09_HUMAN	746	E:0	RecName: Full=Mitogen-activated protein kinase 9;^Eukaryota; Metazoa; Chordata; Craniata; Vertebrata; Euteleostomi; Mammalia; Eutheria; Euarchontoglires; Primates; Haplorrhini; Catarrhini; Hominidae; Homo	PF00069.24	Pkinase	Protein kinase domain	ENOG410XSHI	JUN kinase activity	.	.	.	GO:0071276|cellular response to cadmium ion;GO:0071310|cellular response to organic substance;GO:0034614|cellular response to reactive oxygen species;GO:0038095|Fc-epsilon receptor signaling pathway;GO:0007254|JNK cascade;GO:0048666|neuron development;GO:0018105|peptidyl-serine phosphorylation;GO:0043065|positive regulation of apoptotic process;GO:2001235|positive regulation of apoptotic signalin…	GO:0005524|ATP binding;GO:0004705|JUN kinase activity;GO:0008134|transcription factor bindingGO:0004672|protein kinase activity;GO:0005524|ATP binding;GO:0016773|phosphotransferase activity, alcohol group as acceptor	GO:0005737|cytoplasm;GO:0005829|cytosol;GO:0005739|mitochondrion;GO:0043005|neuron projection;GO:0005654|nucleoplasm;GO:0005634|nucleusGO:0016020|membrane	K04440|JNK; c-Jun N-terminal kinase [EC:2.7.11.24]	map04071|Sphingolipid signaling pathway;map04620|Toll-like receptor signaling pathway;map04621|NOD-like receptor signaling pathway;map04622|RIG-I-like receptor signaling pathway;map04380|Osteoclast differentiation;map05120|Epithelial cell signaling in Helicobacter pylori infection;map04010|MAPK signaling pathway;map05200|Pathways in cancer;map05164|Influenza A;map04014|Ras signaling pathway;map05…
genefamily4320	evm.model.utg371.4	0.0024232	620 E 0.994**;42 D 0.530,620 E 0.840	gi|724851012|ref|XM_010368544.1|	3323	E:0	PREDICTED: Rhinopithecus roxellana roundabout, axon guidance receptor, homolog 1 (Drosophila) (ROBO1), transcript variant X2, mRNA	gi|724851010|ref|XP_010366845.1|	961	E:0	PREDICTED: roundabout homolog 1 isoform X1 [Rhinopithecus roxellana]	ROBO1_HUMAN	946	E:0	RecName: Full=Roundabout homolog 1;^Eukaryota; Metazoa; Chordata; Craniata; Vertebrata; Euteleostomi; Mammalia; Eutheria; Euarchontoglires; Primates; Haplorrhini; Catarrhini; Hominidae; Homo	ROBO1_HUMAN	1045	E:0	RecName: Full=Roundabout homolog 1;^Eukaryota; Metazoa; Chordata; Craniata; Vertebrata; Euteleostomi; Mammalia; Eutheria; Euarchontoglires; Primates; Haplorrhini; Catarrhini; Hominidae; Homo	.	.	.	ENOG410XPQS	Roundabout, axon guidance receptor, homolog	.	.	.	GO:0006919|activation of cysteine-type endopeptidase activity involved in apoptotic process;GO:0007411|axon guidance;GO:0016199|axon midline choice point recognition;GO:0007155|cell adhesion;GO:0002042|cell migration involved in sprouting angiogenesis;GO:0021836|chemorepulsion involved in postnatal olfactory bulb interneuron migration;GO:0007507|heart development;GO:0007156|homophilic cell adhesi…	GO:0008046|axon guidance receptor activity;GO:0042802|identical protein binding;GO:0030275|LRR domain binding	GO:0030424|axon;GO:0009986|cell surface;GO:0005737|cytoplasm;GO:0005887|integral component of plasma membrane;GO:0005886|plasma membrane	K06753|ROBO1; roundabout, axon guidance receptor 1	map04360|Axon guidance;map04514|Cell adhesion molecules (CAMs);map05020|Prion diseases
genefamily14528	evm.model.utg92.61	0.000198733	900 G 0.992**,901 K 0.986*;900 G 0.637,901 K 0.902	gi|724917948|ref|XM_010382263.1|	6072	E:0	PREDICTED: Rhinopithecus roxellana tumor protein p53 binding protein 2 (TP53BP2), mRNA	gi|724917949|ref|XP_010380565.1|	2067	E:0	PREDICTED: apoptosis-stimulating of p53 protein 2 [Rhinopithecus roxellana]	ASPP2_HUMAN	2038	E:0	RecName: Full=Apoptosis-stimulating of p53 protein 2;^Eukaryota; Metazoa; Chordata; Craniata; Vertebrata; Euteleostomi; Mammalia; Eutheria; Euarchontoglires; Primates; Haplorrhini; Catarrhini; Hominidae; Homo	ASPP2_HUMAN	2122	E:0	RecName: Full=Apoptosis-stimulating of p53 protein 2;^Eukaryota; Metazoa; Chordata; Craniata; Vertebrata; Euteleostomi; Mammalia; Eutheria; Euarchontoglires; Primates; Haplorrhini; Catarrhini; Hominidae; Homo	PF12796.6	Ank_2	Ankyrin repeats (3 copies)	ENOG410Y17W	apoptotic process	.	.	.	GO:0007049|cell cycle;GO:0072332|intrinsic apoptotic signaling pathway by p53 class mediator;GO:0045786|negative regulation of cell cycle;GO:1900119|positive regulation of execution phase of apoptosis;GO:1901216|positive regulation of neuron death;GO:1900740|positive regulation of protein insertion into mitochondrial membrane involved in apoptotic signaling pathway;GO:0042981|regulation of apopto…	GO:0042802|identical protein binding;GO:0051059|NF-kappaB binding;GO:0002039|p53 binding;GO:0017124|SH3 domain binding;GO:0005070|SH3/SH2 adaptor activityGO:0005515|protein binding	GO:0005737|cytoplasm;GO:0005739|mitochondrion;GO:0005654|nucleoplasm;GO:0005634|nucleus;GO:0048471|perinuclear region of cytoplasm	K16823|TP53BP2, ASPP2; apoptosis-stimulating of p53 protein 2	map04390|Hippo signaling pathway
genefamily17413	evm.model.utg267.113	6.41e-05	287 E 1.000**;190 L 0.723,287 E 0.988*	gi|724913674|ref|XM_010381481.1|	1568	E:0	PREDICTED: Rhinopithecus roxellana mitochondrial genome maintenance exonuclease 1 (MGME1), mRNA	gi|724913675|ref|XP_010379783.1|	593	E:0	PREDICTED: mitochondrial genome maintenance exonuclease 1 [Rhinopithecus roxellana]	MGME1_HUMAN	570	E:0	RecName: Full=Mitochondrial genome maintenance exonuclease 1 {ECO:0000255|HAMAP-Rule:MF_03030};^Eukaryota; Metazoa; Chordata; Craniata; Vertebrata; Euteleostomi; Mammalia; Eutheria; Euarchontoglires; Primates; Haplorrhini; Catarrhini; Hominidae; Homo	MGME1_HUMAN	570	E:0	RecName: Full=Mitochondrial genome maintenance exonuclease 1 {ECO:0000255|HAMAP-Rule:MF_03030};^Eukaryota; Metazoa; Chordata; Craniata; Vertebrata; Euteleostomi; Mammalia; Eutheria; Euarchontoglires; Primates; Haplorrhini; Catarrhini; Hominidae; Homo	PF12705.6	PDDEXK_1	PD-(D/E)XK nuclease superfamily	ENOG410XWHK	chromosome 20 open reading frame 72	.	.	.	GO:0043504|mitochondrial DNA repair;GO:0006264|mitochondrial DNA replication;GO:0000002|mitochondrial genome maintenance	GO:0003677|DNA binding;GO:0008297|single-stranded DNA exodeoxyribonuclease activity	GO:0005739|mitochondrion	K19465|MGME1, DDK1; mitochondrial genome maintenance exonuclease 1 [EC:3.1.-.-]	.
genefamily5556	evm.model.utg133.135	0.000269917	;235 S 0.969*	gi|724810400|ref|XM_010360487.1|	1631	E:0	PREDICTED: Rhinopithecus roxellana pyruvate dehydrogenase (lipoamide) beta (PDHB), mRNA	gi|724810401|ref|XP_010358789.1|	625	E:0	PREDICTED: pyruvate dehydrogenase E1 component subunit beta, mitochondrial [Rhinopithecus roxellana]	ODPB_HUMAN	622	E:0	RecName: Full=Pyruvate dehydrogenase E1 component subunit beta, mitochondrial;^Eukaryota; Metazoa; Chordata; Craniata; Vertebrata; Euteleostomi; Mammalia; Eutheria; Euarchontoglires; Primates; Haplorrhini; Catarrhini; Hominidae; Homo	ODPB_HUMAN	622	E:0	RecName: Full=Pyruvate dehydrogenase E1 component subunit beta, mitochondrial;^Eukaryota; Metazoa; Chordata; Craniata; Vertebrata; Euteleostomi; Mammalia; Eutheria; Euarchontoglires; Primates; Haplorrhini; Catarrhini; Hominidae; Homo	PF02779.23	Transket_pyr	Transketolase, pyrimidine binding domain	COG0022	Dehydrogenase, E1 component	.	.	.	GO:0006086|acetyl-CoA biosynthetic process from pyruvate;GO:0034641|cellular nitrogen compound metabolic process;GO:0006006|glucose metabolic process;GO:0061732|mitochondrial acetyl-CoA biosynthetic process from pyruvate;GO:0006090|pyruvate metabolic process;GO:0010510|regulation of acetyl-CoA biosynthetic process from pyruvate;GO:0006099|tricarboxylic acid cycle	GO:0004739|pyruvate dehydrogenase (acetyl-transferring) activity;GO:0004738|pyruvate dehydrogenase activity	GO:0070062|extracellular exosome;GO:0005759|mitochondrial matrix;GO:0005739|mitochondrion;GO:0005654|nucleoplasm;GO:0005634|nucleus;GO:0045254|pyruvate dehydrogenase complex	K00162|PDHB, pdhB; pyruvate dehydrogenase E1 component beta subunit [EC:1.2.4.1]	map00620|Pyruvate metabolism;map04066|HIF-1 signaling pathway;map00020|Citrate cycle (TCA cycle);map01200|Carbon metabolism;map00010|Glycolysis / Gluconeogenesis;map05230|Central carbon metabolism in cancer;map01110|Biosynthesis of secondary metabolites;map01100|Metabolic pathways;map01120|Microbial metabolism in diverse environments;map04922|Glucagon signaling pathway;map01130|Biosynthesis of an…
genefamily9363	evm.model.utg354.42	0.00295706	;775 E 0.961*,777 G 0.725	gi|795174518|ref|XM_011944044.1|	4510	E:0	PREDICTED: Colobus angolensis palliatus oxysterol binding protein-like 6 (OSBPL6), transcript variant X2, mRNA	gi|795174514|ref|XP_011799433.1|	1780	E:0	PREDICTED: oxysterol-binding protein-related protein 6 isoform X1 [Colobus angolensis palliatus]	OSBL6_MOUSE	1758	E:0	RecName: Full=Oxysterol-binding protein-related protein 6;^Eukaryota; Metazoa; Chordata; Craniata; Vertebrata; Euteleostomi; Mammalia; Eutheria; Euarchontoglires; Glires; Rodentia; Myomorpha; Muroidea; Muridae; Murinae; Mus; Mus	OSBL6_MOUSE	1827	E:0	RecName: Full=Oxysterol-binding protein-related protein 6;^Eukaryota; Metazoa; Chordata; Craniata; Vertebrata; Euteleostomi; Mammalia; Eutheria; Euarchontoglires; Glires; Rodentia; Myomorpha; Muroidea; Muridae; Murinae; Mus; Mus	PF01237.17	Oxysterol_BP	Oxysterol-binding protein	ENOG410XP9E	Oxysterol-binding protein	.	.	.	GO:0006869|lipid transport	GO:0008289|lipid binding	GO:0005829|cytosol;GO:0005789|endoplasmic reticulum membrane;GO:0031965|nuclear membrane;GO:0097038|perinuclear endoplasmic reticulum;GO:0005886|plasma membrane	.	.
genefamily3058	evm.model.utg190.11	0.000851096	;103 Q 0.999**,105 V 0.980*,106 M 0.981*,107 S 0.996**,108 V 0.980*	gi|724861260|ref|XM_010370661.1|	560	E:4e-156	PREDICTED: Rhinopithecus roxellana sorcin (SRI), transcript variant X2, mRNA	gi|578814544|ref|XP_006716160.1|	218	E:2e-70	PREDICTED: sorcin isoform X2 [Homo sapiens]	SORCN_PONAB	217	E:1e-70	RecName: Full=Sorcin;^Eukaryota; Metazoa; Chordata; Craniata; Vertebrata; Euteleostomi; Mammalia; Eutheria; Euarchontoglires; Primates; Haplorrhini; Catarrhini; Hominidae; Pongo	SORCN_PONAB	218	E:8e-71	RecName: Full=Sorcin;^Eukaryota; Metazoa; Chordata; Craniata; Vertebrata; Euteleostomi; Mammalia; Eutheria; Euarchontoglires; Primates; Haplorrhini; Catarrhini; Hominidae; Pongo	PF13405.5	EF-hand_6	EF-hand domain	ENOG410YKQK	grancalcin, EF-hand calcium binding protein	.	.	.	GO:0006816|calcium ion transport;GO:0042994|cytoplasmic sequestering of transcription factor;GO:0010459|negative regulation of heart rate;GO:0060315|negative regulation of ryanodine-sensitive calcium-release channel activity;GO:2000678|negative regulation of transcription regulatory region DNA binding;GO:0035774|positive regulation of insulin secretion involved in cellular response to glucose sti…	GO:0005509|calcium ion binding;GO:0002020|protease binding;GO:0046982|protein heterodimerization activity;GO:0070491|repressing transcription factor bindingGO:0005509|calcium ion binding	GO:0042584|chromaffin granule membrane;GO:0005829|cytosol;GO:0070062|extracellular exosome;GO:0005654|nucleoplasm;GO:0005886|plasma membrane;GO:0033017|sarcoplasmic reticulum membrane;GO:0030018|Z disc	.	.
genefamily7446	evm.model.utg297.5	7.17e-05	;7 P 0.885,36 V 0.881,49 R 0.887,126 I 0.889,129 Y 0.990**,130 A 0.990**	gi|724812721|ref|XR_747759.1|	977	E:0	PREDICTED: Rhinopithecus roxellana succinate--hydroxymethylglutarate CoA-transferase pseudogene (LOC104660785), misc_RNA	gi|635113572|ref|XP_007979738.1|	418	E:4e-142	PREDICTED: succinate--hydroxymethylglutarate CoA-transferase isoform X6 [Chlorocebus sabaeus]	SUCHY_HUMAN	260	E:3e-81	RecName: Full=Succinate--hydroxymethylglutarate CoA-transferase;^Eukaryota; Metazoa; Chordata; Craniata; Vertebrata; Euteleostomi; Mammalia; Eutheria; Euarchontoglires; Primates; Haplorrhini; Catarrhini; Hominidae; Homo	SUCHY_HUMAN	317	E:4e-103	RecName: Full=Succinate--hydroxymethylglutarate CoA-transferase;^Eukaryota; Metazoa; Chordata; Craniata; Vertebrata; Euteleostomi; Mammalia; Eutheria; Euarchontoglires; Primates; Haplorrhini; Catarrhini; Hominidae; Homo	PF02515.16	CoA_transf_3	CoA-transferase family III	.	.	.	.	.	.	GO:0047369|succinate-hydroxymethylglutarate CoA-transferase activityGO:0003824|catalytic activity	GO:0005739|mitochondrion	K18703|SUGCT; succinate---hydroxymethylglutarate CoA-transferase [EC:2.8.3.13]	.
genefamily15533	evm.model.utg555.5	6.87e-09	;1 Q 0.994**,3 S 0.998**,4 L 0.995**	gi|724823488|ref|XM_010363387.1|	1081	E:0	PREDICTED: Rhinopithecus roxellana phospholipid scramblase family, member 5 (PLSCR5), mRNA	gi|928168253|ref|XP_013962290.1|	437	E:1e-153	PREDICTED: phospholipid scramblase family member 5 isoform X2 [Canis lupus familiaris]	PLS5_HUMAN	405	E:7e-142	RecName: Full=Phospholipid scramblase family member 5;^Eukaryota; Metazoa; Chordata; Craniata; Vertebrata; Euteleostomi; Mammalia; Eutheria; Euarchontoglires; Primates; Haplorrhini; Catarrhini; Hominidae; Homo	PLS5_HUMAN	405	E:6e-142	RecName: Full=Phospholipid scramblase family member 5;^Eukaryota; Metazoa; Chordata; Craniata; Vertebrata; Euteleostomi; Mammalia; Eutheria; Euarchontoglires; Primates; Haplorrhini; Catarrhini; Hominidae; Homo	PF03803.14	Scramblase	Scramblase	ENOG410XSYS	phospholipid scramblase	.	.	.	.	GO:0017128|phospholipid scramblase activity	GO:0005886|plasma membrane	.	.
genefamily10708	evm.model.utg623.21	0.00255553	;1 L 0.548,2 N 0.995**,3 V 0.949,4 E 0.547,5 K 0.546,6 K 0.546,7 H 0.548,8 L 0.549,9 I 0.547,10 K 0.546,11 R 0.546,12 Y 0.548,13 D 0.546,14 V 0.547,15 Q 0.548,16 E 0.547,17 R 0.546,18 H 0.548,19 P 0.548,20 K 0.547,21 G 0.547,22 K 0.546,23 M 0.546,24 I 0.547,25 P 0.548,26 V 0.547,27 L 0.548,28 H 0.548,29 N 0.547,30 T 0.547,31 D 0.547,32 L 0.548,33 E 0.546,34 Q 0.548,35 K 0.546,36 K 0.547,37 P 0.54…	gi|724805722|ref|XM_010353302.1|	409	E:2e-110	PREDICTED: Rhinopithecus roxellana protein phosphatase 1, regulatory subunit 17 (PPP1R17), mRNA	gi|332266680|ref|XP_003282328.1|	150	E:2e-44	PREDICTED: protein phosphatase 1 regulatory subunit 17 isoform X2 [Nomascus leucogenys]	PPR17_HUMAN	148	E:2e-44	RecName: Full=Protein phosphatase 1 regulatory subunit 17;^Eukaryota; Metazoa; Chordata; Craniata; Vertebrata; Euteleostomi; Mammalia; Eutheria; Euarchontoglires; Primates; Haplorrhini; Catarrhini; Hominidae; Homo	PPR17_HUMAN	148	E:2e-44	RecName: Full=Protein phosphatase 1 regulatory subunit 17;^Eukaryota; Metazoa; Chordata; Craniata; Vertebrata; Euteleostomi; Mammalia; Eutheria; Euarchontoglires; Primates; Haplorrhini; Catarrhini; Hominidae; Homo	.	.	.	ENOG410Y65X	protein serine/threonine phosphatase inhibitor activity	.	.	.	GO:0007417|central nervous system development;GO:0035556|intracellular signal transduction;GO:0010921|regulation of phosphatase activity	GO:0004865|protein serine/threonine phosphatase inhibitor activity	GO:0005622|intracellular	K08067|PPP1R17, GSBS; protein phosphatase 1 regulatory subunit 17	map04730|Long-term depression
genefamily11350	evm.model.utg159.9	0.000184624	21 A 0.637,61 I 0.678,281 A 0.779,282 T 0.995**,283 W 0.996**;21 A 0.826,61 I 0.826,140 R 0.646,281 A 0.828,282 T 0.963*,283 W 0.970*	gi|724956189|ref|XM_010354899.1|	1487	E:0	PREDICTED: Rhinopithecus roxellana clusterin-like 1 (retinal) (CLUL1), transcript variant X3, mRNA	gi|724956190|ref|XP_010353201.1|	544	E:0	PREDICTED: clusterin-like protein 1 isoform X3 [Rhinopithecus roxellana]	CLUL1_HUMAN	499	E:8e-175	RecName: Full=Clusterin-like protein 1;^Eukaryota; Metazoa; Chordata; Craniata; Vertebrata; Euteleostomi; Mammalia; Eutheria; Euarchontoglires; Primates; Haplorrhini; Catarrhini; Hominidae; Homo	CLUL1_HUMAN	507	E:4e-178	RecName: Full=Clusterin-like protein 1;^Eukaryota; Metazoa; Chordata; Craniata; Vertebrata; Euteleostomi; Mammalia; Eutheria; Euarchontoglires; Primates; Haplorrhini; Catarrhini; Hominidae; Homo	PF01093.16	Clusterin	Clusterin	ENOG410YW4X	clusterin-like 1 (retinal)	.	.	.	.	.	GO:0005576|extracellular region	.	.
genefamily4866	evm.model.utg773.30	3.45e-05	89 L 0.996**,281 Q 0.997**;89 L 0.947,281 Q 0.943	gi|795230429|ref|XM_011951831.1|	1038	E:0	PREDICTED: Colobus angolensis palliatus ATP-binding cassette, sub-family G (WHITE), member 2 (Junior blood group) (ABCG2), transcript variant X2, mRNA	gi|118403304|ref|NP_001072125.1|	805	E:0	ATP-binding cassette sub-family G member 2 [Ovis aries]	ABCG2_MACMU	546	E:0	RecName: Full=ATP-binding cassette sub-family G member 2;^Eukaryota; Metazoa; Chordata; Craniata; Vertebrata; Euteleostomi; Mammalia; Eutheria; Euarchontoglires; Primates; Haplorrhini; Catarrhini; Cercopithecidae; Cercopithecinae; Macaca	ABCG2_MACMU	545	E:0	RecName: Full=ATP-binding cassette sub-family G member 2;^Eukaryota; Metazoa; Chordata; Craniata; Vertebrata; Euteleostomi; Mammalia; Eutheria; Euarchontoglires; Primates; Haplorrhini; Catarrhini; Cercopithecidae; Cercopithecinae; Macaca	PF00005.26	ABC_tran	ABC transporter	COG0842	(ABC) transporter	.	.	.	GO:0033344|cholesterol efflux;GO:0006855|drug transmembrane transport	GO:0005524|ATP binding;GO:0042626|ATPase activity, coupled to transmembrane movement of substancesGO:0005524|ATP binding;GO:0016887|ATPase activity	GO:0016324|apical plasma membrane;GO:0016021|integral component of membrane;GO:0031966|mitochondrial membrane;GO:0043235|receptor complexGO:0016020|membrane	K05681|ABCG2; ATP-binding cassette, subfamily G (WHITE), member 2	map02010|ABC transporters;map04976|Bile secretion
genefamily4678	evm.model.utg21.8	0.00286615	25 S 0.965*,177 R 0.969*,207 T 0.993**,210 P 0.993**,281 G 0.991**,316 R 1.000**;1 M 0.712,2 D 0.712,3 F 0.712,4 L 0.712,5 L 0.713,6 A 0.712,7 L 0.713,8 V 0.712,9 L 0.713,10 V 0.712,11 S 0.712,12 S 0.712,13 L 0.712,14 Y 0.712,15 L 0.713,16 Q 0.712,17 A 0.712,18 A 0.712,19 A 0.712,20 E 0.712,21 F 0.712,22 D 0.712,23 G 0.712,24 R 0.712,25 S 0.967*,26 A 0.712,27 L 0.713,28 T 0.712,29 C 0.712,30 S 0.…	gi|795182594|ref|XM_011945706.1|	1568	E:0	PREDICTED: Colobus angolensis palliatus nephronectin (NPNT), transcript variant X7, mRNA	gi|795182595|ref|XP_011801096.1|	450	E:5e-151	PREDICTED: nephronectin isoform X7 [Colobus angolensis palliatus]	NPNT_PONAB	334	E:7e-107	RecName: Full=Nephronectin;^Eukaryota; Metazoa; Chordata; Craniata; Vertebrata; Euteleostomi; Mammalia; Eutheria; Euarchontoglires; Primates; Haplorrhini; Catarrhini; Hominidae; Pongo	NPNT_HUMAN	480	E:2e-163	RecName: Full=Nephronectin;^Eukaryota; Metazoa; Chordata; Craniata; Vertebrata; Euteleostomi; Mammalia; Eutheria; Euarchontoglires; Primates; Haplorrhini; Catarrhini; Hominidae; Homo	PF12662.6	cEGF	Complement Clr-like EGF-like	.	.	.	.	.	GO:0001658|branching involved in ureteric bud morphogenesis;GO:0033631|cell-cell adhesion mediated by integrin;GO:0007160|cell-matrix adhesion;GO:0071356|cellular response to tumor necrosis factor;GO:0045184|establishment of protein localization;GO:0030198|extracellular matrix organization;GO:0097195|pilomotor reflex;GO:0010694|positive regulation of alkaline phosphatase activity;GO:0010811|posit…	GO:0005509|calcium ion binding;GO:0005178|integrin bindingGO:0005509|calcium ion binding	GO:0005604|basement membrane;GO:0070062|extracellular exosome;GO:0005576|extracellular region;GO:0005615|extracellular space;GO:0034678|integrin alpha8-beta1 complex;GO:0005578|proteinaceous extracellular matrix;GO:0030485|smooth muscle contractile fiber	K06824|NPNT; nephronectin	map05100|Bacterial invasion of epithelial cells;map04151|PI3K-Akt signaling pathway;map05205|Proteoglycans in cancer;map04360|Axon guidance;map05200|Pathways in cancer;map05140|Leishmaniasis;map05222|Small cell lung cancer;map05145|Toxoplasmosis;map04670|Leukocyte transendothelial migration;map04611|Platelet activation;map04514|Cell adhesion molecules (CAMs);map04145|Phagosome;map05133|Pertussis;…
genefamily13744	evm.model.utg23.135	0.00213588	4 K 0.998**;4 K 0.872,158 K 0.764	gi|966991977|ref|XR_001439999.1|	1821	E:0	PREDICTED: Macaca mulatta tRNA methyltransferase 10B (TRMT10B), transcript variant X3, misc_RNA	gi|966991979|ref|XP_014972885.1|	629	E:0	PREDICTED: tRNA methyltransferase 10 homolog B isoform X2 [Macaca mulatta]	TM10B_HUMAN	589	E:0	RecName: Full=tRNA methyltransferase 10 homolog B;^Eukaryota; Metazoa; Chordata; Craniata; Vertebrata; Euteleostomi; Mammalia; Eutheria; Euarchontoglires; Primates; Haplorrhini; Catarrhini; Hominidae; Homo	TM10B_HUMAN	632	E:0	RecName: Full=tRNA methyltransferase 10 homolog B;^Eukaryota; Metazoa; Chordata; Craniata; Vertebrata; Euteleostomi; Mammalia; Eutheria; Euarchontoglires; Primates; Haplorrhini; Catarrhini; Hominidae; Homo	PF01746.20	tRNA_m1G_MT	tRNA (Guanine-1)-methyltransferase	ENOG4111JE4	tRNA methyltransferase 10 homolog	.	.	.	.	GO:0009019|tRNA (guanine-N1-)-methyltransferase activity	GO:0005829|cytosol	.	.
genefamily18535	evm.model.utg276.39	4.67e-09	470 L 0.998**,472 W 1.000**,473 F 0.999**;451 R 0.704,470 L 0.960*,472 W 0.980*,473 F 0.981*	gi|685553159|ref|XM_009211210.1|	2566	E:0	PREDICTED: Papio anubis homeobox and leucine zipper encoding (HOMEZ), transcript variant X3, mRNA	gi|685553157|ref|XP_009209473.1|	827	E:0	PREDICTED: homeobox and leucine zipper protein Homez isoform X1 [Papio anubis]	HOMEZ_HUMAN	795	E:0	RecName: Full=Homeobox and leucine zipper protein Homez;^Eukaryota; Metazoa; Chordata; Craniata; Vertebrata; Euteleostomi; Mammalia; Eutheria; Euarchontoglires; Primates; Haplorrhini; Catarrhini; Hominidae; Homo	HOMEZ_HUMAN	821	E:0	RecName: Full=Homeobox and leucine zipper protein Homez;^Eukaryota; Metazoa; Chordata; Craniata; Vertebrata; Euteleostomi; Mammalia; Eutheria; Euarchontoglires; Primates; Haplorrhini; Catarrhini; Hominidae; Homo	PF05920.10	Homeobox_KN	Homeobox KN domain	ENOG410YKZF	Homeobox and leucine zipper	.	.	.	GO:0000122|negative regulation of transcription from RNA polymerase II promoter;GO:0006351|transcription, DNA-templatedGO:0006355|regulation of transcription, DNA-templated	GO:0003677|DNA binding;GO:0003714|transcription corepressor activity;GO:0003700|transcription factor activity, sequence-specific DNA bindingGO:0003677|DNA binding	GO:0005829|cytosol;GO:0005730|nucleolus;GO:0005634|nucleus	.	.
genefamily618	evm.model.utg597.4	7.66e-11	;2 S 0.999**,3 Y 0.997**,5 F 0.998**,6 V 0.957*,9 S 0.934,12 L 0.998**,13 Q 0.998**,15 C 0.927,18 G 0.968*,20 F 0.997**,21 N 0.996**,23 S 0.940,25 R 0.999**,28 S 0.992**,31 D 0.919,32 P 0.948,33 N 0.999**,34 I 0.992**,35 R 0.997**,36 D 0.908,37 S 0.998**,41 T 0.998**,42 G 1.000**,43 L 0.964*,45 L 0.991**,49 D 0.898,51 K 0.998**,52 I 0.998**,53 D 0.895,54 I 0.961*,55 C 0.941	gi|724877916|ref|XM_010374170.1|	691	E:0	PREDICTED: Rhinopithecus roxellana ankyrin repeat domain 46 (ANKRD46), mRNA	gi|946793807|ref|XP_005879334.2|	231	E:6e-73	PREDICTED: ankyrin repeat domain-containing protein 46 [Myotis brandtii]	ANR46_BOVIN	228	E:5e-72	RecName: Full=Ankyrin repeat domain-containing protein 46;^Eukaryota; Metazoa; Chordata; Craniata; Vertebrata; Euteleostomi; Mammalia; Eutheria; Laurasiatheria; Cetartiodactyla; Ruminantia; Pecora; Bovidae; Bovinae; Bos	ANR46_BOVIN	255	E:8e-83	RecName: Full=Ankyrin repeat domain-containing protein 46;^Eukaryota; Metazoa; Chordata; Craniata; Vertebrata; Euteleostomi; Mammalia; Eutheria; Laurasiatheria; Cetartiodactyla; Ruminantia; Pecora; Bovidae; Bovinae; Bos	PF00044.23	Gp_dh_N	Glyceraldehyde 3-phosphate dehydrogenase, NAD binding domain	COG0666	Ankyrin Repeat	.	.	.	GO:0055114|oxidation-reduction process	GO:0016620|oxidoreductase activity, acting on the aldehyde or oxo group of donors, NAD or NADP as acceptor	GO:0016021|integral component of membrane	.	.
genefamily14313	evm.model.utg121.3	0.000271392	;75 L 0.993**,78 K 0.992**,79 R 0.927,80 A 0.912	gi|795101161|ref|XM_011943275.1|	409	E:9e-111	PREDICTED: Colobus angolensis palliatus tachykinin, precursor 1 (TAC1), transcript variant X5, mRNA	gi|556764037|ref|XP_005977296.1|	160	E:7e-49	PREDICTED: protachykinin-1 isoform X3 [Pantholops hodgsonii]	TKN1_HUMAN	152	E:4e-47	RecName: Full=Protachykinin-1;^Eukaryota; Metazoa; Chordata; Craniata; Vertebrata; Euteleostomi; Mammalia; Eutheria; Euarchontoglires; Primates; Haplorrhini; Catarrhini; Hominidae; Homo	TKN1_HUMAN	152	E:6e-47	RecName: Full=Protachykinin-1;^Eukaryota; Metazoa; Chordata; Craniata; Vertebrata; Euteleostomi; Mammalia; Eutheria; Euarchontoglires; Primates; Haplorrhini; Catarrhini; Hominidae; Homo	PF02202.15	Tachykinin	Tachykinin family	ENOG4112BW1	tachykinin, precursor 1	.	.	.	GO:0019731|antibacterial humoral response;GO:0019732|antifungal humoral response;GO:0061844|antimicrobial humoral immune response mediated by antimicrobial peptide;GO:0008306|associative learning;GO:0007267|cell-cell signaling;GO:1990090|cellular response to nerve growth factor stimulus;GO:0007268|chemical synaptic transmission;GO:0050829|defense response to Gram-negative bacterium;GO:0050830|def…	GO:0005102|receptor binding;GO:0031835|substance P receptor binding	GO:0030424|axon;GO:0005576|extracellular region;GO:0005615|extracellular space;GO:0043025|neuronal cell body;GO:0005886|plasma membrane	K05239|TAC1; tachykinin 1	.
genefamily11211	evm.model.utg433.20	0.000669055	2 A 0.996**,3 P 0.914,5 Q 0.981*,6 Q 0.997**,7 Q 0.890,12 Q 0.887,16 A 0.883,18 L 0.904,21 L 0.906,27 R 0.909,41 E 0.877,47 D 0.858,48 D 0.978*,49 L 0.904,53 V 0.913,61 R 0.909,66 R 0.880,67 V 0.944,78 G 0.565;2 A 0.997**,3 P 0.889,5 Q 0.983*,6 Q 0.998**,7 Q 0.842,12 Q 0.835,16 A 0.826,18 L 0.873,21 L 0.877,27 R 0.879,41 E 0.789,47 D 0.766,48 D 0.978*,49 L 0.873,53 V 0.879,61 R 0.879,66 R 0.835,6…	gi|295849304|ref|NG_021191.1|	477	E:3e-131	Homo sapiens syntaxin 8 pseudogene 1 (STX8P1) on chromosome 12	gi|731290470|ref|XP_010613275.1|	132	E:2e-36	PREDICTED: syntaxin-8 isoform X2 [Fukomys damarensis]	STX8_BOVIN	111	E:1e-29	RecName: Full=Syntaxin-8;^Eukaryota; Metazoa; Chordata; Craniata; Vertebrata; Euteleostomi; Mammalia; Eutheria; Laurasiatheria; Cetartiodactyla; Ruminantia; Pecora; Bovidae; Bovinae; Bos	STX8_BOVIN	111	E:1e-29	RecName: Full=Syntaxin-8;^Eukaryota; Metazoa; Chordata; Craniata; Vertebrata; Euteleostomi; Mammalia; Eutheria; Laurasiatheria; Cetartiodactyla; Ruminantia; Pecora; Bovidae; Bovinae; Bos	.	.	.	ENOG410ZZA3	syntaxin	.	.	.	GO:0045022|early endosome to late endosome transport;GO:0006886|intracellular protein transport;GO:1903076|regulation of protein localization to plasma membrane;GO:0048278|vesicle docking;GO:0006906|vesicle fusion	GO:0019869|chloride channel inhibitor activity;GO:0005484|SNAP receptor activity;GO:0000149|SNARE binding;GO:0019905|syntaxin binding;GO:0031625|ubiquitin protein ligase binding	GO:0005829|cytosol;GO:0005769|early endosome;GO:0012505|endomembrane system;GO:0016021|integral component of membrane;GO:0005770|late endosome;GO:0048471|perinuclear region of cytoplasm;GO:0055037|recycling endosome;GO:0031201|SNARE complex;GO:0005802|trans-Golgi network	K08501|STX8; syntaxin 8	map04130|SNARE interactions in vesicular transport
genefamily3749	evm.model.utg58.47	2.13e-05	87 S 1.000**,91 T 1.000**;87 S 0.989*,91 T 0.964*	gi|982223396|ref|XM_005540790.2|	592	E:3e-165	PREDICTED: Macaca fascicularis basic leucine zipper transcription factor, ATF-like 3 (BATF3), transcript variant X3, mRNA	gi|444520266|gb|ELV12947.1|	307	E:9e-100	Kinetochore-associated protein NSL1 like protein [Tupaia chinensis]	RL21_HUMAN	201	E:2e-62	RecName: Full=60S ribosomal protein L21;^Eukaryota; Metazoa; Chordata; Craniata; Vertebrata; Euteleostomi; Mammalia; Eutheria; Euarchontoglires; Primates; Haplorrhini; Catarrhini; Hominidae; Homo	RL21_HUMAN	201	E:2e-62	RecName: Full=60S ribosomal protein L21;^Eukaryota; Metazoa; Chordata; Craniata; Vertebrata; Euteleostomi; Mammalia; Eutheria; Euarchontoglires; Primates; Haplorrhini; Catarrhini; Hominidae; Homo	PF01157.17	Ribosomal_L21e	Ribosomal protein L21e	COG2139	(ribosomal) protein	.	.	.	GO:0000184|nuclear-transcribed mRNA catabolic process, nonsense-mediated decay;GO:0006364|rRNA processing;GO:0006614|SRP-dependent cotranslational protein targeting to membrane;GO:0006412|translation;GO:0006413|translational initiation;GO:0019083|viral transcriptionGO:0006412|translation;GO:0000070|mitotic sister chromatid segregation;GO:0006355|regulation of transcription, DNA-templated	GO:0003723|RNA binding;GO:0003735|structural constituent of ribosomeGO:0003735|structural constituent of ribosome;GO:0003700|transcription factor activity, sequence-specific DNA binding;GO:0003677|DNA binding	GO:0005829|cytosol;GO:0022625|cytosolic large ribosomal subunit;GO:0016020|membraneGO:0005622|intracellular;GO:0005840|ribosome;GO:0000776|kinetochore;GO:0005634|nucleus	K02889|RP-L21e, RPL21; large subunit ribosomal protein L21e	map03010|Ribosome
genefamily16072	evm.model.utg278.7	2.92e-07	3 L 0.997**,4 P 0.999**,66 T 0.841,70 Q 0.965*,72 S 0.997**,73 S 0.985*,74 L 0.906,75 P 0.987*;2 S 0.812,3 L 0.981*,4 P 0.991**,57 Q 0.803,63 Q 0.814,65 R 0.795,66 T 0.809,70 Q 0.977*,71 R 0.792,72 S 0.981*,73 S 0.980*,74 L 0.934,75 P 0.980*	gi|987976947|emb|LT160000.1|	394	E:6e-106	Macaca fascicularis complete genome, chromosome chr1	gi|724871158|ref|XP_010370902.1|	68.6	E:9e-12	PREDICTED: uncharacterized protein C1orf105 homolog [Rhinopithecus roxellana]	CA105_HUMAN	60.5	E:1e-10	RecName: Full=Uncharacterized protein C1orf105;^Eukaryota; Metazoa; Chordata; Craniata; Vertebrata; Euteleostomi; Mammalia; Eutheria; Euarchontoglires; Primates; Haplorrhini; Catarrhini; Hominidae; Homo	CA105_HUMAN	60.8	E:9e-11	RecName: Full=Uncharacterized protein C1orf105;^Eukaryota; Metazoa; Chordata; Craniata; Vertebrata; Euteleostomi; Mammalia; Eutheria; Euarchontoglires; Primates; Haplorrhini; Catarrhini; Hominidae; Homo	PF15081.5	DUF4548	Domain of unknown function (DUF4548)	ENOG4111810	chromosome 1 open reading frame 105	.	.	.	.	.	.	.	.
genefamily18272	evm.model.utg274.29	0.00038397	1 Q 0.997**,2 L 0.997**,3 K 0.711,13 A 0.792,27 P 0.783;1 Q 0.973*,2 L 0.976*,3 K 0.877,13 A 0.881,27 P 0.878	gi|724917689|ref|XM_010382156.1|	647	E:0	PREDICTED: Rhinopithecus roxellana tetratricopeptide repeat domain 23 (TTC23), transcript variant X2, mRNA	gi|795359486|ref|XP_011933082.1|	290	E:5e-93	PREDICTED: tetratricopeptide repeat protein 23 isoform X3 [Cercocebus atys]	TTC23_BOVIN	252	E:4e-79	RecName: Full=Tetratricopeptide repeat protein 23;^Eukaryota; Metazoa; Chordata; Craniata; Vertebrata; Euteleostomi; Mammalia; Eutheria; Laurasiatheria; Cetartiodactyla; Ruminantia; Pecora; Bovidae; Bovinae; Bos	TTC23_HUMAN	269	E:7e-86	RecName: Full=Tetratricopeptide repeat protein 23;^Eukaryota; Metazoa; Chordata; Craniata; Vertebrata; Euteleostomi; Mammalia; Eutheria; Euarchontoglires; Primates; Haplorrhini; Catarrhini; Hominidae; Homo	.	.	.	ENOG410XVCY	tetratricopeptide repeat domain	.	.	.	.	.	.	.	.
genefamily11466	evm.model.utg960.26	0.000329362	276 V 0.973*,277 K 0.999**;276 V 0.798,277 K 0.961*	gi|724886725|ref|XM_010375727.1|	1242	E:0	PREDICTED: Rhinopithecus roxellana F-box protein 22 (FBXO22), mRNA	gi|795429913|ref|XP_011948851.1|	530	E:0	PREDICTED: F-box only protein 22 isoform X2 [Cercocebus atys]	FBX22_HUMAN	470	E:2e-163	RecName: Full=F-box only protein 22;^Eukaryota; Metazoa; Chordata; Craniata; Vertebrata; Euteleostomi; Mammalia; Eutheria; Euarchontoglires; Primates; Haplorrhini; Catarrhini; Hominidae; Homo	FBX22_PONAB	468	E:1e-162	RecName: Full=F-box only protein 22;^Eukaryota; Metazoa; Chordata; Craniata; Vertebrata; Euteleostomi; Mammalia; Eutheria; Euarchontoglires; Primates; Haplorrhini; Catarrhini; Hominidae; Pongo	PF10442.8	FIST_C	FIST C domain	ENOG4110X7S	F-box protein 22	.	.	.	.	.	GO:0030018|Z disc	K10302|FBXO22; F-box protein 22	.
genefamily12946	evm.model.utg28.57	0.00163608	;12 A 0.896	gi|724966738|ref|XM_010358327.1|	682	E:0	PREDICTED: Rhinopithecus roxellana elongator acetyltransferase complex subunit 4 (ELP4), transcript variant X4, mRNA	gi|966985972|ref|XP_014970068.1|	249	E:2e-81	PREDICTED: elongator complex protein 4 isoform X1 [Macaca mulatta]	ELP4_HUMAN	238	E:2e-76	RecName: Full=Elongator complex protein 4;^Eukaryota; Metazoa; Chordata; Craniata; Vertebrata; Euteleostomi; Mammalia; Eutheria; Euarchontoglires; Primates; Haplorrhini; Catarrhini; Hominidae; Homo	ELP4_HUMAN	238	E:2e-76	RecName: Full=Elongator complex protein 4;^Eukaryota; Metazoa; Chordata; Craniata; Vertebrata; Euteleostomi; Mammalia; Eutheria; Euarchontoglires; Primates; Haplorrhini; Catarrhini; Hominidae; Homo	PF05625.10	PAXNEB	PAXNEB protein	ENOG410XP5H	Elongator complex protein	.	.	.	GO:0043966|histone H3 acetylation;GO:0043967|histone H4 acetylation;GO:0006357|regulation of transcription from RNA polymerase II promoter;GO:0006368|transcription elongation from RNA polymerase II promoter	GO:0008607|phosphorylase kinase regulator activity	GO:0005737|cytoplasm;GO:0033588|Elongator holoenzyme complex;GO:0000123|histone acetyltransferase complex;GO:0005654|nucleoplasm;GO:0008023|transcription elongation factor complexGO:0033588|Elongator holoenzyme complex	K11375|ELP4; elongator complex protein 4	.
genefamily15011	evm.model.utg287.24	4.98e-06	3 P 1.000**,226 W 0.993**;3 P 0.966*,137 S 0.794,226 W 0.960*	gi|795129381|ref|XM_011934865.1|	1037	E:0	PREDICTED: Colobus angolensis palliatus N-acylsphingosine amidohydrolase (acid ceramidase) 1 (ASAH1), transcript variant X3, mRNA	gi|724955667|ref|XP_010352926.1|	550	E:0	PREDICTED: acid ceramidase isoform X2 [Rhinopithecus roxellana]	ASAH1_MACFA	545	E:0	RecName: Full=Acid ceramidase;^Eukaryota; Metazoa; Chordata; Craniata; Vertebrata; Euteleostomi; Mammalia; Eutheria; Euarchontoglires; Primates; Haplorrhini; Catarrhini; Cercopithecidae; Cercopithecinae; Macaca	ASAH1_MACFA	546	E:0	RecName: Full=Acid ceramidase;^Eukaryota; Metazoa; Chordata; Craniata; Vertebrata; Euteleostomi; Mammalia; Eutheria; Euarchontoglires; Primates; Haplorrhini; Catarrhini; Cercopithecidae; Cercopithecinae; Macaca	PF02275.17	CBAH	Linear amide C-N hydrolases, choloylglycine hydrolase family	.	.	.	.	.	GO:0006629|lipid metabolic process	GO:0017040|ceramidase activity	GO:0005764|lysosome	.	.
genefamily3106	evm.model.utg274.89	0.000807945	1 Q 0.999**;1 Q 0.962*	gi|795183770|ref|XM_011945947.1|	2268	E:0	PREDICTED: Colobus angolensis palliatus solute carrier family 25 (aspartate/glutamate carrier), member 12 (SLC25A12), transcript variant X1, mRNA	gi|90075786|dbj|BAE87573.1|	830	E:0	unnamed protein product [Macaca fascicularis]	CMC1_PONAB	830	E:0	RecName: Full=Calcium-binding mitochondrial carrier protein Aralar1;^Eukaryota; Metazoa; Chordata; Craniata; Vertebrata; Euteleostomi; Mammalia; Eutheria; Euarchontoglires; Primates; Haplorrhini; Catarrhini; Hominidae; Pongo	CMC1_PONAB	855	E:0	RecName: Full=Calcium-binding mitochondrial carrier protein Aralar1;^Eukaryota; Metazoa; Chordata; Craniata; Vertebrata; Euteleostomi; Mammalia; Eutheria; Euarchontoglires; Primates; Haplorrhini; Catarrhini; Hominidae; Pongo	PF00153.26	Mito_carr	Mitochondrial carrier protein	ENOG410XNRM	solute carrier family 25 (aspartate glutamate carrier), member	.	.	.	GO:0015810|aspartate transport;GO:0006754|ATP biosynthetic process;GO:0045333|cellular respiration;GO:0015813|L-glutamate transport;GO:0043490|malate-aspartate shuttle;GO:0051592|response to calcium ion	GO:0005509|calcium ion binding;GO:0015183|L-aspartate transmembrane transporter activity;GO:0005313|L-glutamate transmembrane transporter activity	GO:0016021|integral component of membrane;GO:0005743|mitochondrial inner membrane;GO:0005739|mitochondrion	K15105|SLC25A12_13, AGC; solute carrier family 25 (mitochondrial aspartate/glutamate transporter), member 12/13	.
genefamily12497	evm.model.utg109.11	5.15e-06	;184 S 0.999**	gi|378792883|gb|JQ348896.1|	784	E:0	Ovis aries nuclear factor 1 B-type isoform 2 (NFIB) mRNA, complete cds, alternatively spliced	gi|641708404|ref|XP_008143241.1|	412	E:1e-137	PREDICTED: nuclear factor 1 B-type isoform X2 [Eptesicus fuscus]	NFIB_MESAU	409	E:3e-137	RecName: Full=Nuclear factor 1 B-type;^Eukaryota; Metazoa; Chordata; Craniata; Vertebrata; Euteleostomi; Mammalia; Eutheria; Euarchontoglires; Glires; Rodentia; Myomorpha; Muroidea; Cricetidae; Cricetinae; Mesocricetus	NFIB_CHICK	456	E:1e-155	RecName: Full=Nuclear factor 1 B-type;^Eukaryota; Metazoa; Chordata; Craniata; Vertebrata; Euteleostomi; Archelosauria; Archosauria; Dinosauria; Saurischia; Theropoda; Coelurosauria; Aves; Neognathae; Galloanserae; Galliformes; Phasianidae; Phasianinae; Gallus	PF00859.17	CTF_NFI	CTF/NF-I family transcription modulation region	ENOG410Y16G	Recognizes and binds the palindromic sequence 5'- TTGGCNNNNNGCCAA-3' present in viral and cellular promoters and in the origin of replication of adenovirus type 2. These proteins are individually capable of activating transcription and replication (By similarity)	.	.	.	GO:0021960|anterior commissure morphogenesis;GO:0002062|chondrocyte differentiation;GO:0060486|Clara cell differentiation;GO:0071679|commissural neuron axon guidance;GO:0006260|DNA replication;GO:0010001|glial cell differentiation;GO:0061141|lung ciliated cell differentiation;GO:2000795|negative regulation of epithelial cell proliferation involved in lung morphogenesis;GO:2000791|negative regulat…	GO:0003677|DNA binding;GO:0000981|RNA polymerase II transcription factor activity, sequence-specific DNA bindingGO:0003700|transcription factor activity, sequence-specific DNA binding	GO:0044300|cerebellar mossy fiber;GO:0005634|nucleusGO:0005634|nucleus	K09169|NFIB; nuclear factor I/B	.
genefamily14437	evm.model.utg216.22	1.6e-05	1 A 1.000**,193 I 0.858;1 A 0.995**,193 I 0.873	gi|724964840|ref|XM_010357329.1|	1232	E:0	PREDICTED: Rhinopithecus roxellana NIMA-related kinase 10 (NEK10), transcript variant X3, mRNA	gi|847139744|ref|XP_012821007.1|	454	E:2e-148	PREDICTED: serine/threonine-protein kinase Nek10 isoform X3 [Xenopus tropicalis]	NEK10_HUMAN	385	E:3e-121	RecName: Full=Serine/threonine-protein kinase Nek10;^Eukaryota; Metazoa; Chordata; Craniata; Vertebrata; Euteleostomi; Mammalia; Eutheria; Euarchontoglires; Primates; Haplorrhini; Catarrhini; Hominidae; Homo	NEK10_HUMAN	394	E:1e-124	RecName: Full=Serine/threonine-protein kinase Nek10;^Eukaryota; Metazoa; Chordata; Craniata; Vertebrata; Euteleostomi; Mammalia; Eutheria; Euarchontoglires; Primates; Haplorrhini; Catarrhini; Hominidae; Homo	PF07714.16	Pkinase_Tyr	Protein tyrosine kinase	ENOG410Y7JF	NIMA-related kinase	.	.	.	GO:0043406|positive regulation of MAP kinase activity;GO:0031954|positive regulation of protein autophosphorylation;GO:0006468|protein phosphorylation;GO:1902749|regulation of cell cycle G2/M phase transition;GO:0070372|regulation of ERK1 and ERK2 cascadeGO:0006468|protein phosphorylation	GO:0005524|ATP binding;GO:0046872|metal ion binding;GO:0004672|protein kinase activity;GO:0004674|protein serine/threonine kinase activityGO:0004672|protein kinase activity	GO:1902911|protein kinase complex	.	.
genefamily14784	evm.model.utg124.60	1.36e-06	;2 A 0.998**,414 A 0.936	gi|724868518|ref|XM_010372384.1|	3011	E:0	PREDICTED: Rhinopithecus roxellana zw10 kinetochore protein (ZW10), mRNA	gi|402895315|ref|XP_003910775.1|	1427	E:0	PREDICTED: centromere/kinetochore protein zw10 homolog [Papio anubis]	ZW10_HUMAN	1411	E:0	RecName: Full=Centromere/kinetochore protein zw10 homolog;^Eukaryota; Metazoa; Chordata; Craniata; Vertebrata; Euteleostomi; Mammalia; Eutheria; Euarchontoglires; Primates; Haplorrhini; Catarrhini; Hominidae; Homo	ZW10_HUMAN	1431	E:0	RecName: Full=Centromere/kinetochore protein zw10 homolog;^Eukaryota; Metazoa; Chordata; Craniata; Vertebrata; Euteleostomi; Mammalia; Eutheria; Euarchontoglires; Primates; Haplorrhini; Catarrhini; Hominidae; Homo	PF06248.12	Zw10	Centromere/kinetochore Zw10	ENOG410XQ7J	ZW10, kinetochore associated, homolog (Drosophila)	.	.	.	GO:0051301|cell division;GO:0006888|ER to Golgi vesicle-mediated transport;GO:0000132|establishment of mitotic spindle orientation;GO:0007030|Golgi organization;GO:0051321|meiotic cell cycle;GO:0007093|mitotic cell cycle checkpoint;GO:0007080|mitotic metaphase plate congression;GO:0000070|mitotic sister chromatid segregation;GO:0007094|mitotic spindle assembly checkpoint;GO:0006461|protein comple…	GO:0019237|centromeric DNA binding	GO:0000777|condensed chromosome kinetochore;GO:0005829|cytosol;GO:0070939|Dsl1/NZR complex;GO:0005783|endoplasmic reticulum;GO:0005789|endoplasmic reticulum membrane;GO:0000776|kinetochore;GO:0005828|kinetochore microtubule;GO:0016020|membrane;GO:0005634|nucleus;GO:1990423|RZZ complex;GO:0000922|spindle poleGO:0000775|chromosome, centromeric region;GO:0005634|nucleus	K11578|ZW10; centromere/kinetochore protein ZW10	.
genefamily6949	evm.model.utg375.95	7.57e-06	;558 Q 0.995**	gi|795163023|ref|XM_011941685.1|	3064	E:0	PREDICTED: Colobus angolensis palliatus WD repeat domain 33 (WDR33), transcript variant X2, mRNA	gi|744548409|ref|XP_010972929.1|	1142	E:0	PREDICTED: pre-mRNA 3' end processing protein WDR33 isoform X1 [Camelus dromedarius]	WDR33_HUMAN	1135	E:0	RecName: Full=pre-mRNA 3' end processing protein WDR33;^Eukaryota; Metazoa; Chordata; Craniata; Vertebrata; Euteleostomi; Mammalia; Eutheria; Euarchontoglires; Primates; Haplorrhini; Catarrhini; Hominidae; Homo	WDR33_HUMAN	1188	E:0	RecName: Full=pre-mRNA 3' end processing protein WDR33;^Eukaryota; Metazoa; Chordata; Craniata; Vertebrata; Euteleostomi; Mammalia; Eutheria; Euarchontoglires; Primates; Haplorrhini; Catarrhini; Hominidae; Homo	PF00400.31	WD40	WD domain, G-beta repeat	COG2319	wd repeat	.	.	.	GO:0031124|mRNA 3'-end processing;GO:0006379|mRNA cleavage;GO:0006406|mRNA export from nucleus;GO:0006378|mRNA polyadenylation;GO:0000398|mRNA splicing, via spliceosome;GO:0006301|postreplication repair;GO:0007283|spermatogenesis;GO:0006369|termination of RNA polymerase II transcription	GO:0003723|RNA bindingGO:0005515|protein binding	GO:0005581|collagen trimer;GO:0001650|fibrillar center;GO:0005847|mRNA cleavage and polyadenylation specificity factor complex;GO:0005654|nucleoplasm;GO:0005634|nucleus	K15542|PFS2; polyadenylation factor subunit 2	map03015|mRNA surveillance pathway
genefamily13689	evm.model.utg308.144	2.25e-06	107 E 1.000**;107 E 0.981*	gi|724952882|ref|XM_010354201.1|	1598	E:0	PREDICTED: Rhinopithecus roxellana tRNA isopentenyltransferase 1 (TRIT1), transcript variant X1, mRNA	gi|355557864|gb|EHH14644.1|	807	E:0	hypothetical protein EGK_00606 [Macaca mulatta]	MOD5_HUMAN	773	E:0	RecName: Full=tRNA dimethylallyltransferase, mitochondrial;^Eukaryota; Metazoa; Chordata; Craniata; Vertebrata; Euteleostomi; Mammalia; Eutheria; Euarchontoglires; Primates; Haplorrhini; Catarrhini; Hominidae; Homo	MOD5_HUMAN	833	E:0	RecName: Full=tRNA dimethylallyltransferase, mitochondrial;^Eukaryota; Metazoa; Chordata; Craniata; Vertebrata; Euteleostomi; Mammalia; Eutheria; Euarchontoglires; Primates; Haplorrhini; Catarrhini; Hominidae; Homo	PF01745.15	IPT	Isopentenyl transferase	COG0324	Catalyzes the transfer of a dimethylallyl group onto the adenine at position 37 in tRNAs that read codons beginning with uridine, leading to the formation of N6-(dimethylallyl)adenosine (i(6)A) (By similarity)	.	.	.	GO:0070900|mitochondrial tRNA modification;GO:0006400|tRNA modificationGO:0009058|biosynthetic process;GO:0008033|tRNA processing	GO:0005524|ATP binding;GO:0003676|nucleic acid binding;GO:0052381|tRNA dimethylallyltransferase activity;GO:0008270|zinc ion bindingGO:0004161|dimethylallyltranstransferase activity	GO:0005759|mitochondrial matrix;GO:0005739|mitochondrion	K00791|miaA, TRIT1; tRNA dimethylallyltransferase [EC:2.5.1.75]	map00908|Zeatin biosynthesis;map01100|Metabolic pathways;map01110|Biosynthesis of secondary metabolites
genefamily2348	evm.model.utg59.76	4.42e-06	;240 Y 0.994**	gi|725587284|ref|XM_010346476.1|	1242	E:0	PREDICTED: Saimiri boliviensis boliviensis cyclin-dependent kinase 19 (CDK19), transcript variant X4, mRNA	gi|725587285|ref|XP_010344778.1|	433	E:3e-148	PREDICTED: cyclin-dependent kinase 19 isoform X3 [Saimiri boliviensis boliviensis]	CDK19_HUMAN	416	E:8e-142	RecName: Full=Cyclin-dependent kinase 19;^Eukaryota; Metazoa; Chordata; Craniata; Vertebrata; Euteleostomi; Mammalia; Eutheria; Euarchontoglires; Primates; Haplorrhini; Catarrhini; Hominidae; Homo	CDK19_HUMAN	421	E:1e-143	RecName: Full=Cyclin-dependent kinase 19;^Eukaryota; Metazoa; Chordata; Craniata; Vertebrata; Euteleostomi; Mammalia; Eutheria; Euarchontoglires; Primates; Haplorrhini; Catarrhini; Hominidae; Homo	PF00069.24	Pkinase	Protein kinase domain	ENOG410XPPA	Cyclin-Dependent Kinase	.	.	.	GO:0071222|cellular response to lipopolysaccharide;GO:0043065|positive regulation of apoptotic process;GO:0050729|positive regulation of inflammatory response;GO:0006468|protein phosphorylation;GO:0007346|regulation of mitotic cell cycleGO:0006468|protein phosphorylation	GO:0005524|ATP binding;GO:0004693|cyclin-dependent protein serine/threonine kinase activity;GO:0019899|enzyme bindingGO:0004672|protein kinase activity;GO:0005524|ATP binding	GO:0005829|cytosol;GO:0005634|nucleus	K02208|CDK8_11; cyclin-dependent kinase 8/11 [EC:2.7.11.22 2.7.11.23]	.
genefamily2502	evm.model.utg417.16	1.54e-05	160 N 0.995**,162 K 0.708,481 V 1.000**;160 N 0.931,162 K 0.931,481 V 0.966*	gi|982296308|ref|XM_005579168.2|	1751	E:0	PREDICTED: Macaca fascicularis p21 protein (Cdc42/Rac)-activated kinase 1 (PAK1), transcript variant X9, mRNA	gi|724836824|ref|XP_010364087.1|	943	E:0	PREDICTED: serine/threonine-protein kinase PAK 1 [Rhinopithecus roxellana]	PAK1_HUMAN	939	E:0	RecName: Full=Serine/threonine-protein kinase PAK 1;^Eukaryota; Metazoa; Chordata; Craniata; Vertebrata; Euteleostomi; Mammalia; Eutheria; Euarchontoglires; Primates; Haplorrhini; Catarrhini; Hominidae; Homo	PAK1_HUMAN	967	E:0	RecName: Full=Serine/threonine-protein kinase PAK 1;^Eukaryota; Metazoa; Chordata; Craniata; Vertebrata; Euteleostomi; Mammalia; Eutheria; Euarchontoglires; Primates; Haplorrhini; Catarrhini; Hominidae; Homo	PF00786.27	PBD	P21-Rho-binding domain	ENOG410XP4K	p21 protein (Cdc42 Rac)-activated kinase	.	.	.	GO:0031532|actin cytoskeleton reorganization;GO:0032147|activation of protein kinase activity;GO:0006915|apoptotic process;GO:0048754|branching morphogenesis of an epithelial tube;GO:0032869|cellular response to insulin stimulus;GO:0021549|cerebellum development;GO:0048013|ephrin receptor signaling pathway;GO:0030010|establishment of cell polarity;GO:0006887|exocytosis;GO:0038095|Fc-epsilon recep…	GO:0005524|ATP binding;GO:0005518|collagen binding;GO:0004672|protein kinase activity;GO:0019901|protein kinase binding;GO:0004674|protein serine/threonine kinase activity;GO:0048365|Rac GTPase bindingGO:0004672|protein kinase activity;GO:0005524|ATP binding	GO:0030424|axon;GO:0005911|cell-cell junction;GO:0005737|cytoplasm;GO:0005829|cytosol;GO:0030425|dendrite;GO:0005925|focal adhesion;GO:0014704|intercalated disc;GO:0071437|invadopodium;GO:0030027|lamellipodium;GO:0031965|nuclear membrane;GO:0005886|plasma membrane;GO:0043234|protein complex;GO:0001726|ruffle;GO:0032587|ruffle membrane;GO:0030018|Z disc	K04409|PAK1; p21-activated kinase 1 [EC:2.7.11.1]	map04062|Chemokine signaling pathway;map04011|MAPK signaling pathway - yeast;map04650|Natural killer cell mediated cytotoxicity;map05120|Epithelial cell signaling in Helicobacter pylori infection;map04360|Axon guidance;map04510|Focal adhesion;map05205|Proteoglycans in cancer;map04014|Ras signaling pathway;map04012|ErbB signaling pathway;map04024|cAMP signaling pathway;map04010|MAPK signaling path…
genefamily14484	evm.model.utg73.19	0.000414884	114 W 1.000**;57 K 0.727,114 W 0.992**	gi|724832467|ref|XM_010365016.1|	1112	E:0	PREDICTED: Rhinopithecus roxellana PHD finger protein 7 (PHF7), mRNA	gi|724832468|ref|XP_010363318.1|	432	E:5e-147	PREDICTED: PHD finger protein 7 [Rhinopithecus roxellana]	PHF7_HUMAN	427	E:2e-146	RecName: Full=PHD finger protein 7;^Eukaryota; Metazoa; Chordata; Craniata; Vertebrata; Euteleostomi; Mammalia; Eutheria; Euarchontoglires; Primates; Haplorrhini; Catarrhini; Hominidae; Homo	PHF7_HUMAN	427	E:6e-147	RecName: Full=PHD finger protein 7;^Eukaryota; Metazoa; Chordata; Craniata; Vertebrata; Euteleostomi; Mammalia; Eutheria; Euarchontoglires; Primates; Haplorrhini; Catarrhini; Hominidae; Homo	PF13771.5	zf-HC5HC2H	PHD-like zinc-binding domain	COG2940	Histone-lysine N-methyltransferase	.	.	.	.	GO:0046872|metal ion binding	GO:0005829|cytosol;GO:0005794|Golgi apparatus;GO:0016607|nuclear speck;GO:0005654|nucleoplasm;GO:0005634|nucleus;GO:0005886|plasma membrane	.	.
genefamily11824	evm.model.utg366.2	0	1 A 1.000**,3 A 1.000**,5 L 1.000**,8 L 0.999**,12 P 1.000**,13 Q 1.000**,14 G 1.000**,15 R 1.000**,16 H 0.999**,18 A 0.821,180 R 0.800;1 A 0.999**,2 E 0.725,3 A 0.997**,4 R 0.727,5 L 0.999**,6 D 0.726,7 Q 0.733,8 L 0.995**,9 M 0.726,10 F 0.731,11 S 0.731,12 P 0.997**,13 Q 0.999**,14 G 1.000**,15 R 1.000**,16 H 0.997**,17 R 0.727,18 A 0.968*,19 P 0.730,20 Q 0.731,21 A 0.729,22 K 0.727,23 K 0.725,…	gi|724873443|ref|XM_010373352.1|	1116	E:0	PREDICTED: Rhinopithecus roxellana chromosome unknown open reading frame, human C1orf110 (LOC104670164), mRNA	gi|724873444|ref|XP_010371654.1|	398	E:8e-138	PREDICTED: coiled-coil domain-containing protein C1orf110 homolog [Rhinopithecus roxellana]	CC190_HUMAN	340	E:2e-116	RecName: Full=Coiled-coil domain-containing protein 190;^Eukaryota; Metazoa; Chordata; Craniata; Vertebrata; Euteleostomi; Mammalia; Eutheria; Euarchontoglires; Primates; Haplorrhini; Catarrhini; Hominidae; Homo	CC190_HUMAN	340	E:2e-116	RecName: Full=Coiled-coil domain-containing protein 190;^Eukaryota; Metazoa; Chordata; Craniata; Vertebrata; Euteleostomi; Mammalia; Eutheria; Euarchontoglires; Primates; Haplorrhini; Catarrhini; Hominidae; Homo	PF15768.4	CC190	Coiled-coil domain-containing protein 190	ENOG41115S3	chromosome 1 open reading frame 110	.	.	.	.	.	.	.	.
genefamily17235	evm.model.utg290.11	0.000450299	1 M 1.000**,2 G 1.000**,3 N 1.000**,4 L 1.000**,5 L 1.000**,6 S 1.000**,7 K 1.000**,8 F 1.000**,9 R 1.000**,10 P 1.000**,11 G 1.000**,12 C 1.000**,13 R 1.000**,14 R 1.000**,15 R 1.000**,16 P 1.000**,17 L 1.000**,18 P 1.000**,19 G 1.000**,20 P 1.000**,21 G 1.000**,22 R 1.000**,23 G 1.000**,24 A 1.000**,25 P 1.000**,26 A 1.000**,27 P 1.000**,28 L 1.000**,29 S 1.000**,30 R 1.000**,31 D 1.000**,32 A …	gi|724806650|ref|XM_010356171.1|	3147	E:0	PREDICTED: Rhinopithecus roxellana nuclear pore associated protein 1 (NPAP1), mRNA	gi|724806651|ref|XP_010354473.1|	718	E:0	PREDICTED: nuclear pore-associated protein 1 [Rhinopithecus roxellana]	NPAP1_HUMAN	605	E:0	RecName: Full=Nuclear pore-associated protein 1;^Eukaryota; Metazoa; Chordata; Craniata; Vertebrata; Euteleostomi; Mammalia; Eutheria; Euarchontoglires; Primates; Haplorrhini; Catarrhini; Hominidae; Homo	NPAP1_HUMAN	925	E:0	RecName: Full=Nuclear pore-associated protein 1;^Eukaryota; Metazoa; Chordata; Craniata; Vertebrata; Euteleostomi; Mammalia; Eutheria; Euarchontoglires; Primates; Haplorrhini; Catarrhini; Hominidae; Homo	PF15229.5	POM121	POM121 family	ENOG411141I	nuclear pore associated protein 1	.	.	.	GO:0030154|cell differentiation;GO:0007275|multicellular organism development;GO:0006606|protein import into nucleus;GO:0006405|RNA export from nucleus;GO:0007283|spermatogenesis	GO:0008139|nuclear localization sequence binding;GO:0005487|nucleocytoplasmic transporter activity;GO:0017056|structural constituent of nuclear pore	GO:0070062|extracellular exosome;GO:0005637|nuclear inner membrane;GO:0005654|nucleoplasm	.	.
genefamily5977	evm.model.utg461.76	3.14e-08	368 V 0.839,908 L 0.919,909 F 1.000**,910 N 1.000**;368 V 0.956*,908 L 0.955*,909 F 0.999**,910 N 0.997**	gi|724877432|ref|XM_010374009.1|	3001	E:0	PREDICTED: Rhinopithecus roxellana solute carrier family 4, sodium bicarbonate cotransporter, member 8 (SLC4A8), transcript variant X2, mRNA	gi|795081904|ref|XP_011857857.1|	1762	E:0	PREDICTED: electroneutral sodium bicarbonate exchanger 1 isoform X1 [Mandrillus leucophaeus]	S4A8_HUMAN	1662	E:0	RecName: Full=Electroneutral sodium bicarbonate exchanger 1;^Eukaryota; Metazoa; Chordata; Craniata; Vertebrata; Euteleostomi; Mammalia; Eutheria; Euarchontoglires; Primates; Haplorrhini; Catarrhini; Hominidae; Homo	S4A8_HUMAN	1724	E:0	RecName: Full=Electroneutral sodium bicarbonate exchanger 1;^Eukaryota; Metazoa; Chordata; Craniata; Vertebrata; Euteleostomi; Mammalia; Eutheria; Euarchontoglires; Primates; Haplorrhini; Catarrhini; Hominidae; Homo	PF07565.12	Band_3_cyto	Band 3 cytoplasmic domain	ENOG410XPHD	solute carrier family 4	.	.	.	GO:0015701|bicarbonate transport;GO:0051453|regulation of intracellular pHGO:0006820|anion transport	GO:0015301|anion:anion antiporter activity;GO:0005452|inorganic anion exchanger activity;GO:0008510|sodium:bicarbonate symporter activityGO:0008509|anion transmembrane transporter activity	GO:0005887|integral component of plasma membrane;GO:0043005|neuron projection;GO:0032809|neuronal cell body membrane;GO:0005886|plasma membraneGO:0016021|integral component of membrane	K13859|SLC4A8; solute carrier family 4 (sodium bicarbonate cotransporter), member 8	.
genefamily14680	evm.model.utg745.55	0.00286361	3 S 0.664,4 Y 0.949,8 P 0.932,9 F 0.992**;3 S 0.705,4 Y 0.951*,5 E 0.592,8 P 0.946,9 F 0.982*,14 R 0.613	gi|161019181|gb|AC198104.5|	438	E:2e-119	MACACA MULATTA BAC clone CH250-357M16 from chromosome 11, complete sequence	gi|724850776|ref|XP_010366765.1|	103	E:9e-26	PREDICTED: matrix Gla protein [Rhinopithecus roxellana]	MGP_PONAB	101	E:1e-26	RecName: Full=Matrix Gla protein;^Eukaryota; Metazoa; Chordata; Craniata; Vertebrata; Euteleostomi; Mammalia; Eutheria; Euarchontoglires; Primates; Haplorrhini; Catarrhini; Hominidae; Pongo	MGP_PONAB	101	E:1e-26	RecName: Full=Matrix Gla protein;^Eukaryota; Metazoa; Chordata; Craniata; Vertebrata; Euteleostomi; Mammalia; Eutheria; Euarchontoglires; Primates; Haplorrhini; Catarrhini; Hominidae; Pongo	.	.	.	.	.	.	.	.	GO:0051216|cartilage development;GO:0030154|cell differentiation;GO:0001503|ossification;GO:0030500|regulation of bone mineralization	GO:0005509|calcium ion binding	GO:0031012|extracellular matrix	K19481|MGP; matrix Gla protein	.
genefamily11624	evm.model.utg377.40	6.36e-07	1 M 1.000**;1 M 1.000**	gi|795640945|ref|XM_011738626.1|	708	E:0	PREDICTED: Macaca nemestrina polymerase (RNA) II (DNA directed) polypeptide H (POLR2H), mRNA	gi|545865059|ref|XP_005670105.1|	263	E:2e-87	PREDICTED: DNA-directed RNA polymerases I, II, and III subunit RPABC3 isoform X1 [Sus scrofa]	RPAB3_MOUSE	259	E:1e-87	RecName: Full=DNA-directed RNA polymerases I, II, and III subunit RPABC3;^Eukaryota; Metazoa; Chordata; Craniata; Vertebrata; Euteleostomi; Mammalia; Eutheria; Euarchontoglires; Glires; Rodentia; Myomorpha; Muroidea; Muridae; Murinae; Mus; Mus	RPAB3_MOUSE	259	E:1e-87	RecName: Full=DNA-directed RNA polymerases I, II, and III subunit RPABC3;^Eukaryota; Metazoa; Chordata; Craniata; Vertebrata; Euteleostomi; Mammalia; Eutheria; Euarchontoglires; Glires; Rodentia; Myomorpha; Muroidea; Muridae; Murinae; Mus; Mus	PF03870.14	RNA_pol_Rpb8	RNA polymerase Rpb8	ENOG4111FT0	DNA-directed RNA polymerases I, II and III	.	.	.	GO:0006360|transcription from RNA polymerase I promoter;GO:0006366|transcription from RNA polymerase II promoter;GO:0006383|transcription from RNA polymerase III promoterGO:0006351|transcription, DNA-templated	GO:0003899|DNA-directed 5'-3' RNA polymerase activity;GO:0003697|single-stranded DNA binding	GO:0005736|DNA-directed RNA polymerase I complex;GO:0005665|DNA-directed RNA polymerase II, core complex;GO:0005666|DNA-directed RNA polymerase III complex;GO:0005654|nucleoplasm;GO:0005634|nucleus;GO:0032993|protein-DNA complex	K03016|RPB8, POLR2H; DNA-directed RNA polymerases I, II, and III subunit RPABC3	map03020|RNA polymerase;map04623|Cytosolic DNA-sensing pathway;map00240|Pyrimidine metabolism;map05169|Epstein-Barr virus infection;map01100|Metabolic pathways;map05016|Huntington's disease;map00230|Purine metabolism
genefamily17679	evm.model.utg283.22	7.59e-07	3 I 0.629,10 G 0.996**,11 S 0.909,13 S 1.000**,15 T 0.938,16 T 0.954*;3 I 0.808,6 D 0.594,10 G 0.960*,11 S 0.914,13 S 0.994**,15 T 0.697,16 T 0.903,17 I 0.630	gi|724846282|ref|XM_010367636.1|	592	E:2e-165	PREDICTED: Rhinopithecus roxellana gastrokine 2 (GKN2), mRNA	gi|724846283|ref|XP_010365938.1|	238	E:4e-77	PREDICTED: gastrokine-2 [Rhinopithecus roxellana]	GKN2_HUMAN	206	E:3e-66	RecName: Full=Gastrokine-2;^Eukaryota; Metazoa; Chordata; Craniata; Vertebrata; Euteleostomi; Mammalia; Eutheria; Euarchontoglires; Primates; Haplorrhini; Catarrhini; Hominidae; Homo	GKN2_HUMAN	205	E:1e-65	RecName: Full=Gastrokine-2;^Eukaryota; Metazoa; Chordata; Craniata; Vertebrata; Euteleostomi; Mammalia; Eutheria; Euarchontoglires; Primates; Haplorrhini; Catarrhini; Hominidae; Homo	PF04089.13	BRICHOS	BRICHOS domain	ENOG41118P5	Gastrokine 2	.	.	.	GO:0042127|regulation of cell proliferation	.	GO:0045178|basal part of cell;GO:0005615|extracellular space	.	.
genefamily13798	evm.model.utg243.40	0.000183588	1 K 0.901,27 S 0.732,33 N 0.501,54 I 0.585,57 N 0.953*,58 A 0.726,60 L 0.545,62 V 0.626,65 D 0.968*,66 S 0.976*,67 Q 0.967*,68 D 0.636,71 S 0.719,72 Y 0.690,73 L 0.742,74 S 0.708,82 P 0.749,85 R 0.930,86 D 0.645,87 V 0.723,88 A 0.691,89 E 0.987*,90 A 0.689,92 P 0.981*,93 E 0.992**,95 S 0.992**;1 K 0.904,27 S 0.698,54 I 0.544,57 N 0.947,58 A 0.735,60 L 0.603,62 V 0.636,65 D 0.967*,66 S 0.978*,67 Q…	gi|18093140|gb|AC080162.7|	387	E:1e-103	Homo sapiens BAC clone RP11-400L8 from 2, complete sequence	gi|724904298|ref|XP_010377985.1|	147	E:2e-40	PREDICTED: isoamyl acetate-hydrolyzing esterase 1 homolog [Rhinopithecus roxellana]	IAH1_HUMAN	144	E:1e-40	RecName: Full=Isoamyl acetate-hydrolyzing esterase 1 homolog;^Eukaryota; Metazoa; Chordata; Craniata; Vertebrata; Euteleostomi; Mammalia; Eutheria; Euarchontoglires; Primates; Haplorrhini; Catarrhini; Hominidae; Homo	IAH1_HUMAN	143	E:2e-40	RecName: Full=Isoamyl acetate-hydrolyzing esterase 1 homolog;^Eukaryota; Metazoa; Chordata; Craniata; Vertebrata; Euteleostomi; Mammalia; Eutheria; Euarchontoglires; Primates; Haplorrhini; Catarrhini; Hominidae; Homo	.	.	.	COG2755	lipolytic protein G-D-S-L family	.	.	.	GO:0016042|lipid catabolic process	GO:0016787|hydrolase activity	GO:0070062|extracellular exosome	.	.
genefamily3933	evm.model.utg860.44	0.00159947	;2 Y 0.971*,3 L 0.873,6 H 0.897,8 S 0.943,9 T 0.895,10 D 0.511,11 M 0.928,12 T 0.966*,14 Y 0.927,17 V 0.592,21 P 0.566,22 P 0.895,23 D 0.510,25 P 0.874,26 P 0.853,27 E 0.838,28 T 0.738,29 F 0.666,31 A 0.958*,33 S 0.867,36 E 0.601,37 L 0.690,38 A 0.737,39 H 0.954*,40 P 0.944,42 E 0.511,44 M 0.928,45 F 0.508,48 E 0.507,53 T 0.857,55 S 0.943,56 W 0.785,57 S 0.932,58 K 0.907,59 T 0.955*,60 I 0.624,61…	gi|724888019|ref|XM_010376161.1|	649	E:0	PREDICTED: Rhinopithecus roxellana laminin, beta 4 (LAMB4), mRNA	gi|431839378|gb|ELK01304.1|	406	E:2e-128	Laminin subunit beta-4, partial [Pteropus alecto]	LAMB4_HUMAN	309	E:3e-93	RecName: Full=Laminin subunit beta-4;^Eukaryota; Metazoa; Chordata; Craniata; Vertebrata; Euteleostomi; Mammalia; Eutheria; Euarchontoglires; Primates; Haplorrhini; Catarrhini; Hominidae; Homo	LAMB4_HUMAN	310	E:8e-94	RecName: Full=Laminin subunit beta-4;^Eukaryota; Metazoa; Chordata; Craniata; Vertebrata; Euteleostomi; Mammalia; Eutheria; Euarchontoglires; Primates; Haplorrhini; Catarrhini; Hominidae; Homo	PF00055.16	Laminin_N	Laminin N-terminal (Domain VI)	ENOG410XPEG	laminin beta	.	.	.	GO:0007155|cell adhesion	.	GO:0005604|basement membrane	K06245|LAMB4; laminin, beta 4	map04151|PI3K-Akt signaling pathway;map04512|ECM-receptor interaction;map05200|Pathways in cancer;map04510|Focal adhesion;map05146|Amoebiasis;map05222|Small cell lung cancer;map05145|Toxoplasmosis
genefamily18608	evm.model.utg288.92	0.000133271	483 S 1.000**;175 G 0.671,185 A 0.679,261 V 0.682,323 Y 0.673,483 S 0.989*	gi|724861125|ref|XM_010370619.1|	2604	E:0	PREDICTED: Rhinopithecus roxellana G protein-coupled receptor 149 (GPR149), mRNA	gi|724861126|ref|XP_010368921.1|	838	E:0	PREDICTED: probable G-protein coupled receptor 149 [Rhinopithecus roxellana]	GP149_HUMAN	811	E:0	RecName: Full=Probable G-protein coupled receptor 149;^Eukaryota; Metazoa; Chordata; Craniata; Vertebrata; Euteleostomi; Mammalia; Eutheria; Euarchontoglires; Primates; Haplorrhini; Catarrhini; Hominidae; Homo	GP149_HUMAN	896	E:0	RecName: Full=Probable G-protein coupled receptor 149;^Eukaryota; Metazoa; Chordata; Craniata; Vertebrata; Euteleostomi; Mammalia; Eutheria; Euarchontoglires; Primates; Haplorrhini; Catarrhini; Hominidae; Homo	.	.	.	COG0513	purine NTP-dependent helicase activity	.	.	.	GO:0001547|antral ovarian follicle growth;GO:0007268|chemical synaptic transmission;GO:0007187|G-protein coupled receptor signaling pathway, coupled to cyclic nucleotide second messenger;GO:0060280|negative regulation of ovulation;GO:0007218|neuropeptide signaling pathway;GO:0001546|preantral ovarian follicle growth	GO:0004930|G-protein coupled receptor activity;GO:0042923|neuropeptide binding	GO:0005887|integral component of plasma membrane;GO:0043005|neuron projection	K08433|GPR149; G protein-coupled receptor 149	.
genefamily11948	evm.model.utg0.15	3.64e-07	;148 G 0.979*,150 A 0.771,151 A 0.973*,170 Q 0.761	gi|724898054|ref|XM_010378243.1|	1375	E:0	PREDICTED: Rhinopithecus roxellana sulfide quinone reductase-like (yeast) (SQRDL), transcript variant X2, mRNA	gi|795348784|ref|XP_011783938.1|	755	E:0	PREDICTED: sulfide:quinone oxidoreductase, mitochondrial isoform X2 [Colobus angolensis palliatus]	SQOR_HUMAN	736	E:0	RecName: Full=Sulfide:quinone oxidoreductase, mitochondrial {ECO:0000305};^Eukaryota; Metazoa; Chordata; Craniata; Vertebrata; Euteleostomi; Mammalia; Eutheria; Euarchontoglires; Primates; Haplorrhini; Catarrhini; Hominidae; Homo	SQOR_HUMAN	736	E:0	RecName: Full=Sulfide:quinone oxidoreductase, mitochondrial {ECO:0000305};^Eukaryota; Metazoa; Chordata; Craniata; Vertebrata; Euteleostomi; Mammalia; Eutheria; Euarchontoglires; Primates; Haplorrhini; Catarrhini; Hominidae; Homo	PF07992.13	Pyr_redox_2	Pyridine nucleotide-disulphide oxidoreductase	COG0446	pyridine nucleotide-disulfide oxidoreductase	.	.	.	GO:0070813|hydrogen sulfide metabolic process;GO:0070221|sulfide oxidation, using sulfide:quinone oxidoreductaseGO:0055114|oxidation-reduction process	GO:0048038|quinone binding;GO:0070224|sulfide:quinone oxidoreductase activityGO:0016491|oxidoreductase activity	GO:0005743|mitochondrial inner membrane	K17218|sqr; sulfide:quinone oxidoreductase [EC:1.8.5.-]	map00920|Sulfur metabolism
genefamily5859	evm.model.utg539.35	4.01e-06	2 L 0.970*,3 S 0.977*,4 S 0.541,5 I 0.993**,54 L 1.000**;2 L 0.929,3 S 0.936,4 S 0.932,5 I 0.947,54 L 0.998**	gi|724938000|ref|XM_010386771.1|	920	E:0	PREDICTED: Rhinopithecus roxellana lysozyme g-like protein 2 (LOC104680702), transcript variant X1, mRNA	gi|795266430|ref|XP_011811949.1|	384	E:2e-133	PREDICTED: lysozyme g-like protein 2 isoform X1 [Colobus angolensis palliatus]	LYG2_HUMAN	368	E:1e-128	RecName: Full=Lysozyme g-like protein 2;^Eukaryota; Metazoa; Chordata; Craniata; Vertebrata; Euteleostomi; Mammalia; Eutheria; Euarchontoglires; Primates; Haplorrhini; Catarrhini; Hominidae; Homo	LYG2_HUMAN	368	E:1e-128	RecName: Full=Lysozyme g-like protein 2;^Eukaryota; Metazoa; Chordata; Craniata; Vertebrata; Euteleostomi; Mammalia; Eutheria; Euarchontoglires; Primates; Haplorrhini; Catarrhini; Hominidae; Homo	.	.	.	ENOG4111M7T	lysozyme G-like	.	.	.	GO:0016998|cell wall macromolecule catabolic process;GO:0009253|peptidoglycan catabolic process	GO:0003796|lysozyme activity	GO:0005576|extracellular region	.	.
genefamily6889	evm.model.utg242.66	0.000103185	;192 N 0.819,193 P 0.986*,195 V 0.959*	gi|795371942|ref|XM_011932663.1|	1051	E:0	PREDICTED: Colobus angolensis palliatus Meis homeobox 2 (MEIS2), transcript variant X6, mRNA	gi|431896144|gb|ELK05562.1|	397	E:8e-138	Homeobox protein Meis2 [Pteropus alecto]	MEIS2_HUMAN	400	E:4e-137	RecName: Full=Homeobox protein Meis2;^Eukaryota; Metazoa; Chordata; Craniata; Vertebrata; Euteleostomi; Mammalia; Eutheria; Euarchontoglires; Primates; Haplorrhini; Catarrhini; Hominidae; Homo	MEIS2_HUMAN	402	E:5e-138	RecName: Full=Homeobox protein Meis2;^Eukaryota; Metazoa; Chordata; Craniata; Vertebrata; Euteleostomi; Mammalia; Eutheria; Euarchontoglires; Primates; Haplorrhini; Catarrhini; Hominidae; Homo	PF16493.4	Meis_PKNOX_N	N-terminal of Homeobox Meis and PKNOX1	ENOG410XPMQ	homeobox	.	.	.	GO:0001654|eye development;GO:0045638|negative regulation of myeloid cell differentiation;GO:0000122|negative regulation of transcription from RNA polymerase II promoter;GO:0031016|pancreas development;GO:0045944|positive regulation of transcription from RNA polymerase II promoter;GO:0070848|response to growth factor;GO:0009612|response to mechanical stimulus;GO:0006366|transcription from RNA pol…	GO:0000978|RNA polymerase II core promoter proximal region sequence-specific DNA binding;GO:0043565|sequence-specific DNA binding;GO:0003712|transcription cofactor activity;GO:0003714|transcription corepressor activity;GO:0003700|transcription factor activity, sequence-specific DNA binding;GO:0008134|transcription factor binding;GO:0001077|transcriptional activator activity, RNA polymerase II cor…	GO:0005634|nucleus;GO:0048471|perinuclear region of cytoplasm	K16670|MEIS2; homeobox protein Meis2	.
genefamily15777	evm.model.utg395.76	0.000991219	193 L 0.511,401 L 0.512,412 Q 0.969*,413 R 0.984*;81 P 0.578,193 L 0.580,285 R 0.591,348 N 0.600,401 L 0.579,412 Q 0.862,413 R 0.914,431 I 0.598,481 E 0.577	gi|724798168|ref|XM_010365476.1|	2180	E:0	PREDICTED: Rhinopithecus roxellana KIAA0319 ortholog (KIAA0319), mRNA	gi|795321783|ref|XP_011818171.1|	1580	E:0	PREDICTED: dyslexia-associated protein KIAA0319 homolog isoform X1 [Colobus angolensis palliatus]	K0319_HUMAN	1543	E:0	RecName: Full=Dyslexia-associated protein KIAA0319;^Eukaryota; Metazoa; Chordata; Craniata; Vertebrata; Euteleostomi; Mammalia; Eutheria; Euarchontoglires; Primates; Haplorrhini; Catarrhini; Hominidae; Homo	K0319_HUMAN	1681	E:0	RecName: Full=Dyslexia-associated protein KIAA0319;^Eukaryota; Metazoa; Chordata; Craniata; Vertebrata; Euteleostomi; Mammalia; Eutheria; Euarchontoglires; Primates; Haplorrhini; Catarrhini; Hominidae; Homo	.	.	.	ENOG410XQ5Y	KIAA0319-like	.	.	.	GO:0061024|membrane organization;GO:2000171|negative regulation of dendrite development;GO:0001764|neuron migration	.	GO:0030665|clathrin-coated vesicle membrane;GO:0005769|early endosome;GO:0031901|early endosome membrane;GO:0016021|integral component of membrane;GO:0005886|plasma membrane	.	.
genefamily17868	evm.model.utg169.78	0.00335815	;1 M 0.598,2 P 0.598,3 L 0.598,4 S 0.598,5 S 0.598,6 P 0.598,7 N 0.598,8 A 0.598,9 A 0.598,10 A 0.598,11 T 0.598,12 A 0.598,13 S 0.598,14 D 0.598,15 M 0.598,16 D 0.598,17 K 0.598,18 N 0.598,19 S 0.598,20 G 0.598,21 S 0.598,22 N 0.598,23 S 0.598,24 S 0.598,25 S 0.598,26 A 0.598,27 S 0.598,28 S 0.598,29 G 0.598,30 S 0.598,31 S 0.598,32 K 0.598,33 G 0.598,34 Q 0.598,35 Q 0.598,36 P 0.598,37 P 0.598,…	gi|795200902|ref|XM_011948551.1|	2575	E:0	PREDICTED: Colobus angolensis palliatus ring finger protein 10 (RNF10), transcript variant X1, mRNA	gi|795200903|ref|XP_011803941.1|	1020	E:0	PREDICTED: RING finger protein 10 isoform X1 [Colobus angolensis palliatus]	RNF10_HUMAN	996	E:0	RecName: Full=RING finger protein 10;^Eukaryota; Metazoa; Chordata; Craniata; Vertebrata; Euteleostomi; Mammalia; Eutheria; Euarchontoglires; Primates; Haplorrhini; Catarrhini; Hominidae; Homo	RNF10_HUMAN	1082	E:0	RecName: Full=RING finger protein 10;^Eukaryota; Metazoa; Chordata; Craniata; Vertebrata; Euteleostomi; Mammalia; Eutheria; Euarchontoglires; Primates; Haplorrhini; Catarrhini; Hominidae; Homo	PF13639.5	zf-RING_2	Ring finger domain	ENOG410XTFS	Ring finger protein	.	.	.	GO:0010626|negative regulation of Schwann cell proliferation;GO:0031643|positive regulation of myelination;GO:0045944|positive regulation of transcription from RNA polymerase II promoter;GO:0045893|positive regulation of transcription, DNA-templated;GO:0051865|protein autoubiquitination;GO:0006351|transcription, DNA-templated	GO:0046872|metal ion binding;GO:0044212|transcription regulatory region DNA binding;GO:0004842|ubiquitin-protein transferase activityGO:0046872|metal ion binding	GO:0005737|cytoplasm;GO:0005634|nucleus	.	.
genefamily19710	evm.model.utg11.207	0.000248388	1 M 0.970*,3 V 0.577,4 R 0.976*,99 G 0.578,100 N 0.606,101 G 0.996**;1 M 0.935,3 V 0.781,4 R 0.946,5 R 0.752,99 G 0.783,100 N 0.769,101 G 0.970*	gi|987976947|emb|LT160000.1|	505	E:2e-139	Macaca fascicularis complete genome, chromosome chr1	gi|724836312|ref|XP_010363927.1|	178	E:3e-52	PREDICTED: hematopoietic progenitor cell antigen CD34 isoform X2 [Rhinopithecus roxellana]	CD34_HUMAN	157	E:4e-45	RecName: Full=Hematopoietic progenitor cell antigen CD34;^Eukaryota; Metazoa; Chordata; Craniata; Vertebrata; Euteleostomi; Mammalia; Eutheria; Euarchontoglires; Primates; Haplorrhini; Catarrhini; Hominidae; Homo	CD34_HUMAN	158	E:1e-45	RecName: Full=Hematopoietic progenitor cell antigen CD34;^Eukaryota; Metazoa; Chordata; Craniata; Vertebrata; Euteleostomi; Mammalia; Eutheria; Euarchontoglires; Primates; Haplorrhini; Catarrhini; Hominidae; Homo	PF06365.11	CD34_antigen	CD34/Podocalyxin family	ENOG410YPR6	CD34 molecule	.	.	.	GO:0048870|cell motility;GO:0008283|cell proliferation;GO:0007160|cell-matrix adhesion;GO:0001935|endothelial cell proliferation;GO:0003158|endothelium development;GO:0071971|extracellular exosome assembly;GO:0072011|glomerular endothelium development;GO:0003094|glomerular filtration;GO:0071425|hematopoietic stem cell proliferation;GO:0030097|hemopoiesis;GO:0050900|leukocyte migration;GO:0035759|…	GO:0030246|carbohydrate binding;GO:0043199|sulfate binding;GO:0008134|transcription factor binding	GO:0016324|apical plasma membrane;GO:0009925|basal plasma membrane;GO:0005737|cytoplasm;GO:0009897|external side of plasma membrane;GO:0036053|glomerular endothelium fenestra;GO:0005887|integral component of plasma membrane;GO:0045171|intercellular bridge;GO:0005764|lysosome;GO:0048471|perinuclear region of cytoplasm;GO:0005886|plasma membrane	K06474|CD34; CD34 antigen	map04514|Cell adhesion molecules (CAMs);map04640|Hematopoietic cell lineage;map05150|Staphylococcus aureus infection;map04668|TNF signaling pathway;map05143|African trypanosomiasis;map05144|Malaria;map04672|Intestinal immune network for IgA production
genefamily17347	evm.model.utg154.123	1.34e-07	;603 K 0.998**,605 N 0.990*	gi|982242344|ref|XM_005551246.2|	1923	E:0	PREDICTED: Macaca fascicularis PAX interacting (with transcription-activation domain) protein 1 (PAXIP1), transcript variant X1, mRNA	gi|544423856|ref|XP_005551303.1|	671	E:0	PREDICTED: PAX-interacting protein 1 isoform X1 [Macaca fascicularis]	PAXI1_HUMAN	665	E:0	RecName: Full=PAX-interacting protein 1;^Eukaryota; Metazoa; Chordata; Craniata; Vertebrata; Euteleostomi; Mammalia; Eutheria; Euarchontoglires; Primates; Haplorrhini; Catarrhini; Hominidae; Homo	PAXI1_HUMAN	701	E:0	RecName: Full=PAX-interacting protein 1;^Eukaryota; Metazoa; Chordata; Craniata; Vertebrata; Euteleostomi; Mammalia; Eutheria; Euarchontoglires; Primates; Haplorrhini; Catarrhini; Hominidae; Homo	PF00533.25	BRCT	BRCA1 C Terminus (BRCT) domain	ENOG410XSGS	pax interacting (with transcription-activation domain) protein 1	.	.	.	GO:0060612|adipose tissue development;GO:0060717|chorion development;GO:0030330|DNA damage response, signal transduction by p53 class mediator;GO:0006310|DNA recombination;GO:0006303|double-strand break repair via nonhomologous end joining;GO:0043542|endothelial cell migration;GO:0051568|histone H3-K4 methylation;GO:0035066|positive regulation of histone acetylation;GO:0000416|positive regulation…	.	GO:0005694|chromosome;GO:0035097|histone methyltransferase complex;GO:0044666|MLL3/4 complex;GO:0016363|nuclear matrix;GO:0005654|nucleoplasm;GO:0005634|nucleus	K14972|PAXIP1, PTIP; PAX-interacting protein 1	.
genefamily9914	evm.model.utg1802.12	3.92e-06	224 S 1.000**,226 P 0.989*,227 Q 0.955*;30 D 0.679,54 C 0.694,94 M 0.678,194 P 0.690,224 S 0.954*,225 Y 0.695,226 P 0.949,227 Q 0.928	gi|724919010|ref|XM_010382647.1|	2292	E:0	PREDICTED: Rhinopithecus roxellana prospero homeobox 2 (PROX2), transcript variant X1, mRNA	gi|724919011|ref|XP_010380949.1|	745	E:0	PREDICTED: prospero homeobox protein 2 isoform X1 [Rhinopithecus roxellana]	PROX2_HUMAN	662	E:0	RecName: Full=Prospero homeobox protein 2;^Eukaryota; Metazoa; Chordata; Craniata; Vertebrata; Euteleostomi; Mammalia; Eutheria; Euarchontoglires; Primates; Haplorrhini; Catarrhini; Hominidae; Homo	PROX2_HUMAN	719	E:0	RecName: Full=Prospero homeobox protein 2;^Eukaryota; Metazoa; Chordata; Craniata; Vertebrata; Euteleostomi; Mammalia; Eutheria; Euarchontoglires; Primates; Haplorrhini; Catarrhini; Hominidae; Homo	.	.	.	ENOG410ZE21	Prospero homeobox	.	.	.	GO:0055007|cardiac muscle cell differentiation;GO:0070309|lens fiber cell morphogenesis;GO:0001946|lymphangiogenesis;GO:0060836|lymphatic endothelial cell differentiation;GO:0000122|negative regulation of transcription from RNA polymerase II promoter;GO:0030182|neuron differentiation;GO:0045944|positive regulation of transcription from RNA polymerase II promoter;GO:0006351|transcription, DNA-temp…	GO:0003677|DNA binding;GO:0001078|transcriptional repressor activity, RNA polymerase II core promoter proximal region sequence-specific binding	GO:0005634|nucleus	.	.
genefamily13802	evm.model.utg1.45	2.58e-07	;148 K 0.999**,149 L 0.995**	gi|724938194|ref|XM_010386873.1|	804	E:0	PREDICTED: Rhinopithecus roxellana mediator complex subunit 30 (MED30), mRNA	gi|119612377|gb|EAW91971.1|	275	E:2e-89	thyroid hormone receptor associated protein 6, isoform CRA_b [Homo sapiens]	MED30_HUMAN	275	E:7e-91	RecName: Full=Mediator of RNA polymerase II transcription subunit 30;^Eukaryota; Metazoa; Chordata; Craniata; Vertebrata; Euteleostomi; Mammalia; Eutheria; Euarchontoglires; Primates; Haplorrhini; Catarrhini; Hominidae; Homo	MED30_HUMAN	316	E:7e-107	RecName: Full=Mediator of RNA polymerase II transcription subunit 30;^Eukaryota; Metazoa; Chordata; Craniata; Vertebrata; Euteleostomi; Mammalia; Eutheria; Euarchontoglires; Primates; Haplorrhini; Catarrhini; Hominidae; Homo	PF11315.7	Med30	Mediator complex subunit 30	ENOG4110Q3G	mediator complex subunit 30	.	.	.	GO:0030521|androgen receptor signaling pathway;GO:0030518|intracellular steroid hormone receptor signaling pathway;GO:0045893|positive regulation of transcription, DNA-templated;GO:0019827|stem cell population maintenance;GO:0006367|transcription initiation from RNA polymerase II promoter	GO:0030374|ligand-dependent nuclear receptor transcription coactivator activity;GO:0004872|receptor activity;GO:0001104|RNA polymerase II transcription cofactor activity;GO:0046966|thyroid hormone receptor binding;GO:0003712|transcription cofactor activity;GO:0061630|ubiquitin protein ligase activity;GO:0042809|vitamin D receptor binding	GO:0016592|mediator complex;GO:0005654|nucleoplasm;GO:0005634|nucleus;GO:0000151|ubiquitin ligase complex	K15143|MED30; mediator of RNA polymerase II transcription subunit 30	map04919|Thyroid hormone signaling pathway
genefamily10902	evm.model.utg183.50	0.000164184	288 Q 1.000**;288 Q 0.985*	gi|724858578|ref|XM_010370442.1|	1581	E:0	PREDICTED: Rhinopithecus roxellana sorting nexin family member 30 (SNX30), mRNA	gi|795100235|ref|XP_011797249.1|	686	E:0	PREDICTED: sorting nexin-30 [Colobus angolensis palliatus]	SNX30_HUMAN	683	E:0	RecName: Full=Sorting nexin-30;^Eukaryota; Metazoa; Chordata; Craniata; Vertebrata; Euteleostomi; Mammalia; Eutheria; Euarchontoglires; Primates; Haplorrhini; Catarrhini; Hominidae; Homo	SNX30_HUMAN	706	E:0	RecName: Full=Sorting nexin-30;^Eukaryota; Metazoa; Chordata; Craniata; Vertebrata; Euteleostomi; Mammalia; Eutheria; Euarchontoglires; Primates; Haplorrhini; Catarrhini; Hominidae; Homo	PF00787.23	PX	PX domain	COG5391	sorting nexin	.	.	.	GO:0006897|endocytosis;GO:0015031|protein transport;GO:0016050|vesicle organization	GO:0035091|phosphatidylinositol bindingGO:0035091|phosphatidylinositol binding	GO:0005768|endosome;GO:0019898|extrinsic component of membrane	K17921|SNX7_30; sorting nexin-7/30	.
genefamily1246	evm.model.utg10.48	0.000325072	10 A 0.934,80 D 0.867,81 G 0.708,82 N 0.879,83 Y 0.988*,84 F 0.914,85 E 0.975*,86 H 0.990**,87 K 0.987*,90 I 0.976*,92 P 0.930,93 K 0.939,99 P 0.929,102 P 0.987*,103 L 0.995**,104 E 0.879,105 M 0.979*,106 K 0.907,107 I 0.921,109 H 0.992**,111 Q 0.996**,112 F 0.908,114 T 0.942,116 M 0.859,117 Q 0.986*,118 L 0.564,121 D 0.988*,122 D 0.987*,125 M 0.995**,126 E 0.861,127 T 0.911,129 Q 0.890,133 Q 0.9…	gi|724897295|ref|XM_010377959.1|	765	E:0	PREDICTED: Rhinopithecus roxellana PDZ and LIM domain 3 (PDLIM3), transcript variant X2, mRNA	gi|767931725|ref|XP_011530176.1|	290	E:1e-96	PREDICTED: PDZ and LIM domain protein 3 isoform X1 [Homo sapiens]	PDLI3_BOVIN	286	E:2e-94	RecName: Full=PDZ and LIM domain protein 3;^Eukaryota; Metazoa; Chordata; Craniata; Vertebrata; Euteleostomi; Mammalia; Eutheria; Laurasiatheria; Cetartiodactyla; Ruminantia; Pecora; Bovidae; Bovinae; Bos	PDLI3_BOVIN	286	E:1e-94	RecName: Full=PDZ and LIM domain protein 3;^Eukaryota; Metazoa; Chordata; Craniata; Vertebrata; Euteleostomi; Mammalia; Eutheria; Laurasiatheria; Cetartiodactyla; Ruminantia; Pecora; Bovidae; Bovinae; Bos	PF00595.23	PDZ	PDZ domain (Also known as DHR or GLGF)	ENOG410XRD4	PDZ and LIM domain	.	.	.	GO:0007015|actin filament organization;GO:0007507|heart development	GO:0008092|cytoskeletal protein binding;GO:0046872|metal ion binding;GO:0008307|structural constituent of muscleGO:0005515|protein binding	GO:0015629|actin cytoskeleton;GO:0005829|cytosol;GO:0030018|Z disc	.	.
genefamily15159	evm.model.utg866.62	0.000107905	227 H 1.000**;161 I 0.579,171 R 0.578,227 H 0.957*	gi|795353232|ref|XM_011748208.1|	1895	E:0	PREDICTED: Macaca nemestrina family with sequence similarity 221, member B (FAM221B), transcript variant X3, mRNA	gi|544493540|ref|XP_005581397.1|	649	E:0	PREDICTED: protein FAM221B isoform X3 [Macaca fascicularis]	F221B_HUMAN	600	E:0	RecName: Full=Protein FAM221B;^Eukaryota; Metazoa; Chordata; Craniata; Vertebrata; Euteleostomi; Mammalia; Eutheria; Euarchontoglires; Primates; Haplorrhini; Catarrhini; Hominidae; Homo	F221B_HUMAN	640	E:0	RecName: Full=Protein FAM221B;^Eukaryota; Metazoa; Chordata; Craniata; Vertebrata; Euteleostomi; Mammalia; Eutheria; Euarchontoglires; Primates; Haplorrhini; Catarrhini; Hominidae; Homo	PF14753.5	FAM221	Protein FAM221A/B	ENOG4111IP2	family with sequence similarity 221, member B	.	.	.	.	.	.	.	.
genefamily4783	evm.model.utg177.31	0.00280869	88 L 0.995**,91 S 0.635,95 L 0.795,96 C 0.873;88 L 0.899,91 S 0.661,95 L 0.686,96 C 0.704	gi|982253792|ref|XM_005557347.2|	2453	E:0	PREDICTED: Macaca fascicularis myocyte enhancer factor 2C (MEF2C), transcript variant X17, mRNA	gi|852747734|ref|XP_012871327.1|	825	E:0	PREDICTED: myocyte-specific enhancer factor 2C isoform X1 [Dipodomys ordii]	MEF2C_PONAB	816	E:0	RecName: Full=Myocyte-specific enhancer factor 2C;^Eukaryota; Metazoa; Chordata; Craniata; Vertebrata; Euteleostomi; Mammalia; Eutheria; Euarchontoglires; Primates; Haplorrhini; Catarrhini; Hominidae; Pongo	MEF2C_PONAB	843	E:0	RecName: Full=Myocyte-specific enhancer factor 2C;^Eukaryota; Metazoa; Chordata; Craniata; Vertebrata; Euteleostomi; Mammalia; Eutheria; Euarchontoglires; Primates; Haplorrhini; Catarrhini; Hominidae; Pongo	PF00319.17	SRF-TF	SRF-type transcription factor (DNA-binding and dimerisation domain)	.	.	.	.	.	GO:0006915|apoptotic process;GO:0001782|B cell homeostasis;GO:0042100|B cell proliferation;GO:0050853|B cell receptor signaling pathway;GO:0001568|blood vessel development;GO:0001974|blood vessel remodeling;GO:0003211|cardiac ventricle formation;GO:0035051|cardiocyte differentiation;GO:0071277|cellular response to calcium ion;GO:0035690|cellular response to drug;GO:0071498|cellular response to fl…	GO:0003677|DNA binding;GO:0035198|miRNA binding;GO:0046983|protein dimerization activity;GO:0000977|RNA polymerase II regulatory region sequence-specific DNA binding;GO:0000981|RNA polymerase II transcription factor activity, sequence-specific DNA binding;GO:0000983|transcription factor activity, RNA polymerase II core promoter sequence-specific;GO:0003700|transcription factor activity, sequence-…	GO:0005737|cytoplasm;GO:0016607|nuclear speck;GO:0005634|nucleus;GO:0043234|protein complex	K04454|MEF2C; MADS-box transcription enhancer factor 2C	map04022|cGMP-PKG signaling pathway;map04010|MAPK signaling pathway;map04921|Oxytocin signaling pathway;map05202|Transcriptional misregulation in cancer
genefamily11965	evm.model.utg29.40	4.48e-05	1 A 0.999**,2 L 1.000**,6 L 0.742,8 L 0.997**,9 R 0.993**,10 M 0.766;1 A 0.997**,2 L 0.998**,6 L 0.745,8 L 0.991**,9 R 0.993**,10 M 0.841	gi|694971924|ref|XM_009434220.1|	230	E:7e-57	PREDICTED: Pan troglodytes heat shock factor binding protein 1-like 1 (HSBP1L1), partial mRNA	gi|694971925|ref|XP_009432495.1|	79.3	E:2e-17	PREDICTED: heat shock factor-binding protein 1-like protein 1, partial [Pan troglodytes]	HSBPL_HUMAN	66.6	E:3e-14	RecName: Full=Heat shock factor-binding protein 1-like protein 1;^Eukaryota; Metazoa; Chordata; Craniata; Vertebrata; Euteleostomi; Mammalia; Eutheria; Euarchontoglires; Primates; Haplorrhini; Catarrhini; Hominidae; Homo	HSBPL_HUMAN	66.6	E:2e-14	RecName: Full=Heat shock factor-binding protein 1-like protein 1;^Eukaryota; Metazoa; Chordata; Craniata; Vertebrata; Euteleostomi; Mammalia; Eutheria; Euarchontoglires; Primates; Haplorrhini; Catarrhini; Hominidae; Homo	PF06825.11	HSBP1	Heat shock factor binding protein 1	ENOG4111AKH	heat shock factor binding protein 1-like 1	.	.	.	.	GO:0003714|transcription corepressor activityGO:0003714|transcription corepressor activity	.	.	.
genefamily5356	evm.model.utg156.81	0.000490081	;3 C 0.614,139 H 0.613,169 D 0.603,171 S 0.955*	gi|982264862|ref|XM_015454910.1|	597	E:5e-167	PREDICTED: Macaca fascicularis DnaJ heat shock protein family (Hsp40) member C5 beta (DNAJC5B), transcript variant X3, mRNA	gi|982264863|ref|XP_015310396.1|	281	E:1e-93	PREDICTED: dnaJ homolog subfamily C member 5B isoform X3 [Macaca fascicularis]	DNJ5B_HUMAN	274	E:1e-91	RecName: Full=DnaJ homolog subfamily C member 5B;^Eukaryota; Metazoa; Chordata; Craniata; Vertebrata; Euteleostomi; Mammalia; Eutheria; Euarchontoglires; Primates; Haplorrhini; Catarrhini; Hominidae; Homo	DNJ5B_HUMAN	276	E:1e-92	RecName: Full=DnaJ homolog subfamily C member 5B;^Eukaryota; Metazoa; Chordata; Craniata; Vertebrata; Euteleostomi; Mammalia; Eutheria; Euarchontoglires; Primates; Haplorrhini; Catarrhini; Hominidae; Homo	PF00226.30	DnaJ	DnaJ domain	COG0484	ATP binding to DnaK triggers the release of the substrate protein, thus completing the reaction cycle. Several rounds of ATP-dependent interactions between DnaJ, DnaK and GrpE are required for fully efficient folding. Also involved, together with DnaK and GrpE, in the DNA replication of plasmids through activation of initiation proteins (By similarity)	.	.	.	.	.	GO:0016020|membrane	K09525|DNAJC5; DnaJ homolog subfamily C member 5	map04141|Protein processing in endoplasmic reticulum
genefamily11257	evm.model.utg270.45	4.13e-06	2 T 1.000**,3 N 1.000**;2 T 1.000**,3 N 0.998**,4 V 0.503,5 Y 0.516,6 S 0.519,8 D 0.516,9 G 0.506,10 I 0.511,11 L 0.505,12 V 0.501,13 L 0.511,14 F 0.503,15 C 0.514,16 L 0.505,17 L 0.526,18 G 0.519,19 P 0.522,20 V 0.500	gi|987976947|emb|LT160000.1|	270	E:9e-69	Macaca fascicularis complete genome, chromosome chr1	gi|558142511|ref|XP_006092666.1|	99.8	E:2e-24	PREDICTED: protein kish-B [Myotis lucifugus]	KISHB_PONAB	99.4	E:8e-26	RecName: Full=Protein kish-B;^Eukaryota; Metazoa; Chordata; Craniata; Vertebrata; Euteleostomi; Mammalia; Eutheria; Euarchontoglires; Primates; Haplorrhini; Catarrhini; Hominidae; Pongo	KISHB_PONAB	100	E:4e-26	RecName: Full=Protein kish-B;^Eukaryota; Metazoa; Chordata; Craniata; Vertebrata; Euteleostomi; Mammalia; Eutheria; Euarchontoglires; Primates; Haplorrhini; Catarrhini; Hominidae; Pongo	PF06842.11	DUF1242	Protein of unknown function (DUF1242)	.	.	.	.	.	.	.	GO:0000139|Golgi membrane;GO:0016021|integral component of membrane	.	.
genefamily14117	evm.model.utg1079.12	0.000242518	1 M 1.000**,167 R 0.754;1 M 0.990*,167 R 0.766,256 R 0.765	gi|724817893|ref|XM_010362162.1|	1509	E:0	PREDICTED: Rhinopithecus roxellana coiled-coil domain containing 93 (CCDC93), transcript variant X2, mRNA	gi|62205255|gb|AAH93018.1|	582	E:0	Coiled-coil domain containing 93 [Homo sapiens]	CCD93_HUMAN	577	E:0	RecName: Full=Coiled-coil domain-containing protein 93;^Eukaryota; Metazoa; Chordata; Craniata; Vertebrata; Euteleostomi; Mammalia; Eutheria; Euarchontoglires; Primates; Haplorrhini; Catarrhini; Hominidae; Homo	CCD93_HUMAN	577	E:0	RecName: Full=Coiled-coil domain-containing protein 93;^Eukaryota; Metazoa; Chordata; Craniata; Vertebrata; Euteleostomi; Mammalia; Eutheria; Euarchontoglires; Primates; Haplorrhini; Catarrhini; Hominidae; Homo	PF09762.8	KOG2701	Coiled-coil domain-containing protein (DUF2037)	ENOG410XRRE	Coiled-coil domain containing 93	.	.	.	GO:0006893|Golgi to plasma membrane transport;GO:0015031|protein transport	.	GO:0005769|early endosome	.	.
genefamily3750	evm.model.utg1039.34	0.000731557	;103 S 0.976*,106 K 0.819,107 Y 0.977*	gi|724817204|ref|XM_010361926.1|	540	E:8e-150	PREDICTED: Rhinopithecus roxellana poly(A) binding protein interacting protein 2B (PAIP2B), transcript variant X3, mRNA	gi|355751404|gb|EHH55659.1|	209	E:9e-66	hypothetical protein EGM_04906 [Macaca fascicularis]	PAI2B_HUMAN	208	E:3e-67	RecName: Full=Polyadenylate-binding protein-interacting protein 2B;^Eukaryota; Metazoa; Chordata; Craniata; Vertebrata; Euteleostomi; Mammalia; Eutheria; Euarchontoglires; Primates; Haplorrhini; Catarrhini; Hominidae; Homo	PAI2B_HUMAN	208	E:3e-67	RecName: Full=Polyadenylate-binding protein-interacting protein 2B;^Eukaryota; Metazoa; Chordata; Craniata; Vertebrata; Euteleostomi; Mammalia; Eutheria; Euarchontoglires; Primates; Haplorrhini; Catarrhini; Hominidae; Homo	.	.	.	ENOG4111Z4B	poly(A) binding protein interacting protein 2B	.	.	.	GO:0045947|negative regulation of translational initiation	GO:0000900|translation repressor activity, nucleic acid binding	GO:0005737|cytoplasm	.	.
genefamily16933	evm.model.utg203.119	0.000151449	;70 Y 0.877,71 I 0.991**,74 G 0.990**,76 N 0.959*	gi|724887578|ref|XM_010376018.1|	368	E:4e-98	PREDICTED: Rhinopithecus roxellana mediator complex subunit 10 (MED10), mRNA	gi|507933752|ref|XP_004678110.1|	152	E:6e-44	PREDICTED: mediator of RNA polymerase II transcription subunit 10 [Condylura cristata]	MED10_MACFA	150	E:1e-44	RecName: Full=Mediator of RNA polymerase II transcription subunit 10;^Eukaryota; Metazoa; Chordata; Craniata; Vertebrata; Euteleostomi; Mammalia; Eutheria; Euarchontoglires; Primates; Haplorrhini; Catarrhini; Cercopithecidae; Cercopithecinae; Macaca	MED10_MACFA	150	E:1e-44	RecName: Full=Mediator of RNA polymerase II transcription subunit 10;^Eukaryota; Metazoa; Chordata; Craniata; Vertebrata; Euteleostomi; Mammalia; Eutheria; Euarchontoglires; Primates; Haplorrhini; Catarrhini; Cercopithecidae; Cercopithecinae; Macaca	PF09748.8	Med10	Transcription factor subunit Med10 of Mediator complex	.	.	.	.	.	GO:0006351|transcription, DNA-templatedGO:0006357|regulation of transcription from RNA polymerase II promoter	GO:0001104|RNA polymerase II transcription cofactor activityGO:0001104|RNA polymerase II transcription cofactor activity	GO:0016592|mediator complexGO:0016592|mediator complex	K15151|MED10, NUT2; mediator of RNA polymerase II transcription subunit 10	.
genefamily10284	evm.model.utg58.26	2.89e-07	;218 A 0.897,256 S 0.998**,257 P 0.894	gi|966921872|ref|XM_015116370.1|	1437	E:0	PREDICTED: Macaca mulatta SET and MYND domain containing 2 (SMYD2), transcript variant X2, mRNA	gi|966921873|ref|XP_014971856.1|	743	E:0	PREDICTED: N-lysine methyltransferase SMYD2 isoform X2 [Macaca mulatta]	SMYD2_HUMAN	720	E:0	RecName: Full=N-lysine methyltransferase SMYD2;^Eukaryota; Metazoa; Chordata; Craniata; Vertebrata; Euteleostomi; Mammalia; Eutheria; Euarchontoglires; Primates; Haplorrhini; Catarrhini; Hominidae; Homo	SMYD2_HUMAN	721	E:0	RecName: Full=N-lysine methyltransferase SMYD2;^Eukaryota; Metazoa; Chordata; Craniata; Vertebrata; Euteleostomi; Mammalia; Eutheria; Euarchontoglires; Primates; Haplorrhini; Catarrhini; Hominidae; Homo	PF01753.17	zf-MYND	MYND finger	COG2940	Histone-lysine N-methyltransferase	.	.	.	GO:0007507|heart development;GO:0008285|negative regulation of cell proliferation;GO:0000122|negative regulation of transcription from RNA polymerase II promoter;GO:0018027|peptidyl-lysine dimethylation;GO:0018026|peptidyl-lysine monomethylation;GO:0043516|regulation of DNA damage response, signal transduction by p53 class mediator;GO:1901796|regulation of signal transduction by p53 class mediato…	GO:0046975|histone methyltransferase activity (H3-K36 specific);GO:0018024|histone-lysine N-methyltransferase activity;GO:0016278|lysine N-methyltransferase activity;GO:0046872|metal ion binding;GO:0002039|p53 binding;GO:0016279|protein-lysine N-methyltransferase activity;GO:0000993|RNA polymerase II core bindingGO:0005515|protein binding	GO:0005737|cytoplasm;GO:0005829|cytosol;GO:0005654|nucleoplasm;GO:0005634|nucleus	K11426|SMYD; SET and MYND domain-containing protein	.
genefamily13480	evm.model.utg184.109	1.74e-05	;2 S 0.999**,4 Q 1.000**	gi|530719524|ref|NM_001282075.1|	246	E:7e-62	Pan troglodytes leucine rich transmembrane and O-methyltransferase domain containing (LRTOMT), transcript variant 3, mRNA	gi|632988103|ref|XP_007882923.1|	73.6	E:2e-15	PREDICTED: anaphase-promoting complex subunit 15 [Callorhinchus milii]	APC15_HUMAN	55.1	E:9e-10	RecName: Full=Anaphase-promoting complex subunit 15;^Eukaryota; Metazoa; Chordata; Craniata; Vertebrata; Euteleostomi; Mammalia; Eutheria; Euarchontoglires; Primates; Haplorrhini; Catarrhini; Hominidae; Homo	APC15_HUMAN	55.1	E:9e-10	RecName: Full=Anaphase-promoting complex subunit 15;^Eukaryota; Metazoa; Chordata; Craniata; Vertebrata; Euteleostomi; Mammalia; Eutheria; Euarchontoglires; Primates; Haplorrhini; Catarrhini; Hominidae; Homo	PF15243.5	ANAPC15	Anaphase-promoting complex subunit 15	ENOG410Y01T	anaphase promoting complex subunit 15	.	.	.	GO:0031145|anaphase-promoting complex-dependent catabolic process;GO:0051301|cell division;GO:0051436|negative regulation of ubiquitin-protein ligase activity involved in mitotic cell cycle;GO:0051437|positive regulation of ubiquitin-protein ligase activity involved in regulation of mitotic cell cycle transition;GO:0043161|proteasome-mediated ubiquitin-dependent protein catabolic process;GO:00427…	.	GO:0005680|anaphase-promoting complex;GO:0005829|cytosol;GO:0005622|intracellular;GO:0005654|nucleoplasmGO:0005680|anaphase-promoting complex	.	.
genefamily6759	evm.model.utg145.2	1.61e-07	1 M 1.000**,3 R 1.000**,4 L 0.887;1 M 0.999**,3 R 0.993**,4 L 0.947	gi|724812066|ref|XM_010361050.1|	1471	E:0	PREDICTED: Rhinopithecus roxellana CD200 molecule (CD200), transcript variant X2, mRNA	gi|795372550|ref|XP_011788168.1|	477	E:2e-167	PREDICTED: OX-2 membrane glycoprotein isoform X2 [Colobus angolensis palliatus]	OX2G_PONAB	460	E:2e-162	RecName: Full=OX-2 membrane glycoprotein;^Eukaryota; Metazoa; Chordata; Craniata; Vertebrata; Euteleostomi; Mammalia; Eutheria; Euarchontoglires; Primates; Haplorrhini; Catarrhini; Hominidae; Pongo	OX2G_PONAB	527	E:0	RecName: Full=OX-2 membrane glycoprotein;^Eukaryota; Metazoa; Chordata; Craniata; Vertebrata; Euteleostomi; Mammalia; Eutheria; Euarchontoglires; Primates; Haplorrhini; Catarrhini; Hominidae; Pongo	PF07686.16	V-set	Immunoglobulin V-set domain	ENOG410YRD3	CD200 molecule	.	.	.	GO:0043031|negative regulation of macrophage activation;GO:0050776|regulation of immune response	.	GO:0016021|integral component of membrane;GO:0005886|plasma membrane	K06556|CD200; CD200 antigen	.
genefamily12988	evm.model.utg866.60	3.87e-05	707 Y 1.000**;49 T 0.646,67 K 0.650,707 Y 0.966*	gi|724801249|ref|XM_010376257.1|	3576	E:0	PREDICTED: Rhinopithecus roxellana glucosidase, beta (bile acid) 2 (GBA2), transcript variant X1, mRNA	gi|544493576|ref|XP_005581413.1|	1504	E:0	PREDICTED: non-lysosomal glucosylceramidase isoform X1 [Macaca fascicularis]	GBA2_HUMAN	1441	E:0	RecName: Full=Non-lysosomal glucosylceramidase;^Eukaryota; Metazoa; Chordata; Craniata; Vertebrata; Euteleostomi; Mammalia; Eutheria; Euarchontoglires; Primates; Haplorrhini; Catarrhini; Hominidae; Homo	GBA2_HUMAN	1510	E:0	RecName: Full=Non-lysosomal glucosylceramidase;^Eukaryota; Metazoa; Chordata; Craniata; Vertebrata; Euteleostomi; Mammalia; Eutheria; Euarchontoglires; Primates; Haplorrhini; Catarrhini; Hominidae; Homo	PF12215.7	Glyco_hydr_116N	beta-glucosidase 2, glycosyl-hydrolase family 116 N-term	COG4354	Non-lysosomal glucosylceramidase that catalyzes the conversion of glucosylceramide to free glucose and ceramide (By similarity)	.	.	.	GO:0008206|bile acid metabolic process;GO:0021954|central nervous system neuron development;GO:0006680|glucosylceramide catabolic process;GO:0016139|glycoside catabolic process;GO:0006687|glycosphingolipid metabolic process	GO:0008422|beta-glucosidase activity;GO:0004348|glucosylceramidase activityGO:0004553|hydrolase activity, hydrolyzing O-glycosyl compounds	GO:0005789|endoplasmic reticulum membrane;GO:0000139|Golgi membrane;GO:0016021|integral component of membrane;GO:0005886|plasma membrane;GO:0005790|smooth endoplasmic reticulum	K17108|GBA2; non-lysosomal glucosylceramidase [EC:3.2.1.45]	map01100|Metabolic pathways;map00511|Other glycan degradation;map00600|Sphingolipid metabolism
genefamily4457	evm.model.utg1565.5	5.03e-06	1 M 1.000**;1 M 0.993**	gi|967506468|ref|XM_015127876.1|	1524	E:0	PREDICTED: Macaca mulatta proteolipid protein 1 (PLP1), transcript variant X1, mRNA	gi|545688587|ref|NP_001270095.1|	562	E:0	myelin proteolipid protein [Macaca fascicularis]	MYPR_RAT	562	E:0	RecName: Full=Myelin proteolipid protein;^Eukaryota; Metazoa; Chordata; Craniata; Vertebrata; Euteleostomi; Mammalia; Eutheria; Euarchontoglires; Glires; Rodentia; Myomorpha; Muroidea; Muridae; Murinae; Rattus	MYPR_RAT	562	E:0	RecName: Full=Myelin proteolipid protein;^Eukaryota; Metazoa; Chordata; Craniata; Vertebrata; Euteleostomi; Mammalia; Eutheria; Euarchontoglires; Glires; Rodentia; Myomorpha; Muroidea; Muridae; Murinae; Rattus	PF01275.18	Myelin_PLP	Myelin proteolipid protein (PLP or lipophilin)	ENOG4110EPW	long-chain fatty acid biosynthetic process	.	.	.	GO:0014002|astrocyte development;GO:0061564|axon development;GO:0008366|axon ensheathment;GO:0048469|cell maturation;GO:0022010|central nervous system myelination;GO:0010001|glial cell differentiation;GO:0006954|inflammatory response;GO:0007229|integrin-mediated signaling pathway;GO:0042759|long-chain fatty acid biosynthetic process;GO:0042552|myelination;GO:0010628|positive regulation of gene ex…	GO:0019911|structural constituent of myelin sheath;GO:0005198|structural molecule activity	GO:0005887|integral component of plasma membrane;GO:0043209|myelin sheath;GO:0005886|plasma membraneGO:0016021|integral component of membrane	K17271|PLP1; myelin proteolipid protein	.
genefamily11524	evm.model.utg789.8	6.66e-10	;3 E 0.855,5 D 0.994**,6 S 0.999**,7 V 0.997**,8 G 0.993**,9 E 0.999**,11 V 0.994**,136 R 0.838	gi|966914301|ref|XM_015134504.1|	931	E:0	PREDICTED: Macaca mulatta retention in endoplasmic reticulum sorting receptor 1 (RER1), transcript variant X9, mRNA	gi|767902018|ref|XP_005244770.2|	355	E:5e-119	PREDICTED: protein RER1 isoform X2 [Homo sapiens]	RER1_PONAB	353	E:3e-120	RecName: Full=Protein RER1;^Eukaryota; Metazoa; Chordata; Craniata; Vertebrata; Euteleostomi; Mammalia; Eutheria; Euarchontoglires; Primates; Haplorrhini; Catarrhini; Hominidae; Pongo	RER1_PONAB	358	E:3e-122	RecName: Full=Protein RER1;^Eukaryota; Metazoa; Chordata; Craniata; Vertebrata; Euteleostomi; Mammalia; Eutheria; Euarchontoglires; Primates; Haplorrhini; Catarrhini; Hominidae; Pongo	PF03248.12	Rer1	Rer1 family	COG5249	RER1 retention in endoplasmic reticulum 1 homolog (S. cerevisiae)	.	.	.	.	.	GO:0000139|Golgi membrane;GO:0016021|integral component of membraneGO:0016021|integral component of membrane	.	.
genefamily7537	evm.model.utg461.72	0.00385296	4 S 0.664,841 F 0.996**;4 S 0.647,841 F 0.759	gi|724877422|ref|XM_010374006.1|	3489	E:0	PREDICTED: Rhinopithecus roxellana sodium channel, voltage gated, type VIII, alpha subunit (SCN8A), transcript variant X4, mRNA	gi|724877413|ref|XP_010372305.1|	2423	E:0	PREDICTED: sodium channel protein type 8 subunit alpha isoform X1 [Rhinopithecus roxellana]	SCN8A_HUMAN	2390	E:0	RecName: Full=Sodium channel protein type 8 subunit alpha;^Eukaryota; Metazoa; Chordata; Craniata; Vertebrata; Euteleostomi; Mammalia; Eutheria; Euarchontoglires; Primates; Haplorrhini; Catarrhini; Hominidae; Homo	SCN8A_HUMAN	2649	E:0	RecName: Full=Sodium channel protein type 8 subunit alpha;^Eukaryota; Metazoa; Chordata; Craniata; Vertebrata; Euteleostomi; Mammalia; Eutheria; Euarchontoglires; Primates; Haplorrhini; Catarrhini; Hominidae; Homo	PF11933.7	Na_trans_cytopl	Cytoplasmic domain of voltage-gated Na+ ion channel	ENOG410XNP6	Calcium channel	.	.	.	GO:0086010|membrane depolarization during action potential;GO:0042552|myelination;GO:0007399|nervous system development;GO:0019228|neuronal action potential;GO:0007422|peripheral nervous system development;GO:0006814|sodium ion transportGO:0006811|ion transport;GO:0055085|transmembrane transport;GO:0006814|sodium ion transport	GO:0005524|ATP binding;GO:0005248|voltage-gated sodium channel activityGO:0005216|ion channel activity;GO:0005248|voltage-gated sodium channel activity;GO:0005515|protein binding	GO:0043194|axon initial segment;GO:0031410|cytoplasmic vesicle;GO:0016021|integral component of membrane;GO:0033268|node of Ranvier;GO:0005886|plasma membrane;GO:0001518|voltage-gated sodium channel complex;GO:0030018|Z discGO:0016020|membrane;GO:0001518|voltage-gated sodium channel complex	K04840|SCN8A; voltage-gated sodium channel type VIII alpha	.
genefamily12677	evm.model.utg84.18	0.000507959	9 A 0.986*,63 V 0.985*,113 A 1.000**,115 K 1.000**;1 M 0.662,2 V 0.666,3 S 0.667,4 R 0.667,5 K 0.663,6 A 0.666,7 V 0.663,8 A 0.666,9 A 0.989*,10 L 0.665,11 L 0.665,12 V 0.663,13 V 0.663,14 H 0.666,15 A 0.666,16 A 0.666,17 A 0.665,18 M 0.662,19 L 0.665,20 A 0.665,21 S 0.667,22 Q 0.665,23 T 0.663,24 E 0.665,25 A 0.665,26 F 0.666,27 V 0.665,28 P 0.666,29 I 0.665,30 F 0.666,31 T 0.666,32 Y 0.666,33 G…	gi|724807521|ref|XM_010359052.1|	625	E:2e-175	PREDICTED: Rhinopithecus roxellana motilin (MLN), transcript variant X2, mRNA	gi|724807519|ref|XP_010357345.1|	191	E:1e-58	PREDICTED: promotilin isoform X1 [Rhinopithecus roxellana]	MOTI_MACMU	190	E:8e-60	RecName: Full=Promotilin;^Eukaryota; Metazoa; Chordata; Craniata; Vertebrata; Euteleostomi; Mammalia; Eutheria; Euarchontoglires; Primates; Haplorrhini; Catarrhini; Cercopithecidae; Cercopithecinae; Macaca	MOTI_MACMU	218	E:6e-71	RecName: Full=Promotilin;^Eukaryota; Metazoa; Chordata; Craniata; Vertebrata; Euteleostomi; Mammalia; Eutheria; Euarchontoglires; Primates; Haplorrhini; Catarrhini; Cercopithecidae; Cercopithecinae; Macaca	PF04644.11	Motilin_ghrelin	Motilin/ghrelin	ENOG411197B	Plays an important role in the regulation of interdigestive gastrointestinal motility and indirectly causes rhythmic contraction of duodenal and colonic smooth muscle	.	.	.	.	GO:0005179|hormone activityGO:0005179|hormone activity	GO:0005576|extracellular regionGO:0005576|extracellular region	K05265|MLN; motilin	.
genefamily8445	evm.model.utg524.78	0.00107654	3 H 1.000**;3 H 0.992**	gi|724852126|ref|XM_010368919.1|	643	E:0	PREDICTED: Rhinopithecus roxellana regulator of G-protein signaling 8 (RGS8), transcript variant X2, mRNA	gi|126031532|pdb|2ODE|B	222	E:2e-70	Chain B, Crystal Structure Of The Heterodimeric Complex Of Human Rgs8 And Activated Gi Alpha 3	RGS8_HUMAN	221	E:5e-71	RecName: Full=Regulator of G-protein signaling 8;^Eukaryota; Metazoa; Chordata; Craniata; Vertebrata; Euteleostomi; Mammalia; Eutheria; Euarchontoglires; Primates; Haplorrhini; Catarrhini; Hominidae; Homo	RGS8_HUMAN	241	E:4e-79	RecName: Full=Regulator of G-protein signaling 8;^Eukaryota; Metazoa; Chordata; Craniata; Vertebrata; Euteleostomi; Mammalia; Eutheria; Euarchontoglires; Primates; Haplorrhini; Catarrhini; Hominidae; Homo	PF00615.18	RGS	Regulator of G protein signaling domain	ENOG410YMJD	Regulator of G-protein signaling	.	.	.	GO:0007213|G-protein coupled acetylcholine receptor signaling pathway;GO:0009968|negative regulation of signal transduction;GO:0043547|positive regulation of GTPase activity;GO:0060159|regulation of dopamine receptor signaling pathway	GO:0005096|GTPase activator activity	GO:0005737|cytoplasm;GO:0030425|dendrite;GO:0031234|extrinsic component of cytoplasmic side of plasma membrane;GO:0032809|neuronal cell body membrane;GO:0005634|nucleus;GO:0043204|perikaryon;GO:0005886|plasma membrane	K16449|RGS; regulator of G-protein signaling	.
genefamily13210	evm.model.utg375.80	0.0021336	307 I 0.996**;307 I 0.955*	gi|724825696|ref|XM_010363453.1|	1277	E:0	PREDICTED: Rhinopithecus roxellana excision repair cross-complementation group 3 (ERCC3), mRNA	gi|119615717|gb|EAW95311.1|	1410	E:0	excision repair cross-complementing rodent repair deficiency, complementation group 3 (xeroderma pigmentosum group B complementing), isoform CRA_a [Homo sapiens]	ERCC3_MACFA	1376	E:0	RecName: Full=TFIIH basal transcription factor complex helicase XPB subunit;^Eukaryota; Metazoa; Chordata; Craniata; Vertebrata; Euteleostomi; Mammalia; Eutheria; Euarchontoglires; Primates; Haplorrhini; Catarrhini; Cercopithecidae; Cercopithecinae; Macaca	ERCC3_MACFA	1434	E:0	RecName: Full=TFIIH basal transcription factor complex helicase XPB subunit;^Eukaryota; Metazoa; Chordata; Craniata; Vertebrata; Euteleostomi; Mammalia; Eutheria; Euarchontoglires; Primates; Haplorrhini; Catarrhini; Cercopithecidae; Cercopithecinae; Macaca	PF13625.5	Helicase_C_3	Helicase conserved C-terminal domain	.	.	.	.	.	GO:0006915|apoptotic process;GO:0006281|DNA repair;GO:0006265|DNA topological change;GO:0035315|hair cell differentiation;GO:0006289|nucleotide-excision repair;GO:0000717|nucleotide-excision repair, DNA duplex unwinding;GO:0033683|nucleotide-excision repair, DNA incision;GO:0045944|positive regulation of transcription from RNA polymerase II promoter;GO:0008104|protein localization;GO:0006468|prot…	GO:0043138|3'-5' DNA helicase activity;GO:0005524|ATP binding;GO:0004003|ATP-dependent DNA helicase activity;GO:0016887|ATPase activity;GO:0003677|DNA binding;GO:0008022|protein C-terminus binding;GO:0047485|protein N-terminus binding	GO:0005675|holo TFIIH complex	K10843|ERCC3, XPB; DNA excision repair protein ERCC-3 [EC:3.6.4.12]	map03022|Basal transcription factors;map03420|Nucleotide excision repair
genefamily17013	evm.model.utg383.24	9.61e-07	;6 G 0.965*,10 D 0.797,11 P 0.993**,13 T 0.784,16 A 0.996**	gi|795507094|ref|XM_012042659.1|	610	E:1e-170	PREDICTED: Cercocebus atys solute carrier family 39, member 11 (SLC39A11), transcript variant X12, mRNA	gi|667319481|ref|XP_008587500.1|	198	E:2e-59	PREDICTED: zinc transporter ZIP11-like [Galeopterus variegatus]	S39AB_HUMAN	200	E:3e-59	RecName: Full=Zinc transporter ZIP11;^Eukaryota; Metazoa; Chordata; Craniata; Vertebrata; Euteleostomi; Mammalia; Eutheria; Euarchontoglires; Primates; Haplorrhini; Catarrhini; Hominidae; Homo	S39AB_HUMAN	227	E:1e-69	RecName: Full=Zinc transporter ZIP11;^Eukaryota; Metazoa; Chordata; Craniata; Vertebrata; Euteleostomi; Mammalia; Eutheria; Euarchontoglires; Primates; Haplorrhini; Catarrhini; Hominidae; Homo	PF02535.21	Zip	ZIP Zinc transporter	COG0428	zinc transporter	.	.	.	GO:0071577|zinc II ion transmembrane transportGO:0030001|metal ion transport;GO:0055085|transmembrane transport	GO:0005385|zinc ion transmembrane transporter activityGO:0046873|metal ion transmembrane transporter activity	GO:0005737|cytoplasm;GO:0005794|Golgi apparatus;GO:0016021|integral component of membrane;GO:0016020|membrane;GO:0005634|nucleus;GO:0005886|plasma membraneGO:0016020|membrane	K14717|SLC39A11, ZIP11; solute carrier family 39 (zinc transporter), member 11	.
genefamily16289	evm.model.utg1052.24	1.42e-06	;320 T 0.920	gi|795543019|ref|XM_012049375.1|	4754	E:0	PREDICTED: Cercocebus atys mechanistic target of rapamycin (serine/threonine kinase) (MTOR), transcript variant X5, mRNA	gi|697462304|gb|KGL96917.1|	2252	E:0	Serine/threonine-protein kinase mTOR [Charadrius vociferus]	MTOR_HUMAN	2337	E:0	RecName: Full=Serine/threonine-protein kinase mTOR;^Eukaryota; Metazoa; Chordata; Craniata; Vertebrata; Euteleostomi; Mammalia; Eutheria; Euarchontoglires; Primates; Haplorrhini; Catarrhini; Hominidae; Homo	MTOR_HUMAN	2434	E:0	RecName: Full=Serine/threonine-protein kinase mTOR;^Eukaryota; Metazoa; Chordata; Craniata; Vertebrata; Euteleostomi; Mammalia; Eutheria; Euarchontoglires; Primates; Haplorrhini; Catarrhini; Hominidae; Homo	PF11865.7	DUF3385	Domain of unknown function (DUF3385)	COG5032	phosphatidylinositol kinase activity	.	.	.	GO:0006207|'de novo' pyrimidine nucleobase biosynthetic process;GO:0043276|anoikis;GO:0007420|brain development;GO:0055013|cardiac muscle cell development;GO:0060048|cardiac muscle contraction;GO:0007569|cell aging;GO:0007050|cell cycle arrest;GO:0016049|cell growth;GO:0034198|cellular response to amino acid starvation;GO:0071230|cellular response to amino acid stimulus;GO:0071456|cellular respon…	GO:0005524|ATP binding;GO:0016301|kinase activity;GO:0051219|phosphoprotein binding;GO:0019904|protein domain specific binding;GO:0004672|protein kinase activity;GO:0019901|protein kinase binding;GO:0004674|protein serine/threonine kinase activity;GO:0043022|ribosome binding;GO:0001030|RNA polymerase III type 1 promoter DNA binding;GO:0001031|RNA polymerase III type 2 promoter DNA binding;GO:0001…	GO:0005737|cytoplasm;GO:0005829|cytosol;GO:0030425|dendrite;GO:0012505|endomembrane system;GO:0005789|endoplasmic reticulum membrane;GO:0000139|Golgi membrane;GO:0005765|lysosomal membrane;GO:0005764|lysosome;GO:0016020|membrane;GO:0005741|mitochondrial outer membrane;GO:0043025|neuronal cell body;GO:0005654|nucleoplasm;GO:0005634|nucleus;GO:0005942|phosphatidylinositol 3-kinase complex;GO:001660…	K07203|FRAP; FKBP12-rapamycin complex-associated protein	map04152|AMPK signaling pathway;map04150|mTOR signaling pathway;map04151|PI3K-Akt signaling pathway;map05205|Proteoglycans in cancer;map05206|MicroRNAs in cancer;map05200|Pathways in cancer;map04012|ErbB signaling pathway;map05221|Acute myeloid leukemia;map04920|Adipocytokine signaling pathway;map04066|HIF-1 signaling pathway;map04630|Jak-STAT signaling pathway;map05230|Central carbon metabolism …
genefamily11166	evm.model.utg88.69	1.26e-05	190 L 0.841,459 R 0.531,460 F 1.000**;189 K 0.666,190 L 0.586,321 D 0.669,420 A 0.662,460 F 0.994**	gi|724960918|ref|XM_010356333.1|	1459	E:0	PREDICTED: Rhinopithecus roxellana zinc finger protein 622 (ZNF622), mRNA	gi|724960919|ref|XP_010354635.1|	807	E:0	PREDICTED: zinc finger protein 622 [Rhinopithecus roxellana]	ZN622_HUMAN	791	E:0	RecName: Full=Zinc finger protein 622;^Eukaryota; Metazoa; Chordata; Craniata; Vertebrata; Euteleostomi; Mammalia; Eutheria; Euarchontoglires; Primates; Haplorrhini; Catarrhini; Hominidae; Homo	ZN622_HUMAN	877	E:0	RecName: Full=Zinc finger protein 622;^Eukaryota; Metazoa; Chordata; Craniata; Vertebrata; Euteleostomi; Mammalia; Eutheria; Euarchontoglires; Primates; Haplorrhini; Catarrhini; Hominidae; Homo	PF12756.6	zf-C2H2_2	C2H2 type zinc-finger (2 copies)	ENOG410XPH0	Zinc finger protein	.	.	.	GO:0008631|intrinsic apoptotic signaling pathway in response to oxidative stress;GO:0043065|positive regulation of apoptotic process;GO:0046330|positive regulation of JNK cascade;GO:0033674|positive regulation of kinase activity;GO:0043410|positive regulation of MAPK cascade;GO:0042273|ribosomal large subunit biogenesis	GO:0003723|RNA binding;GO:0008270|zinc ion binding	GO:0005829|cytosol;GO:0022625|cytosolic large ribosomal subunit;GO:0005794|Golgi apparatus;GO:0005730|nucleolus;GO:0005634|nucleus;GO:0030687|preribosome, large subunit precursor	K14816|REI1; pre-60S factor REI1	.
genefamily15395	evm.model.utg165.2	8.08e-10	;2 H 1.000**,3 Y 1.000**,4 S 0.999**	gi|795384475|ref|XM_011753520.1|	924	E:0	PREDICTED: Macaca nemestrina epilepsy, progressive myoclonus type 2A, Lafora disease (laforin) (EPM2A), mRNA	gi|767943553|ref|XP_011534418.1|	363	E:2e-125	PREDICTED: laforin isoform X5 [Homo sapiens]	EPM2A_HUMAN	361	E:4e-124	RecName: Full=Laforin {ECO:0000303|PubMed:11001928};^Eukaryota; Metazoa; Chordata; Craniata; Vertebrata; Euteleostomi; Mammalia; Eutheria; Euarchontoglires; Primates; Haplorrhini; Catarrhini; Hominidae; Homo	EPM2A_HUMAN	361	E:4e-124	RecName: Full=Laforin {ECO:0000303|PubMed:11001928};^Eukaryota; Metazoa; Chordata; Craniata; Vertebrata; Euteleostomi; Mammalia; Eutheria; Euarchontoglires; Primates; Haplorrhini; Catarrhini; Hominidae; Homo	PF00782.19	DSPc	Dual specificity phosphatase, catalytic domain	COG2453	dual specificity phosphatase	.	.	.	GO:0006914|autophagy;GO:0016311|dephosphorylation;GO:0005978|glycogen biosynthetic process;GO:0005977|glycogen metabolic process;GO:0046959|habituation;GO:0035305|negative regulation of dephosphorylation;GO:0010923|negative regulation of phosphatase activity;GO:0007399|nervous system development;GO:0035335|peptidyl-tyrosine dephosphorylation;GO:0046838|phosphorylated carbohydrate dephosphorylatio…	GO:0030246|carbohydrate binding;GO:0019203|carbohydrate phosphatase activity;GO:2001069|glycogen binding;GO:0016791|phosphatase activity;GO:0046983|protein dimerization activity;GO:0042803|protein homodimerization activity;GO:0004722|protein serine/threonine phosphatase activity;GO:0004725|protein tyrosine phosphatase activity;GO:0008138|protein tyrosine/serine/threonine phosphatase activity;GO:2…	GO:0005737|cytoplasm;GO:0098556|cytoplasmic side of rough endoplasmic reticulum membrane;GO:0005829|cytosol;GO:0005654|nucleoplasm;GO:0005634|nucleus;GO:0005886|plasma membrane	K14165|K14165; atypical dual specificity phosphatase [EC:3.1.3.16 3.1.3.48]	.
genefamily8474	evm.model.utg397.70	6.34e-06	1 T 0.522,40 I 0.998**,42 A 0.998**,44 Q 0.980*;1 T 0.575,39 S 0.751,40 I 0.981*,41 S 0.736,42 A 0.986*,44 Q 0.976*	gi|724939293|ref|XM_010387461.1|	1480	E:0	PREDICTED: Rhinopithecus roxellana Williams Beuren syndrome chromosome region 22 (WBSCR22), transcript variant X2, mRNA	gi|724939294|ref|XP_010385763.1|	561	E:0	PREDICTED: probable 18S rRNA (guanine-N(7))-methyltransferase isoform X2 [Rhinopithecus roxellana]	BUD23_HUMAN	551	E:0	RecName: Full=Probable 18S rRNA (guanine-N(7))-methyltransferase {ECO:0000305};^Eukaryota; Metazoa; Chordata; Craniata; Vertebrata; Euteleostomi; Mammalia; Eutheria; Euarchontoglires; Primates; Haplorrhini; Catarrhini; Hominidae; Homo	BUD23_HUMAN	557	E:0	RecName: Full=Probable 18S rRNA (guanine-N(7))-methyltransferase {ECO:0000305};^Eukaryota; Metazoa; Chordata; Craniata; Vertebrata; Euteleostomi; Mammalia; Eutheria; Euarchontoglires; Primates; Haplorrhini; Catarrhini; Hominidae; Homo	PF13649.5	Methyltransf_25	Methyltransferase domain	.	.	.	.	.	GO:0016569|covalent chromatin modification;GO:0006355|regulation of transcription, DNA-templated;GO:0070476|rRNA (guanine-N7)-methylation;GO:0031167|rRNA methylation;GO:0006351|transcription, DNA-templatedGO:0008152|metabolic process	GO:0008168|methyltransferase activity;GO:0003723|RNA binding;GO:0016435|rRNA (guanine) methyltransferase activityGO:0008168|methyltransferase activity	GO:0005737|cytoplasm;GO:0005730|nucleolus;GO:0005654|nucleoplasm;GO:0005634|nucleus	K19306|BUD23; 18S rRNA (guanine1575-N7)-methyltransferase [EC:2.1.1.309]	.
genefamily8084	evm.model.utg88.5	0.000375951	;2 T 0.993**	gi|795395166|ref|XM_012085951.1|	1347	E:0	PREDICTED: Cercocebus atys serpin peptidase inhibitor, clade C (antithrombin), member 1 (SERPINC1), mRNA	gi|795338944|ref|XP_011744356.1|	510	E:3e-178	PREDICTED: antithrombin-III [Macaca nemestrina]	ANT3_PONAB	499	E:2e-175	RecName: Full=Antithrombin-III;^Eukaryota; Metazoa; Chordata; Craniata; Vertebrata; Euteleostomi; Mammalia; Eutheria; Euarchontoglires; Primates; Haplorrhini; Catarrhini; Hominidae; Pongo	ANT3_PONAB	500	E:8e-176	RecName: Full=Antithrombin-III;^Eukaryota; Metazoa; Chordata; Craniata; Vertebrata; Euteleostomi; Mammalia; Eutheria; Euarchontoglires; Primates; Haplorrhini; Catarrhini; Hominidae; Pongo	PF00079.19	Serpin	Serpin (serine protease inhibitor)	COG4826	serine-type endopeptidase inhibitor activity	.	.	.	GO:0007596|blood coagulation;GO:2000266|regulation of blood coagulation, intrinsic pathway	GO:0008201|heparin binding;GO:0002020|protease binding;GO:0004867|serine-type endopeptidase inhibitor activity	GO:0072562|blood microparticle;GO:0070062|extracellular exosome	K03911|SERPINC1, AT3; antithrombin III	map04610|Complement and coagulation cascades
genefamily13374	evm.model.utg1549.2	0.00113713	;208 S 0.938	gi|724929786|ref|XM_010384880.1|	1094	E:0	PREDICTED: Rhinopithecus roxellana methyltransferase like 12 (METTL12), mRNA	gi|795167923|ref|XP_011798073.1|	413	E:3e-144	PREDICTED: methyltransferase-like protein 12, mitochondrial [Colobus angolensis palliatus]	MET12_HUMAN	405	E:9e-143	RecName: Full=Methyltransferase-like protein 12, mitochondrial;^Eukaryota; Metazoa; Chordata; Craniata; Vertebrata; Euteleostomi; Mammalia; Eutheria; Euarchontoglires; Primates; Haplorrhini; Catarrhini; Hominidae; Homo	MET12_HUMAN	405	E:8e-143	RecName: Full=Methyltransferase-like protein 12, mitochondrial;^Eukaryota; Metazoa; Chordata; Craniata; Vertebrata; Euteleostomi; Mammalia; Eutheria; Euarchontoglires; Primates; Haplorrhini; Catarrhini; Hominidae; Homo	PF13847.5	Methyltransf_31	Methyltransferase domain	ENOG4111PAK	Methyltransferase like 12	.	.	.	GO:0008152|metabolic process	GO:0008168|methyltransferase activityGO:0008168|methyltransferase activity	GO:0005739|mitochondrion	.	.
genefamily6550	evm.model.utg833.16	6.64e-05	1 M 0.980*,2 R 0.981*,3 L 0.981*,4 W 0.981*,5 T 0.981*,6 P 0.981*,7 V 0.981*,8 G 0.981*,9 V 0.981*,10 L 0.980*,11 T 0.981*,12 S 0.981*,13 L 0.980*,14 A 0.981*,15 Y 0.981*,16 C 0.981*,17 L 0.981*,18 H 0.980*,19 Q 0.980*,20 R 0.981*,21 R 0.981*,22 V 0.981*,23 A 0.981*,24 L 0.980*,25 A 0.981*,26 E 0.980*,27 L 0.980*,28 Q 0.980*,29 E 0.981*,30 A 0.981*,31 D 0.980*,32 G 0.981*,33 Q 0.980*,34 R 0.981*,…	gi|724927148|ref|XM_010383990.1|	2300	E:0	PREDICTED: Rhinopithecus roxellana acid phosphatase 6, lysophosphatidic (ACP6), mRNA	gi|724927149|ref|XP_010382292.1|	867	E:0	PREDICTED: lysophosphatidic acid phosphatase type 6 [Rhinopithecus roxellana]	PPA6_HUMAN	808	E:0	RecName: Full=Lysophosphatidic acid phosphatase type 6;^Eukaryota; Metazoa; Chordata; Craniata; Vertebrata; Euteleostomi; Mammalia; Eutheria; Euarchontoglires; Primates; Haplorrhini; Catarrhini; Hominidae; Homo	PPA6_HUMAN	808	E:0	RecName: Full=Lysophosphatidic acid phosphatase type 6;^Eukaryota; Metazoa; Chordata; Craniata; Vertebrata; Euteleostomi; Mammalia; Eutheria; Euarchontoglires; Primates; Haplorrhini; Catarrhini; Hominidae; Homo	PF00328.21	His_Phos_2	Histidine phosphatase superfamily (branch 2)	ENOG410ZVBQ	acid PHOsphatase	.	.	.	GO:2001311|lysobisphosphatidic acid metabolic process;GO:0006654|phosphatidic acid biosynthetic process;GO:0006644|phospholipid metabolic process	GO:0003993|acid phosphatase activity;GO:0052642|lysophosphatidic acid phosphatase activityGO:0003993|acid phosphatase activity	GO:0005737|cytoplasm;GO:0005759|mitochondrial matrix;GO:0005739|mitochondrion	K14395|ACP6; lysophosphatidic acid phosphatase type 6 [EC:3.1.3.2]	.
genefamily7114	evm.model.utg326.53	1.91e-05	307 R 1.000**;307 R 0.956*	gi|724960466|ref|XM_010356097.1|	4191	E:0	PREDICTED: Rhinopithecus roxellana SEC31 homolog B (S. cerevisiae) (SEC31B), transcript variant X2, mRNA	gi|724960465|ref|XP_010354398.1|	1796	E:0	PREDICTED: protein transport protein Sec31B isoform X1 [Rhinopithecus roxellana]	SC31B_HUMAN	1860	E:0	RecName: Full=Protein transport protein Sec31B;^Eukaryota; Metazoa; Chordata; Craniata; Vertebrata; Euteleostomi; Mammalia; Eutheria; Euarchontoglires; Primates; Haplorrhini; Catarrhini; Hominidae; Homo	SC31B_HUMAN	1944	E:0	RecName: Full=Protein transport protein Sec31B;^Eukaryota; Metazoa; Chordata; Craniata; Vertebrata; Euteleostomi; Mammalia; Eutheria; Euarchontoglires; Primates; Haplorrhini; Catarrhini; Hominidae; Homo	.	.	.	ENOG410XQ1D	Component of the coat protein complex II (COPII) which promotes the formation of transport vesicles from the endoplasmic reticulum (ER). The coat has two main functions, the physical deformation of the endoplasmic reticulum membrane into vesicles and the selection of cargo molecules	.	.	.	GO:0015031|protein transport;GO:0016192|vesicle-mediated transport	.	GO:0005789|endoplasmic reticulum membrane;GO:0012507|ER to Golgi transport vesicle membrane;GO:0030120|vesicle coat	K14005|SEC31; protein transport protein SEC31	map04141|Protein processing in endoplasmic reticulum
genefamily4713	evm.model.utg500.12	0.00268726	;1 H 0.979*	gi|724936190|ref|XM_010386340.1|	1746	E:0	PREDICTED: Rhinopithecus roxellana tubulin tyrosine ligase (TTL), mRNA	gi|724936191|ref|XP_010384642.1|	765	E:0	PREDICTED: tubulin--tyrosine ligase [Rhinopithecus roxellana]	TTL_HUMAN	763	E:0	RecName: Full=Tubulin--tyrosine ligase;^Eukaryota; Metazoa; Chordata; Craniata; Vertebrata; Euteleostomi; Mammalia; Eutheria; Euarchontoglires; Primates; Haplorrhini; Catarrhini; Hominidae; Homo	TTL_HUMAN	763	E:0	RecName: Full=Tubulin--tyrosine ligase;^Eukaryota; Metazoa; Chordata; Craniata; Vertebrata; Euteleostomi; Mammalia; Eutheria; Euarchontoglires; Primates; Haplorrhini; Catarrhini; Hominidae; Homo	PF03133.14	TTL	Tubulin-tyrosine ligase family	ENOG410XQDM	Tubulin tyrosine ligase-like family, member	.	.	.	GO:0006464|cellular protein modification process;GO:0000226|microtubule cytoskeleton organization;GO:0030516|regulation of axon extensionGO:0006464|cellular protein modification process	GO:0005524|ATP binding;GO:0004835|tubulin-tyrosine ligase activity	.	K06047|TTL; tubulin---tyrosine ligase [EC:6.3.2.25]	.
genefamily14327	evm.model.utg31.13	0.000360686	158 K 1.000**;147 T 0.635,158 K 0.986*	gi|724964882|ref|XM_010357351.1|	944	E:0	PREDICTED: Rhinopithecus roxellana V-set and transmembrane domain containing 2A (VSTM2A), transcript variant X4, mRNA	gi|724964879|ref|XP_010355651.1|	336	E:3e-112	PREDICTED: V-set and transmembrane domain-containing protein 2A isoform X2 [Rhinopithecus roxellana]	VTM2A_HUMAN	330	E:2e-111	RecName: Full=V-set and transmembrane domain-containing protein 2A {ECO:0000312|HGNC:HGNC:28499};^Eukaryota; Metazoa; Chordata; Craniata; Vertebrata; Euteleostomi; Mammalia; Eutheria; Euarchontoglires; Primates; Haplorrhini; Catarrhini; Hominidae; Homo	VTM2A_HUMAN	362	E:3e-124	RecName: Full=V-set and transmembrane domain-containing protein 2A {ECO:0000312|HGNC:HGNC:28499};^Eukaryota; Metazoa; Chordata; Craniata; Vertebrata; Euteleostomi; Mammalia; Eutheria; Euarchontoglires; Primates; Haplorrhini; Catarrhini; Hominidae; Homo	PF07679.15	I-set	Immunoglobulin I-set domain	ENOG410YG4F	V-set and transmembrane domain containing 2A	.	.	.	GO:0030154|cell differentiation;GO:0071773|cellular response to BMP stimulus;GO:0090336|positive regulation of brown fat cell differentiation;GO:0010628|positive regulation of gene expression;GO:0010884|positive regulation of lipid storage;GO:0070352|positive regulation of white fat cell proliferation	GO:0042802|identical protein binding	GO:0005576|extracellular region;GO:0016021|integral component of membrane;GO:0005886|plasma membrane	.	.
genefamily17060	evm.model.utg14.30	2.17e-06	2 T 0.999**,3 W 1.000**;2 T 0.958*,3 W 0.951*,4 R 0.548,20 M 0.515,34 M 0.514,35 A 0.544,136 H 0.723	gi|724837309|ref|XM_010365948.1|	636	E:1e-178	PREDICTED: Rhinopithecus roxellana upper zone of growth plate and cartilage matrix associated (UCMA), mRNA	gi|817282409|ref|XP_012311375.1|	289	E:1e-94	PREDICTED: unique cartilage matrix-associated protein [Aotus nancymaae]	UCMA_HUMAN	211	E:1e-67	RecName: Full=Unique cartilage matrix-associated protein;^Eukaryota; Metazoa; Chordata; Craniata; Vertebrata; Euteleostomi; Mammalia; Eutheria; Euarchontoglires; Primates; Haplorrhini; Catarrhini; Hominidae; Homo	UCMA_HUMAN	233	E:3e-76	RecName: Full=Unique cartilage matrix-associated protein;^Eukaryota; Metazoa; Chordata; Craniata; Vertebrata; Euteleostomi; Mammalia; Eutheria; Euarchontoglires; Primates; Haplorrhini; Catarrhini; Hominidae; Homo	PF17085.4	UCMA	Unique cartilage matrix associated protein	ENOG4111U8I	Upper zone of growth plate and cartilage matrix associated	.	.	.	GO:0045668|negative regulation of osteoblast differentiationGO:0045667|regulation of osteoblast differentiation	.	GO:0016235|aggresome;GO:0005615|extracellular space;GO:0048471|perinuclear region of cytoplasm;GO:0005578|proteinaceous extracellular matrix	.	.
genefamily18241	evm.model.utg1435.5	5.88e-09	1 M 1.000**,2 R 0.920,5 L 0.999**,322 S 0.996**;1 M 0.979*,2 R 0.723,5 L 0.757,6 S 0.719,83 L 0.604,165 A 0.569,223 L 0.597,249 V 0.600,303 I 0.599,322 S 0.889	gi|724924045|ref|XM_010383628.1|	1688	E:0	PREDICTED: Rhinopithecus roxellana spermatogenesis associated 32 (SPATA32), mRNA	gi|724924046|ref|XP_010381930.1|	553	E:0	PREDICTED: spermatogenesis-associated protein 32 [Rhinopithecus roxellana]	SPT32_HUMAN	471	E:4e-162	RecName: Full=Spermatogenesis-associated protein 32;^Eukaryota; Metazoa; Chordata; Craniata; Vertebrata; Euteleostomi; Mammalia; Eutheria; Euarchontoglires; Primates; Haplorrhini; Catarrhini; Hominidae; Homo	SPT32_HUMAN	508	E:6e-177	RecName: Full=Spermatogenesis-associated protein 32;^Eukaryota; Metazoa; Chordata; Craniata; Vertebrata; Euteleostomi; Mammalia; Eutheria; Euarchontoglires; Primates; Haplorrhini; Catarrhini; Hominidae; Homo	PF15310.5	VAD1-2	Vitamin A-deficiency (VAD) rat model signalling	ENOG41119M8	spermatogenesis associated 32	.	.	.	GO:0007283|spermatogenesisGO:0007283|spermatogenesis	GO:0003779|actin binding	GO:0048471|perinuclear region of cytoplasm	.	.
genefamily3281	evm.model.utg1077.5	0.00102349	1 T 0.887,3 L 0.960*,4 S 0.964*,6 G 0.719,13 E 0.761,18 S 0.813,20 A 0.506,24 Y 0.772,25 Y 0.969*,32 I 0.783,38 I 0.724,47 A 0.759,78 R 0.707,97 V 0.690,98 V 0.728,119 P 0.775,120 A 0.945,123 V 0.717,130 G 0.719,131 D 0.735,134 H 0.976*;1 T 0.904,3 L 0.969*,4 S 0.972*,6 G 0.717,13 E 0.741,18 S 0.823,20 A 0.595,24 Y 0.782,25 Y 0.976*,32 I 0.792,38 I 0.707,43 P 0.500,45 D 0.576,47 A 0.769,78 R 0.69…	gi|931574300|ref|XR_611275.2|	571	E:2e-159	PREDICTED: Pan paniscus zinc-alpha-2-glycoprotein-like (LOC100983193), misc_RNA	gi|686724359|ref|XP_009240874.1|	229	E:1e-72	PREDICTED: LOW QUALITY PROTEIN: zinc-alpha-2-glycoprotein-like [Pongo abelii]	ZA2G_HUMAN	215	E:2e-68	RecName: Full=Zinc-alpha-2-glycoprotein;^Eukaryota; Metazoa; Chordata; Craniata; Vertebrata; Euteleostomi; Mammalia; Eutheria; Euarchontoglires; Primates; Haplorrhini; Catarrhini; Hominidae; Homo	ZA2G_HUMAN	216	E:6e-69	RecName: Full=Zinc-alpha-2-glycoprotein;^Eukaryota; Metazoa; Chordata; Craniata; Vertebrata; Euteleostomi; Mammalia; Eutheria; Euarchontoglires; Primates; Haplorrhini; Catarrhini; Hominidae; Homo	PF00129.17	MHC_I	Class I Histocompatibility antigen, domains alpha 1 and 2	ENOG4111CJX	Alpha-2-glycoprotein 1, zinc-binding	.	.	.	GO:0007155|cell adhesion;GO:0001580|detection of chemical stimulus involved in sensory perception of bitter taste;GO:0008285|negative regulation of cell proliferation;GO:0001895|retina homeostasis;GO:0055085|transmembrane transport	GO:0008320|protein transmembrane transporter activity;GO:0004540|ribonuclease activity	GO:0070062|extracellular exosome;GO:0005576|extracellular region;GO:0005615|extracellular space;GO:0005634|nucleus;GO:0005886|plasma membrane	.	.
genefamily14966	evm.model.utg377.58	0.00349695	;102 L 0.992**,103 I 0.915,106 A 0.920	gi|724889329|ref|XM_010376593.1|	1048	E:0	PREDICTED: Rhinopithecus roxellana transmembrane protein 41A (TMEM41A), mRNA	gi|402860719|ref|XP_003894770.1|	365	E:3e-125	PREDICTED: transmembrane protein 41A [Papio anubis]	TM41A_HUMAN	361	E:3e-125	RecName: Full=Transmembrane protein 41A;^Eukaryota; Metazoa; Chordata; Craniata; Vertebrata; Euteleostomi; Mammalia; Eutheria; Euarchontoglires; Primates; Haplorrhini; Catarrhini; Hominidae; Homo	TM41A_HUMAN	360	E:5e-125	RecName: Full=Transmembrane protein 41A;^Eukaryota; Metazoa; Chordata; Craniata; Vertebrata; Euteleostomi; Mammalia; Eutheria; Euarchontoglires; Primates; Haplorrhini; Catarrhini; Hominidae; Homo	PF09335.10	SNARE_assoc	SNARE associated Golgi protein	COG0398	Snare associated golgi protein	.	.	.	.	.	GO:0016021|integral component of membrane	.	.
genefamily3070	evm.model.utg184.140	0.00176582	1 Q 0.996**;1 Q 0.915,260 C 0.679	gi|795230198|ref|XM_011996189.1|	1437	E:0	PREDICTED: Mandrillus leucophaeus uncoupling protein 2 (mitochondrial, proton carrier) (UCP2), mRNA	gi|635016329|ref|XP_008018314.1|	544	E:0	PREDICTED: mitochondrial uncoupling protein 2 [Chlorocebus sabaeus]	UCP2_HUMAN	540	E:0	RecName: Full=Mitochondrial uncoupling protein 2;^Eukaryota; Metazoa; Chordata; Craniata; Vertebrata; Euteleostomi; Mammalia; Eutheria; Euarchontoglires; Primates; Haplorrhini; Catarrhini; Hominidae; Homo	UCP2_HUMAN	540	E:0	RecName: Full=Mitochondrial uncoupling protein 2;^Eukaryota; Metazoa; Chordata; Craniata; Vertebrata; Euteleostomi; Mammalia; Eutheria; Euarchontoglires; Primates; Haplorrhini; Catarrhini; Hominidae; Homo	PF00153.26	Mito_carr	Mitochondrial carrier protein	ENOG410XRV1	UnCoupling Protein	.	.	.	GO:1990845|adaptive thermogenesis;GO:0007568|aging;GO:0034198|cellular response to amino acid starvation;GO:0071333|cellular response to glucose stimulus;GO:0032869|cellular response to insulin stimulus;GO:0007565|female pregnancy;GO:0097421|liver regeneration;GO:1990542|mitochondrial transmembrane transport;GO:0006839|mitochondrial transport;GO:0043066|negative regulation of apoptotic process;GO…	GO:0017077|oxidative phosphorylation uncoupler activity	GO:0016021|integral component of membrane;GO:0005743|mitochondrial inner membrane	K15103|UCP2_3, SLC25A8_9; solute carrier family 25 (mitochondrial uncoupling protein), member 8/9	.
genefamily17460	evm.model.utg147.113	0.000940777	457 P 0.997**;169 T 0.502,457 P 0.872	gi|724863863|ref|XM_010371503.1|	3648	E:0	PREDICTED: Rhinopithecus roxellana tetratricopeptide repeat domain 21A (TTC21A), transcript variant X3, mRNA	gi|694901012|ref|XP_009443472.1|	2294	E:0	PREDICTED: tetratricopeptide repeat protein 21A isoform X4 [Pan troglodytes]	TT21B_XENLA	1365	E:0	RecName: Full=Tetratricopeptide repeat protein 21B;^Eukaryota; Metazoa; Chordata; Craniata; Vertebrata; Euteleostomi; Amphibia; Batrachia; Anura; Pipoidea; Pipidae; Xenopodinae; Xenopus; Xenopus	TT21A_MOUSE	1505	E:0	RecName: Full=Tetratricopeptide repeat protein 21A;^Eukaryota; Metazoa; Chordata; Craniata; Vertebrata; Euteleostomi; Mammalia; Eutheria; Euarchontoglires; Glires; Rodentia; Myomorpha; Muroidea; Muridae; Murinae; Mus; Mus	PF13181.5	TPR_8	Tetratricopeptide repeat	ENOG410XV69	tetratricopeptide repeat domain	.	.	.	GO:0035721|intraciliary retrograde transport;GO:0061512|protein localization to cilium	GO:0005515|protein binding	GO:0005929|cilium;GO:0030991|intraciliary transport particle A	.	.
genefamily4774	evm.model.utg1866.28	0.00160369	246 S 0.997**;110 E 0.719,246 S 0.923	gi|724938913|ref|XM_010387254.1|	1890	E:0	PREDICTED: Rhinopithecus roxellana myeloid cell leukemia 1 (MCL1), transcript variant X1, mRNA	gi|7582271|gb|AAF64255.1|AF198614_1	570	E:0	Mcl-1 [Homo sapiens]	MCL1_HUMAN	546	E:0	RecName: Full=Induced myeloid leukemia cell differentiation protein Mcl-1;^Eukaryota; Metazoa; Chordata; Craniata; Vertebrata; Euteleostomi; Mammalia; Eutheria; Euarchontoglires; Primates; Haplorrhini; Catarrhini; Hominidae; Homo	MCL1_HUMAN	634	E:0	RecName: Full=Induced myeloid leukemia cell differentiation protein Mcl-1;^Eukaryota; Metazoa; Chordata; Craniata; Vertebrata; Euteleostomi; Mammalia; Eutheria; Euarchontoglires; Primates; Haplorrhini; Catarrhini; Hominidae; Homo	PF00452.18	Bcl-2	Apoptosis regulator proteins, Bcl-2 family	ENOG41123S0	bcl-2-related	.	.	.	GO:0008637|apoptotic mitochondrial changes;GO:0001709|cell fate determination;GO:0019725|cellular homeostasis;GO:0097192|extrinsic apoptotic signaling pathway in absence of ligand;GO:0008630|intrinsic apoptotic signaling pathway in response to DNA damage;GO:0007275|multicellular organism development;GO:2000811|negative regulation of anoikis;GO:0043066|negative regulation of apoptotic process;GO:0…	GO:0051434|BH3 domain binding;GO:0015266|protein channel activity;GO:0046982|protein heterodimerization activity;GO:0042803|protein homodimerization activity	GO:0097136|Bcl-2 family protein complex;GO:0005737|cytoplasm;GO:0005829|cytosol;GO:0016021|integral component of membrane;GO:0016020|membrane;GO:0005759|mitochondrial matrix;GO:0005741|mitochondrial outer membrane;GO:0005739|mitochondrion;GO:0005654|nucleoplasm;GO:0005634|nucleus	K02539|MCL1; myeloid leukemia cell differntiation protein MCL-1	map05206|MicroRNAs in cancer;map04151|PI3K-Akt signaling pathway;map04630|Jak-STAT signaling pathway
genefamily7270	evm.model.utg516.9	0.00171117	;330 D 0.971*,381 T 0.734	gi|724847475|ref|XM_010368039.1|	4013	E:0	PREDICTED: Rhinopithecus roxellana inhibitor of kappa light polypeptide gene enhancer in B-cells, kinase beta (IKBKB), mRNA	gi|795619321|ref|XP_011730816.1|	1496	E:0	PREDICTED: inhibitor of nuclear factor kappa-B kinase subunit beta isoform X1 [Macaca nemestrina]	IKKB_HUMAN	1481	E:0	RecName: Full=Inhibitor of nuclear factor kappa-B kinase subunit beta;^Eukaryota; Metazoa; Chordata; Craniata; Vertebrata; Euteleostomi; Mammalia; Eutheria; Euarchontoglires; Primates; Haplorrhini; Catarrhini; Hominidae; Homo	IKKB_HUMAN	1512	E:0	RecName: Full=Inhibitor of nuclear factor kappa-B kinase subunit beta;^Eukaryota; Metazoa; Chordata; Craniata; Vertebrata; Euteleostomi; Mammalia; Eutheria; Euarchontoglires; Primates; Haplorrhini; Catarrhini; Hominidae; Homo	PF00069.24	Pkinase	Protein kinase domain	ENOG410XRMU	Inhibitor of kappa light polypeptide gene enhancer in B-cells kinase	.	.	.	GO:0009653|anatomical structure morphogenesis;GO:0002479|antigen processing and presentation of exogenous peptide antigen via MHC class I, TAP-dependent;GO:0071356|cellular response to tumor necrosis factor;GO:0030866|cortical actin cytoskeleton organization;GO:0038095|Fc-epsilon receptor signaling pathway;GO:0007249|I-kappaB kinase/NF-kappaB signaling;GO:0006954|inflammatory response;GO:0045087|…	GO:0005524|ATP binding;GO:0008384|IkappaB kinase activity;GO:0046982|protein heterodimerization activity;GO:0042803|protein homodimerization activity;GO:0004672|protein kinase activity;GO:0019901|protein kinase binding;GO:0004674|protein serine/threonine kinase activity;GO:0097110|scaffold protein bindingGO:0004672|protein kinase activity;GO:0005524|ATP binding;GO:0016773|phosphotransferase activ…	GO:0035631|CD40 receptor complex;GO:0009898|cytoplasmic side of plasma membrane;GO:0005829|cytosol;GO:0008385|IkappaB kinase complex;GO:0045121|membrane raft;GO:0005634|nucleusGO:0016020|membrane	K07209|IKBKB, IKKB; inhibitor of nuclear factor kappa-B kinase subunit beta [EC:2.7.11.10]	map04210|Apoptosis;map04620|Toll-like receptor signaling pathway;map04621|NOD-like receptor signaling pathway;map04622|RIG-I-like receptor signaling pathway;map04151|PI3K-Akt signaling pathway;map05120|Epithelial cell signaling in Helicobacter pylori infection;map05206|MicroRNAs in cancer;map05200|Pathways in cancer;map05164|Influenza A;map05166|HTLV-I infection;map04014|Ras signaling pathway;map…
genefamily11561	evm.model.utg35.113	8.78e-05	2 A 0.819,5 Q 1.000**;4 P 0.718,5 Q 0.981*	gi|724956550|ref|XM_010355092.1|	1784	E:0	PREDICTED: Rhinopithecus roxellana par-6 family cell polarity regulator alpha (PARD6A), transcript variant X1, mRNA	gi|685613897|ref|XP_009194956.1|	630	E:0	PREDICTED: partitioning defective 6 homolog alpha isoform X3 [Papio anubis]	PAR6A_HUMAN	585	E:0	RecName: Full=Partitioning defective 6 homolog alpha;^Eukaryota; Metazoa; Chordata; Craniata; Vertebrata; Euteleostomi; Mammalia; Eutheria; Euarchontoglires; Primates; Haplorrhini; Catarrhini; Hominidae; Homo	PAR6A_HUMAN	613	E:0	RecName: Full=Partitioning defective 6 homolog alpha;^Eukaryota; Metazoa; Chordata; Craniata; Vertebrata; Euteleostomi; Mammalia; Eutheria; Euarchontoglires; Primates; Haplorrhini; Catarrhini; Hominidae; Homo	PF00564.23	PB1	PB1 domain	ENOG410XRJ3	par-6 (partitioning defective 6) homolog	.	.	.	GO:0070830|bicellular tight junction assembly;GO:0051301|cell division;GO:0045217|cell-cell junction maintenance;GO:0007098|centrosome cycle;GO:0007163|establishment or maintenance of cell polarity;GO:0001933|negative regulation of protein phosphorylation;GO:1904781|positive regulation of protein localization to centrosome;GO:0007179|transforming growth factor beta receptor signaling pathway;GO:0…	GO:0030742|GTP-dependent protein binding;GO:0005080|protein kinase C binding;GO:0017048|Rho GTPase binding;GO:0008134|transcription factor bindingGO:0005515|protein binding	GO:0045177|apical part of cell;GO:0005923|bicellular tight junction;GO:0005938|cell cortex;GO:0034451|centriolar satellite;GO:0005813|centrosome;GO:0005829|cytosol;GO:0005634|nucleus;GO:0005886|plasma membrane;GO:0043234|protein complex;GO:0001726|ruffle	K06093|PARD6; partitioning defective protein 6	map04530|Tight junction;map04015|Rap1 signaling pathway;map04390|Hippo signaling pathway;map04144|Endocytosis;map04391|Hippo signaling pathway - fly
genefamily13441	evm.model.utg133.54	4.69e-07	;43 V 0.997**,44 M 0.999**	gi|795336177|ref|XM_011744911.1|	556	E:6e-155	PREDICTED: Macaca nemestrina ADP-ribosylation factor-like 6 interacting protein 5 (ARL6IP5), mRNA	gi|383873123|ref|NP_001244688.1|	285	E:1e-95	PRA1 family protein 3 [Macaca mulatta]	PRAF3_MACFA	284	E:1e-96	RecName: Full=PRA1 family protein 3;^Eukaryota; Metazoa; Chordata; Craniata; Vertebrata; Euteleostomi; Mammalia; Eutheria; Euarchontoglires; Primates; Haplorrhini; Catarrhini; Cercopithecidae; Cercopithecinae; Macaca	PRAF3_MACFA	307	E:1e-105	RecName: Full=PRA1 family protein 3;^Eukaryota; Metazoa; Chordata; Craniata; Vertebrata; Euteleostomi; Mammalia; Eutheria; Euarchontoglires; Primates; Haplorrhini; Catarrhini; Cercopithecidae; Cercopithecinae; Macaca	PF03208.18	PRA1	PRA1 family protein	.	.	.	.	.	GO:0002037|negative regulation of L-glutamate transport	.	GO:0005856|cytoskeleton;GO:0005789|endoplasmic reticulum membrane;GO:0016021|integral component of membrane;GO:0005886|plasma membrane	.	.
genefamily13518	evm.model.utg557.33	0.000354082	;89 N 0.992**	gi|982268237|ref|XM_005565094.2|	488	E:2e-134	PREDICTED: Macaca fascicularis chemokine (C-X-C motif) ligand 12 (CXCL12), transcript variant X4, mRNA	gi|594656000|ref|XP_007176376.1|	157	E:2e-46	PREDICTED: stromal cell-derived factor 1 isoform X1 [Balaenoptera acutorostrata scammoni]	SDF1_HUMAN	151	E:4e-46	RecName: Full=Stromal cell-derived factor 1;^Eukaryota; Metazoa; Chordata; Craniata; Vertebrata; Euteleostomi; Mammalia; Eutheria; Euarchontoglires; Primates; Haplorrhini; Catarrhini; Hominidae; Homo	SDF1_HUMAN	164	E:6e-51	RecName: Full=Stromal cell-derived factor 1;^Eukaryota; Metazoa; Chordata; Craniata; Vertebrata; Euteleostomi; Mammalia; Eutheria; Euarchontoglires; Primates; Haplorrhini; Catarrhini; Hominidae; Homo	PF00048.19	IL8	Small cytokines (intecrine/chemokine), interleukin-8 like	ENOG4112BS6	induction of positive chemotaxis	.	.	.	GO:0008344|adult locomotory behavior;GO:0031100|animal organ regeneration;GO:0061844|antimicrobial humoral immune response mediated by antimicrobial peptide;GO:0007411|axon guidance;GO:0008015|blood circulation;GO:0007155|cell adhesion;GO:0060326|cell chemotaxis;GO:0006874|cellular calcium ion homeostasis;GO:0070098|chemokine-mediated signaling pathway;GO:0006935|chemotaxis;GO:0006952|defense res…	GO:0042056|chemoattractant activity;GO:0008009|chemokine activity;GO:0042379|chemokine receptor binding;GO:0045236|CXCR chemokine receptor binding;GO:0008083|growth factor activity;GO:0005102|receptor bindingGO:0008009|chemokine activity	GO:0005737|cytoplasm;GO:0009897|external side of plasma membrane;GO:0070062|extracellular exosome;GO:0005576|extracellular region;GO:0005615|extracellular spaceGO:0005576|extracellular region	K10031|CXCL12; C-X-C motif chemokine 12	map04064|NF-kappa B signaling pathway;map04062|Chemokine signaling pathway;map04060|Cytokine-cytokine receptor interaction;map05200|Pathways in cancer;map05323|Rheumatoid arthritis;map04672|Intestinal immune network for IgA production;map04670|Leukocyte transendothelial migration
genefamily13796	evm.model.utg169.82	0.000999169	;1 M 0.591,2 W 0.593,3 S 0.593,4 R 0.592,5 L 0.593,6 V 0.592,7 W 0.593,8 L 0.593,9 G 0.592,10 L 0.594,11 R 0.592,12 A 0.592,13 P 0.594,14 L 0.592,15 G 0.592,16 G 0.591,17 Q 0.592,18 G 0.592,19 F 0.592,20 T 0.592,21 S 0.593,22 K 0.592,23 A 0.592,24 D 0.593,25 P 0.594,26 Q 0.592,27 G 0.592,28 S 0.593,29 G 0.592,30 R 0.592,31 I 0.592,32 T 0.592,33 A 0.592,34 A 0.592,35 V 0.592,36 I 0.592,37 E 0.591,…	gi|724850248|ref|XM_010368290.1|	656	E:0	PREDICTED: Rhinopithecus roxellana glutamyl-tRNA(Gln) amidotransferase, subunit C (GATC), mRNA	gi|724850249|ref|XP_010366592.1|	240	E:1e-78	PREDICTED: glutamyl-tRNA(Gln) amidotransferase subunit C, mitochondrial [Rhinopithecus roxellana]	GATC_HUMAN	233	E:2e-77	RecName: Full=Glutamyl-tRNA(Gln) amidotransferase subunit C, mitochondrial {ECO:0000255|HAMAP-Rule:MF_03149};^Eukaryota; Metazoa; Chordata; Craniata; Vertebrata; Euteleostomi; Mammalia; Eutheria; Euarchontoglires; Primates; Haplorrhini; Catarrhini; Hominidae; Homo	GATC_HUMAN	234	E:5e-78	RecName: Full=Glutamyl-tRNA(Gln) amidotransferase subunit C, mitochondrial {ECO:0000255|HAMAP-Rule:MF_03149};^Eukaryota; Metazoa; Chordata; Craniata; Vertebrata; Euteleostomi; Mammalia; Eutheria; Euarchontoglires; Primates; Haplorrhini; Catarrhini; Hominidae; Homo	PF02686.14	Glu-tRNAGln	Glu-tRNAGln amidotransferase C subunit	ENOG4111XXR	Allows the formation of correctly charged Gln-tRNA(Gln) through the transamidation of misacylated Glu-tRNA(Gln) in the mitochondria. The reaction takes place in the presence of glutamine and ATP through an activated gamma-phospho-Glu-tRNA(Gln) (By similarity)	.	.	.	GO:0070681|glutaminyl-tRNAGln biosynthesis via transamidation;GO:0032543|mitochondrial translation;GO:0006450|regulation of translational fidelityGO:0006450|regulation of translational fidelity	GO:0005524|ATP binding;GO:0050567|glutaminyl-tRNA synthase (glutamine-hydrolyzing) activity	GO:0030956|glutamyl-tRNA(Gln) amidotransferase complex;GO:0005739|mitochondrion	K02435|gatC, GATC; aspartyl-tRNA(Asn)/glutamyl-tRNA(Gln) amidotransferase subunit C [EC:6.3.5.6 6.3.5.7]	map01100|Metabolic pathways;map00970|Aminoacyl-tRNA biosynthesis
genefamily12715	evm.model.utg169.105	1.49e-05	194 L 1.000**;193 N 0.608,194 L 0.962*	gi|724850170|ref|XM_010368265.1|	1666	E:0	PREDICTED: Rhinopithecus roxellana V-set and immunoglobulin domain containing 10 (VSIG10), mRNA	gi|724850171|ref|XP_010366567.1|	726	E:0	PREDICTED: V-set and immunoglobulin domain-containing protein 10 [Rhinopithecus roxellana]	VSI10_HUMAN	681	E:0	RecName: Full=V-set and immunoglobulin domain-containing protein 10;^Eukaryota; Metazoa; Chordata; Craniata; Vertebrata; Euteleostomi; Mammalia; Eutheria; Euarchontoglires; Primates; Haplorrhini; Catarrhini; Hominidae; Homo	VSI10_HUMAN	777	E:0	RecName: Full=V-set and immunoglobulin domain-containing protein 10;^Eukaryota; Metazoa; Chordata; Craniata; Vertebrata; Euteleostomi; Mammalia; Eutheria; Euarchontoglires; Primates; Haplorrhini; Catarrhini; Hominidae; Homo	PF07686.16	V-set	Immunoglobulin V-set domain	ENOG4111I6E	V-set and immunoglobulin domain containing 10	.	.	.	.	.	GO:0016021|integral component of membrane	.	.
genefamily1452	evm.model.utg513.23	0.00132772	40 A 0.982*,42 M 1.000**,161 G 0.982*,193 A 0.988*;1 M 0.600,2 S 0.600,3 V 0.602,4 G 0.602,5 G 0.602,6 N 0.601,7 V 0.600,8 L 0.600,9 I 0.600,10 I 0.601,11 V 0.600,12 V 0.600,13 L 0.601,14 G 0.602,15 L 0.601,16 S 0.600,17 R 0.600,18 R 0.600,19 L 0.601,20 R 0.601,21 T 0.600,22 V 0.600,23 T 0.600,24 N 0.602,25 A 0.600,26 F 0.600,27 L 0.600,28 L 0.600,29 S 0.602,30 L 0.601,31 A 0.602,32 V 0.600,33 S …	gi|724923684|ref|XM_010383510.1|	1729	E:0	PREDICTED: Rhinopithecus roxellana cholecystokinin B receptor (CCKBR), transcript variant X2, mRNA	gi|724923685|ref|XP_010381812.1|	492	E:7e-170	PREDICTED: gastrin/cholecystokinin type B receptor isoform X2 [Rhinopithecus roxellana]	GASR_HUMAN	438	E:4e-150	RecName: Full=Gastrin/cholecystokinin type B receptor;^Eukaryota; Metazoa; Chordata; Craniata; Vertebrata; Euteleostomi; Mammalia; Eutheria; Euarchontoglires; Primates; Haplorrhini; Catarrhini; Hominidae; Homo	GASR_HUMAN	582	E:0	RecName: Full=Gastrin/cholecystokinin type B receptor;^Eukaryota; Metazoa; Chordata; Craniata; Vertebrata; Euteleostomi; Mammalia; Eutheria; Euarchontoglires; Primates; Haplorrhini; Catarrhini; Hominidae; Homo	PF00001.20	7tm_1	7 transmembrane receptor (rhodopsin family)	ENOG410XRW9	Receptor	.	.	.	GO:0008283|cell proliferation;GO:0007166|cell surface receptor signaling pathway;GO:0007586|digestion;GO:0048565|digestive tract development;GO:0007631|feeding behavior;GO:0001696|gastric acid secretion;GO:0048732|gland development;GO:0007200|phospholipase C-activating G-protein coupled receptor signaling pathway;GO:0008284|positive regulation of cell proliferation;GO:0007204|positive regulation …	GO:0046935|1-phosphatidylinositol-3-kinase regulator activity;GO:0004951|cholecystokinin receptor activity;GO:0015054|gastrin receptor activity;GO:0004435|phosphatidylinositol phospholipase C activity;GO:0031741|type B gastrin/cholecystokinin receptor bindingGO:0004930|G-protein coupled receptor activity	GO:0005887|integral component of plasma membrane;GO:0005886|plasma membraneGO:0016021|integral component of membrane	K04195|CCKBR; cholecystokinin B receptor	map04971|Gastric acid secretion;map04020|Calcium signaling pathway;map04080|Neuroactive ligand-receptor interaction
genefamily13936	evm.model.utg475.10	0.00250868	;125 V 0.968*,127 E 0.995**	gi|297710248|ref|XM_002831768.1|	911	E:0	PREDICTED: Pongo abelii acyl-CoA wax alcohol acyltransferase 1 (AWAT1), mRNA	gi|351712716|gb|EHB15635.1|	303	E:1e-100	Acyl-CoA wax alcohol acyltransferase 1 [Heterocephalus glaber]	AWAT1_HUMAN	228	E:1e-71	RecName: Full=Acyl-CoA wax alcohol acyltransferase 1;^Eukaryota; Metazoa; Chordata; Craniata; Vertebrata; Euteleostomi; Mammalia; Eutheria; Euarchontoglires; Primates; Haplorrhini; Catarrhini; Hominidae; Homo	AWAT1_HUMAN	229	E:7e-72	RecName: Full=Acyl-CoA wax alcohol acyltransferase 1;^Eukaryota; Metazoa; Chordata; Craniata; Vertebrata; Euteleostomi; Mammalia; Eutheria; Euarchontoglires; Primates; Haplorrhini; Catarrhini; Hominidae; Homo	PF03982.12	DAGAT	Diacylglycerol acyltransferase	ENOG410XTG3	o-acyltransferase	.	.	.	GO:0019369|arachidonic acid metabolic process;GO:0010025|wax biosynthetic process	GO:0047196|long-chain-alcohol O-fatty-acyltransferase activity;GO:0103095|wax ester synthase activityGO:0016747|transferase activity, transferring acyl groups other than amino-acyl groups	GO:0005789|endoplasmic reticulum membrane;GO:0016021|integral component of membrane	K11171|DGAT2L3, AWAT1; diacylglycerol O-acyltransferase 2-like protein 3 [EC:2.3.1.75]	.
genefamily14793	evm.model.utg375.10	0.000447324	364 T 0.999**;84 R 0.505,364 T 0.844	gi|724808912|ref|XM_010359980.1|	2191	E:0	PREDICTED: Rhinopithecus roxellana shroom family member 1 (SHROOM1), transcript variant X4, mRNA	gi|724808904|ref|XP_010358279.1|	676	E:0	PREDICTED: protein Shroom1 isoform X1 [Rhinopithecus roxellana]	SHRM1_HUMAN	578	E:0	RecName: Full=Protein Shroom1;^Eukaryota; Metazoa; Chordata; Craniata; Vertebrata; Euteleostomi; Mammalia; Eutheria; Euarchontoglires; Primates; Haplorrhini; Catarrhini; Hominidae; Homo	SHRM1_HUMAN	614	E:0	RecName: Full=Protein Shroom1;^Eukaryota; Metazoa; Chordata; Craniata; Vertebrata; Euteleostomi; Mammalia; Eutheria; Euarchontoglires; Primates; Haplorrhini; Catarrhini; Hominidae; Homo	PF08688.9	ASD1	Apx/Shroom domain ASD1	ENOG4111N2C	Shroom family member 1	.	.	.	GO:0051017|actin filament bundle assembly;GO:0000902|cell morphogenesis	GO:0051015|actin filament bindingGO:0051015|actin filament binding	GO:0005737|cytoplasm;GO:0005874|microtubule;GO:0016460|myosin II complex	K18625|SHROOM; protein Shroom	map04530|Tight junction
genefamily12583	evm.model.utg242.44	0.00135	1170 P 0.998**;1170 P 0.890	gi|724808371|ref|XM_010359793.1|	6425	E:0	PREDICTED: Rhinopithecus roxellana thrombospondin 1 (THBS1), mRNA	gi|62089410|dbj|BAD93149.1|	2232	E:0	thrombospondin 1 precursor variant [Homo sapiens]	TSP1_HUMAN	2219	E:0	RecName: Full=Thrombospondin-1;^Eukaryota; Metazoa; Chordata; Craniata; Vertebrata; Euteleostomi; Mammalia; Eutheria; Euarchontoglires; Primates; Haplorrhini; Catarrhini; Hominidae; Homo	TSP1_HUMAN	2405	E:0	RecName: Full=Thrombospondin-1;^Eukaryota; Metazoa; Chordata; Craniata; Vertebrata; Euteleostomi; Mammalia; Eutheria; Euarchontoglires; Primates; Haplorrhini; Catarrhini; Hominidae; Homo	PF00093.17	VWC	von Willebrand factor type C domain	ENOG410XQKE	thrombospondin	.	.	.	GO:0000187|activation of MAPK activity;GO:0048266|behavioral response to pain;GO:0007155|cell adhesion;GO:0007050|cell cycle arrest;GO:0016477|cell migration;GO:0071363|cellular response to growth factor stimulus;GO:0034605|cellular response to heat;GO:0071356|cellular response to tumor necrosis factor;GO:0002544|chronic inflammatory response;GO:0043652|engulfment of apoptotic cell;GO:0030198|ext…	GO:0005509|calcium ion binding;GO:0070052|collagen V binding;GO:0070051|fibrinogen binding;GO:0017134|fibroblast growth factor binding;GO:0001968|fibronectin binding;GO:0008201|heparin binding;GO:0042802|identical protein binding;GO:0005178|integrin binding;GO:0043236|laminin binding;GO:0030169|low-density lipoprotein particle binding;GO:0001786|phosphatidylserine binding;GO:0043394|proteoglycan …	GO:0009986|cell surface;GO:0005783|endoplasmic reticulum;GO:0005788|endoplasmic reticulum lumen;GO:0009897|external side of plasma membrane;GO:0070062|extracellular exosome;GO:0031012|extracellular matrix;GO:0005576|extracellular region;GO:0005615|extracellular space;GO:0005577|fibrinogen complex;GO:0031091|platelet alpha granule;GO:0031093|platelet alpha granule lumen;GO:0016529|sarcoplasmic ret…	K16857|THBS1; thrombospondin 1	map05100|Bacterial invasion of epithelial cells;map04151|PI3K-Akt signaling pathway;map05205|Proteoglycans in cancer;map04360|Axon guidance;map05206|MicroRNAs in cancer;map05200|Pathways in cancer;map05140|Leishmaniasis;map04115|p53 signaling pathway;map05222|Small cell lung cancer;map05144|Malaria;map05145|Toxoplasmosis;map04670|Leukocyte transendothelial migration;map04611|Platelet activation;m…
genefamily3218	evm.model.utg76.39	0.000497683	6 H 0.994**,9 L 0.583,12 Y 0.674,13 V 0.669,15 S 0.996**,158 G 0.594,292 P 0.638;4 S 0.703,6 H 0.964*,9 L 0.715,12 Y 0.710,13 V 0.703,14 I 0.697,15 S 0.963*,17 E 0.701,158 G 0.702,292 P 0.706	gi|685578637|ref|XM_009183098.1|	1591	E:0	PREDICTED: Papio anubis protein tyrosine phosphatase, receptor type, N (PTPRN), transcript variant X2, mRNA	gi|982287725|ref|XP_015288333.1|	1143	E:0	PREDICTED: receptor-type tyrosine-protein phosphatase-like N isoform X1 [Macaca fascicularis]	PTPRN_HUMAN	1070	E:0	RecName: Full=Receptor-type tyrosine-protein phosphatase-like N;^Eukaryota; Metazoa; Chordata; Craniata; Vertebrata; Euteleostomi; Mammalia; Eutheria; Euarchontoglires; Primates; Haplorrhini; Catarrhini; Hominidae; Homo	PTPRN_HUMAN	1209	E:0	RecName: Full=Receptor-type tyrosine-protein phosphatase-like N;^Eukaryota; Metazoa; Chordata; Craniata; Vertebrata; Euteleostomi; Mammalia; Eutheria; Euarchontoglires; Primates; Haplorrhini; Catarrhini; Hominidae; Homo	PF14948.5	RESP18	RESP18 domain	COG5599	protein tyrosine phosphatase	.	.	.	GO:0019221|cytokine-mediated signaling pathway;GO:1990502|dense core granule maturation;GO:0030073|insulin secretion;GO:0035773|insulin secretion involved in cellular response to glucose stimulus;GO:0001553|luteinization;GO:0045944|positive regulation of transcription from RNA polymerase II promoter;GO:1904692|positive regulation of type B pancreatic cell proliferation;GO:0051591|response to cAMP…	GO:0051020|GTPase binding;GO:0030507|spectrin binding;GO:0008134|transcription factor binding;GO:0044389|ubiquitin-like protein ligase bindingGO:0004725|protein tyrosine phosphatase activity	GO:0030424|axon;GO:0043679|axon terminus;GO:0030054|cell junction;GO:0005768|endosome;GO:0005794|Golgi apparatus;GO:0016021|integral component of membrane;GO:0043025|neuronal cell body;GO:0005634|nucleus;GO:0043204|perikaryon;GO:0005886|plasma membrane;GO:0030141|secretory granule;GO:0045202|synapse;GO:0030658|transport vesicle membrane	K07817|PTPRN; receptor-type tyrosine-protein phosphatase N [EC:3.1.3.48]	map04940|Type I diabetes mellitus
genefamily10047	evm.model.utg448.73	1.53e-05	134 A 0.971*,135 S 1.000**;134 A 0.876,135 S 0.958*	gi|724866770|ref|XM_010371801.1|	957	E:0	PREDICTED: Rhinopithecus roxellana glycoprotein A33 (transmembrane) (GPA33), mRNA	gi|724866771|ref|XP_010370103.1|	367	E:6e-125	PREDICTED: cell surface A33 antigen [Rhinopithecus roxellana]	GPA33_HUMAN	335	E:3e-114	RecName: Full=Cell surface A33 antigen;^Eukaryota; Metazoa; Chordata; Craniata; Vertebrata; Euteleostomi; Mammalia; Eutheria; Euarchontoglires; Primates; Haplorrhini; Catarrhini; Hominidae; Homo	GPA33_HUMAN	335	E:3e-114	RecName: Full=Cell surface A33 antigen;^Eukaryota; Metazoa; Chordata; Craniata; Vertebrata; Euteleostomi; Mammalia; Eutheria; Euarchontoglires; Primates; Haplorrhini; Catarrhini; Hominidae; Homo	PF07686.16	V-set	Immunoglobulin V-set domain	ENOG410YJEV	Immunoglobulin V-set domain	.	.	.	.	GO:0004872|receptor activity	GO:0070062|extracellular exosome;GO:0005887|integral component of plasma membrane	K06790|GPA33; cell surface A33 antigen	.
genefamily16078	evm.model.utg414.36	0.000667245	;78 Q 0.988*	gi|982235569|ref|XM_005547683.2|	1120	E:0	PREDICTED: Macaca fascicularis ssu-2 homolog (C. elegans) (SSUH2), mRNA	gi|544415591|ref|XP_005547740.1|	399	E:5e-135	PREDICTED: protein SSUH2 homolog [Macaca fascicularis]	SSUH2_MOUSE	268	E:4e-86	RecName: Full=Protein SSUH2 homolog;^Eukaryota; Metazoa; Chordata; Craniata; Vertebrata; Euteleostomi; Mammalia; Eutheria; Euarchontoglires; Glires; Rodentia; Myomorpha; Muroidea; Muridae; Murinae; Mus; Mus	SSUH2_MOUSE	288	E:3e-94	RecName: Full=Protein SSUH2 homolog;^Eukaryota; Metazoa; Chordata; Craniata; Vertebrata; Euteleostomi; Mammalia; Eutheria; Euarchontoglires; Glires; Rodentia; Myomorpha; Muroidea; Muridae; Murinae; Mus; Mus	.	.	.	ENOG410XR3K	ssu-2 homolog (C. elegans)	.	.	.	GO:0042476|odontogenesis	GO:0031072|heat shock protein binding;GO:0051082|unfolded protein binding	GO:0005737|cytoplasm;GO:0005634|nucleus	.	.
genefamily5622	evm.model.utg259.116	0.000293896	264 G 0.793,515 F 0.785,518 V 0.964*,522 S 0.998**;264 G 0.813,515 F 0.830,518 V 0.880,522 S 0.961*	gi|795273414|ref|XM_012065908.1|	3040	E:0	PREDICTED: Cercocebus atys solute carrier family 2 (facilitated glucose transporter), member 10 (SLC2A10), transcript variant X1, mRNA	gi|795273415|ref|XP_011921298.1|	924	E:0	PREDICTED: solute carrier family 2, facilitated glucose transporter member 10 isoform X1 [Cercocebus atys]	GTR10_HUMAN	801	E:0	RecName: Full=Solute carrier family 2, facilitated glucose transporter member 10;^Eukaryota; Metazoa; Chordata; Craniata; Vertebrata; Euteleostomi; Mammalia; Eutheria; Euarchontoglires; Primates; Haplorrhini; Catarrhini; Hominidae; Homo	GTR10_HUMAN	939	E:0	RecName: Full=Solute carrier family 2, facilitated glucose transporter member 10;^Eukaryota; Metazoa; Chordata; Craniata; Vertebrata; Euteleostomi; Mammalia; Eutheria; Euarchontoglires; Primates; Haplorrhini; Catarrhini; Hominidae; Homo	PF00083.23	Sugar_tr	Sugar (and other) transporter	ENOG410XNQK	Transporter	.	.	.	GO:0046323|glucose import;GO:0015758|glucose transport;GO:0035428|hexose transmembrane transportGO:0055085|transmembrane transport	GO:0055056|D-glucose transmembrane transporter activity;GO:0005355|glucose transmembrane transporter activity;GO:0005351|sugar:proton symporter activityGO:0022857|transmembrane transporter activity	GO:0005829|cytosol;GO:0012505|endomembrane system;GO:0016021|integral component of membrane;GO:0048471|perinuclear region of cytoplasm;GO:0005886|plasma membraneGO:0016021|integral component of membrane	K08147|SLC2A10, GLUT10; MFS transporter, SP family, solute carrier family 2 (facilitated glucose transporter), member 10	.
genefamily6221	evm.model.utg462.80	0.0024449	9 R 0.547,215 M 0.658,414 A 0.587,415 L 0.929,416 Q 0.993**,438 A 0.711,691 R 0.619;9 R 0.823,215 M 0.845,414 A 0.800,415 L 0.815,416 Q 0.970*,438 A 0.807,564 M 0.572,691 R 0.799	gi|795165610|ref|XM_011942201.1|	4638	E:0	PREDICTED: Colobus angolensis palliatus ATPase, Ca++ transporting, type 2C, member 2 (ATP2C2), transcript variant X1, mRNA	gi|795165611|ref|XP_011797591.1|	1580	E:0	PREDICTED: calcium-transporting ATPase type 2C member 2 isoform X1 [Colobus angolensis palliatus]	AT2C2_HUMAN	1491	E:0	RecName: Full=Calcium-transporting ATPase type 2C member 2;^Eukaryota; Metazoa; Chordata; Craniata; Vertebrata; Euteleostomi; Mammalia; Eutheria; Euarchontoglires; Primates; Haplorrhini; Catarrhini; Hominidae; Homo	AT2C2_HUMAN	1634	E:0	RecName: Full=Calcium-transporting ATPase type 2C member 2;^Eukaryota; Metazoa; Chordata; Craniata; Vertebrata; Euteleostomi; Mammalia; Eutheria; Euarchontoglires; Primates; Haplorrhini; Catarrhini; Hominidae; Homo	PF00690.25	Cation_ATPase_N	Cation transporter/ATPase, N-terminus	COG0474	P-type atpase	.	.	.	GO:0034220|ion transmembrane transport	GO:0005524|ATP binding;GO:0005388|calcium-transporting ATPase activity;GO:0046872|metal ion binding	GO:0000139|Golgi membrane;GO:0016021|integral component of membrane	K01537|E3.6.3.8; Ca2+-transporting ATPase [EC:3.6.3.8]	map04742|Taste transduction;map00230|Purine metabolism
genefamily11246	evm.model.utg875.15	6.36e-09	494 P 1.000**,495 V 1.000**;172 G 0.684,294 E 0.679,315 L 0.577,364 Q 0.679,494 P 0.954*,495 V 0.993**	gi|724893832|ref|XM_010377482.1|	2771	E:0	PREDICTED: Rhinopithecus roxellana CD3e molecule, epsilon associated protein (CD3EAP), transcript variant X2, mRNA	gi|724893833|ref|XP_010375784.1|	677	E:0	PREDICTED: DNA-directed RNA polymerase I subunit RPA34 isoform X2 [Rhinopithecus roxellana]	RPA34_HUMAN	580	E:0	RecName: Full=DNA-directed RNA polymerase I subunit RPA34;^Eukaryota; Metazoa; Chordata; Craniata; Vertebrata; Euteleostomi; Mammalia; Eutheria; Euarchontoglires; Primates; Haplorrhini; Catarrhini; Hominidae; Homo	RPA34_HUMAN	746	E:0	RecName: Full=DNA-directed RNA polymerase I subunit RPA34;^Eukaryota; Metazoa; Chordata; Craniata; Vertebrata; Euteleostomi; Mammalia; Eutheria; Euarchontoglires; Primates; Haplorrhini; Catarrhini; Hominidae; Homo	PF08208.10	RNA_polI_A34	DNA-directed RNA polymerase I subunit RPA34.5	ENOG4112CGI	CD3e molecule, epsilon associated protein	.	.	.	GO:0045815|positive regulation of gene expression, epigenetic;GO:0009303|rRNA transcription;GO:0006363|termination of RNA polymerase I transcription;GO:0006362|transcription elongation from RNA polymerase I promoter;GO:0006361|transcription initiation from RNA polymerase I promoter;GO:0007169|transmembrane receptor protein tyrosine kinase signaling pathway	GO:0003899|DNA-directed 5'-3' RNA polymerase activity;GO:0003723|RNA binding	GO:0005694|chromosome;GO:0005829|cytosol;GO:0005736|DNA-directed RNA polymerase I complex;GO:0001650|fibrillar center;GO:0005739|mitochondrion;GO:0005730|nucleolus;GO:0005654|nucleoplasm;GO:0005634|nucleus;GO:0000120|RNA polymerase I transcription factor complex	.	.
genefamily7050	evm.model.utg299.40	3.56e-06	;1 S 0.998**,2 G 0.935,125 H 0.934	gi|724795258|ref|XM_010371594.1|	2822	E:0	PREDICTED: Rhinopithecus roxellana solute carrier family 7, member 14 (SLC7A14), mRNA	gi|724795259|ref|XP_010369896.1|	984	E:0	PREDICTED: probable cationic amino acid transporter [Rhinopithecus roxellana]	S7A14_HUMAN	977	E:0	RecName: Full=Probable cationic amino acid transporter;^Eukaryota; Metazoa; Chordata; Craniata; Vertebrata; Euteleostomi; Mammalia; Eutheria; Euarchontoglires; Primates; Haplorrhini; Catarrhini; Hominidae; Homo	S7A14_HUMAN	1060	E:0	RecName: Full=Probable cationic amino acid transporter;^Eukaryota; Metazoa; Chordata; Craniata; Vertebrata; Euteleostomi; Mammalia; Eutheria; Euarchontoglires; Primates; Haplorrhini; Catarrhini; Hominidae; Homo	PF00324.20	AA_permease	Amino acid permease	COG0531	amino acid	.	.	.	GO:0010923|negative regulation of phosphatase activityGO:0006810|transport;GO:0055085|transmembrane transport;GO:0003333|amino acid transmembrane transport	GO:0015171|amino acid transmembrane transporter activityGO:0015171|amino acid transmembrane transporter activity	GO:0016021|integral component of membrane;GO:0005765|lysosomal membraneGO:0016020|membrane	K13871|SLC7A14; solute carrier family 7 (cationic amino acid transporter), member 14	.
genefamily1145	evm.model.utg189.22	7.52e-05	5 S 1.000**;5 S 0.978*	gi|9587693|gb|AF172219.1|	1923	E:0	Presbytis francoisi chemokine receptor CXCR4 (CXCR4) gene, exon 2 and partial cds	gi|9587696|gb|AAF89340.1|AF172220_1	679	E:0	chemokine receptor CXCR4, partial [Semnopithecus entellus]	CXCR4_MACFA	679	E:0	RecName: Full=C-X-C chemokine receptor type 4;^Eukaryota; Metazoa; Chordata; Craniata; Vertebrata; Euteleostomi; Mammalia; Eutheria; Euarchontoglires; Primates; Haplorrhini; Catarrhini; Cercopithecidae; Cercopithecinae; Macaca	CXCR4_MACFA	709	E:0	RecName: Full=C-X-C chemokine receptor type 4;^Eukaryota; Metazoa; Chordata; Craniata; Vertebrata; Euteleostomi; Mammalia; Eutheria; Euarchontoglires; Primates; Haplorrhini; Catarrhini; Cercopithecidae; Cercopithecinae; Macaca	PF12109.7	CXCR4_N	CXCR4 Chemokine receptor N terminal	.	.	.	.	.	GO:0071345|cellular response to cytokine stimulus;GO:0006935|chemotaxisGO:0007186|G-protein coupled receptor signaling pathway	GO:0004950|chemokine receptor activity;GO:0019955|cytokine bindingGO:0019955|cytokine binding;GO:0004930|G-protein coupled receptor activity	GO:0030054|cell junction;GO:0005769|early endosome;GO:0016021|integral component of membrane;GO:0005770|late endosome;GO:0005764|lysosome;GO:0005886|plasma membraneGO:0016021|integral component of membrane	K04189|CXCR4; C-X-C chemokine receptor type 4	map04062|Chemokine signaling pathway;map04144|Endocytosis;map04060|Cytokine-cytokine receptor interaction;map04360|Axon guidance;map05200|Pathways in cancer;map04672|Intestinal immune network for IgA production;map04670|Leukocyte transendothelial migration
genefamily5631	evm.model.utg643.62	0.0015055	;2 T 0.930,3 E 0.533	gi|967496661|ref|XM_015123290.1|	3020	E:0	PREDICTED: Macaca mulatta interleukin 12 receptor subunit beta 1 (IL12RB1), mRNA	gi|795333403|ref|XP_011781165.1|	1128	E:0	PREDICTED: interleukin-12 receptor subunit beta-1 isoform X1 [Colobus angolensis palliatus]	I12R1_HUMAN	1071	E:0	RecName: Full=Interleukin-12 receptor subunit beta-1;^Eukaryota; Metazoa; Chordata; Craniata; Vertebrata; Euteleostomi; Mammalia; Eutheria; Euarchontoglires; Primates; Haplorrhini; Catarrhini; Hominidae; Homo	I12R1_HUMAN	1175	E:0	RecName: Full=Interleukin-12 receptor subunit beta-1;^Eukaryota; Metazoa; Chordata; Craniata; Vertebrata; Euteleostomi; Mammalia; Eutheria; Euarchontoglires; Primates; Haplorrhini; Catarrhini; Hominidae; Homo	PF00041.20	fn3	Fibronectin type III domain	ENOG410YV8S	interleukin 12 receptor, beta 1	.	.	.	GO:0071346|cellular response to interferon-gamma;GO:0019221|cytokine-mediated signaling pathway;GO:0035722|interleukin-12-mediated signaling pathway;GO:0038155|interleukin-23-mediated signaling pathway;GO:0018108|peptidyl-tyrosine phosphorylation;GO:0042104|positive regulation of activated T cell proliferation;GO:0002230|positive regulation of defense response to virus by host;GO:0032729|positive…	GO:0019955|cytokine binding;GO:0004896|cytokine receptor activityGO:0005515|protein binding	GO:0009897|external side of plasma membrane;GO:0042022|interleukin-12 receptor complex;GO:0072536|interleukin-23 receptor complex;GO:0005886|plasma membrane	K05063|IL12RB1; interleukin 12 receptor beta-1	map05321|Inflammatory bowel disease (IBD);map04060|Cytokine-cytokine receptor interaction;map04630|Jak-STAT signaling pathway
genefamily3988	evm.model.utg73.27	0.0030639	;6 R 0.855,82 R 0.854,252 F 0.983*	gi|795644021|ref|XM_011739566.1|	2132	E:0	PREDICTED: Macaca nemestrina protein phosphatase, Mg2+/Mn2+ dependent, 1M (PPM1M), transcript variant X1, mRNA	gi|795644022|ref|XP_011737868.1|	703	E:0	PREDICTED: protein phosphatase 1M isoform X1 [Macaca nemestrina]	PPM1M_MOUSE	619	E:0	RecName: Full=Protein phosphatase 1M;^Eukaryota; Metazoa; Chordata; Craniata; Vertebrata; Euteleostomi; Mammalia; Eutheria; Euarchontoglires; Glires; Rodentia; Myomorpha; Muroidea; Muridae; Murinae; Mus; Mus	PPM1M_MOUSE	619	E:0	RecName: Full=Protein phosphatase 1M;^Eukaryota; Metazoa; Chordata; Craniata; Vertebrata; Euteleostomi; Mammalia; Eutheria; Euarchontoglires; Glires; Rodentia; Myomorpha; Muroidea; Muridae; Murinae; Mus; Mus	PF00481.20	PP2C	Protein phosphatase 2C	ENOG410XP4B	protein phosphatase, Mg2 Mn2 dependent	.	.	.	GO:0006470|protein dephosphorylation	GO:0008420|CTD phosphatase activity;GO:0030145|manganese ion binding;GO:0004721|phosphoprotein phosphatase activityGO:0003824|catalytic activity	GO:0005634|nucleus	K17507|PPM1M, PP2CE; protein phosphatase 1M [EC:3.1.3.16]	.
genefamily7740	evm.model.utg73.8	5.21e-06	188 I 0.727,190 V 1.000**,499 H 0.953*;147 T 0.614,175 I 0.628,188 I 0.632,190 V 0.981*,234 T 0.601,480 V 0.597,499 H 0.699,557 N 0.628,568 D 0.601	gi|724832372|ref|XM_010364982.1|	4512	E:0	PREDICTED: Rhinopithecus roxellana inter-alpha-trypsin inhibitor heavy chain 1 (ITIH1), transcript variant X1, mRNA	gi|635119355|ref|XP_007982742.1|	1746	E:0	PREDICTED: inter-alpha-trypsin inhibitor heavy chain H1 isoform X2 [Chlorocebus sabaeus]	ITIH1_HUMAN	1702	E:0	RecName: Full=Inter-alpha-trypsin inhibitor heavy chain H1;^Eukaryota; Metazoa; Chordata; Craniata; Vertebrata; Euteleostomi; Mammalia; Eutheria; Euarchontoglires; Primates; Haplorrhini; Catarrhini; Hominidae; Homo	ITIH1_HUMAN	1732	E:0	RecName: Full=Inter-alpha-trypsin inhibitor heavy chain H1;^Eukaryota; Metazoa; Chordata; Craniata; Vertebrata; Euteleostomi; Mammalia; Eutheria; Euarchontoglires; Primates; Haplorrhini; Catarrhini; Hominidae; Homo	PF08487.9	VIT	Vault protein inter-alpha-trypsin domain	COG2304	von Willebrand factor, type A	.	.	.	GO:0030212|hyaluronan metabolic processGO:0030212|hyaluronan metabolic process	GO:0005509|calcium ion binding;GO:0004867|serine-type endopeptidase inhibitor activityGO:0004867|serine-type endopeptidase inhibitor activity	GO:0072562|blood microparticle;GO:0070062|extracellular exosome;GO:0005576|extracellular region	K19014|ITIH1, SHAP; inter-alpha-trypsin inhibitor heavy chain H1	.
genefamily14811	evm.model.utg263.49	0.000825415	18 R 0.975*,88 Y 1.000**,99 P 0.965*;1 M 0.577,2 R 0.579,3 K 0.578,4 E 0.579,5 V 0.578,6 A 0.579,7 S 0.579,8 K 0.578,9 Y 0.579,10 T 0.579,11 K 0.578,12 V 0.579,13 E 0.578,14 Q 0.578,15 L 0.579,16 T 0.579,17 L 0.579,18 R 0.971*,19 E 0.578,20 R 0.578,21 L 0.579,22 A 0.579,23 R 0.579,24 I 0.578,25 N 0.578,26 T 0.578,27 H 0.578,28 T 0.579,29 L 0.579,30 S 0.579,31 K 0.578,32 K 0.578,33 T 0.579,34 T 0.…	gi|724938186|ref|XM_010386869.1|	2418	E:0	PREDICTED: Rhinopithecus roxellana Rho guanine nucleotide exchange factor (GEF) 37 (ARHGEF37), mRNA	gi|795365497|ref|XP_011786925.1|	1183	E:0	PREDICTED: rho guanine nucleotide exchange factor 37 [Colobus angolensis palliatus]	ARH37_HUMAN	1145	E:0	RecName: Full=Rho guanine nucleotide exchange factor 37;^Eukaryota; Metazoa; Chordata; Craniata; Vertebrata; Euteleostomi; Mammalia; Eutheria; Euarchontoglires; Primates; Haplorrhini; Catarrhini; Hominidae; Homo	ARH37_HUMAN	1191	E:0	RecName: Full=Rho guanine nucleotide exchange factor 37;^Eukaryota; Metazoa; Chordata; Craniata; Vertebrata; Euteleostomi; Mammalia; Eutheria; Euarchontoglires; Primates; Haplorrhini; Catarrhini; Hominidae; Homo	PF00621.19	RhoGEF	RhoGEF domain	ENOG410YAZC	Rho guanine nucleotide exchange factor (GEF) 37	.	.	.	GO:0043547|positive regulation of GTPase activity;GO:0035023|regulation of Rho protein signal transduction;GO:0007264|small GTPase mediated signal transductionGO:0035023|regulation of Rho protein signal transduction	GO:0005089|Rho guanyl-nucleotide exchange factor activityGO:0005089|Rho guanyl-nucleotide exchange factor activity;GO:0005515|protein binding	GO:0005737|cytoplasmGO:0005737|cytoplasm	.	.
genefamily8749	evm.model.utg46.207	0.00361739	2 N 0.997**;2 N 0.976*,123 S 0.742,278 T 0.756,702 L 0.737	gi|724821791|ref|XM_010362818.1|	3116	E:0	PREDICTED: Rhinopithecus roxellana hexokinase domain containing 1 (HKDC1), mRNA	gi|724821792|ref|XP_010361120.1|	1600	E:0	PREDICTED: putative hexokinase HKDC1 [Rhinopithecus roxellana]	HKDC1_HUMAN	1587	E:0	RecName: Full=Putative hexokinase HKDC1;^Eukaryota; Metazoa; Chordata; Craniata; Vertebrata; Euteleostomi; Mammalia; Eutheria; Euarchontoglires; Primates; Haplorrhini; Catarrhini; Hominidae; Homo	HKDC1_HUMAN	1589	E:0	RecName: Full=Putative hexokinase HKDC1;^Eukaryota; Metazoa; Chordata; Craniata; Vertebrata; Euteleostomi; Mammalia; Eutheria; Euarchontoglires; Primates; Haplorrhini; Catarrhini; Hominidae; Homo	PF00349.20	Hexokinase_1	Hexokinase	COG5026	hexokinase	.	.	.	GO:0001678|cellular glucose homeostasis;GO:0006096|glycolytic process;GO:0019318|hexose metabolic processGO:0005975|carbohydrate metabolic process	GO:0005524|ATP binding;GO:0008865|fructokinase activity;GO:0004340|glucokinase activity;GO:0005536|glucose binding;GO:0019158|mannokinase activityGO:0005524|ATP binding;GO:0016773|phosphotransferase activity, alcohol group as acceptor	GO:0005829|cytosol;GO:0005739|mitochondrion	K00844|HK; hexokinase [EC:2.7.1.1]	map04066|HIF-1 signaling pathway;map01200|Carbon metabolism;map00010|Glycolysis / Gluconeogenesis;map00500|Starch and sucrose metabolism;map04930|Type II diabetes mellitus;map00524|Butirosin and neomycin biosynthesis;map00521|Streptomycin biosynthesis;map00520|Amino sugar and nucleotide sugar metabolism;map04973|Carbohydrate digestion and absorption;map05230|Central carbon metabolism in cancer;ma…
genefamily3982	evm.model.utg78.72	0.0021009	89 H 0.998**;28 V 0.654,89 H 0.924,110 E 0.682,341 K 0.667,449 A 0.616	gi|724833903|ref|XM_010365505.1|	2630	E:0	PREDICTED: Rhinopithecus roxellana cyclic nucleotide gated channel beta 1 (CNGB1), transcript variant X1, mRNA	gi|767989400|ref|XP_011521172.1|	1161	E:0	PREDICTED: cyclic nucleotide-gated cation channel beta-1 isoform X2 [Homo sapiens]	CNGB1_HUMAN	1084	E:0	RecName: Full=Cyclic nucleotide-gated cation channel beta-1;^Eukaryota; Metazoa; Chordata; Craniata; Vertebrata; Euteleostomi; Mammalia; Eutheria; Euarchontoglires; Primates; Haplorrhini; Catarrhini; Hominidae; Homo	CNGB1_HUMAN	1188	E:0	RecName: Full=Cyclic nucleotide-gated cation channel beta-1;^Eukaryota; Metazoa; Chordata; Craniata; Vertebrata; Euteleostomi; Mammalia; Eutheria; Euarchontoglires; Primates; Haplorrhini; Catarrhini; Hominidae; Homo	PF00027.28	cNMP_binding	Cyclic nucleotide-binding domain	ENOG410ZJ5U	Cyclic nucleotide gated channel beta	.	.	.	GO:0006812|cation transport;GO:0050908|detection of light stimulus involved in visual perception;GO:0045494|photoreceptor cell maintenance;GO:0035845|photoreceptor cell outer segment organization;GO:0051290|protein heterotetramerization;GO:0033365|protein localization to organelle;GO:0051480|regulation of cytosolic calcium ion concentration;GO:0042391|regulation of membrane potential;GO:0022400|r…	GO:0030552|cAMP binding;GO:0030553|cGMP binding;GO:0005222|intracellular cAMP activated cation channel activity;GO:0005223|intracellular cGMP activated cation channel activity;GO:0015276|ligand-gated ion channel activity;GO:0005249|voltage-gated potassium channel activity	GO:0060170|ciliary membrane;GO:0000139|Golgi membrane;GO:0030660|Golgi-associated vesicle membrane;GO:0005887|integral component of plasma membrane;GO:0017071|intracellular cyclic nucleotide activated cation channel complex;GO:0001750|photoreceptor outer segment;GO:0005886|plasma membrane;GO:0043195|terminal bouton;GO:1902495|transmembrane transporter complex	K04952|CNGB1; cyclic nucleotide gated channel beta 1	map04022|cGMP-PKG signaling pathway;map04744|Phototransduction;map04024|cAMP signaling pathway;map04740|Olfactory transduction
genefamily9256	evm.model.utg35.144	3.94e-07	;2 V 0.524,6 L 0.506,7 L 0.512,9 N 0.516,12 P 0.507,13 L 0.506,15 Y 0.503,16 Q 0.504,17 R 0.505,18 S 0.526,21 R 0.509,22 P 0.523,23 V 0.501,24 T 0.509,31 Q 0.504,32 V 0.520,33 P 0.507,35 S 0.502,37 D 0.510,38 A 0.524,39 R 0.505,42 F 0.506,43 D 0.510,44 L 0.998**,45 I 0.999**,46 R 0.505,47 S 0.514,49 E 0.999**,50 L 0.519,51 N 1.000**,52 V 0.999**,53 V 0.987*,55 Q 0.504	gi|116875868|gb|AC191438.8|	1070	E:0	Rhesus Macaque BAC CH250-264K21 () complete sequence	gi|281340269|gb|EFB15853.1|	97.8	E:6e-22	hypothetical protein PANDA_006913, partial [Ailuropoda melanoleuca]	MIP18_HUMAN	84.7	E:7e-19	RecName: Full=Mitotic spindle-associated MMXD complex subunit MIP18;^Eukaryota; Metazoa; Chordata; Craniata; Vertebrata; Euteleostomi; Mammalia; Eutheria; Euarchontoglires; Primates; Haplorrhini; Catarrhini; Hominidae; Homo	MIP18_HUMAN	84.7	E:6e-19	RecName: Full=Mitotic spindle-associated MMXD complex subunit MIP18;^Eukaryota; Metazoa; Chordata; Craniata; Vertebrata; Euteleostomi; Mammalia; Eutheria; Euarchontoglires; Primates; Haplorrhini; Catarrhini; Hominidae; Homo	.	.	.	COG5133	Family with sequence similarity 96, member	.	.	.	GO:0007059|chromosome segregation;GO:0016226|iron-sulfur cluster assembly	.	GO:0097361|CIA complex;GO:0005737|cytoplasm;GO:0005829|cytosol;GO:0071817|MMXD complex;GO:0005654|nucleoplasm;GO:0005634|nucleus;GO:0005819|spindle	.	.
genefamily13363	evm.model.utg991.35	0.00155998	4 Y 0.997**,5 I 0.982*,280 S 0.781;4 Y 0.977*,5 I 0.927,280 S 0.736	gi|724960953|ref|XM_010356349.1|	2235	E:0	PREDICTED: Rhinopithecus roxellana DiGeorge syndrome critical region gene 14 (DGCR14), transcript variant X2, mRNA	gi|724960952|ref|XP_010354650.1|	750	E:0	PREDICTED: protein DGCR14 isoform X1 [Rhinopithecus roxellana]	DGC14_HUMAN	738	E:0	RecName: Full=Protein DGCR14;^Eukaryota; Metazoa; Chordata; Craniata; Vertebrata; Euteleostomi; Mammalia; Eutheria; Euarchontoglires; Primates; Haplorrhini; Catarrhini; Hominidae; Homo	DGC14_HUMAN	834	E:0	RecName: Full=Protein DGCR14;^Eukaryota; Metazoa; Chordata; Craniata; Vertebrata; Euteleostomi; Mammalia; Eutheria; Euarchontoglires; Primates; Haplorrhini; Catarrhini; Hominidae; Homo	PF00046.28	Homeobox	Homeobox domain	ENOG410YVA8	DiGeorge syndrome critical region gene 14	.	.	.	GO:0000398|mRNA splicing, via spliceosome;GO:0007399|nervous system development	GO:0003677|DNA binding	GO:0071013|catalytic step 2 spliceosome;GO:0005634|nucleus	K13118|DGCR14; protein DGCR14	.
genefamily2781	evm.model.utg20.107	0.00289187	1 M 1.000**,100 S 0.987*;1 M 0.992**,100 S 0.968*	gi|724913223|ref|XM_010381331.1|	2379	E:0	PREDICTED: Rhinopithecus roxellana cytochrome P450 26A1 (LOC104676509), transcript variant X2, mRNA	gi|685563446|ref|XP_009213246.1|	900	E:0	PREDICTED: cytochrome P450 26A1 isoform X4 [Papio anubis]	CP26A_HUMAN	892	E:0	RecName: Full=Cytochrome P450 26A1;^Eukaryota; Metazoa; Chordata; Craniata; Vertebrata; Euteleostomi; Mammalia; Eutheria; Euarchontoglires; Primates; Haplorrhini; Catarrhini; Hominidae; Homo	CP26A_HUMAN	892	E:0	RecName: Full=Cytochrome P450 26A1;^Eukaryota; Metazoa; Chordata; Craniata; Vertebrata; Euteleostomi; Mammalia; Eutheria; Euarchontoglires; Primates; Haplorrhini; Catarrhini; Hominidae; Homo	PF00067.21	p450	Cytochrome P450	COG2124	Cytochrome p450	.	.	.	GO:0048387|negative regulation of retinoic acid receptor signaling pathway;GO:0034653|retinoic acid catabolic process;GO:0042573|retinoic acid metabolic process;GO:0016125|sterol metabolic process;GO:0006766|vitamin metabolic process;GO:0006805|xenobiotic metabolic processGO:0055114|oxidation-reduction process	GO:0020037|heme binding;GO:0005506|iron ion binding;GO:0016709|oxidoreductase activity, acting on paired donors, with incorporation or reduction of molecular oxygen, NAD(P)H as one donor, and incorporation of one atom of oxygen;GO:0019825|oxygen binding;GO:0008401|retinoic acid 4-hydroxylase activity;GO:0001972|retinoic acid bindingGO:0005506|iron ion binding;GO:0016705|oxidoreductase activity, a…	GO:0005789|endoplasmic reticulum membrane;GO:0031090|organelle membrane	K07437|CYP26A; cytochrome P450, family 26, subfamily A	map00830|Retinol metabolism;map01100|Metabolic pathways
genefamily7635	evm.model.utg377.37	0.00338997	1 Q 0.999**,4 P 0.881,5 E 0.757;1 Q 0.986*,4 P 0.877,5 E 0.883	gi|724837995|ref|XM_010366171.1|	1580	E:0	PREDICTED: Rhinopithecus roxellana family with sequence similarity 131, member A (FAM131A), transcript variant X3, mRNA	gi|724837990|ref|XP_010364471.1|	580	E:0	PREDICTED: protein FAM131A isoform X1 [Rhinopithecus roxellana]	F131A_MOUSE	520	E:0	RecName: Full=Protein FAM131A;^Eukaryota; Metazoa; Chordata; Craniata; Vertebrata; Euteleostomi; Mammalia; Eutheria; Euarchontoglires; Glires; Rodentia; Myomorpha; Muroidea; Muridae; Murinae; Mus; Mus	F131A_MOUSE	520	E:0	RecName: Full=Protein FAM131A;^Eukaryota; Metazoa; Chordata; Craniata; Vertebrata; Euteleostomi; Mammalia; Eutheria; Euarchontoglires; Glires; Rodentia; Myomorpha; Muroidea; Muridae; Murinae; Mus; Mus	PF15010.5	FAM131	Putative cell signalling	ENOG410YG4D	family with sequence similarity 131, member A	.	.	.	.	.	GO:0005576|extracellular region	.	.
genefamily3737	evm.model.utg285.12	0.000294464	;1 M 0.991**,4 P 0.904,5 N 0.904,6 P 0.967*,82 T 0.898	gi|982313622|ref|XM_005589453.2|	780	E:0	PREDICTED: Macaca fascicularis zinc finger protein 576 (ZNF576), transcript variant X2, mRNA	gi|302564049|ref|NP_001181265.1|	290	E:3e-97	zinc finger protein 576 [Macaca mulatta]	ZN576_HUMAN	281	E:4e-95	RecName: Full=Zinc finger protein 576;^Eukaryota; Metazoa; Chordata; Craniata; Vertebrata; Euteleostomi; Mammalia; Eutheria; Euarchontoglires; Primates; Haplorrhini; Catarrhini; Hominidae; Homo	ZN576_HUMAN	281	E:4e-95	RecName: Full=Zinc finger protein 576;^Eukaryota; Metazoa; Chordata; Craniata; Vertebrata; Euteleostomi; Mammalia; Eutheria; Euarchontoglires; Primates; Haplorrhini; Catarrhini; Hominidae; Homo	PF00096.25	zf-C2H2	Zinc finger, C2H2 type	COG5048	Zinc finger protein	.	.	.	GO:0006355|regulation of transcription, DNA-templated;GO:0006351|transcription, DNA-templated	GO:0003677|DNA binding;GO:0046872|metal ion binding	GO:0005634|nucleus	.	.
genefamily8541	evm.model.utg623.8	0.000347816	59 A 0.896,181 G 0.799,258 V 0.967*,259 R 0.999**;59 A 0.858,181 G 0.868,258 V 0.866,259 R 0.975*	gi|724832616|ref|XM_010365068.1|	1847	E:0	PREDICTED: Rhinopithecus roxellana growth hormone releasing hormone receptor (GHRHR), mRNA	gi|724832617|ref|XP_010363370.1|	726	E:0	PREDICTED: growth hormone-releasing hormone receptor [Rhinopithecus roxellana]	GHRHR_HUMAN	707	E:0	RecName: Full=Growth hormone-releasing hormone receptor;^Eukaryota; Metazoa; Chordata; Craniata; Vertebrata; Euteleostomi; Mammalia; Eutheria; Euarchontoglires; Primates; Haplorrhini; Catarrhini; Hominidae; Homo	GHRHR_HUMAN	708	E:0	RecName: Full=Growth hormone-releasing hormone receptor;^Eukaryota; Metazoa; Chordata; Craniata; Vertebrata; Euteleostomi; Mammalia; Eutheria; Euarchontoglires; Primates; Haplorrhini; Catarrhini; Hominidae; Homo	PF02793.21	HRM	Hormone receptor domain	ENOG410XRS2	Receptor	.	.	.	GO:0007190|activation of adenylate cyclase activity;GO:0007189|adenylate cyclase-activating G-protein coupled receptor signaling pathway;GO:0019933|cAMP-mediated signaling;GO:0048469|cell maturation;GO:0007166|cell surface receptor signaling pathway;GO:0071333|cellular response to glucose stimulus;GO:0032869|cellular response to insulin stimulus;GO:0008340|determination of adult lifespan;GO:00302…	GO:0004930|G-protein coupled receptor activity;GO:0019838|growth factor binding;GO:0016520|growth hormone-releasing hormone receptor activity;GO:0017046|peptide hormone bindingGO:0004930|G-protein coupled receptor activity	GO:0009986|cell surface;GO:0005737|cytoplasm;GO:0016021|integral component of membrane;GO:0005637|nuclear inner membrane;GO:0016363|nuclear matrix;GO:0005640|nuclear outer membrane;GO:0005886|plasma membrane;GO:0042383|sarcolemma;GO:0030141|secretory granuleGO:0016020|membrane;GO:0016021|integral component of membrane	K04584|GHRHR; growth hormone releasing hormone receptor	map04080|Neuroactive ligand-receptor interaction
genefamily12472	evm.model.utg495.69	0.00370519	;3 P 0.725,4 L 0.961*,5 T 0.966*,73 I 0.711	gi|795351768|ref|XM_011929085.1|	407	E:8e-110	PREDICTED: Colobus angolensis palliatus growth hormone releasing hormone (GHRH), mRNA	gi|795108649|ref|XP_011830393.1|	153	E:2e-44	PREDICTED: somatoliberin isoform X2 [Mandrillus leucophaeus]	SLIB_HUMAN	145	E:1e-42	RecName: Full=Somatoliberin;^Eukaryota; Metazoa; Chordata; Craniata; Vertebrata; Euteleostomi; Mammalia; Eutheria; Euarchontoglires; Primates; Haplorrhini; Catarrhini; Hominidae; Homo	SLIB_HUMAN	145	E:9e-43	RecName: Full=Somatoliberin;^Eukaryota; Metazoa; Chordata; Craniata; Vertebrata; Euteleostomi; Mammalia; Eutheria; Euarchontoglires; Primates; Haplorrhini; Catarrhini; Hominidae; Homo	PF00123.19	Hormone_2	Peptide hormone	ENOG410ZCJQ	Growth hormone releasing hormone	.	.	.	GO:0021984|adenohypophysis development;GO:0007189|adenylate cyclase-activating G-protein coupled receptor signaling pathway;GO:0019933|cAMP-mediated signaling;GO:0007267|cell-cell signaling;GO:0030252|growth hormone secretion;GO:0030819|positive regulation of cAMP biosynthetic process;GO:0008284|positive regulation of cell proliferation;GO:0046005|positive regulation of circadian sleep/wake cycle…	GO:0016608|growth hormone-releasing hormone activity;GO:0031770|growth hormone-releasing hormone receptor bindingGO:0005179|hormone activity	GO:0005576|extracellular region;GO:0005615|extracellular space;GO:0005622|intracellular;GO:0043195|terminal boutonGO:0005576|extracellular region	K05260|GHRH; growth hormone-releasing hormone	.
genefamily8060	evm.model.utg350.36	0.00179346	;61 M 0.988*	gi|987976948|emb|LT160001.1|	584	E:2e-163	Macaca fascicularis complete genome, chromosome chr2	gi|837838513|ref|XP_012786618.1|	102	E:1e-25	PREDICTED: RING-box protein 2 [Ochotona princeps]	RBX2_HUMAN	88.6	E:9e-22	RecName: Full=RING-box protein 2;^Eukaryota; Metazoa; Chordata; Craniata; Vertebrata; Euteleostomi; Mammalia; Eutheria; Euarchontoglires; Primates; Haplorrhini; Catarrhini; Hominidae; Homo	RBX2_HUMAN	118	E:2e-33	RecName: Full=RING-box protein 2;^Eukaryota; Metazoa; Chordata; Craniata; Vertebrata; Euteleostomi; Mammalia; Eutheria; Euarchontoglires; Primates; Haplorrhini; Catarrhini; Hominidae; Homo	.	.	.	COG5194	protein ubiquitination	.	.	.	GO:0043687|post-translational protein modification;GO:0045116|protein neddylation;GO:0042787|protein ubiquitination involved in ubiquitin-dependent protein catabolic process;GO:0051775|response to redox state;GO:0031146|SCF-dependent proteasomal ubiquitin-dependent protein catabolic process	GO:0005507|copper ion binding;GO:0097602|cullin family protein binding;GO:0019788|NEDD8 transferase activity;GO:0061630|ubiquitin protein ligase activity;GO:0008270|zinc ion binding	GO:0031462|Cul2-RING ubiquitin ligase complex;GO:0031463|Cul3-RING ubiquitin ligase complex;GO:0080008|Cul4-RING E3 ubiquitin ligase complex;GO:0031466|Cul5-RING ubiquitin ligase complex;GO:0031467|Cul7-RING ubiquitin ligase complex;GO:0005737|cytoplasm;GO:0005829|cytosol;GO:0043224|nuclear SCF ubiquitin ligase complex;GO:0005654|nucleoplasm;GO:0005634|nucleus	K10611|RBX2, ROC2, RNF7; RING-box protein 2	map04120|Ubiquitin mediated proteolysis
genefamily8891	evm.model.utg11.141	3.3e-06	20 D 0.950,21 S 1.000**,85 R 0.897;20 D 0.956*,21 S 0.999**,85 R 0.955*	gi|724899514|ref|XM_010378753.1|	1938	E:0	PREDICTED: Rhinopithecus roxellana interferon regulatory factor 5 (IRF5), transcript variant X1, mRNA	gi|795152703|ref|XP_011794962.1|	817	E:0	PREDICTED: interferon regulatory factor 5 isoform X1 [Colobus angolensis palliatus]	IRF5_HUMAN	753	E:0	RecName: Full=Interferon regulatory factor 5;^Eukaryota; Metazoa; Chordata; Craniata; Vertebrata; Euteleostomi; Mammalia; Eutheria; Euarchontoglires; Primates; Haplorrhini; Catarrhini; Hominidae; Homo	IRF5_HUMAN	859	E:0	RecName: Full=Interferon regulatory factor 5;^Eukaryota; Metazoa; Chordata; Craniata; Vertebrata; Euteleostomi; Mammalia; Eutheria; Euarchontoglires; Primates; Haplorrhini; Catarrhini; Hominidae; Homo	PF00605.16	IRF	Interferon regulatory factor transcription factor	ENOG410XRXT	interferon regulatory factor	.	.	.	GO:0051607|defense response to virus;GO:0060333|interferon-gamma-mediated signaling pathway;GO:0043065|positive regulation of apoptotic process;GO:0032727|positive regulation of interferon-alpha production;GO:0032728|positive regulation of interferon-beta production;GO:0032735|positive regulation of interleukin-12 production;GO:0045944|positive regulation of transcription from RNA polymerase II p…	GO:0000975|regulatory region DNA binding;GO:0043565|sequence-specific DNA binding;GO:0001228|transcriptional activator activity, RNA polymerase II transcription regulatory region sequence-specific bindingGO:0000975|regulatory region DNA binding;GO:0003700|transcription factor activity, sequence-specific DNA binding	GO:0005737|cytoplasm;GO:0005829|cytosol;GO:0005634|nucleus	K09446|IRF5; interferon regulatory factor 5	map04620|Toll-like receptor signaling pathway
genefamily2004	evm.model.utg1435.16	1.29e-05	376 E 0.553,538 A 0.938,726 S 1.000**;376 E 0.685,400 G 0.675,538 A 0.794,726 S 0.983*	gi|724952507|ref|XM_010354005.1|	4532	E:0	PREDICTED: Rhinopithecus roxellana kinesin family member 18B (KIF18B), transcript variant X2, mRNA	gi|724952508|ref|XP_010352307.1|	1558	E:0	PREDICTED: kinesin-like protein KIF18B isoform X2 [Rhinopithecus roxellana]	KI18B_HUMAN	1468	E:0	RecName: Full=Kinesin-like protein KIF18B;^Eukaryota; Metazoa; Chordata; Craniata; Vertebrata; Euteleostomi; Mammalia; Eutheria; Euarchontoglires; Primates; Haplorrhini; Catarrhini; Hominidae; Homo	KI18B_HUMAN	1534	E:0	RecName: Full=Kinesin-like protein KIF18B;^Eukaryota; Metazoa; Chordata; Craniata; Vertebrata; Euteleostomi; Mammalia; Eutheria; Euarchontoglires; Primates; Haplorrhini; Catarrhini; Hominidae; Homo	PF00225.22	Kinesin	Kinesin motor domain	COG5059	Kinesin family member	.	.	.	GO:0051301|cell division;GO:0007019|microtubule depolymerization;GO:0007018|microtubule-based movement;GO:0000278|mitotic cell cycle;GO:0000070|mitotic sister chromatid segregation;GO:0051302|regulation of cell divisionGO:0007018|microtubule-based movement	GO:0005524|ATP binding;GO:0016887|ATPase activity;GO:0019894|kinesin binding;GO:0008017|microtubule binding;GO:0003777|microtubule motor activity;GO:0003774|motor activityGO:0003777|microtubule motor activity;GO:0005524|ATP binding;GO:0008017|microtubule binding;GO:0005198|structural molecule activity	GO:0000235|astral microtubule;GO:0005737|cytoplasm;GO:0005829|cytosol;GO:0005871|kinesin complex;GO:1990752|microtubule end;GO:0035371|microtubule plus-end;GO:0016604|nuclear body;GO:0005634|nucleusGO:0005882|intermediate filament	.	.
genefamily8518	evm.model.utg197.34	3.02e-11	2 Q 1.000**,4 V 1.000**,5 P 1.000**;2 Q 0.999**,4 V 0.999**,5 P 0.998**	gi|724956361|ref|XM_010354988.1|	1576	E:0	PREDICTED: Rhinopithecus roxellana G protein-coupled receptor 133 (GPR133), mRNA	gi|297693472|ref|XP_002824042.1|	607	E:0	PREDICTED: probable G-protein coupled receptor 133 [Pongo abelii]	AGRD1_HUMAN	601	E:0	RecName: Full=Adhesion G-protein coupled receptor D1 {ECO:0000303|PubMed:25713288};^Eukaryota; Metazoa; Chordata; Craniata; Vertebrata; Euteleostomi; Mammalia; Eutheria; Euarchontoglires; Primates; Haplorrhini; Catarrhini; Hominidae; Homo	AGRD1_HUMAN	601	E:0	RecName: Full=Adhesion G-protein coupled receptor D1 {ECO:0000303|PubMed:25713288};^Eukaryota; Metazoa; Chordata; Craniata; Vertebrata; Euteleostomi; Mammalia; Eutheria; Euarchontoglires; Primates; Haplorrhini; Catarrhini; Hominidae; Homo	PF00002.23	7tm_2	7 transmembrane receptor (Secretin family)	ENOG410XSD2	G- protein-coupled receptor	.	.	.	GO:0007166|cell surface receptor signaling pathway;GO:0007186|G-protein coupled receptor signaling pathway;GO:0010579|positive regulation of adenylate cyclase activity involved in G-protein coupled receptor signaling pathwayGO:0007186|G-protein coupled receptor signaling pathway	GO:0004930|G-protein coupled receptor activityGO:0004930|G-protein coupled receptor activity	GO:0016021|integral component of membrane;GO:0005886|plasma membraneGO:0016021|integral component of membrane	K08465|GPR133; G protein-coupled receptor 133	.
genefamily11995	evm.model.utg357.3	0.00116601	80 S 0.520,96 R 0.702,220 L 0.645,341 P 0.534,380 G 0.681,401 R 1.000**,402 I 0.533;80 S 0.809,96 R 0.819,220 L 0.803,341 P 0.808,380 G 0.815,401 R 0.955*,402 I 0.808	gi|15451431|dbj|AB071126.1|	2776	E:0	Macaca fascicularis testis cDNA clone:QtsA-19551, similar to human hypothetical protein FLJ36046, mRNA, NM_152612.1	gi|75048758|sp|Q95LR6.1|CC116_MACFA	902	E:0	RecName: Full=Coiled-coil domain-containing protein 116	CC116_MACFA	902	E:0	RecName: Full=Coiled-coil domain-containing protein 116;^Eukaryota; Metazoa; Chordata; Craniata; Vertebrata; Euteleostomi; Mammalia; Eutheria; Euarchontoglires; Primates; Haplorrhini; Catarrhini; Cercopithecidae; Cercopithecinae; Macaca	CC116_MACFA	964	E:0	RecName: Full=Coiled-coil domain-containing protein 116;^Eukaryota; Metazoa; Chordata; Craniata; Vertebrata; Euteleostomi; Mammalia; Eutheria; Euarchontoglires; Primates; Haplorrhini; Catarrhini; Cercopithecidae; Cercopithecinae; Macaca	PF15774.4	DUF4702	Domain of unknown function (DUF4702)	.	.	.	.	.	.	.	GO:0005813|centrosome;GO:0005737|cytoplasm	.	.
genefamily7329	evm.model.utg47.71	1.78e-05	;235 E 0.989*	gi|724879219|ref|XM_010374596.1|	699	E:0	PREDICTED: Rhinopithecus roxellana adenylate cyclase 1 (brain) (ADCY1), transcript variant X1, mRNA	gi|817256939|ref|XP_012313952.1|	375	E:4e-121	PREDICTED: adenylate cyclase type 1 isoform X2 [Aotus nancymaae]	ADCY1_MOUSE	349	E:3e-109	RecName: Full=Adenylate cyclase type 1;^Eukaryota; Metazoa; Chordata; Craniata; Vertebrata; Euteleostomi; Mammalia; Eutheria; Euarchontoglires; Glires; Rodentia; Myomorpha; Muroidea; Muridae; Murinae; Mus; Mus	ADCY1_HUMAN	426	E:2e-138	RecName: Full=Adenylate cyclase type 1;^Eukaryota; Metazoa; Chordata; Craniata; Vertebrata; Euteleostomi; Mammalia; Eutheria; Euarchontoglires; Primates; Haplorrhini; Catarrhini; Hominidae; Homo	.	.	.	COG2114	Guanylate Cyclase	.	.	.	GO:0007190|activation of adenylate cyclase activity;GO:0034199|activation of protein kinase A activity;GO:0007189|adenylate cyclase-activating G-protein coupled receptor signaling pathway;GO:0007193|adenylate cyclase-inhibiting G-protein coupled receptor signaling pathway;GO:0007409|axonogenesis;GO:0006171|cAMP biosynthetic process;GO:0019933|cAMP-mediated signaling;GO:0071277|cellular response t…	GO:0004016|adenylate cyclase activity;GO:0005524|ATP binding;GO:0008294|calcium- and calmodulin-responsive adenylate cyclase activity;GO:0005516|calmodulin binding;GO:0004383|guanylate cyclase activity;GO:0046872|metal ion binding	GO:0005737|cytoplasm;GO:0070062|extracellular exosome;GO:0008074|guanylate cyclase complex, soluble;GO:0005887|integral component of plasma membrane;GO:0045121|membrane raft;GO:0005634|nucleus;GO:0005886|plasma membrane	K08041|ADCY1; adenylate cyclase 1 [EC:4.6.1.1]	map04915|Estrogen signaling pathway;map05200|Pathways in cancer;map05142|Chagas disease (American trypanosomiasis);map05166|HTLV-I infection;map05146|Amoebiasis;map04540|Gap junction;map04114|Oocyte meiosis;map04270|Vascular smooth muscle contraction;map05032|Morphine addiction;map04918|Thyroid hormone synthesis;map00230|Purine metabolism;map04720|Long-term potentiation;map04723|Retrograde endoca…
genefamily17600	evm.model.utg440.42	0.00131335	36 E 0.539,403 S 0.958*,405 Q 0.992**;36 E 0.704,60 Q 0.673,202 D 0.672,237 R 0.677,403 S 0.826,405 Q 0.931	gi|724957648|ref|XM_010355670.1|	2109	E:0	PREDICTED: Rhinopithecus roxellana UBX domain protein 11 (UBXN11), transcript variant X3, mRNA	gi|795372211|ref|XP_011935427.1|	825	E:0	PREDICTED: UBX domain-containing protein 11 isoform X7 [Cercocebus atys]	UBX11_HUMAN	802	E:0	RecName: Full=UBX domain-containing protein 11;^Eukaryota; Metazoa; Chordata; Craniata; Vertebrata; Euteleostomi; Mammalia; Eutheria; Euarchontoglires; Primates; Haplorrhini; Catarrhini; Hominidae; Homo	UBX11_HUMAN	801	E:0	RecName: Full=UBX domain-containing protein 11;^Eukaryota; Metazoa; Chordata; Craniata; Vertebrata; Euteleostomi; Mammalia; Eutheria; Euarchontoglires; Primates; Haplorrhini; Catarrhini; Hominidae; Homo	PF08059.12	SEP	SEP domain	ENOG410YGXU	UBX domain protein	.	.	.	GO:0043161|proteasome-mediated ubiquitin-dependent protein catabolic process	GO:0043130|ubiquitin binding	GO:0005737|cytoplasm;GO:0005856|cytoskeleton	.	.
genefamily2889	evm.model.utg147.125	0.000269337	;114 S 0.982*	gi|724863833|ref|XM_010371492.1|	2505	E:0	PREDICTED: Rhinopithecus roxellana activin A receptor, type IIB (ACVR2B), mRNA	gi|685525915|ref|XP_009199435.1|	957	E:0	PREDICTED: activin receptor type-2B isoform X1 [Papio anubis]	AVR2B_HUMAN	905	E:0	RecName: Full=Activin receptor type-2B;^Eukaryota; Metazoa; Chordata; Craniata; Vertebrata; Euteleostomi; Mammalia; Eutheria; Euarchontoglires; Primates; Haplorrhini; Catarrhini; Hominidae; Homo	AVR2B_HUMAN	952	E:0	RecName: Full=Activin receptor type-2B;^Eukaryota; Metazoa; Chordata; Craniata; Vertebrata; Euteleostomi; Mammalia; Eutheria; Euarchontoglires; Primates; Haplorrhini; Catarrhini; Hominidae; Homo	PF01064.22	Activin_recp	Activin types I and II receptor domain	ENOG410XS2Z	transmembrane receptor protein serine/threonine kinase activity	.	.	.	GO:0032147|activation of protein kinase activity;GO:0032924|activin receptor signaling pathway;GO:0009952|anterior/posterior pattern specification;GO:0060840|artery development;GO:0001974|blood vessel remodeling;GO:0030509|BMP signaling pathway;GO:0007368|determination of left/right symmetry;GO:0048617|embryonic foregut morphogenesis;GO:0001702|gastrulation with mouth forming second;GO:0007507|he…	GO:0048185|activin binding;GO:0005524|ATP binding;GO:0019838|growth factor binding;GO:0046872|metal ion binding;GO:0004674|protein serine/threonine kinase activity;GO:0004712|protein serine/threonine/tyrosine kinase activity;GO:0004702|signal transducer, downstream of receptor, with serine/threonine kinase activity;GO:0004675|transmembrane receptor protein serine/threonine kinase activityGO:00046…	GO:0005737|cytoplasm;GO:0005887|integral component of plasma membrane;GO:0005886|plasma membrane;GO:0043234|protein complex;GO:0043235|receptor complexGO:0016020|membrane	K13596|ACVR2B; activin receptor type-2B [EC:2.7.11.30]	map04350|TGF-beta signaling pathway;map04550|Signaling pathways regulating pluripotency of stem cells;map04060|Cytokine-cytokine receptor interaction
genefamily7339	evm.model.utg90.135	0.00121035	637 A 0.975*,638 L 0.996**;637 A 0.805,638 L 0.964*	gi|724831676|ref|XM_010364757.1|	3808	E:0	PREDICTED: Rhinopithecus roxellana natriuretic peptide receptor 1 (NPR1), mRNA	gi|795353424|ref|XP_011932007.1|	1453	E:0	PREDICTED: atrial natriuretic peptide receptor 1 isoform X4 [Cercocebus atys]	ANPRA_HUMAN	1443	E:0	RecName: Full=Atrial natriuretic peptide receptor 1;^Eukaryota; Metazoa; Chordata; Craniata; Vertebrata; Euteleostomi; Mammalia; Eutheria; Euarchontoglires; Primates; Haplorrhini; Catarrhini; Hominidae; Homo	ANPRA_HUMAN	1494	E:0	RecName: Full=Atrial natriuretic peptide receptor 1;^Eukaryota; Metazoa; Chordata; Craniata; Vertebrata; Euteleostomi; Mammalia; Eutheria; Euarchontoglires; Primates; Haplorrhini; Catarrhini; Hominidae; Homo	PF01094.27	ANF_receptor	Receptor family ligand binding region	COG2114	Guanylate Cyclase	.	.	.	GO:0007589|body fluid secretion;GO:0007166|cell surface receptor signaling pathway;GO:0006182|cGMP biosynthetic process;GO:0042417|dopamine metabolic process;GO:0035556|intracellular signal transduction;GO:0016525|negative regulation of angiogenesis;GO:0030308|negative regulation of cell growth;GO:0048662|negative regulation of smooth muscle cell proliferation;GO:0030828|positive regulation of cG…	GO:0005524|ATP binding;GO:0008528|G-protein coupled peptide receptor activity;GO:0005525|GTP binding;GO:0004383|guanylate cyclase activity;GO:0042562|hormone binding;GO:0016941|natriuretic peptide receptor activity;GO:0017046|peptide hormone binding;GO:0004672|protein kinase activity;GO:0019901|protein kinase bindingGO:0004672|protein kinase activity;GO:0005524|ATP binding;GO:0016849|phosphorus-o…	GO:0008074|guanylate cyclase complex, soluble;GO:0005887|integral component of plasma membrane;GO:0005886|plasma membrane;GO:0043235|receptor complex	K12323|ANPRA, NPR1; atrial natriuretic peptide receptor A [EC:4.6.1.2]	map04022|cGMP-PKG signaling pathway;map04024|cAMP signaling pathway;map04270|Vascular smooth muscle contraction;map04925|Aldosterone synthesis and secretion;map04924|Renin secretion;map04923|Regulation of lipolysis in adipocytes;map04921|Oxytocin signaling pathway;map00230|Purine metabolism
genefamily14134	evm.model.utg111.11	0.000661949	463 L 0.542,591 V 0.988*,639 L 0.524,697 R 0.986*;29 R 0.675,463 L 0.651,591 V 0.920,607 A 0.672,639 L 0.663,697 R 0.948	gi|724816204|ref|XM_010361658.1|	3921	E:0	PREDICTED: Rhinopithecus roxellana mannosidase, alpha, class 2B, member 1 (MAN2B1), transcript variant X1, mRNA	gi|685606277|ref|XP_009191865.1|	1792	E:0	PREDICTED: lysosomal alpha-mannosidase isoform X1 [Papio anubis]	MA2B1_MACFA	1773	E:0	RecName: Full=Lysosomal alpha-mannosidase;^Eukaryota; Metazoa; Chordata; Craniata; Vertebrata; Euteleostomi; Mammalia; Eutheria; Euarchontoglires; Primates; Haplorrhini; Catarrhini; Cercopithecidae; Cercopithecinae; Macaca	MA2B1_MACFA	1831	E:0	RecName: Full=Lysosomal alpha-mannosidase;^Eukaryota; Metazoa; Chordata; Craniata; Vertebrata; Euteleostomi; Mammalia; Eutheria; Euarchontoglires; Primates; Haplorrhini; Catarrhini; Cercopithecidae; Cercopithecinae; Macaca	PF01074.21	Glyco_hydro_38	Glycosyl hydrolases family 38 N-terminal domain	.	.	.	.	.	GO:0006013|mannose metabolic processGO:0006013|mannose metabolic process	GO:0004559|alpha-mannosidase activity;GO:0030246|carbohydrate binding;GO:0046872|metal ion bindingGO:0004559|alpha-mannosidase activity	GO:0005764|lysosome	K12311|MAN2B1, LAMAN; lysosomal alpha-mannosidase [EC:3.2.1.24]	map04142|Lysosome;map00511|Other glycan degradation
genefamily5274	evm.model.utg192.17	5.47e-07	134 E 0.503,400 L 0.511,528 K 0.991**,530 W 1.000**,532 P 0.645,533 L 0.987*;73 G 0.686,134 E 0.721,400 L 0.684,528 K 0.939,530 W 0.993**,532 P 0.689,533 L 0.927	gi|795367471|ref|XM_011931868.1|	3175	E:0	PREDICTED: Colobus angolensis palliatus uromodulin (UMOD), transcript variant X2, mRNA	gi|795367477|ref|XP_011787259.1|	1220	E:0	PREDICTED: uromodulin isoform X3 [Colobus angolensis palliatus]	UROM_PONAB	1173	E:0	RecName: Full=Uromodulin;^Eukaryota; Metazoa; Chordata; Craniata; Vertebrata; Euteleostomi; Mammalia; Eutheria; Euarchontoglires; Primates; Haplorrhini; Catarrhini; Hominidae; Pongo	UROM_PONAB	1175	E:0	RecName: Full=Uromodulin;^Eukaryota; Metazoa; Chordata; Craniata; Vertebrata; Euteleostomi; Mammalia; Eutheria; Euarchontoglires; Primates; Haplorrhini; Catarrhini; Hominidae; Pongo	PF12662.6	cEGF	Complement Clr-like EGF-like	ENOG410YDU6	antigen transcytosis by M cells in mucosal-associated lymphoid tissue	.	.	.	GO:0048878|chemical homeostasis;GO:0007588|excretion;GO:0007157|heterophilic cell-cell adhesion via plasma membrane cell adhesion molecules;GO:0007159|leukocyte cell-cell adhesion;GO:0072218|metanephric ascending thin limb development;GO:0072221|metanephric distal convoluted tubule development;GO:0072233|metanephric thick ascending limb development;GO:1990266|neutrophil migration;GO:2000021|regul…	GO:0005509|calcium ion binding;GO:0019864|IgG bindingGO:0005509|calcium ion binding	GO:0031225|anchored component of membrane;GO:0016324|apical plasma membrane;GO:0016323|basolateral plasma membrane;GO:0060170|ciliary membrane;GO:0005929|cilium;GO:0070062|extracellular exosome;GO:0000922|spindle pole	K18274|UMOD; uromodulin	.
genefamily15236	evm.model.utg284.62	6.44e-06	2 H 1.000**,4 E 0.998**;1 M 0.772,2 H 0.971*,4 E 0.973*	gi|795134624|ref|XM_011935911.1|	987	E:0	PREDICTED: Colobus angolensis palliatus 3-hydroxyanthranilate 3,4-dioxygenase (HAAO), transcript variant X2, mRNA	gi|119620716|gb|EAX00311.1|	535	E:0	3-hydroxyanthranilate 3,4-dioxygenase, isoform CRA_c [Homo sapiens]	3HAO_HUMAN	492	E:8e-175	RecName: Full=3-hydroxyanthranilate 3,4-dioxygenase {ECO:0000255|HAMAP-Rule:MF_03019};^Eukaryota; Metazoa; Chordata; Craniata; Vertebrata; Euteleostomi; Mammalia; Eutheria; Euarchontoglires; Primates; Haplorrhini; Catarrhini; Hominidae; Homo	3HAO_HUMAN	492	E:8e-175	RecName: Full=3-hydroxyanthranilate 3,4-dioxygenase {ECO:0000255|HAMAP-Rule:MF_03019};^Eukaryota; Metazoa; Chordata; Craniata; Vertebrata; Euteleostomi; Mammalia; Eutheria; Euarchontoglires; Primates; Haplorrhini; Catarrhini; Hominidae; Homo	PF06052.11	3-HAO	3-hydroxyanthranilic acid dioxygenase	ENOG4111GH8	Catalyzes the oxidative ring opening of 3- hydroxyanthranilate to 2-amino-3-carboxymuconate semialdehyde, which spontaneously cyclizes to quinolinate (By similarity)	.	.	.	GO:0009435|NAD biosynthetic process;GO:0070050|neuron cellular homeostasis;GO:0019805|quinolinate biosynthetic process;GO:0046686|response to cadmium ion;GO:0010043|response to zinc ion;GO:0006569|tryptophan catabolic processGO:0055114|oxidation-reduction process	GO:0000334|3-hydroxyanthranilate 3,4-dioxygenase activity;GO:0009055|electron carrier activity;GO:0008198|ferrous iron bindingGO:0000334|3-hydroxyanthranilate 3,4-dioxygenase activity;GO:0005506|iron ion binding	GO:0005829|cytosol;GO:0070062|extracellular exosome	K00452|HAAO; 3-hydroxyanthranilate 3,4-dioxygenase [EC:1.13.11.6]	map01100|Metabolic pathways;map00380|Tryptophan metabolism
genefamily5848	evm.model.utg866.66	0.000766189	;122 D 0.927,130 R 0.915,200 A 0.913,251 T 0.925,388 R 0.919,533 V 0.926	gi|724857105|ref|XM_010369938.1|	3192	E:0	PREDICTED: Rhinopithecus roxellana calicin (CCIN), transcript variant X2, mRNA	gi|724857103|ref|XP_010368239.1|	1179	E:0	PREDICTED: calicin [Rhinopithecus roxellana]	CALI_HUMAN	1161	E:0	RecName: Full=Calicin;^Eukaryota; Metazoa; Chordata; Craniata; Vertebrata; Euteleostomi; Mammalia; Eutheria; Euarchontoglires; Primates; Haplorrhini; Catarrhini; Hominidae; Homo	CALI_HUMAN	1198	E:0	RecName: Full=Calicin;^Eukaryota; Metazoa; Chordata; Craniata; Vertebrata; Euteleostomi; Mammalia; Eutheria; Euarchontoglires; Primates; Haplorrhini; Catarrhini; Hominidae; Homo	PF00651.30	BTB	BTB/POZ domain	ENOG410XNX8	kelch-like	.	.	.	GO:0030154|cell differentiation;GO:0007275|multicellular organism development;GO:0042787|protein ubiquitination involved in ubiquitin-dependent protein catabolic process;GO:0007283|spermatogenesis	GO:0003779|actin bindingGO:0005515|protein binding	GO:0015629|actin cytoskeleton;GO:0031463|Cul3-RING ubiquitin ligase complex;GO:0033150|cytoskeletal calyx;GO:0005634|nucleus	.	.
genefamily9814	evm.model.utg145.13	1.09e-05	515 V 1.000**;126 N 0.637,515 V 0.944,937 M 0.681,993 D 0.687	gi|795383909|ref|XM_012083112.1|	2868	E:0	PREDICTED: Cercocebus atys BOC cell adhesion associated, oncogene regulated (BOC), transcript variant X7, mRNA	gi|966925077|ref|XP_014985365.1|	1884	E:0	PREDICTED: brother of CDO isoform X3 [Macaca mulatta]	BOC_HUMAN	1776	E:0	RecName: Full=Brother of CDO;^Eukaryota; Metazoa; Chordata; Craniata; Vertebrata; Euteleostomi; Mammalia; Eutheria; Euarchontoglires; Primates; Haplorrhini; Catarrhini; Hominidae; Homo	BOC_HUMAN	1915	E:0	RecName: Full=Brother of CDO;^Eukaryota; Metazoa; Chordata; Craniata; Vertebrata; Euteleostomi; Mammalia; Eutheria; Euarchontoglires; Primates; Haplorrhini; Catarrhini; Hominidae; Homo	PF13927.5	Ig_3	Immunoglobulin domain	ENOG410XSVT	homolog (mouse)	.	.	.	GO:0007411|axon guidance;GO:0007155|cell adhesion;GO:0051149|positive regulation of muscle cell differentiation;GO:0045663|positive regulation of myoblast differentiation;GO:0007224|smoothened signaling pathway	GO:0005515|protein binding	GO:0044295|axonal growth cone;GO:0005887|integral component of plasma membrane;GO:0005886|plasma membrane	.	.
genefamily14163	evm.model.utg40.32	0.000411057	;88 S 0.889,147 L 0.882,168 L 0.989*	gi|724871834|ref|XM_010372824.1|	645	E:0	PREDICTED: Rhinopithecus roxellana chromosome unknown open reading frame, human C9orf9 (LOC104669745), transcript variant X3, mRNA	gi|724871838|ref|XP_010371127.1|	323	E:3e-109	PREDICTED: uncharacterized protein C9orf9 homolog isoform X2 [Rhinopithecus roxellana]	SACA9_HUMAN	318	E:7e-108	RecName: Full=Sperm acrosome-associated protein 9;^Eukaryota; Metazoa; Chordata; Craniata; Vertebrata; Euteleostomi; Mammalia; Eutheria; Euarchontoglires; Primates; Haplorrhini; Catarrhini; Hominidae; Homo	SACA9_HUMAN	318	E:4e-108	RecName: Full=Sperm acrosome-associated protein 9;^Eukaryota; Metazoa; Chordata; Craniata; Vertebrata; Euteleostomi; Mammalia; Eutheria; Euarchontoglires; Primates; Haplorrhini; Catarrhini; Hominidae; Homo	PF15120.5	SPACA9	Sperm acrosome-associated protein 9	ENOG4111PX9	NA	.	.	.	.	GO:0048306|calcium-dependent protein binding	GO:0001669|acrosomal vesicle;GO:0005881|cytoplasmic microtubule	.	.
genefamily8137	evm.model.utg866.21	0.00306076	;3 P 0.968*	gi|724934126|ref|XM_010385777.1|	907	E:0	PREDICTED: Rhinopithecus roxellana family with sequence similarity 219, member A (FAM219A), transcript variant X1, mRNA	gi|725607088|ref|XP_010330032.1|	255	E:8e-83	PREDICTED: protein FAM219A isoform X1 [Saimiri boliviensis boliviensis]	F219A_HUMAN	252	E:3e-83	RecName: Full=Protein FAM219A;^Eukaryota; Metazoa; Chordata; Craniata; Vertebrata; Euteleostomi; Mammalia; Eutheria; Euarchontoglires; Primates; Haplorrhini; Catarrhini; Hominidae; Homo	F219A_HUMAN	293	E:2e-99	RecName: Full=Protein FAM219A;^Eukaryota; Metazoa; Chordata; Craniata; Vertebrata; Euteleostomi; Mammalia; Eutheria; Euarchontoglires; Primates; Haplorrhini; Catarrhini; Hominidae; Homo	PF15260.5	FAM219A	Protein family FAM219A	ENOG410Y14P	family with sequence similarity 219, member A	.	.	.	.	.	.	.	.
genefamily1468	evm.model.utg16005.1	0.00113032	;281 E 0.887,282 K 0.990*	gi|795186997|ref|XM_011946554.1|	1541	E:0	PREDICTED: Colobus angolensis palliatus G protein-coupled receptor 173 (GPR173), transcript variant X2, mRNA	gi|9507143|ref|NP_061842.1|	577	E:0	probable G-protein coupled receptor 173 [Homo sapiens]	GP173_HUMAN	577	E:0	RecName: Full=Probable G-protein coupled receptor 173;^Eukaryota; Metazoa; Chordata; Craniata; Vertebrata; Euteleostomi; Mammalia; Eutheria; Euarchontoglires; Primates; Haplorrhini; Catarrhini; Hominidae; Homo	GP173_HUMAN	577	E:0	RecName: Full=Probable G-protein coupled receptor 173;^Eukaryota; Metazoa; Chordata; Craniata; Vertebrata; Euteleostomi; Mammalia; Eutheria; Euarchontoglires; Primates; Haplorrhini; Catarrhini; Hominidae; Homo	PF13853.5	7tm_4	Olfactory receptor	ENOG410XRW9	Receptor	.	.	.	GO:2001223|negative regulation of neuron migration;GO:0007165|signal transductionGO:0007186|G-protein coupled receptor signaling pathway	GO:0004930|G-protein coupled receptor activity;GO:0004968|gonadotropin-releasing hormone receptor activityGO:0004984|olfactory receptor activity;GO:0004930|G-protein coupled receptor activity	GO:0016021|integral component of membrane;GO:0005886|plasma membraneGO:0016021|integral component of membrane	K04300|SREB3, GPR173; super conserved receptor expressed in brain 3	.
genefamily967	evm.model.utg198.55	0.000121345	400 S 1.000**;204 H 0.528,320 G 0.522,346 E 0.519,397 T 0.548,400 S 0.928	gi|724833015|ref|XM_010365208.1|	2412	E:0	PREDICTED: Rhinopithecus roxellana opioid growth factor receptor (OGFR), mRNA	gi|724833016|ref|XP_010363510.1|	850	E:0	PREDICTED: opioid growth factor receptor [Rhinopithecus roxellana]	OGFR_HUMAN	831	E:0	RecName: Full=Opioid growth factor receptor;^Eukaryota; Metazoa; Chordata; Craniata; Vertebrata; Euteleostomi; Mammalia; Eutheria; Euarchontoglires; Primates; Haplorrhini; Catarrhini; Hominidae; Homo	OGFR_HUMAN	893	E:0	RecName: Full=Opioid growth factor receptor;^Eukaryota; Metazoa; Chordata; Craniata; Vertebrata; Euteleostomi; Mammalia; Eutheria; Euarchontoglires; Primates; Haplorrhini; Catarrhini; Hominidae; Homo	PF04664.12	OGFr_N	Opioid growth factor receptor (OGFr) conserved region	ENOG4111XCW	receptor activity	.	.	.	GO:0001558|regulation of cell growth	GO:0004985|opioid receptor activityGO:0004872|receptor activity	GO:0005737|cytoplasm;GO:0016020|membrane;GO:0005634|nucleusGO:0016020|membrane	.	.
genefamily11989	evm.model.utg590.77	1.06e-05	;245 L 0.825,276 V 0.994**,327 A 0.824	gi|795350826|ref|XM_011928903.1|	1784	E:0	PREDICTED: Colobus angolensis palliatus sorting nexin family member 21 (SNX21), transcript variant X1, mRNA	gi|795350827|ref|XP_011784293.1|	536	E:0	PREDICTED: sorting nexin-21 isoform X1 [Colobus angolensis palliatus]	SNX21_HUMAN	533	E:0	RecName: Full=Sorting nexin-21;^Eukaryota; Metazoa; Chordata; Craniata; Vertebrata; Euteleostomi; Mammalia; Eutheria; Euarchontoglires; Primates; Haplorrhini; Catarrhini; Hominidae; Homo	SNX21_HUMAN	636	E:0	RecName: Full=Sorting nexin-21;^Eukaryota; Metazoa; Chordata; Craniata; Vertebrata; Euteleostomi; Mammalia; Eutheria; Euarchontoglires; Primates; Haplorrhini; Catarrhini; Hominidae; Homo	PF00787.23	PX	PX domain	ENOG41114JN	sorting nexin family member 21	.	.	.	GO:0015031|protein transport	GO:0032266|phosphatidylinositol-3-phosphate binding;GO:0005546|phosphatidylinositol-4,5-bisphosphate bindingGO:0035091|phosphatidylinositol binding	GO:0030659|cytoplasmic vesicle membrane;GO:0031901|early endosome membrane	K17932|SNX21; sorting nexin-21	.
genefamily2334	evm.model.utg1375.3	0.000130258	106 S 1.000**;106 S 0.988*	gi|982306936|ref|XM_015438868.1|	1482	E:0	PREDICTED: Macaca fascicularis cyclin-dependent kinase 3 (CDK3), transcript variant X2, mRNA	gi|967223230|ref|XP_014975895.1|	570	E:0	PREDICTED: cyclin-dependent kinase 3 isoform X2 [Macaca mulatta]	CDK3_HUMAN	551	E:0	RecName: Full=Cyclin-dependent kinase 3;^Eukaryota; Metazoa; Chordata; Craniata; Vertebrata; Euteleostomi; Mammalia; Eutheria; Euarchontoglires; Primates; Haplorrhini; Catarrhini; Hominidae; Homo	CDK3_HUMAN	551	E:0	RecName: Full=Cyclin-dependent kinase 3;^Eukaryota; Metazoa; Chordata; Craniata; Vertebrata; Euteleostomi; Mammalia; Eutheria; Euarchontoglires; Primates; Haplorrhini; Catarrhini; Hominidae; Homo	PF00069.24	Pkinase	Protein kinase domain	ENOG410XPP3	Cyclin-Dependent Kinase	.	.	.	GO:0051301|cell division;GO:0008283|cell proliferation;GO:0006974|cellular response to DNA damage stimulus;GO:0045023|G0 to G1 transition;GO:0000082|G1/S transition of mitotic cell cycle;GO:0007275|multicellular organism development;GO:0008284|positive regulation of cell proliferation;GO:0006468|protein phosphorylation;GO:0010389|regulation of G2/M transition of mitotic cell cycle;GO:0010468|regu…	GO:0005524|ATP binding;GO:0030332|cyclin binding;GO:0004693|cyclin-dependent protein serine/threonine kinase activityGO:0004672|protein kinase activity;GO:0005524|ATP binding	GO:0000307|cyclin-dependent protein kinase holoenzyme complex;GO:0005737|cytoplasm;GO:0005634|nucleus	K02088|CDK3; cyclin-dependent kinase 3 [EC:2.7.11.22]	.
genefamily13184	evm.model.utg95.18	0.000384618	1 A 1.000**,2 K 1.000**,3 D 1.000**,4 P 1.000**,5 W 1.000**,6 R 1.000**,7 L 1.000**,8 P 1.000**,9 G 1.000**,10 T 1.000**,11 Y 1.000**,12 V 1.000**,13 V 1.000**,14 V 1.000**,15 L 1.000**,16 K 1.000**,17 E 1.000**,18 E 1.000**,19 T 1.000**,20 H 1.000**,21 L 1.000**,22 S 1.000**,23 Q 1.000**,24 S 1.000**,25 E 1.000**,26 R 1.000**,27 T 1.000**,28 A 1.000**,29 R 1.000**,30 R 1.000**,31 L 1.000**,32 Q …	gi|724800296|ref|XM_010372694.1|	3343	E:0	PREDICTED: Rhinopithecus roxellana proprotein convertase subtilisin/kexin type 9 (PCSK9), mRNA	gi|166980548|sp|A8T672.1|PCSK9_COLGU	1167	E:0	RecName: Full=Proprotein convertase subtilisin/kexin type 9; AltName: Full=Proprotein convertase 9; Short=PC9; AltName: Full=Subtilisin/kexin-like protease PC9; Flags: Precursor	PCSK9_COLGU	1167	E:0	RecName: Full=Proprotein convertase subtilisin/kexin type 9;^Eukaryota; Metazoa; Chordata; Craniata; Vertebrata; Euteleostomi; Mammalia; Eutheria; Euarchontoglires; Primates; Haplorrhini; Catarrhini; Cercopithecidae; Colobinae; Colobus	PCSK9_COLGU	1234	E:0	RecName: Full=Proprotein convertase subtilisin/kexin type 9;^Eukaryota; Metazoa; Chordata; Craniata; Vertebrata; Euteleostomi; Mammalia; Eutheria; Euarchontoglires; Primates; Haplorrhini; Catarrhini; Cercopithecidae; Colobinae; Colobus	PF05922.15	Inhibitor_I9	Peptidase inhibitor I9	.	.	.	.	.	GO:0006915|apoptotic process;GO:0008203|cholesterol metabolic process;GO:0032802|low-density lipoprotein particle receptor catabolic process;GO:0043523|regulation of neuron apoptotic processGO:0006508|proteolysis	GO:0034185|apolipoprotein binding;GO:0030169|low-density lipoprotein particle binding;GO:0043621|protein self-association;GO:0004252|serine-type endopeptidase activity;GO:0034189|very-low-density lipoprotein particle bindingGO:0004252|serine-type endopeptidase activity	GO:0009986|cell surface;GO:0005737|cytoplasm;GO:0005769|early endosome;GO:0005783|endoplasmic reticulum;GO:0005576|extracellular region;GO:0005794|Golgi apparatus;GO:0005770|late endosome;GO:0005764|lysosome	.	.
genefamily1391	evm.model.utg416.77	9.37e-05	;184 Q 0.992**	gi|724797328|ref|XM_010362450.1|	1351	E:0	PREDICTED: Rhinopithecus roxellana caudal type homeobox 2 (CDX2), transcript variant X1, mRNA	gi|724797329|ref|XP_010360752.1|	334	E:2e-110	PREDICTED: homeobox protein CDX-2 isoform X1 [Rhinopithecus roxellana]	CDX2_HUMAN	328	E:1e-109	RecName: Full=Homeobox protein CDX-2;^Eukaryota; Metazoa; Chordata; Craniata; Vertebrata; Euteleostomi; Mammalia; Eutheria; Euarchontoglires; Primates; Haplorrhini; Catarrhini; Hominidae; Homo	CDX2_MESAU	373	E:4e-127	RecName: Full=Homeobox protein CDX-2;^Eukaryota; Metazoa; Chordata; Craniata; Vertebrata; Euteleostomi; Mammalia; Eutheria; Euarchontoglires; Glires; Rodentia; Myomorpha; Muroidea; Cricetidae; Cricetinae; Mesocricetus	PF04731.11	Caudal_act	Caudal like protein activation region	.	.	.	.	.	GO:0060575|intestinal epithelial cell differentiation;GO:0014807|regulation of somitogenesis;GO:0006351|transcription, DNA-templatedGO:0006355|regulation of transcription, DNA-templated;GO:0007275|multicellular organism development	GO:0043565|sequence-specific DNA binding;GO:0003700|transcription factor activity, sequence-specific DNA bindingGO:0003677|DNA binding	GO:0005634|nucleusGO:0005634|nucleus	.	.
genefamily10348	evm.model.utg295.37	6.53e-05	223 K 1.000**;92 N 0.601,148 E 0.603,223 K 0.975*	gi|795232398|ref|XM_011952133.1|	2043	E:0	PREDICTED: Colobus angolensis palliatus leucine rich repeat containing 48 (LRRC48), transcript variant X2, mRNA	gi|795232399|ref|XP_011807523.1|	778	E:0	PREDICTED: leucine-rich repeat-containing protein 48 isoform X2 [Colobus angolensis palliatus]	DRC3_MACFA	760	E:0	RecName: Full=Dynein regulatory complex subunit 3;^Eukaryota; Metazoa; Chordata; Craniata; Vertebrata; Euteleostomi; Mammalia; Eutheria; Euarchontoglires; Primates; Haplorrhini; Catarrhini; Cercopithecidae; Cercopithecinae; Macaca	DRC3_MACFA	796	E:0	RecName: Full=Dynein regulatory complex subunit 3;^Eukaryota; Metazoa; Chordata; Craniata; Vertebrata; Euteleostomi; Mammalia; Eutheria; Euarchontoglires; Primates; Haplorrhini; Catarrhini; Cercopithecidae; Cercopithecinae; Macaca	PF12799.6	LRR_4	Leucine Rich repeats (2 copies)	.	.	.	.	.	.	GO:0005515|protein binding	GO:0042995|cell projection;GO:0005737|cytoplasm;GO:0005856|cytoskeleton	.	.
genefamily14524	evm.model.utg967.111	0.00240408	451 V 0.995**;451 V 0.915,591 M 0.536,1021 A 0.521	gi|724942042|ref|XM_010387864.1|	5836	E:0	PREDICTED: Rhinopithecus roxellana tuberous sclerosis 2 (TSC2), transcript variant X5, mRNA	gi|724942043|ref|XP_010386166.1|	3211	E:0	PREDICTED: tuberin isoform X5 [Rhinopithecus roxellana]	TSC2_HUMAN	3098	E:0	RecName: Full=Tuberin;^Eukaryota; Metazoa; Chordata; Craniata; Vertebrata; Euteleostomi; Mammalia; Eutheria; Euarchontoglires; Primates; Haplorrhini; Catarrhini; Hominidae; Homo	TSC2_HUMAN	3282	E:0	RecName: Full=Tuberin;^Eukaryota; Metazoa; Chordata; Craniata; Vertebrata; Euteleostomi; Mammalia; Eutheria; Euarchontoglires; Primates; Haplorrhini; Catarrhini; Hominidae; Homo	PF11864.7	DUF3384	Domain of unknown function (DUF3384)	ENOG410XPFJ	Tuberous sclerosis 2	.	.	.	GO:0043276|anoikis;GO:0007050|cell cycle arrest;GO:0006897|endocytosis;GO:0007507|heart development;GO:0048009|insulin-like growth factor receptor signaling pathway;GO:0061024|membrane organization;GO:0008285|negative regulation of cell proliferation;GO:0046627|negative regulation of insulin receptor signaling pathway;GO:1901525|negative regulation of mitophagy;GO:0014067|negative regulation of p…	GO:0005096|GTPase activator activity;GO:0019902|phosphatase binding;GO:0042803|protein homodimerization activity;GO:0031267|small GTPase bindingGO:0005096|GTPase activator activity	GO:0005737|cytoplasm;GO:0005829|cytosol;GO:0005794|Golgi apparatus;GO:0005764|lysosome;GO:0016020|membrane;GO:0005634|nucleus;GO:0048471|perinuclear region of cytoplasm;GO:0033596|TSC1-TSC2 complex	K07207|TSC2; tuberous sclerosis 2	map04152|AMPK signaling pathway;map04150|mTOR signaling pathway;map04151|PI3K-Akt signaling pathway;map04919|Thyroid hormone signaling pathway;map05231|Choline metabolism in cancer;map04115|p53 signaling pathway;map04910|Insulin signaling pathway
genefamily4738	evm.model.utg209.12	0.000134432	86 Q 0.621,478 I 1.000**;58 G 0.501,86 Q 0.793,476 Q 0.771,478 I 0.996**	gi|724892309|ref|XM_010376934.1|	5116	E:0	PREDICTED: Rhinopithecus roxellana centrosomal protein 170B (CEP170B), transcript variant X3, mRNA	gi|724892303|ref|XP_010375234.1|	1614	E:0	PREDICTED: centrosomal protein of 170 kDa protein B isoform X1 [Rhinopithecus roxellana]	C170B_HUMAN	1572	E:0	RecName: Full=Centrosomal protein of 170 kDa protein B;^Eukaryota; Metazoa; Chordata; Craniata; Vertebrata; Euteleostomi; Mammalia; Eutheria; Euarchontoglires; Primates; Haplorrhini; Catarrhini; Hominidae; Homo	C170B_HUMAN	1972	E:0	RecName: Full=Centrosomal protein of 170 kDa protein B;^Eukaryota; Metazoa; Chordata; Craniata; Vertebrata; Euteleostomi; Mammalia; Eutheria; Euarchontoglires; Primates; Haplorrhini; Catarrhini; Hominidae; Homo	PF15308.5	CEP170_C	CEP170 C-terminus	ENOG410XQU2	kiaa0284	.	.	.	.	.	GO:0005737|cytoplasm;GO:0005874|microtubule	K16463|CEP170; centrosomal protein CEP170	.
genefamily8680	evm.model.utg495.16	1.59e-05	;20 L 0.977*,21 A 0.864,23 R 0.769,24 S 0.856,117 S 0.856,119 S 0.850,122 S 0.991**,123 L 0.862,124 E 0.998**,125 Q 0.876,134 S 0.846	gi|795560189|ref|XM_012052567.1|	1881	E:0	PREDICTED: Cercocebus atys E2F transcription factor 1 (E2F1), transcript variant X1, mRNA	gi|119596705|gb|EAW76299.1|	655	E:0	E2F transcription factor 1, isoform CRA_a [Homo sapiens]	E2F1_HUMAN	645	E:0	RecName: Full=Transcription factor E2F1;^Eukaryota; Metazoa; Chordata; Craniata; Vertebrata; Euteleostomi; Mammalia; Eutheria; Euarchontoglires; Primates; Haplorrhini; Catarrhini; Hominidae; Homo	E2F1_HUMAN	731	E:0	RecName: Full=Transcription factor E2F1;^Eukaryota; Metazoa; Chordata; Craniata; Vertebrata; Euteleostomi; Mammalia; Eutheria; Euarchontoglires; Primates; Haplorrhini; Catarrhini; Hominidae; Homo	PF02319.19	E2F_TDP	E2F/DP family winged-helix DNA-binding domain	ENOG410XNYI	E2F transcription factor	.	.	.	GO:0043276|anoikis;GO:0071398|cellular response to fatty acid;GO:0071456|cellular response to hypoxia;GO:1990090|cellular response to nerve growth factor stimulus;GO:0071466|cellular response to xenobiotic stimulus;GO:0000077|DNA damage checkpoint;GO:0006977|DNA damage response, signal transduction by p53 class mediator resulting in cell cycle arrest;GO:0030900|forebrain development;GO:0072332|in…	GO:0001047|core promoter binding;GO:0003677|DNA binding;GO:0046983|protein dimerization activity;GO:0019901|protein kinase binding;GO:0043565|sequence-specific DNA binding;GO:0003700|transcription factor activity, sequence-specific DNA binding;GO:0008134|transcription factor bindingGO:0003700|transcription factor activity, sequence-specific DNA binding;GO:0046983|protein dimerization activity	GO:0005813|centrosome;GO:0005739|mitochondrion;GO:0000790|nuclear chromatin;GO:0005654|nucleoplasm;GO:0005634|nucleus;GO:0035189|Rb-E2F complexGO:0005667|transcription factor complex	K17454|E2F1; transcription factor E2F1	map05206|MicroRNAs in cancer;map05215|Prostate cancer;map05200|Pathways in cancer;map05212|Pancreatic cancer;map05166|HTLV-I infection;map05223|Non-small cell lung cancer;map05222|Small cell lung cancer;map05214|Glioma;map05220|Chronic myeloid leukemia;map05218|Melanoma;map05219|Bladder cancer;map04110|Cell cycle;map05161|Hepatitis B
genefamily15689	evm.model.utg772.113	2.07e-06	553 S 1.000**;483 A 0.774,505 P 0.779,553 S 0.991**	gi|795377992|ref|XM_011752050.1|	3467	E:0	PREDICTED: Macaca nemestrina protein phosphatase 6, regulatory subunit 1 (PPP6R1), transcript variant X6, mRNA	gi|444724129|gb|ELW64747.1|	1301	E:0	Serine/threonine-protein phosphatase 6 regulatory subunit 1 [Tupaia chinensis]	PP6R1_HUMAN	1216	E:0	RecName: Full=Serine/threonine-protein phosphatase 6 regulatory subunit 1;^Eukaryota; Metazoa; Chordata; Craniata; Vertebrata; Euteleostomi; Mammalia; Eutheria; Euarchontoglires; Primates; Haplorrhini; Catarrhini; Hominidae; Homo	PP6R1_HUMAN	1407	E:0	RecName: Full=Serine/threonine-protein phosphatase 6 regulatory subunit 1;^Eukaryota; Metazoa; Chordata; Craniata; Vertebrata; Euteleostomi; Mammalia; Eutheria; Euarchontoglires; Primates; Haplorrhini; Catarrhini; Hominidae; Homo	PF04499.14	SAPS	SIT4 phosphatase-associated protein	ENOG410XRM1	Protein phosphatase 6, regulatory subunit	.	.	.	GO:0048208|COPII vesicle coating;GO:0043666|regulation of phosphoprotein phosphatase activity	GO:0019903|protein phosphatase binding	GO:0005829|cytosol;GO:0000139|Golgi membraneGO:0016021|integral component of membrane	K15499|PPP6R1, SAPS1; serine/threonine-protein phosphatase 6 regulatory subunit 1	.
genefamily10062	evm.model.utg124.134	6.23e-05	;2 L 0.980*	gi|724845701|ref|XM_010367433.1|	1053	E:0	PREDICTED: Rhinopithecus roxellana sodium channel, voltage-gated, type II, beta subunit (SCN2B), mRNA	gi|635018194|ref|XP_008019229.1|	347	E:1e-118	PREDICTED: sodium channel subunit beta-2 [Chlorocebus sabaeus]	SCN2B_HUMAN	343	E:1e-118	RecName: Full=Sodium channel subunit beta-2;^Eukaryota; Metazoa; Chordata; Craniata; Vertebrata; Euteleostomi; Mammalia; Eutheria; Euarchontoglires; Primates; Haplorrhini; Catarrhini; Hominidae; Homo	SCN2B_HUMAN	402	E:5e-142	RecName: Full=Sodium channel subunit beta-2;^Eukaryota; Metazoa; Chordata; Craniata; Vertebrata; Euteleostomi; Mammalia; Eutheria; Euarchontoglires; Primates; Haplorrhini; Catarrhini; Hominidae; Homo	PF07686.16	V-set	Immunoglobulin V-set domain	ENOG4111M25	sodium channel, voltage-gated, type II, beta subunit	.	.	.	GO:0086002|cardiac muscle cell action potential involved in contraction;GO:0060048|cardiac muscle contraction;GO:0007268|chemical synaptic transmission;GO:0086012|membrane depolarization during cardiac muscle cell action potential;GO:0007399|nervous system development;GO:0060371|regulation of atrial cardiac muscle cell membrane depolarization;GO:0086091|regulation of heart rate by cardiac conduct…	GO:0017080|sodium channel regulator activity;GO:0086006|voltage-gated sodium channel activity involved in cardiac muscle cell action potential	GO:0001518|voltage-gated sodium channel complex	K04846|SCN2B; voltage-gated sodium channel type II beta	.
genefamily3000	evm.model.utg662.19	0.000657481	19 L 1.000**;19 L 0.992**	gi|724966622|ref|XM_010358267.1|	894	E:0	PREDICTED: Rhinopithecus roxellana recoverin (RCVRN), mRNA	gi|724966623|ref|XP_010356569.1|	342	E:9e-118	PREDICTED: recoverin [Rhinopithecus roxellana]	RECO_HUMAN	338	E:8e-118	RecName: Full=Recoverin;^Eukaryota; Metazoa; Chordata; Craniata; Vertebrata; Euteleostomi; Mammalia; Eutheria; Euarchontoglires; Primates; Haplorrhini; Catarrhini; Hominidae; Homo	RECO_HUMAN	338	E:1e-117	RecName: Full=Recoverin;^Eukaryota; Metazoa; Chordata; Craniata; Vertebrata; Euteleostomi; Mammalia; Eutheria; Euarchontoglires; Primates; Haplorrhini; Catarrhini; Hominidae; Homo	PF13833.5	EF-hand_8	EF-hand domain pair	COG5126	Calcium-binding protein	.	.	.	GO:0007602|phototransduction;GO:0051924|regulation of calcium ion transport;GO:0007165|signal transduction;GO:0007601|visual perception	GO:0005509|calcium ion binding;GO:0008048|calcium sensitive guanylate cyclase activator activityGO:0005509|calcium ion binding	GO:0030425|dendrite	K13764|RCVRN; recoverin	map04744|Phototransduction
genefamily7532	evm.model.utg599.91	0.00114615	325 Q 0.549,555 R 0.687,968 S 0.999**;325 Q 0.695,555 R 0.691,968 S 0.971*	gi|724934891|ref|XR_750435.1|	5539	E:0	PREDICTED: Rhinopithecus roxellana calcium channel, voltage-dependent, T type, alpha 1G subunit (CACNA1G), transcript variant X32, misc_RNA	gi|795525396|ref|XP_011901527.1|	2033	E:0	PREDICTED: voltage-dependent T-type calcium channel subunit alpha-1G isoform X23 [Cercocebus atys]	CAC1G_HUMAN	2026	E:0	RecName: Full=Voltage-dependent T-type calcium channel subunit alpha-1G;^Eukaryota; Metazoa; Chordata; Craniata; Vertebrata; Euteleostomi; Mammalia; Eutheria; Euarchontoglires; Primates; Haplorrhini; Catarrhini; Hominidae; Homo	CAC1G_HUMAN	2269	E:0	RecName: Full=Voltage-dependent T-type calcium channel subunit alpha-1G;^Eukaryota; Metazoa; Chordata; Craniata; Vertebrata; Euteleostomi; Mammalia; Eutheria; Euarchontoglires; Primates; Haplorrhini; Catarrhini; Hominidae; Homo	PF14646.5	MYCBPAP	MYCBP-associated protein family	ENOG410XNP6	Calcium channel	.	.	.	GO:0086016|AV node cell action potential;GO:0086027|AV node cell to bundle of His cell signaling;GO:0070509|calcium ion import;GO:0070588|calcium ion transmembrane transport;GO:0086002|cardiac muscle cell action potential involved in contraction;GO:0007268|chemical synaptic transmission;GO:0086010|membrane depolarization during action potential;GO:0086045|membrane depolarization during AV node ce…	GO:0008332|low voltage-gated calcium channel activity;GO:0097110|scaffold protein binding;GO:0086056|voltage-gated calcium channel activity involved in AV node cell action potential;GO:0086059|voltage-gated calcium channel activity involved SA node cell action potential;GO:0005248|voltage-gated sodium channel activityGO:0005216|ion channel activity	GO:0005737|cytoplasm;GO:0005886|plasma membrane;GO:0005891|voltage-gated calcium channel complexGO:0016020|membrane	K04854|CACNA1G; voltage-dependent calcium channel T type alpha-1G	map04020|Calcium signaling pathway;map04713|Circadian entrainment;map04930|Type II diabetes mellitus;map04925|Aldosterone synthesis and secretion;map04010|MAPK signaling pathway
genefamily18290	evm.model.utg590.81	0.00207108	42 R 0.977*,285 E 1.000**;42 R 0.976*,285 E 0.996**	gi|724927747|ref|XM_010384194.1|	1711	E:0	PREDICTED: Rhinopithecus roxellana neuralized E3 ubiquitin protein ligase 2 (NEURL2), transcript variant X1, mRNA	gi|795350729|ref|XP_011784275.1|	526	E:0	PREDICTED: neuralized-like protein 2 isoform X1 [Colobus angolensis palliatus]	NEUL2_HUMAN	520	E:0	RecName: Full=Neuralized-like protein 2;^Eukaryota; Metazoa; Chordata; Craniata; Vertebrata; Euteleostomi; Mammalia; Eutheria; Euarchontoglires; Primates; Haplorrhini; Catarrhini; Hominidae; Homo	NEUL2_HUMAN	563	E:0	RecName: Full=Neuralized-like protein 2;^Eukaryota; Metazoa; Chordata; Craniata; Vertebrata; Euteleostomi; Mammalia; Eutheria; Euarchontoglires; Primates; Haplorrhini; Catarrhini; Hominidae; Homo	PF07177.11	Neuralized	Neuralized	ENOG4111F7Q	neuralized homolog 2 (Drosophila)	.	.	.	GO:0035556|intracellular signal transduction;GO:0043687|post-translational protein modification;GO:0016567|protein ubiquitinationGO:0035556|intracellular signal transduction	.	GO:0005829|cytosol	K16782|NEURL2; neuralized-like protein 2	.
genefamily12673	evm.model.utg967.75	0.00159938	;87 A 0.831,120 E 0.849,189 L 0.988*	gi|724941935|ref|XM_010387806.1|	1315	E:0	PREDICTED: Rhinopithecus roxellana N-acetylglucosamine-1-phosphate transferase, gamma subunit (GNPTG), transcript variant X3, mRNA	gi|724941932|ref|XP_010386106.1|	509	E:6e-180	PREDICTED: N-acetylglucosamine-1-phosphotransferase subunit gamma [Rhinopithecus roxellana]	GNPTG_HUMAN	454	E:2e-159	RecName: Full=N-acetylglucosamine-1-phosphotransferase subunit gamma;^Eukaryota; Metazoa; Chordata; Craniata; Vertebrata; Euteleostomi; Mammalia; Eutheria; Euarchontoglires; Primates; Haplorrhini; Catarrhini; Hominidae; Homo	GNPTG_HUMAN	452	E:7e-159	RecName: Full=N-acetylglucosamine-1-phosphotransferase subunit gamma;^Eukaryota; Metazoa; Chordata; Craniata; Vertebrata; Euteleostomi; Mammalia; Eutheria; Euarchontoglires; Primates; Haplorrhini; Catarrhini; Hominidae; Homo	PF13015.5	PRKCSH_1	Glucosidase II beta subunit-like protein	ENOG410XPE3	protein kinase C substrate	.	.	.	GO:0046835|carbohydrate phosphorylation;GO:0016256|N-glycan processing to lysosome	GO:0042803|protein homodimerization activity;GO:0003976|UDP-N-acetylglucosamine-lysosomal-enzyme N-acetylglucosaminephosphotransferase activity	GO:0070062|extracellular exosome;GO:0005794|Golgi apparatus;GO:0000139|Golgi membrane	K10087|GNPTG, GNPTAG; N-acetylglucosamine-1-phosphate transferase, gamma subunit	map04142|Lysosome
genefamily5760	evm.model.utg63.26	9.37e-05	65 A 0.995**,66 K 0.993**,67 S 0.953*;65 A 0.984*,66 K 0.982*,67 S 0.736	gi|724862483|ref|XM_010371063.1|	4992	E:0	PREDICTED: Rhinopithecus roxellana diacylglycerol kinase, zeta (DGKZ), transcript variant X7, mRNA	gi|724862481|ref|XP_010369364.1|	1744	E:0	PREDICTED: diacylglycerol kinase zeta isoform X4 [Rhinopithecus roxellana]	DGKZ_RAT	1692	E:0	RecName: Full=Diacylglycerol kinase zeta;^Eukaryota; Metazoa; Chordata; Craniata; Vertebrata; Euteleostomi; Mammalia; Eutheria; Euarchontoglires; Glires; Rodentia; Myomorpha; Muroidea; Muridae; Murinae; Rattus	DGKZ_RAT	1777	E:0	RecName: Full=Diacylglycerol kinase zeta;^Eukaryota; Metazoa; Chordata; Craniata; Vertebrata; Euteleostomi; Mammalia; Eutheria; Euarchontoglires; Glires; Rodentia; Myomorpha; Muroidea; Muridae; Murinae; Rattus	PF00130.21	C1_1	Phorbol esters/diacylglycerol binding domain (C1 domain)	ENOG410XSCB	diacylglycerol kinase	.	.	.	GO:0046339|diacylglycerol metabolic process;GO:0035556|intracellular signal transduction;GO:0046834|lipid phosphorylation;GO:0007205|protein kinase C-activating G-protein coupled receptor signaling pathwayGO:0035556|intracellular signal transduction;GO:0007205|protein kinase C-activating G-protein coupled receptor signaling pathway	GO:0005524|ATP binding;GO:0004143|diacylglycerol kinase activity;GO:0046872|metal ion binding;GO:0003951|NAD+ kinase activityGO:0016301|kinase activity;GO:0004143|diacylglycerol kinase activity;GO:0005515|protein binding	GO:0005737|cytoplasm;GO:0030027|lamellipodium;GO:0016607|nuclear speck;GO:0005634|nucleus;GO:0005886|plasma membrane	K00901|dgkA, DGK; diacylglycerol kinase (ATP) [EC:2.7.1.107]	map04070|Phosphatidylinositol signaling system;map00561|Glycerolipid metabolism;map00564|Glycerophospholipid metabolism;map01110|Biosynthesis of secondary metabolites;map01100|Metabolic pathways;map05231|Choline metabolism in cancer
genefamily8734	evm.model.utg422.59	0.00218929	2 S 0.997**;2 S 0.907,154 E 0.655	gi|724907290|ref|XM_010380020.1|	1736	E:0	PREDICTED: Rhinopithecus roxellana intercellular adhesion molecule 2 (ICAM2), transcript variant X2, mRNA	gi|724907287|ref|XP_010378321.1|	607	E:0	PREDICTED: intercellular adhesion molecule 2 isoform X1 [Rhinopithecus roxellana]	ICAM2_GORGO	434	E:8e-152	RecName: Full=Intercellular adhesion molecule 2;^Eukaryota; Metazoa; Chordata; Craniata; Vertebrata; Euteleostomi; Mammalia; Eutheria; Euarchontoglires; Primates; Haplorrhini; Catarrhini; Hominidae; Gorilla	ICAM2_GORGO	468	E:2e-165	RecName: Full=Intercellular adhesion molecule 2;^Eukaryota; Metazoa; Chordata; Craniata; Vertebrata; Euteleostomi; Mammalia; Eutheria; Euarchontoglires; Primates; Haplorrhini; Catarrhini; Hominidae; Gorilla	PF03921.13	ICAM_N	Intercellular adhesion molecule (ICAM), N-terminal domain	.	.	.	.	.	GO:0016337|single organismal cell-cell adhesion	.	GO:0016021|integral component of membrane	.	.
genefamily7799	evm.model.utg892.49	1.68e-08	6 G 0.869,9 P 0.734,10 V 0.880,130 D 0.938,232 Y 0.712,296 K 0.889;6 G 0.974*,9 P 0.898,10 V 0.698,130 D 0.941,232 Y 0.861,296 K 0.710	gi|724871357|ref|XM_010372672.1|	3644	E:0	PREDICTED: Rhinopithecus roxellana mannosidase, alpha, class 1B, member 1 (MAN1B1), transcript variant X2, mRNA	gi|724871358|ref|XP_010370974.1|	1330	E:0	PREDICTED: endoplasmic reticulum mannosyl-oligosaccharide 1,2-alpha-mannosidase isoform X2 [Rhinopithecus roxellana]	MA1B1_HUMAN	1273	E:0	RecName: Full=Endoplasmic reticulum mannosyl-oligosaccharide 1,2-alpha-mannosidase;^Eukaryota; Metazoa; Chordata; Craniata; Vertebrata; Euteleostomi; Mammalia; Eutheria; Euarchontoglires; Primates; Haplorrhini; Catarrhini; Hominidae; Homo	MA1B1_HUMAN	1312	E:0	RecName: Full=Endoplasmic reticulum mannosyl-oligosaccharide 1,2-alpha-mannosidase;^Eukaryota; Metazoa; Chordata; Craniata; Vertebrata; Euteleostomi; Mammalia; Eutheria; Euarchontoglires; Primates; Haplorrhini; Catarrhini; Hominidae; Homo	PF01704.17	UDPGP	UTP--glucose-1-phosphate uridylyltransferase	ENOG410XP04	Mannosidase alpha class	.	.	.	GO:1904380|endoplasmic reticulum mannose trimming;GO:1904382|mannose trimming involved in glycoprotein ERAD pathway;GO:0006491|N-glycan processing;GO:0009311|oligosaccharide metabolic process;GO:0036508|protein alpha-1,2-demannosylation;GO:0006486|protein glycosylation;GO:0036511|trimming of first mannose on A branch;GO:0036512|trimming of second mannose on A branch;GO:0036509|trimming of termina…	GO:0004559|alpha-mannosidase activity;GO:0005509|calcium ion binding;GO:0004571|mannosyl-oligosaccharide 1,2-alpha-mannosidase activityGO:0070569|uridylyltransferase activity;GO:0004571|mannosyl-oligosaccharide 1,2-alpha-mannosidase activity;GO:0005509|calcium ion binding	GO:0005783|endoplasmic reticulum;GO:0005789|endoplasmic reticulum membrane;GO:0044322|endoplasmic reticulum quality control compartment;GO:1903561|extracellular vesicle;GO:0005794|Golgi apparatus;GO:0000139|Golgi membrane;GO:0016021|integral component of membrane;GO:0016020|membraneGO:0016020|membrane	K01230|MAN1; mannosyl-oligosaccharide alpha-1,2-mannosidase [EC:3.2.1.113]	map04141|Protein processing in endoplasmic reticulum;map00513|Various types of N-glycan biosynthesis;map01100|Metabolic pathways;map00510|N-Glycan biosynthesis
genefamily10565	evm.model.utg1034.20	4.73e-06	28 D 0.976*,29 T 1.000**,30 S 1.000**,84 S 0.976*;1 M 0.527,2 A 0.532,3 S 0.529,4 M 0.527,5 N 0.527,6 L 0.530,7 G 0.527,8 L 0.530,9 L 0.530,10 S 0.527,11 E 0.528,12 G 0.527,13 G 0.527,14 C 0.528,15 S 0.531,16 E 0.531,17 D 0.531,18 E 0.528,19 L 0.530,20 L 0.530,21 E 0.528,22 K 0.531,23 C 0.528,24 I 0.527,25 Q 0.529,26 S 0.529,27 F 0.528,28 D 0.985*,29 T 0.999**,30 S 0.986*,31 Y 0.528,32 Q 0.529,33…	gi|724934022|ref|XM_010385718.1|	2553	E:0	PREDICTED: Rhinopithecus roxellana RAS guanyl releasing protein 4 (RASGRP4), transcript variant X1, mRNA	gi|724934023|ref|XP_010384020.1|	923	E:0	PREDICTED: RAS guanyl-releasing protein 4 isoform X1 [Rhinopithecus roxellana]	GRP4_HUMAN	887	E:0	RecName: Full=RAS guanyl-releasing protein 4;^Eukaryota; Metazoa; Chordata; Craniata; Vertebrata; Euteleostomi; Mammalia; Eutheria; Euarchontoglires; Primates; Haplorrhini; Catarrhini; Hominidae; Homo	GRP4_HUMAN	905	E:0	RecName: Full=RAS guanyl-releasing protein 4;^Eukaryota; Metazoa; Chordata; Craniata; Vertebrata; Euteleostomi; Mammalia; Eutheria; Euarchontoglires; Primates; Haplorrhini; Catarrhini; Hominidae; Homo	PF00617.18	RasGEF	RasGEF domain	ENOG410XQ12	RAS guanyl releasing protein 4	.	.	.	GO:0007202|activation of phospholipase C activity;GO:0016049|cell growth;GO:0008283|cell proliferation;GO:0000165|MAPK cascade;GO:0030099|myeloid cell differentiation;GO:0046579|positive regulation of Ras protein signal transduction;GO:0008277|regulation of G-protein coupled receptor protein signaling pathway;GO:0009991|response to extracellular stimulus;GO:0007264|small GTPase mediated signal tr…	GO:0005509|calcium ion binding;GO:0019992|diacylglycerol binding;GO:0030742|GTP-dependent protein binding;GO:0005088|Ras guanyl-nucleotide exchange factor activityGO:0005085|guanyl-nucleotide exchange factor activity	GO:0005829|cytosol;GO:0016020|membrane;GO:0005886|plasma membrane	K12363|RASGRP4; RAS guanyl-releasing protein 4	map04014|Ras signaling pathway;map05200|Pathways in cancer;map04010|MAPK signaling pathway
genefamily3951	evm.model.utg490.10	5.52e-06	127 G 1.000**;127 G 0.990*	gi|795234826|ref|XM_011952490.1|	1092	E:0	PREDICTED: Colobus angolensis palliatus small nuclear ribonucleoprotein polypeptide A (SNRPA), transcript variant X2, mRNA	gi|383873129|ref|NP_001244434.1|	380	E:2e-129	U1 small nuclear ribonucleoprotein A [Macaca mulatta]	SNRPA_HUMAN	380	E:8e-131	RecName: Full=U1 small nuclear ribonucleoprotein A;^Eukaryota; Metazoa; Chordata; Craniata; Vertebrata; Euteleostomi; Mammalia; Eutheria; Euarchontoglires; Primates; Haplorrhini; Catarrhini; Hominidae; Homo	SNRPA_HUMAN	469	E:9e-166	RecName: Full=U1 small nuclear ribonucleoprotein A;^Eukaryota; Metazoa; Chordata; Craniata; Vertebrata; Euteleostomi; Mammalia; Eutheria; Euarchontoglires; Primates; Haplorrhini; Catarrhini; Hominidae; Homo	PF00076.21	RRM_1	RNA recognition motif. (a.k.a. RRM, RBD, or RNP domain)	ENOG410XPZI	Small nuclear ribonucleoprotein	.	.	.	GO:0000398|mRNA splicing, via spliceosome;GO:1900363|regulation of mRNA polyadenylation	GO:0042802|identical protein binding;GO:0003723|RNA binding;GO:0035614|snRNA stem-loop binding;GO:0030619|U1 snRNA binding;GO:1990446|U1 snRNP bindingGO:0003676|nucleic acid binding	GO:0005654|nucleoplasm;GO:0005681|spliceosomal complex;GO:0005685|U1 snRNP	K11091|SNRPA; U1 small nuclear ribonucleoprotein A	map03040|Spliceosome
genefamily4282	evm.model.utg2790.7	0.00378967	216 A 0.970*,266 G 0.532,345 A 0.986*;216 A 0.808,266 G 0.555,345 A 0.857,424 G 0.809	gi|724887545|ref|XM_010376006.1|	4045	E:0	PREDICTED: Rhinopithecus roxellana immunoglobulin superfamily containing leucine-rich repeat 2 (ISLR2), transcript variant X7, mRNA	gi|724887527|ref|XP_010374299.1|	1169	E:0	PREDICTED: immunoglobulin superfamily containing leucine-rich repeat protein 2 [Rhinopithecus roxellana]	ISLR2_HUMAN	1160	E:0	RecName: Full=Immunoglobulin superfamily containing leucine-rich repeat protein 2;^Eukaryota; Metazoa; Chordata; Craniata; Vertebrata; Euteleostomi; Mammalia; Eutheria; Euarchontoglires; Primates; Haplorrhini; Catarrhini; Hominidae; Homo	ISLR2_HUMAN	1303	E:0	RecName: Full=Immunoglobulin superfamily containing leucine-rich repeat protein 2;^Eukaryota; Metazoa; Chordata; Craniata; Vertebrata; Euteleostomi; Mammalia; Eutheria; Euarchontoglires; Primates; Haplorrhini; Catarrhini; Hominidae; Homo	PF13855.5	LRR_8	Leucine rich repeat	COG4886	leucine Rich Repeat	.	.	.	GO:0045773|positive regulation of axon extension	GO:0005515|protein binding	GO:0009986|cell surface;GO:0016021|integral component of membrane;GO:0005886|plasma membrane	.	.
genefamily13069	evm.model.utg47.30	5.19e-05	;65 P 0.881,234 S 0.987*	gi|987976949|emb|LT160002.1|	1544	E:0	Macaca fascicularis complete genome, chromosome chr3	gi|444524975|gb|ELV13927.1|	421	E:9e-146	Brorin [Tupaia chinensis]	VWC2_HUMAN	397	E:1e-136	RecName: Full=Brorin;^Eukaryota; Metazoa; Chordata; Craniata; Vertebrata; Euteleostomi; Mammalia; Eutheria; Euarchontoglires; Primates; Haplorrhini; Catarrhini; Hominidae; Homo	VWC2_HUMAN	447	E:2e-156	RecName: Full=Brorin;^Eukaryota; Metazoa; Chordata; Craniata; Vertebrata; Euteleostomi; Mammalia; Eutheria; Euarchontoglires; Primates; Haplorrhini; Catarrhini; Hominidae; Homo	.	.	.	ENOG410YDUI	von Willebrand factor C domain containing 2	.	.	.	GO:0030514|negative regulation of BMP signaling pathway;GO:0010811|positive regulation of cell-substrate adhesion;GO:0045666|positive regulation of neuron differentiation	.	GO:0032281|AMPA glutamate receptor complex;GO:0005604|basement membrane;GO:0030054|cell junction;GO:0005615|extracellular space;GO:0005614|interstitial matrix;GO:0045202|synapse	.	.
genefamily18097	evm.model.utg493.18	0.000514086	111 V 1.000**;111 V 0.939	gi|795271663|ref|XM_011957189.1|	833	E:0	PREDICTED: Colobus angolensis palliatus dual specificity phosphatase 23 (DUSP23), transcript variant X1, mRNA	gi|56786144|ref|NP_060293.2|	278	E:4e-92	dual specificity protein phosphatase 23 [Homo sapiens]	DUS23_HUMAN	278	E:1e-93	RecName: Full=Dual specificity protein phosphatase 23;^Eukaryota; Metazoa; Chordata; Craniata; Vertebrata; Euteleostomi; Mammalia; Eutheria; Euarchontoglires; Primates; Haplorrhini; Catarrhini; Hominidae; Homo	DUS23_HUMAN	311	E:1e-106	RecName: Full=Dual specificity protein phosphatase 23;^Eukaryota; Metazoa; Chordata; Craniata; Vertebrata; Euteleostomi; Mammalia; Eutheria; Euarchontoglires; Primates; Haplorrhini; Catarrhini; Hominidae; Homo	PF01777.17	Ribosomal_L27e	Ribosomal L27e protein family	COG2453	dual specificity phosphatase	.	.	.	GO:0016311|dephosphorylationGO:0006412|translation;GO:0006470|protein dephosphorylation;GO:0016311|dephosphorylation	GO:0016791|phosphatase activity;GO:0004722|protein serine/threonine phosphatase activity;GO:0004725|protein tyrosine phosphatase activity;GO:0008138|protein tyrosine/serine/threonine phosphatase activityGO:0003735|structural constituent of ribosome;GO:0004725|protein tyrosine phosphatase activity;GO:0008138|protein tyrosine/serine/threonine phosphatase activity	GO:0005737|cytoplasm;GO:0005829|cytosol;GO:0070062|extracellular exosome;GO:0005654|nucleoplasm;GO:0005634|nucleusGO:0005622|intracellular;GO:0005840|ribosome	K14165|K14165; atypical dual specificity phosphatase [EC:3.1.3.16 3.1.3.48]	.
genefamily11220	evm.model.utg384.101	0.000157452	73 C 1.000**;73 C 0.977*	gi|694899372|ref|XM_009444551.1|	963	E:0	PREDICTED: Pan troglodytes natriuretic peptide C (NPPC), transcript variant X1, mRNA	gi|694899373|ref|XP_009442826.1|	145	E:2e-38	PREDICTED: C-type natriuretic peptide isoform X1 [Pan troglodytes]	ANFC_PIG	115	E:4e-30	RecName: Full=C-type natriuretic peptide;^Eukaryota; Metazoa; Chordata; Craniata; Vertebrata; Euteleostomi; Mammalia; Eutheria; Laurasiatheria; Cetartiodactyla; Suina; Suidae; Sus	ANFC_PIG	185	E:7e-57	RecName: Full=C-type natriuretic peptide;^Eukaryota; Metazoa; Chordata; Craniata; Vertebrata; Euteleostomi; Mammalia; Eutheria; Laurasiatheria; Cetartiodactyla; Suina; Suidae; Sus	PF00212.17	ANP	Atrial natriuretic peptide	ENOG410YUR4	natriuretic peptide C	.	.	.	GO:0006182|cGMP biosynthetic process;GO:0003418|growth plate cartilage chondrocyte differentiation;GO:0003419|growth plate cartilage chondrocyte proliferation;GO:0051447|negative regulation of meiotic cell cycle;GO:1900194|negative regulation of oocyte maturation;GO:0001503|ossification;GO:0009791|post-embryonic development;GO:0006457|protein folding;GO:0007168|receptor guanylyl cyclase signaling…	GO:0005179|hormone activity;GO:0005102|receptor bindingGO:0005179|hormone activity	GO:0005576|extracellular region;GO:0043234|protein complexGO:0005576|extracellular region	K12336|NPPC; natriuretic peptide C	.
genefamily12144	evm.model.utg1375.16	0.00218985	2 A 0.997**;2 A 0.952*,25 E 0.718,660 S 0.716	gi|724939531|ref|XM_010387582.1|	3711	E:0	PREDICTED: Rhinopithecus roxellana integrin, beta 4 (ITGB4), transcript variant X6, mRNA	gi|724939527|ref|XP_010385882.1|	1356	E:0	PREDICTED: integrin beta-4 isoform X3 [Rhinopithecus roxellana]	ITB4_HUMAN	1324	E:0	RecName: Full=Integrin beta-4;^Eukaryota; Metazoa; Chordata; Craniata; Vertebrata; Euteleostomi; Mammalia; Eutheria; Euarchontoglires; Primates; Haplorrhini; Catarrhini; Hominidae; Homo	ITB4_HUMAN	1369	E:0	RecName: Full=Integrin beta-4;^Eukaryota; Metazoa; Chordata; Craniata; Vertebrata; Euteleostomi; Mammalia; Eutheria; Euarchontoglires; Primates; Haplorrhini; Catarrhini; Hominidae; Homo	PF00362.17	Integrin_beta	Integrin beta chain VWA domain	ENOG410XP60	integrin, beta	.	.	.	GO:0097186|amelogenesis;GO:0006914|autophagy;GO:0007155|cell adhesion;GO:0048870|cell motility;GO:0007160|cell-matrix adhesion;GO:0048565|digestive tract development;GO:0030198|extracellular matrix organization;GO:0031581|hemidesmosome assembly;GO:0007229|integrin-mediated signaling pathway;GO:0048333|mesodermal cell differentiation;GO:0035878|nail development;GO:0072001|renal system development;…	GO:0001664|G-protein coupled receptor binding;GO:0004872|receptor activity	GO:0030054|cell junction;GO:0031252|cell leading edge;GO:0009986|cell surface;GO:0070062|extracellular exosome;GO:0030056|hemidesmosome;GO:0008305|integrin complex;GO:0005634|nucleus;GO:0005886|plasma membrane;GO:0043235|receptor complex	K06525|ITGB4; integrin beta 4	map05100|Bacterial invasion of epithelial cells;map04151|PI3K-Akt signaling pathway;map05205|Proteoglycans in cancer;map04360|Axon guidance;map05200|Pathways in cancer;map05140|Leishmaniasis;map05146|Amoebiasis;map05222|Small cell lung cancer;map05145|Toxoplasmosis;map04670|Leukocyte transendothelial migration;map04611|Platelet activation;map04514|Cell adhesion molecules (CAMs);map04145|Phagosome…
genefamily225	evm.model.utg154.36	0	341 Q 0.709,424 G 0.939,428 S 0.996**,430 G 0.999**,431 S 0.999**,434 A 0.995**,435 A 0.991**,437 R 0.606,439 D 0.974*,442 P 0.993**,447 V 0.943,449 P 0.994**,450 D 0.602,454 A 0.988*,456 R 0.995**,457 H 0.999**,458 K 0.995**,459 P 0.818,460 Y 0.977*,462 A 0.999**,463 A 0.997**,465 R 0.606,472 K 0.985*,475 V 0.832,478 D 0.602,481 K 0.999**,482 A 0.992**,487 S 0.570,490 V 0.996**,491 S 0.996**,493…	gi|724904470|ref|XM_010379743.1|	2385	E:0	PREDICTED: Rhinopithecus roxellana replication initiator 1 (REPIN1), mRNA	gi|332243554|ref|XP_003270943.1|	773	E:0	PREDICTED: replication initiator 1 isoform X2 [Nomascus leucogenys]	REPI1_HUMAN	754	E:0	RecName: Full=Replication initiator 1;^Eukaryota; Metazoa; Chordata; Craniata; Vertebrata; Euteleostomi; Mammalia; Eutheria; Euarchontoglires; Primates; Haplorrhini; Catarrhini; Hominidae; Homo	REPI1_HUMAN	804	E:0	RecName: Full=Replication initiator 1;^Eukaryota; Metazoa; Chordata; Craniata; Vertebrata; Euteleostomi; Mammalia; Eutheria; Euarchontoglires; Primates; Haplorrhini; Catarrhini; Hominidae; Homo	PF00096.25	zf-C2H2	Zinc finger, C2H2 type	COG5048	Zinc finger protein	.	.	.	GO:0006260|DNA replication	GO:0003677|DNA binding;GO:0046872|metal ion binding;GO:0003723|RNA binding	GO:0005664|nuclear origin of replication recognition complex;GO:0005634|nucleus	.	.
genefamily4271	evm.model.utg1239.25	0.000737954	1 W 1.000**,62 A 0.647;1 W 0.988*,62 A 0.838,123 R 0.588,169 A 0.860	gi|685606465|ref|XM_009193683.1|	2076	E:0	PREDICTED: Papio anubis podocan-like 1 (PODNL1), transcript variant X2, mRNA	gi|685606464|ref|XP_009191946.1|	742	E:0	PREDICTED: podocan-like protein 1 isoform X1 [Papio anubis]	PONL1_MOUSE	593	E:0	RecName: Full=Podocan-like protein 1;^Eukaryota; Metazoa; Chordata; Craniata; Vertebrata; Euteleostomi; Mammalia; Eutheria; Euarchontoglires; Glires; Rodentia; Myomorpha; Muroidea; Muridae; Murinae; Mus; Mus	PONL1_MOUSE	691	E:0	RecName: Full=Podocan-like protein 1;^Eukaryota; Metazoa; Chordata; Craniata; Vertebrata; Euteleostomi; Mammalia; Eutheria; Euarchontoglires; Glires; Rodentia; Myomorpha; Muroidea; Muridae; Murinae; Mus; Mus	PF12799.6	LRR_4	Leucine Rich repeats (2 copies)	COG4886	leucine Rich Repeat	.	.	.	GO:0019221|cytokine-mediated signaling pathway;GO:0046426|negative regulation of JAK-STAT cascade;GO:0006469|negative regulation of protein kinase activity	GO:0004860|protein kinase inhibitor activityGO:0005515|protein binding	GO:0005737|cytoplasm;GO:0031012|extracellular matrix;GO:0005578|proteinaceous extracellular matrix	.	.
genefamily8634	evm.model.utg185.1	2.85e-06	13 A 1.000**;13 A 0.982*	gi|795335948|ref|XM_011926227.1|	854	E:0	PREDICTED: Colobus angolensis palliatus TraB domain containing 2B (TRABD2B), mRNA	gi|724961985|ref|XP_010355183.1|	303	E:2e-96	PREDICTED: metalloprotease TIKI2 [Rhinopithecus roxellana]	TIKI2_HUMAN	300	E:8e-97	RecName: Full=Metalloprotease TIKI2;^Eukaryota; Metazoa; Chordata; Craniata; Vertebrata; Euteleostomi; Mammalia; Eutheria; Euarchontoglires; Primates; Haplorrhini; Catarrhini; Hominidae; Homo	TIKI2_HUMAN	404	E:5e-137	RecName: Full=Metalloprotease TIKI2;^Eukaryota; Metazoa; Chordata; Craniata; Vertebrata; Euteleostomi; Mammalia; Eutheria; Euarchontoglires; Primates; Haplorrhini; Catarrhini; Hominidae; Homo	.	.	.	ENOG410ZH8D	TraB domain containing	.	.	.	GO:0030178|negative regulation of Wnt signaling pathway;GO:0032461|positive regulation of protein oligomerization;GO:1904808|positive regulation of protein oxidation;GO:0006508|proteolysis;GO:0016055|Wnt signaling pathway	GO:0046872|metal ion binding;GO:0004222|metalloendopeptidase activity;GO:0017147|Wnt-protein binding	GO:0070062|extracellular exosome;GO:0031301|integral component of organelle membrane;GO:0005887|integral component of plasma membrane	.	.
genefamily12454	evm.model.utg661.55	1.65e-05	63 P 1.000**,120 R 0.988*;63 P 0.972*,120 R 0.944,122 N 0.823	gi|724838420|ref|XM_010366312.1|	3033	E:0	PREDICTED: Rhinopithecus roxellana T-cell, immune regulator 1, ATPase, H+ transporting, lysosomal V0 subunit A3 (TCIRG1), mRNA	gi|795500682|ref|XP_011896778.1|	986	E:0	PREDICTED: V-type proton ATPase 116 kDa subunit a isoform 3 isoform X2 [Cercocebus atys]	VPP3_HUMAN	931	E:0	RecName: Full=V-type proton ATPase 116 kDa subunit a isoform 3;^Eukaryota; Metazoa; Chordata; Craniata; Vertebrata; Euteleostomi; Mammalia; Eutheria; Euarchontoglires; Primates; Haplorrhini; Catarrhini; Hominidae; Homo	VPP3_HUMAN	1038	E:0	RecName: Full=V-type proton ATPase 116 kDa subunit a isoform 3;^Eukaryota; Metazoa; Chordata; Craniata; Vertebrata; Euteleostomi; Mammalia; Eutheria; Euarchontoglires; Primates; Haplorrhini; Catarrhini; Hominidae; Homo	PF01496.18	V_ATPase_I	V-type ATPase 116kDa subunit family	COG1269	ATPase 116 kDa subunit	.	.	.	GO:0015991|ATP hydrolysis coupled proton transport;GO:0015986|ATP synthesis coupled proton transport;GO:0006968|cellular defense response;GO:0008286|insulin receptor signaling pathway;GO:0034220|ion transmembrane transport;GO:0016236|macroautophagy;GO:0043312|neutrophil degranulation;GO:0090383|phagosome acidification;GO:0008284|positive regulation of cell proliferation;GO:0007039|protein catabol…	GO:0051117|ATPase binding;GO:0046961|proton-transporting ATPase activity, rotational mechanism;GO:0005215|transporter activityGO:0015078|hydrogen ion transmembrane transporter activity	GO:0016324|apical plasma membrane;GO:0010008|endosome membrane;GO:0101003|ficolin-1-rich granule membrane;GO:0005887|integral component of plasma membrane;GO:0005765|lysosomal membrane;GO:0005739|mitochondrion;GO:0030670|phagocytic vesicle membrane;GO:0005886|plasma membrane;GO:0016471|vacuolar proton-transporting V-type ATPase complex;GO:0000220|vacuolar proton-transporting V-type ATPase, V0 dom…	K02154|ATPeV0A, ATP6N; V-type H+-transporting ATPase subunit a	map05110|Vibrio cholerae infection;map04142|Lysosome;map04145|Phagosome;map05120|Epithelial cell signaling in Helicobacter pylori infection;map05152|Tuberculosis;map04721|Synaptic vesicle cycle;map05323|Rheumatoid arthritis;map04966|Collecting duct acid secretion;map01100|Metabolic pathways;map00190|Oxidative phosphorylation
genefamily6291	evm.model.utg797.73	1.78e-05	;38 S 0.993**,40 S 0.985*	gi|982272044|ref|XM_015457179.1|	763	E:0	PREDICTED: Macaca fascicularis chromobox 7 (CBX7), transcript variant X4, mRNA	gi|28372505|ref|NP_783640.1|	313	E:4e-105	chromobox protein homolog 7 [Homo sapiens]	CBX7_HUMAN	313	E:1e-106	RecName: Full=Chromobox protein homolog 7;^Eukaryota; Metazoa; Chordata; Craniata; Vertebrata; Euteleostomi; Mammalia; Eutheria; Euarchontoglires; Primates; Haplorrhini; Catarrhini; Hominidae; Homo	CBX7_HUMAN	377	E:1e-131	RecName: Full=Chromobox protein homolog 7;^Eukaryota; Metazoa; Chordata; Craniata; Vertebrata; Euteleostomi; Mammalia; Eutheria; Euarchontoglires; Primates; Haplorrhini; Catarrhini; Hominidae; Homo	PF00385.23	Chromo	Chromo (CHRromatin Organisation MOdifier) domain	ENOG410YM4V	Chromo (CHRromatin Organisation MOdifier) domain	.	.	.	GO:0016569|covalent chromatin modification;GO:0000122|negative regulation of transcription from RNA polymerase II promoter;GO:0006351|transcription, DNA-templated	.	GO:0005829|cytosol;GO:0000790|nuclear chromatin;GO:0005654|nucleoplasm;GO:0005634|nucleus;GO:0031519|PcG protein complex;GO:0035102|PRC1 complex	K11454|CBX7; chromobox protein 7	.
genefamily11617	evm.model.utg1070.25	2.71e-06	253 E 0.626,254 E 0.958*,295 L 1.000**;253 E 0.744,254 E 0.845,256 S 0.692,295 L 0.992**,619 A 0.692	gi|724939411|ref|XM_010387518.1|	3173	E:0	PREDICTED: Rhinopithecus roxellana rhomboid 5 homolog 2 (Drosophila) (RHBDF2), mRNA	gi|724939412|ref|XP_010385820.1|	1541	E:0	PREDICTED: inactive rhomboid protein 2 [Rhinopithecus roxellana]	RHDF2_HUMAN	1510	E:0	RecName: Full=Inactive rhomboid protein 2;^Eukaryota; Metazoa; Chordata; Craniata; Vertebrata; Euteleostomi; Mammalia; Eutheria; Euarchontoglires; Primates; Haplorrhini; Catarrhini; Hominidae; Homo	RHDF2_HUMAN	1553	E:0	RecName: Full=Inactive rhomboid protein 2;^Eukaryota; Metazoa; Chordata; Craniata; Vertebrata; Euteleostomi; Mammalia; Eutheria; Euarchontoglires; Primates; Haplorrhini; Catarrhini; Hominidae; Homo	PF12595.7	Rhomboid_SP	Rhomboid serine protease	COG0705	rhomboid family	.	.	.	GO:0050709|negative regulation of protein secretion;GO:0015031|protein transport;GO:0006508|proteolysis;GO:0042058|regulation of epidermal growth factor receptor signaling pathway;GO:0050708|regulation of protein secretion	GO:0019838|growth factor bindingGO:0004252|serine-type endopeptidase activity	GO:0005789|endoplasmic reticulum membrane;GO:0016021|integral component of membrane;GO:0005886|plasma membraneGO:0016021|integral component of membrane	.	.
genefamily13509	evm.model.utg195.143	3.13e-05	640 T 1.000**;640 T 0.931	gi|724942053|ref|XM_010387870.1|	3561	E:0	PREDICTED: Rhinopithecus roxellana TNF receptor-associated factor 7, E3 ubiquitin protein ligase (TRAF7), transcript variant X2, mRNA	gi|724942052|ref|XP_010386171.1|	1299	E:0	PREDICTED: E3 ubiquitin-protein ligase TRAF7 isoform X1 [Rhinopithecus roxellana]	TRAF7_HUMAN	1295	E:0	RecName: Full=E3 ubiquitin-protein ligase TRAF7;^Eukaryota; Metazoa; Chordata; Craniata; Vertebrata; Euteleostomi; Mammalia; Eutheria; Euarchontoglires; Primates; Haplorrhini; Catarrhini; Hominidae; Homo	TRAF7_HUMAN	1355	E:0	RecName: Full=E3 ubiquitin-protein ligase TRAF7;^Eukaryota; Metazoa; Chordata; Craniata; Vertebrata; Euteleostomi; Mammalia; Eutheria; Euarchontoglires; Primates; Haplorrhini; Catarrhini; Hominidae; Homo	PF13445.5	zf-RING_UBOX	RING-type zinc-finger	ENOG410XNP5	TNF receptor-associated factor 7, E3 ubiquitin protein ligase	.	.	.	GO:0000185|activation of MAPKKK activity;GO:0006915|apoptotic process;GO:2001235|positive regulation of apoptotic signaling pathway;GO:0043410|positive regulation of MAPK cascade;GO:0016567|protein ubiquitination;GO:0006355|regulation of transcription, DNA-templated;GO:0006351|transcription, DNA-templated	GO:0004842|ubiquitin-protein transferase activity;GO:0008270|zinc ion bindingGO:0046872|metal ion binding;GO:0008270|zinc ion binding;GO:0005515|protein binding	GO:0031410|cytoplasmic vesicle;GO:0043231|intracellular membrane-bounded organelle;GO:0005886|plasma membrane;GO:0000151|ubiquitin ligase complex	K10646|TRAF7, RFWD1; E3 ubiquitin-protein ligase TRAF7 [EC:2.3.2.27]	.
genefamily12752	evm.model.utg1070.13	0.000258982	79 G 0.639,320 N 1.000**,321 L 0.969*;79 G 0.780,320 N 0.991**,321 L 0.536	gi|724939372|ref|XM_010387501.1|	1735	E:0	PREDICTED: Rhinopithecus roxellana mannosyl (alpha-1,6-)-glycoprotein beta-1,6-N-acetyl-glucosaminyltransferase, isozyme B (MGAT5B), transcript variant X4, mRNA	gi|38383018|gb|AAH62354.1|	609	E:0	MGAT5B protein [Homo sapiens]	MGT5B_HUMAN	607	E:0	RecName: Full=Alpha-1,6-mannosylglycoprotein 6-beta-N-acetylglucosaminyltransferase B;^Eukaryota; Metazoa; Chordata; Craniata; Vertebrata; Euteleostomi; Mammalia; Eutheria; Euarchontoglires; Primates; Haplorrhini; Catarrhini; Hominidae; Homo	MGT5B_HUMAN	647	E:0	RecName: Full=Alpha-1,6-mannosylglycoprotein 6-beta-N-acetylglucosaminyltransferase B;^Eukaryota; Metazoa; Chordata; Craniata; Vertebrata; Euteleostomi; Mammalia; Eutheria; Euarchontoglires; Primates; Haplorrhini; Catarrhini; Hominidae; Homo	PF15024.5	Glyco_transf_18	Glycosyltransferase family 18	ENOG410XTV7	mannosyl (alpha-1,6-)-glycoprotein beta-1,6-N-acetyl-glucosaminyltransferase	.	.	.	GO:0006487|protein N-linked glycosylation	GO:0030144|alpha-1,6-mannosylglycoprotein 6-beta-N-acetylglucosaminyltransferase activity;GO:0046872|metal ion binding	GO:0005794|Golgi apparatus;GO:0000139|Golgi membrane;GO:0016021|integral component of membrane	K09661|MGAT5B; mannosyl alpha-1,6-glycoprotein beta-1,6-N-acetyl-glucosaminyltransferase, isozyme B [EC:2.4.1.-]	map01100|Metabolic pathways;map00510|N-Glycan biosynthesis;map00514|Other types of O-glycan biosynthesis
genefamily4766	evm.model.utg1077.81	0.00195668	94 L 0.809,196 R 0.786,228 V 1.000**;94 L 0.823,196 R 0.821,228 V 0.988*	gi|724939179|ref|XM_010387401.1|	1223	E:0	PREDICTED: Rhinopithecus roxellana claudin 15 (CLDN15), mRNA	gi|724939180|ref|XP_010385703.1|	387	E:7e-134	PREDICTED: claudin-15 [Rhinopithecus roxellana]	CLD15_HUMAN	375	E:9e-131	RecName: Full=Claudin-15;^Eukaryota; Metazoa; Chordata; Craniata; Vertebrata; Euteleostomi; Mammalia; Eutheria; Euarchontoglires; Primates; Haplorrhini; Catarrhini; Hominidae; Homo	CLD15_HUMAN	414	E:6e-146	RecName: Full=Claudin-15;^Eukaryota; Metazoa; Chordata; Craniata; Vertebrata; Euteleostomi; Mammalia; Eutheria; Euarchontoglires; Primates; Haplorrhini; Catarrhini; Hominidae; Homo	PF00822.19	PMP22_Claudin	PMP-22/EMP/MP20/Claudin family	ENOG410YHAD	Claudin 15	.	.	.	GO:0016338|calcium-independent cell-cell adhesion via plasma membrane cell-adhesion molecules;GO:0006811|ion transport	GO:0042802|identical protein binding;GO:0005198|structural molecule activity	GO:0005923|bicellular tight junction;GO:0016021|integral component of membrane;GO:0016328|lateral plasma membraneGO:0016021|integral component of membrane	K06087|CLDN; claudin	map04530|Tight junction;map04514|Cell adhesion molecules (CAMs);map04670|Leukocyte transendothelial migration;map05160|Hepatitis C
genefamily9346	evm.model.utg967.80	0.000112269	212 F 0.999**,215 S 0.831,216 S 0.999**,577 V 0.969*;212 F 0.988*,215 S 0.708,216 S 0.987*,577 V 0.704	gi|724941943|ref|XM_010387811.1|	3254	E:0	PREDICTED: Rhinopithecus roxellana coiled-coil domain containing 154 (CCDC154), mRNA	gi|635029877|ref|XP_007979578.1|	973	E:0	PREDICTED: H(+)/Cl(-) exchange transporter 7 isoform X2 [Chlorocebus sabaeus]	CLCN7_HUMAN	972	E:0	RecName: Full=H(+)/Cl(-) exchange transporter 7;^Eukaryota; Metazoa; Chordata; Craniata; Vertebrata; Euteleostomi; Mammalia; Eutheria; Euarchontoglires; Primates; Haplorrhini; Catarrhini; Hominidae; Homo	CLCN7_MOUSE	1089	E:0	RecName: Full=H(+)/Cl(-) exchange transporter 7;^Eukaryota; Metazoa; Chordata; Craniata; Vertebrata; Euteleostomi; Mammalia; Eutheria; Euarchontoglires; Glires; Rodentia; Myomorpha; Muroidea; Muridae; Murinae; Mus; Mus	PF00654.19	Voltage_CLC	Voltage gated chloride channel	COG0038	chloride channel	.	.	.	GO:1902476|chloride transmembrane transport;GO:0009268|response to pHGO:0006821|chloride transport;GO:0055085|transmembrane transport	GO:0015297|antiporter activity;GO:0005524|ATP binding;GO:0005247|voltage-gated chloride channel activityGO:0005247|voltage-gated chloride channel activity	GO:0031410|cytoplasmic vesicle;GO:0016021|integral component of membrane;GO:0005765|lysosomal membrane;GO:0016020|membraneGO:0016020|membrane	K05016|CLCN7; chloride channel 7	.
genefamily12694	evm.model.utg3049.14	0.00373143	;1 E 0.944	gi|724951606|ref|XM_010353530.1|	1290	E:0	PREDICTED: Rhinopithecus roxellana F-box protein 2 (FBXO2), mRNA	gi|685512408|ref|XP_009191567.1|	488	E:2e-171	PREDICTED: F-box only protein 2 isoform X1 [Papio anubis]	FBX2_HUMAN	483	E:2e-171	RecName: Full=F-box only protein 2;^Eukaryota; Metazoa; Chordata; Craniata; Vertebrata; Euteleostomi; Mammalia; Eutheria; Euarchontoglires; Primates; Haplorrhini; Catarrhini; Hominidae; Homo	FBX2_HUMAN	483	E:9e-172	RecName: Full=F-box only protein 2;^Eukaryota; Metazoa; Chordata; Craniata; Vertebrata; Euteleostomi; Mammalia; Eutheria; Euarchontoglires; Primates; Haplorrhini; Catarrhini; Hominidae; Homo	PF00646.32	F-box	F-box domain	ENOG4111MF5	F-box protein	.	.	.	GO:0006464|cellular protein modification process;GO:0006516|glycoprotein catabolic process;GO:0008285|negative regulation of cell proliferation;GO:0043687|post-translational protein modification;GO:0000209|protein polyubiquitination;GO:0016567|protein ubiquitination;GO:0006508|proteolysis;GO:0031396|regulation of protein ubiquitination;GO:0031146|SCF-dependent proteasomal ubiquitin-dependent prot…	GO:0001540|amyloid-beta binding;GO:0030246|carbohydrate binding;GO:0004842|ubiquitin-protein transferase activityGO:0005515|protein binding	GO:0005737|cytoplasm;GO:0005829|cytosol;GO:0043197|dendritic spine;GO:0005783|endoplasmic reticulum;GO:0070062|extracellular exosome;GO:0031090|organelle membrane;GO:0019005|SCF ubiquitin ligase complex	K10099|FBXO2, NFB42; F-box protein 2	map04141|Protein processing in endoplasmic reticulum;map04120|Ubiquitin mediated proteolysis
genefamily5252	evm.model.utg661.57	8.45e-08	45 H 0.828,279 A 0.990**,281 T 0.995**,357 A 0.997**,359 G 1.000**,407 L 0.783;45 H 0.858,84 T 0.826,279 A 0.904,281 T 0.976*,357 A 0.996**,359 G 0.999**,360 M 0.614,407 L 0.857	gi|724838432|ref|XM_010366317.1|	1570	E:0	PREDICTED: Rhinopithecus roxellana aldehyde dehydrogenase 3 family, member B1 (ALDH3B1), transcript variant X2, mRNA	gi|724838430|ref|XP_010364618.1|	684	E:0	PREDICTED: aldehyde dehydrogenase family 3 member B1 isoform X1 [Rhinopithecus roxellana]	AL3B1_HUMAN	659	E:0	RecName: Full=Aldehyde dehydrogenase family 3 member B1;^Eukaryota; Metazoa; Chordata; Craniata; Vertebrata; Euteleostomi; Mammalia; Eutheria; Euarchontoglires; Primates; Haplorrhini; Catarrhini; Hominidae; Homo	AL3B1_HUMAN	682	E:0	RecName: Full=Aldehyde dehydrogenase family 3 member B1;^Eukaryota; Metazoa; Chordata; Craniata; Vertebrata; Euteleostomi; Mammalia; Eutheria; Euarchontoglires; Primates; Haplorrhini; Catarrhini; Hominidae; Homo	PF00171.21	Aldedh	Aldehyde dehydrogenase family	.	.	.	.	.	GO:0006066|alcohol metabolic process;GO:0046185|aldehyde catabolic process;GO:0034599|cellular response to oxidative stress;GO:0006068|ethanol catabolic process;GO:0006629|lipid metabolic process;GO:0043312|neutrophil degranulation;GO:0055114|oxidation-reduction process;GO:0030148|sphingolipid biosynthetic processGO:0008152|metabolic process;GO:0055114|oxidation-reduction process	GO:0004028|3-chloroallyl aldehyde dehydrogenase activity;GO:0004029|aldehyde dehydrogenase (NAD) activity;GO:0004030|aldehyde dehydrogenase [NAD(P)+] activityGO:0016491|oxidoreductase activity	GO:0005737|cytoplasm;GO:0005829|cytosol;GO:0070062|extracellular exosome;GO:0005886|plasma membrane;GO:0030667|secretory granule membrane;GO:0035579|specific granule membrane;GO:0031982|vesicle	K00129|E1.2.1.5; aldehyde dehydrogenase (NAD(P)+) [EC:1.2.1.5]	map00980|Metabolism of xenobiotics by cytochrome P450;map00982|Drug metabolism - cytochrome P450;map05204|Chemical carcinogenesis;map00350|Tyrosine metabolism;map00010|Glycolysis / Gluconeogenesis;map00410|beta-Alanine metabolism;map00360|Phenylalanine metabolism;map01110|Biosynthesis of secondary metabolites;map01100|Metabolic pathways;map01120|Microbial metabolism in diverse environments;map003…
genefamily17611	evm.model.utg470.17	2.33e-05	72 P 0.735,74 R 0.994**,885 T 0.999**,886 P 0.933;72 P 0.700,74 R 0.978*,719 V 0.664,885 T 0.984*,886 P 0.813,915 T 0.642,1016 V 0.664	gi|724841394|ref|XM_010366648.1|	2534	E:0	PREDICTED: Rhinopithecus roxellana integrator complex subunit 1 (INTS1), mRNA	gi|795440826|ref|XP_011885108.1|	1600	E:0	PREDICTED: integrator complex subunit 1 isoform X1 [Cercocebus atys]	INT1_HUMAN	1544	E:0	RecName: Full=Integrator complex subunit 1;^Eukaryota; Metazoa; Chordata; Craniata; Vertebrata; Euteleostomi; Mammalia; Eutheria; Euarchontoglires; Primates; Haplorrhini; Catarrhini; Hominidae; Homo	INT1_HUMAN	1755	E:0	RecName: Full=Integrator complex subunit 1;^Eukaryota; Metazoa; Chordata; Craniata; Vertebrata; Euteleostomi; Mammalia; Eutheria; Euarchontoglires; Primates; Haplorrhini; Catarrhini; Hominidae; Homo	.	.	.	ENOG410XTAB	U2 snRNA 3'-end processing	.	.	.	GO:0016180|snRNA processing;GO:0042795|snRNA transcription from RNA polymerase II promoter;GO:0034474|U2 snRNA 3'-end processing	.	GO:0016021|integral component of membrane;GO:0032039|integrator complex;GO:0016020|membrane;GO:0031965|nuclear membrane;GO:0005654|nucleoplasm	K13138|INTS1; integrator complex subunit 1	.
genefamily8107	evm.model.utg615.5	4.43e-08	41 H 1.000**,42 V 0.999**;41 H 0.997**,42 V 0.986*,43 G 0.854,56 T 0.558,85 M 0.850,259 E 0.528	gi|724795720|ref|XM_010372146.1|	859	E:0	PREDICTED: Rhinopithecus roxellana alpha 1,4-galactosyltransferase (A4GALT), transcript variant X5, mRNA	gi|724795709|ref|XP_010370168.1|	546	E:0	PREDICTED: lactosylceramide 4-alpha-galactosyltransferase [Rhinopithecus roxellana]	A4GAT_HUMAN	532	E:0	RecName: Full=Lactosylceramide 4-alpha-galactosyltransferase;^Eukaryota; Metazoa; Chordata; Craniata; Vertebrata; Euteleostomi; Mammalia; Eutheria; Euarchontoglires; Primates; Haplorrhini; Catarrhini; Hominidae; Homo	A4GAT_HUMAN	552	E:0	RecName: Full=Lactosylceramide 4-alpha-galactosyltransferase;^Eukaryota; Metazoa; Chordata; Craniata; Vertebrata; Euteleostomi; Mammalia; Eutheria; Euarchontoglires; Primates; Haplorrhini; Catarrhini; Hominidae; Homo	PF04488.14	Gly_transf_sug	Glycosyltransferase sugar-binding region containing DXD motif	ENOG4111PD8	lactosylceramide	.	.	.	GO:0001576|globoside biosynthetic process;GO:0006688|glycosphingolipid biosynthetic process;GO:0007009|plasma membrane organization;GO:0006486|protein glycosylation	GO:0008378|galactosyltransferase activity;GO:0050512|lactosylceramide 4-alpha-galactosyltransferase activity;GO:0015643|toxic substance binding	GO:0070062|extracellular exosome;GO:0030173|integral component of Golgi membrane;GO:0016020|membrane	K01988|A4GALT; lactosylceramide 4-alpha-galactosyltransferase [EC:2.4.1.228]	map01100|Metabolic pathways;map00603|Glycosphingolipid biosynthesis - globo series
genefamily8812	evm.model.utg438.53	0.000609313	;16 E 0.672,232 P 0.754,234 P 0.983*	gi|795603662|ref|XM_012061276.1|	1397	E:0	PREDICTED: Cercocebus atys splA/ryanodine receptor domain and SOCS box containing 4 (SPSB4), transcript variant X3, mRNA	gi|795603663|ref|XP_011916666.1|	532	E:0	PREDICTED: SPRY domain-containing SOCS box protein 4 isoform X2 [Cercocebus atys]	SPSB4_HUMAN	469	E:1e-166	RecName: Full=SPRY domain-containing SOCS box protein 4;^Eukaryota; Metazoa; Chordata; Craniata; Vertebrata; Euteleostomi; Mammalia; Eutheria; Euarchontoglires; Primates; Haplorrhini; Catarrhini; Hominidae; Homo	SPSB4_HUMAN	472	E:1e-167	RecName: Full=SPRY domain-containing SOCS box protein 4;^Eukaryota; Metazoa; Chordata; Craniata; Vertebrata; Euteleostomi; Mammalia; Eutheria; Euarchontoglires; Primates; Haplorrhini; Catarrhini; Hominidae; Homo	PF00622.27	SPRY	SPRY domain	ENOG410XQC1	splA ryanodine receptor domain and SOCS box containing	.	.	.	GO:0035556|intracellular signal transduction;GO:0043687|post-translational protein modification;GO:0016567|protein ubiquitination	GO:0005515|protein binding	GO:0005829|cytosol	K10343|SPSB1_4, SSB1, SSB4; SPRY domain-containing SOCS box protein 1/4	.
genefamily10367	evm.model.utg423.57	2.56e-05	7 S 1.000**;4 A 0.544,7 S 0.986*	gi|685565611|ref|XM_003904539.2|	1476	E:0	PREDICTED: Papio anubis protein phosphatase 1, regulatory subunit 3D (PPP1R3D), mRNA	gi|402882096|ref|XP_003904588.1|	434	E:8e-151	PREDICTED: protein phosphatase 1 regulatory subunit 3D [Papio anubis]	PPR3D_HUMAN	425	E:2e-148	RecName: Full=Protein phosphatase 1 regulatory subunit 3D;^Eukaryota; Metazoa; Chordata; Craniata; Vertebrata; Euteleostomi; Mammalia; Eutheria; Euarchontoglires; Primates; Haplorrhini; Catarrhini; Hominidae; Homo	PPR3D_HUMAN	457	E:4e-161	RecName: Full=Protein phosphatase 1 regulatory subunit 3D;^Eukaryota; Metazoa; Chordata; Craniata; Vertebrata; Euteleostomi; Mammalia; Eutheria; Euarchontoglires; Primates; Haplorrhini; Catarrhini; Hominidae; Homo	PF03370.12	CBM_21	Carbohydrate/starch-binding module (family 21)	ENOG4111FT1	protein phosphatase 1, regulatory subunit	.	.	.	GO:0005977|glycogen metabolic process;GO:0005979|regulation of glycogen biosynthetic process;GO:0005981|regulation of glycogen catabolic process	GO:0019899|enzyme binding;GO:0004722|protein serine/threonine phosphatase activityGO:0005515|protein binding;GO:2001070|starch binding	GO:0042587|glycogen granule;GO:0043231|intracellular membrane-bounded organelle	K07189|PPP1R3; protein phosphatase 1 regulatory subunit 3A/B/C/D/E	map04910|Insulin signaling pathway;map04931|Insulin resistance
genefamily1874	evm.model.utg1375.9	2.52e-07	103 P 1.000**,104 P 0.999**,105 R 0.998**,143 G 0.746,267 P 0.749;103 P 0.994**,104 P 0.994**,105 R 0.994**,143 G 0.881,267 P 0.870	gi|724939499|ref|XM_010387565.1|	1834	E:0	PREDICTED: Rhinopithecus roxellana tripartite motif containing 47 (TRIM47), transcript variant X2, mRNA	gi|724939498|ref|XP_010385866.1|	464	E:6e-147	PREDICTED: tripartite motif-containing protein 47 isoform X1 [Rhinopithecus roxellana]	TRI47_HUMAN	454	E:1e-144	RecName: Full=Tripartite motif-containing protein 47;^Eukaryota; Metazoa; Chordata; Craniata; Vertebrata; Euteleostomi; Mammalia; Eutheria; Euarchontoglires; Primates; Haplorrhini; Catarrhini; Hominidae; Homo	TRI47_HUMAN	633	E:0	RecName: Full=Tripartite motif-containing protein 47;^Eukaryota; Metazoa; Chordata; Craniata; Vertebrata; Euteleostomi; Mammalia; Eutheria; Euarchontoglires; Primates; Haplorrhini; Catarrhini; Hominidae; Homo	PF13920.5	zf-C3HC4_3	Zinc finger, C3HC4 type (RING finger)	ENOG41116W7	Tripartite motif containing 47	.	.	.	.	GO:0008270|zinc ion bindingGO:0046872|metal ion binding;GO:0008270|zinc ion binding	GO:0005829|cytosol;GO:0005634|nucleusGO:0005622|intracellular	K12023|TRIM47; tripartite motif-containing protein 47	.
genefamily3240	evm.model.utg1485.5	9.14e-05	5 A 0.998**,9 Q 0.995**;5 A 0.970*,9 Q 0.954*,16 H 0.693,72 F 0.756,93 T 0.686	gi|724955180|ref|XM_010354365.1|	728	E:0	PREDICTED: Rhinopithecus roxellana secreted and transmembrane 1 (SECTM1), transcript variant X4, mRNA	gi|724955175|ref|XP_010352664.1|	228	E:4e-71	PREDICTED: secreted and transmembrane protein 1 isoform X1 [Rhinopithecus roxellana]	SCTM1_HUMAN	200	E:6e-61	RecName: Full=Secreted and transmembrane protein 1;^Eukaryota; Metazoa; Chordata; Craniata; Vertebrata; Euteleostomi; Mammalia; Eutheria; Euarchontoglires; Primates; Haplorrhini; Catarrhini; Hominidae; Homo	SCTM1_HUMAN	244	E:2e-78	RecName: Full=Secreted and transmembrane protein 1;^Eukaryota; Metazoa; Chordata; Craniata; Vertebrata; Euteleostomi; Mammalia; Eutheria; Euarchontoglires; Primates; Haplorrhini; Catarrhini; Hominidae; Homo	PF07686.16	V-set	Immunoglobulin V-set domain	ENOG411174Z	Secreted and transmembrane 1	.	.	.	GO:0006955|immune response;GO:0007498|mesoderm development;GO:0043123|positive regulation of I-kappaB kinase/NF-kappaB signaling	GO:0005125|cytokine activity;GO:0004871|signal transducer activity	GO:0070062|extracellular exosome;GO:0005615|extracellular space;GO:0005794|Golgi apparatus;GO:0016021|integral component of membrane;GO:0005886|plasma membrane	.	.
genefamily14731	evm.model.utg2891.22	0.00284595	20 G 0.977*,21 G 0.998**,23 N 0.528,136 E 0.511,137 E 0.511;20 G 0.729,21 G 0.959*,22 D 0.679,23 N 0.670,24 G 0.685,136 E 0.715,137 E 0.715	gi|724852313|ref|XM_010368984.1|	3347	E:0	PREDICTED: Rhinopithecus roxellana leucine-zipper-like transcription regulator 1 (LZTR1), mRNA	gi|544463235|ref|XP_005567964.1|	1635	E:0	PREDICTED: leucine-zipper-like transcriptional regulator 1 isoform X1 [Macaca fascicularis]	LZTR1_HUMAN	1617	E:0	RecName: Full=Leucine-zipper-like transcriptional regulator 1;^Eukaryota; Metazoa; Chordata; Craniata; Vertebrata; Euteleostomi; Mammalia; Eutheria; Euarchontoglires; Primates; Haplorrhini; Catarrhini; Hominidae; Homo	LZTR1_HUMAN	1627	E:0	RecName: Full=Leucine-zipper-like transcriptional regulator 1;^Eukaryota; Metazoa; Chordata; Craniata; Vertebrata; Euteleostomi; Mammalia; Eutheria; Euarchontoglires; Primates; Haplorrhini; Catarrhini; Hominidae; Homo	PF13854.5	Kelch_5	Kelch motif	ENOG410Y2DF	leucine-zipper-like transcription regulator 1	.	.	.	GO:0009653|anatomical structure morphogenesis	GO:0003700|transcription factor activity, sequence-specific DNA bindingGO:0005515|protein binding	GO:0005794|Golgi apparatus	.	.
genefamily12014	evm.model.utg640.7	4.4e-06	205 S 1.000**,207 S 0.990**;205 S 0.988*,207 S 0.976*	gi|724871619|ref|XM_010372755.1|	1604	E:0	PREDICTED: Rhinopithecus roxellana mitochondrial ribosomal protein S2 (MRPS2), transcript variant X1, mRNA	gi|724871620|ref|XP_010371057.1|	590	E:0	PREDICTED: 28S ribosomal protein S2, mitochondrial isoform X1 [Rhinopithecus roxellana]	RT02_HUMAN	525	E:0	RecName: Full=28S ribosomal protein S2, mitochondrial;^Eukaryota; Metazoa; Chordata; Craniata; Vertebrata; Euteleostomi; Mammalia; Eutheria; Euarchontoglires; Primates; Haplorrhini; Catarrhini; Hominidae; Homo	RT02_HUMAN	550	E:0	RecName: Full=28S ribosomal protein S2, mitochondrial;^Eukaryota; Metazoa; Chordata; Craniata; Vertebrata; Euteleostomi; Mammalia; Eutheria; Euarchontoglires; Primates; Haplorrhini; Catarrhini; Hominidae; Homo	PF00318.19	Ribosomal_S2	Ribosomal protein S2	COG0052	30S ribosomal protein S2	.	.	.	GO:0032543|mitochondrial translation;GO:0070125|mitochondrial translational elongation;GO:0070126|mitochondrial translational termination;GO:0006412|translationGO:0006412|translation	GO:0003735|structural constituent of ribosomeGO:0003735|structural constituent of ribosome	GO:0005743|mitochondrial inner membrane;GO:0005763|mitochondrial small ribosomal subunit;GO:0005739|mitochondrionGO:0005622|intracellular;GO:0005840|ribosome	K02967|RP-S2, MRPS2, rpsB; small subunit ribosomal protein S2	map03010|Ribosome
